# Supplementary material for: Identification of eQTLs using different sets of single nucleotide polymorphisms associated with carcass and body composition traits in pigs
Source: BMC Genomics. 2024 Jan 2;25:14. doi: 10.1186/s12864-023-09863-8 (PMC10759680; doi:10.1186/s12864-023-09863-8)
Supplement: Supplementary file 2 — Additional file 2. “Cis- and trans-eQTLs identified based on different scenarios of genomic data from pigs”. Description: This file presents the results of the expression quantitative trait loci (eQTLs) analyses for different scenarios (FDR < 0.01). It includes information on the eQTLs identified in each scenario, providing insights into the genetic variants associated with gene expression regulation. Furthermore, the information of the VEP is included to facilitate to understand the information about the cis- and trans-eQTLs. [file 12864_2023_9863_MOESM2_ESM.xlsx]

## Sheet: AF2
Additional File 2. Cis- and trans-eQTLs identified for differents scenarios of genomic data from pigs													Variant Effect Predictor
eQTL	gene	statistic	pvalue	FDR	beta	beta_se	r	R2	type	prunning	database	model	Location	Allele	Consequence	IMPACT	SYMBOL	Gene	Feature_type	Feature	BIOTYPE	EXON	INTRON	cDNA_position	CDS_position	Protein_position	Amino_acids	Codons	Existing_variation	DISTANCE	STRAND	SYMBOL_SOURCE	HGNC_ID	APPRIS	ENSP	SWISSPROT	TREMBL	UNIPARC	UNIPROT_ISOFORM	SIFT
12:26363714	ENSSSCG00000039259	11.0353	1.86505e-15	5.20404e-10	1.17513	0.106488	0.832342	0.692793	cis	unpruned	S3	Linear	12:26363714-26363714	G	intron_variant	MODIFIER	SGCA	ENSSSCG00000017583	Transcript	ENSSSCT00000019141.5	protein_coding	-	8/9	-	-	-	-	-	-	-	1	HGNC	HGNC:10805	-	ENSSSCP00000018635	-	A0A8D1R2X3.1,A0A5K1UBB6.10	UPI0012340691	-	-
12:26363723	ENSSSCG00000039259	11.0353	1.86505e-15	5.20404e-10	1.17513	0.106488	0.832342	0.692793	cis	unpruned	S3	Linear	12:26363723-26363723	C	intron_variant	MODIFIER	SGCA	ENSSSCG00000017583	Transcript	ENSSSCT00000019141.5	protein_coding	-	8/9	-	-	-	-	-	-	-	1	HGNC	HGNC:10805	-	ENSSSCP00000018635	-	A0A8D1R2X3.1,A0A5K1UBB6.10	UPI0012340691	-	-
12:26363725	ENSSSCG00000039259	11.0353	1.86505e-15	5.20404e-10	1.17513	0.106488	0.832342	0.692793	cis	unpruned	S3	Linear	12:26363725-26363725	T	intron_variant	MODIFIER	SGCA	ENSSSCG00000017583	Transcript	ENSSSCT00000019141.5	protein_coding	-	8/9	-	-	-	-	-	-	-	1	HGNC	HGNC:10805	-	ENSSSCP00000018635	-	A0A8D1R2X3.1,A0A5K1UBB6.10	UPI0012340691	-	-
17:32631046	ENSSSCG00000037324	10.8739	3.24238e-15	5.20404e-10	1.25788	0.115679	0.828545	0.686486	cis	unpruned	S3	Linear	17:32631046-32631046	C	synonymous_variant	LOW	MRPS26	ENSSSCG00000007165	Transcript	ENSSSCT00000007838.5	protein_coding	2/4	-	272	234	78	V	gtA/gtG	-	-	-1	HGNC	HGNC:14045	P1	ENSSSCP00000007627	-	A0A4X1SEN9.10,F1S8A5.70	UPI0001C9665E	-	-
17:32530831	ENSSSCG00000037324	10.7849	4.40437e-15	5.20404e-10	1.19525	0.110826	0.826401	0.682939	cis	unpruned	S3	Linear	17:32530831-32530831	G	missense_variant	MODERATE	FASTKD5	ENSSSCG00000045134	Transcript	ENSSSCT00000069641.2	protein_coding	3/3	-	1065	742	248	I/V	Ata/Gta	-	-	1	HGNC	HGNC:25790	P1	ENSSSCP00000065006	-	A0A8D1T0I8.1,A0A5G2QXE0.8	UPI000A2AFC08	-	-
17:32530909	ENSSSCG00000037324	10.7849	4.40437e-15	5.20404e-10	1.19525	0.110826	0.826401	0.682939	cis	unpruned	S3	Linear	17:32530909-32530909	A	missense_variant	MODERATE	FASTKD5	ENSSSCG00000045134	Transcript	ENSSSCT00000069641.2	protein_coding	3/3	-	1143	820	274	V/M	Gtg/Atg	-	-	1	HGNC	HGNC:25790	P1	ENSSSCP00000065006	-	A0A8D1T0I8.1,A0A5G2QXE0.8	UPI000A2AFC08	-	-
17:32461077	ENSSSCG00000037324	10.7602	4.79577e-15	5.20404e-10	1.25324	0.11647	0.8258	0.681945	cis	unpruned	S3	Linear	17:32461077-32461077	G	intron_variant	MODIFIER	ITPA	ENSSSCG00000035995	Transcript	ENSSSCT00000042695.3	protein_coding	-	7/7	-	-	-	-	-	-	-	-1	HGNC	HGNC:6176	-	ENSSSCP00000052706	-	A0A4X1V5I7.8,A0A287B852.15	UPI000BAD7FBD	-	-
17:32467690	ENSSSCG00000037324	10.7602	4.79577e-15	5.20404e-10	1.25324	0.11647	0.8258	0.681945	cis	unpruned	S3	Linear	17:32467690-32467690	T	synonymous_variant	LOW	ITPA	ENSSSCG00000035995	Transcript	ENSSSCT00000042695.3	protein_coding	5/8	-	426	390	130	K	aaG/aaA	-	-	-1	HGNC	HGNC:6176	-	ENSSSCP00000052706	-	A0A4X1V5I7.8,A0A287B852.15	UPI000BAD7FBD	-	-
17:32467753	ENSSSCG00000037324	10.7602	4.79577e-15	5.20404e-10	1.25324	0.11647	0.8258	0.681945	cis	unpruned	S3	Linear	17:32467753-32467753	G	synonymous_variant	LOW	ITPA	ENSSSCG00000035995	Transcript	ENSSSCT00000042695.3	protein_coding	5/8	-	363	327	109	A	gcT/gcC	-	-	-1	HGNC	HGNC:6176	-	ENSSSCP00000052706	-	A0A4X1V5I7.8,A0A287B852.15	UPI000BAD7FBD	-	-
17:32490730	ENSSSCG00000037324	10.7602	4.79577e-15	5.20404e-10	1.25324	0.11647	0.8258	0.681945	cis	unpruned	S3	Linear	17:32490730-32490730	T	synonymous_variant	LOW	DDRGK1	ENSSSCG00000007160	Transcript	ENSSSCT00000007833.5	protein_coding	6/7	-	732	651	217	D	gaC/gaT	-	-	1	EntrezGene	-	-	ENSSSCP00000007622	-	F1S8B0.62	-	-	-
17:32491141	ENSSSCG00000037324	10.7602	4.79577e-15	5.20404e-10	1.25324	0.11647	0.8258	0.681945	cis	unpruned	S3	Linear	17:32491141-32491141	G	synonymous_variant	LOW	DDRGK1	ENSSSCG00000007160	Transcript	ENSSSCT00000007833.5	protein_coding	7/7	-	819	738	246	P	ccA/ccG	-	-	1	EntrezGene	-	-	ENSSSCP00000007622	-	F1S8B0.62	-	-	-
17:32491269	ENSSSCG00000037324	10.7602	4.79577e-15	5.20404e-10	1.25324	0.11647	0.8258	0.681945	cis	unpruned	S3	Linear	17:32491269-32491269	T	3_prime_UTR_variant	MODIFIER	DDRGK1	ENSSSCG00000007160	Transcript	ENSSSCT00000007833.5	protein_coding	7/7	-	947	-	-	-	-	-	-	1	EntrezGene	-	-	ENSSSCP00000007622	-	F1S8B0.62	-	-	-
17:32491294	ENSSSCG00000037324	10.7602	4.79577e-15	5.20404e-10	1.25324	0.11647	0.8258	0.681945	cis	unpruned	S3	Linear	17:32491294-32491294	C	3_prime_UTR_variant	MODIFIER	DDRGK1	ENSSSCG00000007160	Transcript	ENSSSCT00000007833.5	protein_coding	7/7	-	972	-	-	-	-	-	-	1	EntrezGene	-	-	ENSSSCP00000007622	-	F1S8B0.62	-	-	-
17:32491313	ENSSSCG00000037324	10.7602	4.79577e-15	5.20404e-10	1.25324	0.11647	0.8258	0.681945	cis	unpruned	S3	Linear	17:32491313-32491313	C	3_prime_UTR_variant	MODIFIER	DDRGK1	ENSSSCG00000007160	Transcript	ENSSSCT00000007833.5	protein_coding	7/7	-	991	-	-	-	-	-	-	1	EntrezGene	-	-	ENSSSCP00000007622	-	F1S8B0.62	-	-	-
17:32491319	ENSSSCG00000037324	10.7602	4.79577e-15	5.20404e-10	1.25324	0.11647	0.8258	0.681945	cis	unpruned	S3	Linear	17:32491319-32491319	G	3_prime_UTR_variant	MODIFIER	DDRGK1	ENSSSCG00000007160	Transcript	ENSSSCT00000007833.5	protein_coding	7/7	-	997	-	-	-	-	-	-	1	EntrezGene	-	-	ENSSSCP00000007622	-	F1S8B0.62	-	-	-
17:32629461	ENSSSCG00000037324	10.7602	4.79577e-15	5.20404e-10	1.25324	0.11647	0.8258	0.681945	cis	unpruned	S3	Linear	17:32629461-32629461	A	3_prime_UTR_variant	MODIFIER	MRPS26	ENSSSCG00000007165	Transcript	ENSSSCT00000007838.5	protein_coding	4/4	-	871	-	-	-	-	-	-	-1	HGNC	HGNC:14045	P1	ENSSSCP00000007627	-	A0A4X1SEN9.10,F1S8A5.70	UPI0001C9665E	-	-
17:32629522	ENSSSCG00000037324	10.7602	4.79577e-15	5.20404e-10	1.25324	0.11647	0.8258	0.681945	cis	unpruned	S3	Linear	17:32629522-32629522	T	3_prime_UTR_variant	MODIFIER	MRPS26	ENSSSCG00000007165	Transcript	ENSSSCT00000007838.5	protein_coding	4/4	-	810	-	-	-	-	-	-	-1	HGNC	HGNC:14045	P1	ENSSSCP00000007627	-	A0A4X1SEN9.10,F1S8A5.70	UPI0001C9665E	-	-
17:32630959	ENSSSCG00000037324	10.7602	4.79577e-15	5.20404e-10	1.25324	0.11647	0.8258	0.681945	cis	unpruned	S3	Linear	17:32630959-32630959	A	synonymous_variant	LOW	MRPS26	ENSSSCG00000007165	Transcript	ENSSSCT00000007838.5	protein_coding	2/4	-	359	321	107	A	gcC/gcT	-	-	-1	HGNC	HGNC:14045	P1	ENSSSCP00000007627	-	A0A4X1SEN9.10,F1S8A5.70	UPI0001C9665E	-	-
17:32630983	ENSSSCG00000037324	10.7602	4.79577e-15	5.20404e-10	1.25324	0.11647	0.8258	0.681945	cis	unpruned	S3	Linear	17:32630983-32630983	C	synonymous_variant	LOW	MRPS26	ENSSSCG00000007165	Transcript	ENSSSCT00000007838.5	protein_coding	2/4	-	335	297	99	A	gcT/gcG	-	-	-1	HGNC	HGNC:14045	P1	ENSSSCP00000007627	-	A0A4X1SEN9.10,F1S8A5.70	UPI0001C9665E	-	-
17:32631325	ENSSSCG00000037324	10.7602	4.79577e-15	5.20404e-10	1.25324	0.11647	0.8258	0.681945	cis	unpruned	S3	Linear	17:32631325-32631325	G	missense_variant	MODERATE	MRPS26	ENSSSCG00000007165	Transcript	ENSSSCT00000007838.5	protein_coding	1/4	-	106	68	23	L/P	cTc/cCc	-	-	-1	HGNC	HGNC:14045	P1	ENSSSCP00000007627	-	A0A4X1SEN9.10,F1S8A5.70	UPI0001C9665E	-	-
17:32648048	ENSSSCG00000037324	10.7602	4.79577e-15	5.20404e-10	1.25324	0.11647	0.8258	0.681945	cis	unpruned	S3	Linear	17:32648048-32648048	G	synonymous_variant	LOW	PTPRA	ENSSSCG00000007166	Transcript	ENSSSCT00000007839.5	protein_coding	18/23	-	1913	1764	588	N	aaT/aaC	-	-	-1	HGNC	HGNC:9664	A2	ENSSSCP00000007628	-	A0A8D0WN53.1,F1S8A4.71	UPI0001E88BC2	-	-
17:32827677	ENSSSCG00000037324	10.7602	4.79577e-15	5.20404e-10	1.25324	0.11647	0.8258	0.681945	cis	unpruned	S3	Linear	17:32827677-32827677	T	upstream_gene_variant	MODIFIER	VPS16	ENSSSCG00000007167	Transcript	ENSSSCT00000007840.5	protein_coding	-	-	-	-	-	-	-	rs81211867	1744	-1	HGNC	HGNC:14584	P1	ENSSSCP00000007629	-	A0A8D0U823.1,F1S8A3.66	UPI0006B1C5A8	-	-
17:32638727	ENSSSCG00000037324	10.7473	5.0145e-15	5.20481e-10	1.17057	0.108917	0.825484	0.681424	cis	unpruned	S3	Linear	17:32638727-32638727	T	3_prime_UTR_variant	MODIFIER	PTPRA	ENSSSCG00000007166	Transcript	ENSSSCT00000007839.5	protein_coding	23/23	-	2877	-	-	-	-	-	-	-1	HGNC	HGNC:9664	A2	ENSSSCP00000007628	-	A0A8D0WN53.1,F1S8A4.71	UPI0001E88BC2	-	-
17:32629754	ENSSSCG00000037324	10.6101	8.06175e-15	8.01905e-10	1.26533	0.119258	0.822082	0.675819	cis	unpruned	S3	Linear	17:32629754-32629754	C	synonymous_variant	LOW	MRPS26	ENSSSCG00000007165	Transcript	ENSSSCT00000007838.5	protein_coding	4/4	-	578	540	180	A	gcA/gcG	rs80975378	-	-1	HGNC	HGNC:14045	P1	ENSSSCP00000007627	-	A0A4X1SEN9.10,F1S8A5.70	UPI0001C9665E	-	-
12:26363701	ENSSSCG00000039259	10.4645	1.33751e-14	1.27721e-09	1.19082	0.113797	0.818374	0.669736	cis	unpruned	S3	Linear	12:26363701-26363701	A	intron_variant	MODIFIER	SGCA	ENSSSCG00000017583	Transcript	ENSSSCT00000019141.5	protein_coding	-	8/9	-	-	-	-	-	-	-	1	HGNC	HGNC:10805	-	ENSSSCP00000018635	-	A0A8D1R2X3.1,A0A5K1UBB6.10	UPI0012340691	-	-
17:32809720	ENSSSCG00000037324	10.0385	5.9686e-14	5.48029e-09	1.2094	0.120477	0.806906	0.651097	cis	unpruned	S3	Linear	17:32809720-32809720	C	missense_variant	MODERATE	VPS16	ENSSSCG00000007167	Transcript	ENSSSCT00000007840.5	protein_coding	3/24	-	662	112	38	M/V	Atg/Gtg	-	-	-1	HGNC	HGNC:14584	P1	ENSSSCP00000007629	-	A0A8D0U823.1,F1S8A3.66	UPI0006B1C5A8	-	-
17:32828428	ENSSSCG00000037324	10.0079	6.65079e-14	5.8805e-09	1.32817	0.132712	0.806045	0.649709	cis	unpruned	S3	Linear	17:32828428-32828428	A	upstream_gene_variant	MODIFIER	VPS16	ENSSSCG00000007167	Transcript	ENSSSCT00000007840.5	protein_coding	-	-	-	-	-	-	-	-	2495	-1	HGNC	HGNC:14584	P1	ENSSSCP00000007629	-	A0A8D0U823.1,F1S8A3.66	UPI0006B1C5A8	-	-
17:32530533	ENSSSCG00000037324	9.9792	7.36122e-14	6.2762e-09	1.14372	0.11461	0.805234	0.648402	cis	unpruned	S3	Linear	17:32530533-32530533	C	synonymous_variant	LOW	FASTKD5	ENSSSCG00000045134	Transcript	ENSSSCT00000069641.2	protein_coding	3/3	-	767	444	148	A	gcT/gcC	-	-	1	HGNC	HGNC:25790	P1	ENSSSCP00000065006	-	A0A8D1T0I8.1,A0A5G2QXE0.8	UPI000A2AFC08	-	-
17:32555943	ENSSSCG00000037324	9.9654	7.73013e-14	6.36347e-09	1.0624	0.106609	0.804842	0.647771	cis	unpruned	S3	Linear	17:32555943-32555943	C	synonymous_variant	LOW	UBOX5	ENSSSCG00000007162	Transcript	ENSSSCT00000050369.3	protein_coding	3/5	-	917	708	236	A	gcT/gcC	-	-	1	HGNC	HGNC:17777	P4	ENSSSCP00000056934	-	A0A287BLI6.24	UPI000A2AFDEF	-	-
8:113952731	ENSSSCG00000009144	9.78875	1.44809e-13	1.11516e-08	1.07058	0.109369	0.799729	0.639567	cis	unpruned	S3	Linear	8:113952731-113952731	A	3_prime_UTR_variant	MODIFIER	HADH	ENSSSCG00000009150	Transcript	ENSSSCT00000010020.4	protein_coding	9/10	-	1465	-	-	-	-	rs342129604	-	-1	EntrezGene	-	-	ENSSSCP00000009757	-	A0A2C9F3C3.11,A0A8D0S1G3.1	UPI000BAD6725	-	-
8:113952755	ENSSSCG00000009144	9.78875	1.44809e-13	1.11516e-08	1.07058	0.109369	0.799729	0.639567	cis	unpruned	S3	Linear	8:113952755-113952755	A	3_prime_UTR_variant	MODIFIER	HADH	ENSSSCG00000009150	Transcript	ENSSSCT00000010020.4	protein_coding	9/10	-	1441	-	-	-	-	rs323561750	-	-1	EntrezGene	-	-	ENSSSCP00000009757	-	A0A2C9F3C3.11,A0A8D0S1G3.1	UPI000BAD6725	-	-
17:32037324	ENSSSCG00000037324	9.76821	1.55808e-13	1.16237e-08	1.15639	0.118383	0.799123	0.638598	cis	unpruned	S3	Linear	17:32037324-32037324	T	3_prime_UTR_variant	MODIFIER	ADAM33	ENSSSCG00000007145	Transcript	ENSSSCT00000040912.2	protein_coding	22/22	-	2674	-	-	-	-	-	-	1	HGNC	HGNC:15478	P1	ENSSSCP00000046938	-	A0A287ASR6.22,A0A8D0ZV60.1	UPI000A2AFDC1	-	-
17:32560863	ENSSSCG00000037324	9.70474	1.95419e-13	1.4137e-08	1.07075	0.110333	0.797235	0.635583	cis	unpruned	S3	Linear	17:32560863-32560863	C	synonymous_variant	LOW	UBOX5	ENSSSCG00000007162	Transcript	ENSSSCT00000050369.3	protein_coding	5/5	-	1713	1504	502	L	Ttg/Ctg	-	-	1	HGNC	HGNC:17777	P4	ENSSSCP00000056934	-	A0A287BLI6.24	UPI000A2AFDEF	-	-
17:32642207	ENSSSCG00000037324	9.65335	2.34823e-13	1.64879e-08	1.1996	0.124268	0.795689	0.63312	cis	unpruned	S3	Linear	17:32642207-32642207	C	synonymous_variant	LOW	PTPRA	ENSSSCG00000007166	Transcript	ENSSSCT00000007839.5	protein_coding	21/23	-	2264	2115	705	K	aaA/aaG	-	-	-1	HGNC	HGNC:9664	A2	ENSSSCP00000007628	-	A0A8D0WN53.1,F1S8A4.71	UPI0001E88BC2	-	-
7:9707357	ENSSSCG00000001053	9.59948	2.84784e-13	1.94246e-08	1.00589	0.104786	0.794051	0.630516	cis	unpruned	S3	Linear	7:9707357-9707357	G	5_prime_UTR_variant	MODIFIER	TBC1D7	ENSSSCG00000001053	Transcript	ENSSSCT00000001147.5	protein_coding	1/7	-	130	-	-	-	-	rs323796340	-	-1	HGNC	HGNC:21066	-	ENSSSCP00000001124	-	A0A4X1VJN5.11,F1RV80.66	UPI0001E877BC	-	-
7:9707377	ENSSSCG00000001053	9.52159	3.76583e-13	2.49726e-08	0.967622	0.101624	0.791652	0.626713	cis	unpruned	S3	Linear	7:9707377-9707377	C	5_prime_UTR_variant	MODIFIER	TBC1D7	ENSSSCG00000001053	Transcript	ENSSSCT00000001147.5	protein_coding	1/7	-	110	-	-	-	-	rs345226761	-	-1	HGNC	HGNC:21066	-	ENSSSCP00000001124	-	A0A4X1VJN5.11,F1RV80.66	UPI0001E877BC	-	-
7:9685704	ENSSSCG00000001053	9.47624	4.43248e-13	2.58088e-08	1.02505	0.108171	0.790238	0.624476	cis	unpruned	S3	Linear	7:9685704-9685704	A	3_prime_UTR_variant	MODIFIER	TBC1D7	ENSSSCG00000001053	Transcript	ENSSSCT00000001147.5	protein_coding	7/7	-	1079	-	-	-	-	rs690520519	-	-1	HGNC	HGNC:21066	-	ENSSSCP00000001124	-	A0A4X1VJN5.11,F1RV80.66	UPI0001E877BC	-	-
7:9685786	ENSSSCG00000001053	9.47624	4.43248e-13	2.58088e-08	1.02505	0.108171	0.790238	0.624476	cis	unpruned	S3	Linear	7:9685786-9685786	G	3_prime_UTR_variant	MODIFIER	TBC1D7	ENSSSCG00000001053	Transcript	ENSSSCT00000001147.5	protein_coding	7/7	-	997	-	-	-	-	rs325789269	-	-1	HGNC	HGNC:21066	-	ENSSSCP00000001124	-	A0A4X1VJN5.11,F1RV80.66	UPI0001E877BC	-	-
7:9685853	ENSSSCG00000001053	9.47624	4.43248e-13	2.58088e-08	1.02505	0.108171	0.790238	0.624476	cis	unpruned	S3	Linear	7:9685853-9685853	G	synonymous_variant	LOW	TBC1D7	ENSSSCG00000001053	Transcript	ENSSSCT00000001147.5	protein_coding	7/7	-	930	741	247	I	atT/atC	rs338576622	-	-1	HGNC	HGNC:21066	-	ENSSSCP00000001124	-	A0A4X1VJN5.11,F1RV80.66	UPI0001E877BC	-	-
7:9695600	ENSSSCG00000001053	9.47624	4.43248e-13	2.58088e-08	1.02505	0.108171	0.790238	0.624476	cis	unpruned	S3	Linear	7:9695600-9695600	A	synonymous_variant	LOW	TBC1D7	ENSSSCG00000001053	Transcript	ENSSSCT00000001147.5	protein_coding	4/7	-	507	318	106	V	gtC/gtT	rs321156866	-	-1	HGNC	HGNC:21066	-	ENSSSCP00000001124	-	A0A4X1VJN5.11,F1RV80.66	UPI0001E877BC	-	-
7:9699958	ENSSSCG00000001053	9.47624	4.43248e-13	2.58088e-08	1.02505	0.108171	0.790238	0.624476	cis	unpruned	S3	Linear	7:9699958-9699958	C	synonymous_variant	LOW	TBC1D7	ENSSSCG00000001053	Transcript	ENSSSCT00000001147.5	protein_coding	3/7	-	486	297	99	P	ccA/ccG	rs80973551	-	-1	HGNC	HGNC:21066	-	ENSSSCP00000001124	-	A0A4X1VJN5.11,F1RV80.66	UPI0001E877BC	-	-
17:32033506	ENSSSCG00000037324	9.38799	6.09025e-13	3.39886e-08	1.09291	0.116416	0.78745	0.620078	cis	unpruned	S3	Linear	17:32033506-32033506	G	missense_variant	MODERATE	ADAM33	ENSSSCG00000007145	Transcript	ENSSSCT00000040912.2	protein_coding	14/22	-	1578	1535	512	H/R	cAc/cGc	-	-	1	HGNC	HGNC:15478	P1	ENSSSCP00000046938	-	A0A287ASR6.22,A0A8D0ZV60.1	UPI000A2AFDC1	-	-
17:32651719	ENSSSCG00000037324	9.38654	6.12205e-13	3.39886e-08	1.17768	0.125465	0.787404	0.620005	cis	unpruned	S3	Linear	17:32651719-32651719	G	synonymous_variant	LOW	PTPRA	ENSSSCG00000007166	Transcript	ENSSSCT00000007839.5	protein_coding	14/23	-	1397	1248	416	I	atT/atC	-	-	-1	HGNC	HGNC:9664	A2	ENSSSCP00000007628	-	A0A8D0WN53.1,F1S8A4.71	UPI0001E88BC2	-	-
8:112539360	ENSSSCG00000009144	9.34971	6.99184e-13	3.79353e-08	0.93279	0.0997667	0.786226	0.618151	cis	unpruned	S3	Linear	8:112539360-112539360	T	synonymous_variant	LOW	MCUB	ENSSSCG00000009141	Transcript	ENSSSCT00000010009.5	protein_coding	8/8	-	1107	981	327	P	ccG/ccA	-	-	-1	HGNC	HGNC:26076	P1	ENSSSCP00000009747	-	F1S130.63,A0A4X1UXI3.11	UPI000A2B6423	-	-
10:10207387	ENSSSCG00000010829	9.29311	8.57778e-13	4.35694e-08	1.10442	0.118843	0.784398	0.61528	cis	unpruned	S3	Linear	10:10207387-10207387	A	missense_variant	MODERATE	MTARC1	ENSSSCG00000010829	Transcript	ENSSSCT00000011847.5	protein_coding	5/6	-	977	778	260	L/I	Ctt/Att	-	-	1	HGNC	HGNC:26189	-	ENSSSCP00000011544	-	A0A8D0QWN3.1,F1S9I6.60	UPI000A2B26AB	-	-
10:10207402	ENSSSCG00000010829	9.29311	8.57778e-13	4.35694e-08	1.10442	0.118843	0.784398	0.61528	cis	unpruned	S3	Linear	10:10207402-10207402	G	missense_variant	MODERATE	MTARC1	ENSSSCG00000010829	Transcript	ENSSSCT00000011847.5	protein_coding	5/6	-	992	793	265	M/V	Atg/Gtg	-	-	1	HGNC	HGNC:26189	-	ENSSSCP00000011544	-	A0A8D0QWN3.1,F1S9I6.60	UPI000A2B26AB	-	-
10:10207408	ENSSSCG00000010829	9.29311	8.57778e-13	4.35694e-08	1.10442	0.118843	0.784398	0.61528	cis	unpruned	S3	Linear	10:10207408-10207408	C	missense_variant	MODERATE	MTARC1	ENSSSCG00000010829	Transcript	ENSSSCT00000011847.5	protein_coding	5/6	-	998	799	267	M/L	Atg/Ctg	-	-	1	HGNC	HGNC:26189	-	ENSSSCP00000011544	-	A0A8D0QWN3.1,F1S9I6.60	UPI000A2B26AB	-	-
2:15153426	ENSSSCG00000013236	9.26216	9.59355e-13	4.674e-08	1.37764	0.148738	0.78339	0.6137	cis	unpruned	S3	Linear	2:15153426-15153426	T	3_prime_UTR_variant	MODIFIER	CELF1	ENSSSCG00000013233	Transcript	ENSSSCT00000038870.3	protein_coding	17/17	-	4055	-	-	-	-	rs340681456	-	1	HGNC	HGNC:2549	P4	ENSSSCP00000051386	-	A0A8D1UTH4.1,A0A287B4N3.11	UPI0002BCCAAD	-	-
2:15154030	ENSSSCG00000013236	9.26216	9.59355e-13	4.674e-08	1.37764	0.148738	0.78339	0.6137	cis	unpruned	S3	Linear	2:15154030-15154030	T	3_prime_UTR_variant	MODIFIER	CELF1	ENSSSCG00000013233	Transcript	ENSSSCT00000038870.3	protein_coding	17/17	-	4659	-	-	-	-	rs332516909	-	1	HGNC	HGNC:2549	P4	ENSSSCP00000051386	-	A0A8D1UTH4.1,A0A287B4N3.11	UPI0002BCCAAD	-	-
17:32651136	ENSSSCG00000037324	9.21827	1.12454e-12	5.36919e-08	1.1512	0.124882	0.781949	0.611445	cis	unpruned	S3	Linear	17:32651136-32651136	A	synonymous_variant	LOW	PTPRA	ENSSSCG00000007166	Transcript	ENSSSCT00000007839.5	protein_coding	15/23	-	1511	1362	454	D	gaC/gaT	-	-	-1	HGNC	HGNC:9664	A2	ENSSSCP00000007628	-	A0A8D0WN53.1,F1S8A4.71	UPI0001E88BC2	-	-
10:10216092	ENSSSCG00000010829	9.20583	1.17637e-12	5.50653e-08	1.08533	0.117896	0.781539	0.610803	cis	unpruned	S3	Linear	10:10216092-10216092	G	3_prime_UTR_variant	MODIFIER	MTARC1	ENSSSCG00000010829	Transcript	ENSSSCT00000011847.5	protein_coding	6/6	-	2740	-	-	-	-	-	-	1	HGNC	HGNC:26189	-	ENSSSCP00000011544	-	A0A8D0QWN3.1,F1S9I6.60	UPI000A2B26AB	-	-
12:26364757	ENSSSCG00000039259	9.19943	1.20395e-12	5.52726e-08	1.10063	0.119641	0.781327	0.610473	cis	unpruned	S3	Linear	12:26364757-26364757	G	intron_variant	MODIFIER	SGCA	ENSSSCG00000017583	Transcript	ENSSSCT00000019141.5	protein_coding	-	8/9	-	-	-	-	-	-	-	1	HGNC	HGNC:10805	-	ENSSSCP00000018635	-	A0A8D1R2X3.1,A0A5K1UBB6.10	UPI0012340691	-	-
17:32827952	ENSSSCG00000037324	9.18502	1.26847e-12	5.7136e-08	1.23837	0.134825	0.78085	0.609727	cis	unpruned	S3	Linear	17:32827952-32827952	C	upstream_gene_variant	MODIFIER	VPS16	ENSSSCG00000007167	Transcript	ENSSSCT00000007840.5	protein_coding	-	-	-	-	-	-	-	-	2019	-1	HGNC	HGNC:14584	P1	ENSSSCP00000007629	-	A0A8D0U823.1,F1S8A3.66	UPI0006B1C5A8	-	-
8:113436312	ENSSSCG00000009144	9.15697	1.40429e-12	5.81284e-08	1.03414	0.112935	0.779917	0.60827	cis	unpruned	S3	Linear	8:113436312-113436312	G	3_prime_UTR_variant	MODIFIER	OSTC	ENSSSCG00000009145	Transcript	ENSSSCT00000010014.4	protein_coding	4/4	-	746	-	-	-	-	rs329843711	-	-1	HGNC	HGNC:24448	P1	ENSSSCP00000009752	-	A0A4X1UWE1.13,F2Z5C0.56	UPI0000029955	-	-
8:113436319	ENSSSCG00000009144	9.15697	1.40429e-12	5.81284e-08	1.03414	0.112935	0.779917	0.60827	cis	unpruned	S3	Linear	8:113436319-113436319	T	3_prime_UTR_variant	MODIFIER	OSTC	ENSSSCG00000009145	Transcript	ENSSSCT00000010014.4	protein_coding	4/4	-	739	-	-	-	-	rs339774676	-	-1	HGNC	HGNC:24448	P1	ENSSSCP00000009752	-	A0A4X1UWE1.13,F2Z5C0.56	UPI0000029955	-	-
8:113952802	ENSSSCG00000009144	9.15697	1.40429e-12	5.81284e-08	1.03414	0.112935	0.779917	0.60827	cis	unpruned	S3	Linear	8:113952802-113952802	A	3_prime_UTR_variant	MODIFIER	HADH	ENSSSCG00000009150	Transcript	ENSSSCT00000010020.4	protein_coding	9/10	-	1394	-	-	-	-	rs328566901	-	-1	EntrezGene	-	-	ENSSSCP00000009757	-	A0A2C9F3C3.11,A0A8D0S1G3.1	UPI000BAD6725	-	-
8:113981964	ENSSSCG00000009144	9.15697	1.40429e-12	5.81284e-08	1.03414	0.112935	0.779917	0.60827	cis	unpruned	S3	Linear	8:113981964-113981964	T	synonymous_variant	LOW	HADH	ENSSSCG00000009150	Transcript	ENSSSCT00000010020.4	protein_coding	2/10	-	333	225	75	R	cgG/cgA	rs81215777	-	-1	EntrezGene	-	-	ENSSSCP00000009757	-	A0A2C9F3C3.11,A0A8D0S1G3.1	UPI000BAD6725	-	-
17:32145760	ENSSSCG00000037324	9.15541	1.41225e-12	5.81284e-08	1.11113	0.121363	0.779865	0.608189	cis	unpruned	S3	Linear	17:32145760-32145760	C	synonymous_variant	LOW	ATRN	ENSSSCG00000007153	Transcript	ENSSSCT00000035365.4	protein_coding	12/30	-	2060	1974	658	G	ggA/ggG	-	-	-1	HGNC	HGNC:885	P1	ENSSSCP00000029393	-	A0A8D1ZQ08.1,A0A5K1UYV7.12	UPI000A2B4011	-	-
17:32031762	ENSSSCG00000037324	9.10045	1.72414e-12	6.9763e-08	1.02344	0.112461	0.77802	0.605315	cis	unpruned	S3	Linear	17:32031762-32031762	A	synonymous_variant	LOW	ADAM33	ENSSSCG00000007145	Transcript	ENSSSCT00000040912.2	protein_coding	9/22	-	844	801	267	Q	caG/caA	-	-	1	HGNC	HGNC:15478	P1	ENSSSCP00000046938	-	A0A287ASR6.22,A0A8D0ZV60.1	UPI000A2AFDC1	-	-
12:26363703	ENSSSCG00000039259	8.85476	4.22063e-12	1.67931e-07	1.13983	0.128726	0.769523	0.592166	cis	unpruned	S3	Linear	12:26363703-26363703	A	intron_variant	MODIFIER	SGCA	ENSSSCG00000017583	Transcript	ENSSSCT00000019141.5	protein_coding	-	8/9	-	-	-	-	-	-	-	1	HGNC	HGNC:10805	-	ENSSSCP00000018635	-	A0A8D1R2X3.1,A0A5K1UBB6.10	UPI0012340691	-	-
17:32036458	ENSSSCG00000037324	8.83066	4.60926e-12	1.74661e-07	1.06892	0.121046	0.768667	0.590849	cis	unpruned	S3	Linear	17:32036458-32036458	A	missense_variant	MODERATE	ADAM33	ENSSSCG00000007145	Transcript	ENSSSCT00000040912.2	protein_coding	20/22	-	2297	2254	752	G/S	Ggc/Agc	-	-	1	HGNC	HGNC:15478	P1	ENSSSCP00000046938	-	A0A287ASR6.22,A0A8D0ZV60.1	UPI000A2AFDC1	-	-
17:32036473	ENSSSCG00000037324	8.83066	4.60926e-12	1.74661e-07	1.06892	0.121046	0.768667	0.590849	cis	unpruned	S3	Linear	17:32036473-32036473	T	missense_variant	MODERATE	ADAM33	ENSSSCG00000007145	Transcript	ENSSSCT00000040912.2	protein_coding	20/22	-	2312	2269	757	R/C	Cgc/Tgc	-	-	1	HGNC	HGNC:15478	P1	ENSSSCP00000046938	-	A0A287ASR6.22,A0A8D0ZV60.1	UPI000A2AFDC1	-	-
17:32036474	ENSSSCG00000037324	8.83066	4.60926e-12	1.74661e-07	1.06892	0.121046	0.768667	0.590849	cis	unpruned	S3	Linear	17:32036474-32036474	G	missense_variant	MODERATE	ADAM33	ENSSSCG00000007145	Transcript	ENSSSCT00000040912.2	protein_coding	20/22	-	2313	2270	757	Y/C	tAc/tGc	-	-	1	HGNC	HGNC:15478	P1	ENSSSCP00000046938	-	A0A287ASR6.22,A0A8D0ZV60.1	UPI000A2AFDC1	-	-
17:32560916	ENSSSCG00000037324	8.70045	7.42572e-12	2.32669e-07	0.95833	0.110147	0.763968	0.583647	cis	unpruned	S3	Linear	17:32560916-32560916	T	synonymous_variant	LOW	UBOX5	ENSSSCG00000007162	Transcript	ENSSSCT00000050369.3	protein_coding	5/5	-	1766	1557	519	S	tcC/tcT	-	-	1	HGNC	HGNC:17777	P4	ENSSSCP00000056934	-	A0A287BLI6.24	UPI000A2AFDEF	-	-
10:10214400	ENSSSCG00000010829	8.68715	7.79692e-12	2.32669e-07	1.08221	0.124576	0.763481	0.582904	cis	unpruned	S3	Linear	10:10214400-10214400	G	synonymous_variant	LOW	MTARC1	ENSSSCG00000010829	Transcript	ENSSSCT00000011847.5	protein_coding	6/6	-	1048	849	283	E	gaA/gaG	-	-	1	HGNC	HGNC:26189	-	ENSSSCP00000011544	-	A0A8D0QWN3.1,F1S9I6.60	UPI000A2B26AB	-	-
10:10214528	ENSSSCG00000010829	8.68715	7.79692e-12	2.32669e-07	1.08221	0.124576	0.763481	0.582904	cis	unpruned	S3	Linear	10:10214528-10214528	C	3_prime_UTR_variant	MODIFIER	MTARC1	ENSSSCG00000010829	Transcript	ENSSSCT00000011847.5	protein_coding	6/6	-	1176	-	-	-	-	-	-	1	HGNC	HGNC:26189	-	ENSSSCP00000011544	-	A0A8D0QWN3.1,F1S9I6.60	UPI000A2B26AB	-	-
10:10214550	ENSSSCG00000010829	8.68715	7.79692e-12	2.32669e-07	1.08221	0.124576	0.763481	0.582904	cis	unpruned	S3	Linear	10:10214550-10214550	A	3_prime_UTR_variant	MODIFIER	MTARC1	ENSSSCG00000010829	Transcript	ENSSSCT00000011847.5	protein_coding	6/6	-	1198	-	-	-	-	-	-	1	HGNC	HGNC:26189	-	ENSSSCP00000011544	-	A0A8D0QWN3.1,F1S9I6.60	UPI000A2B26AB	-	-
10:10214581	ENSSSCG00000010829	8.68715	7.79692e-12	2.32669e-07	1.08221	0.124576	0.763481	0.582904	cis	unpruned	S3	Linear	10:10214581-10214581	T	3_prime_UTR_variant	MODIFIER	MTARC1	ENSSSCG00000010829	Transcript	ENSSSCT00000011847.5	protein_coding	6/6	-	1229	-	-	-	-	-	-	1	HGNC	HGNC:26189	-	ENSSSCP00000011544	-	A0A8D0QWN3.1,F1S9I6.60	UPI000A2B26AB	-	-
10:10214585	ENSSSCG00000010829	8.68715	7.79692e-12	2.32669e-07	1.08221	0.124576	0.763481	0.582904	cis	unpruned	S3	Linear	10:10214585-10214585	A	3_prime_UTR_variant	MODIFIER	MTARC1	ENSSSCG00000010829	Transcript	ENSSSCT00000011847.5	protein_coding	6/6	-	1233	-	-	-	-	-	-	1	HGNC	HGNC:26189	-	ENSSSCP00000011544	-	A0A8D0QWN3.1,F1S9I6.60	UPI000A2B26AB	-	-
10:10214587	ENSSSCG00000010829	8.68715	7.79692e-12	2.32669e-07	1.08221	0.124576	0.763481	0.582904	cis	unpruned	S3	Linear	10:10214587-10214587	A	3_prime_UTR_variant	MODIFIER	MTARC1	ENSSSCG00000010829	Transcript	ENSSSCT00000011847.5	protein_coding	6/6	-	1235	-	-	-	-	-	-	1	HGNC	HGNC:26189	-	ENSSSCP00000011544	-	A0A8D0QWN3.1,F1S9I6.60	UPI000A2B26AB	-	-
10:10214782	ENSSSCG00000010829	8.68715	7.79692e-12	2.32669e-07	1.08221	0.124576	0.763481	0.582904	cis	unpruned	S3	Linear	10:10214782-10214782	C	3_prime_UTR_variant	MODIFIER	MTARC1	ENSSSCG00000010829	Transcript	ENSSSCT00000011847.5	protein_coding	6/6	-	1430	-	-	-	-	-	-	1	HGNC	HGNC:26189	-	ENSSSCP00000011544	-	A0A8D0QWN3.1,F1S9I6.60	UPI000A2B26AB	-	-
10:10215284	ENSSSCG00000010829	8.68715	7.79692e-12	2.32669e-07	1.08221	0.124576	0.763481	0.582904	cis	unpruned	S3	Linear	10:10215284-10215284	A	3_prime_UTR_variant	MODIFIER	MTARC1	ENSSSCG00000010829	Transcript	ENSSSCT00000011847.5	protein_coding	6/6	-	1932	-	-	-	-	-	-	1	HGNC	HGNC:26189	-	ENSSSCP00000011544	-	A0A8D0QWN3.1,F1S9I6.60	UPI000A2B26AB	-	-
10:10215368	ENSSSCG00000010829	8.68715	7.79692e-12	2.32669e-07	1.08221	0.124576	0.763481	0.582904	cis	unpruned	S3	Linear	10:10215368-10215368	C	3_prime_UTR_variant	MODIFIER	MTARC1	ENSSSCG00000010829	Transcript	ENSSSCT00000011847.5	protein_coding	6/6	-	2016	-	-	-	-	-	-	1	HGNC	HGNC:26189	-	ENSSSCP00000011544	-	A0A8D0QWN3.1,F1S9I6.60	UPI000A2B26AB	-	-
10:10215384	ENSSSCG00000010829	8.68715	7.79692e-12	2.32669e-07	1.08221	0.124576	0.763481	0.582904	cis	unpruned	S3	Linear	10:10215384-10215384	G	3_prime_UTR_variant	MODIFIER	MTARC1	ENSSSCG00000010829	Transcript	ENSSSCT00000011847.5	protein_coding	6/6	-	2032	-	-	-	-	-	-	1	HGNC	HGNC:26189	-	ENSSSCP00000011544	-	A0A8D0QWN3.1,F1S9I6.60	UPI000A2B26AB	-	-
10:10215591	ENSSSCG00000010829	8.68715	7.79692e-12	2.32669e-07	1.08221	0.124576	0.763481	0.582904	cis	unpruned	S3	Linear	10:10215591-10215591	C	3_prime_UTR_variant	MODIFIER	MTARC1	ENSSSCG00000010829	Transcript	ENSSSCT00000011847.5	protein_coding	6/6	-	2239	-	-	-	-	-	-	1	HGNC	HGNC:26189	-	ENSSSCP00000011544	-	A0A8D0QWN3.1,F1S9I6.60	UPI000A2B26AB	-	-
10:10215668	ENSSSCG00000010829	8.68715	7.79692e-12	2.32669e-07	1.08221	0.124576	0.763481	0.582904	cis	unpruned	S3	Linear	10:10215668-10215668	A	3_prime_UTR_variant	MODIFIER	MTARC1	ENSSSCG00000010829	Transcript	ENSSSCT00000011847.5	protein_coding	6/6	-	2316	-	-	-	-	-	-	1	HGNC	HGNC:26189	-	ENSSSCP00000011544	-	A0A8D0QWN3.1,F1S9I6.60	UPI000A2B26AB	-	-
10:10215702	ENSSSCG00000010829	8.68715	7.79692e-12	2.32669e-07	1.08221	0.124576	0.763481	0.582904	cis	unpruned	S3	Linear	10:10215702-10215702	G	3_prime_UTR_variant	MODIFIER	MTARC1	ENSSSCG00000010829	Transcript	ENSSSCT00000011847.5	protein_coding	6/6	-	2350	-	-	-	-	-	-	1	HGNC	HGNC:26189	-	ENSSSCP00000011544	-	A0A8D0QWN3.1,F1S9I6.60	UPI000A2B26AB	-	-
10:10215915	ENSSSCG00000010829	8.68715	7.79692e-12	2.32669e-07	1.08221	0.124576	0.763481	0.582904	cis	unpruned	S3	Linear	10:10215915-10215915	C	3_prime_UTR_variant	MODIFIER	MTARC1	ENSSSCG00000010829	Transcript	ENSSSCT00000011847.5	protein_coding	6/6	-	2563	-	-	-	-	-	-	1	HGNC	HGNC:26189	-	ENSSSCP00000011544	-	A0A8D0QWN3.1,F1S9I6.60	UPI000A2B26AB	-	-
10:10216066	ENSSSCG00000010829	8.68715	7.79692e-12	2.32669e-07	1.08221	0.124576	0.763481	0.582904	cis	unpruned	S3	Linear	10:10216066-10216066	T	3_prime_UTR_variant	MODIFIER	MTARC1	ENSSSCG00000010829	Transcript	ENSSSCT00000011847.5	protein_coding	6/6	-	2714	-	-	-	-	-	-	1	HGNC	HGNC:26189	-	ENSSSCP00000011544	-	A0A8D0QWN3.1,F1S9I6.60	UPI000A2B26AB	-	-
10:10216067	ENSSSCG00000010829	8.68715	7.79692e-12	2.32669e-07	1.08221	0.124576	0.763481	0.582904	cis	unpruned	S3	Linear	10:10216067-10216067	G	3_prime_UTR_variant	MODIFIER	MTARC1	ENSSSCG00000010829	Transcript	ENSSSCT00000011847.5	protein_coding	6/6	-	2715	-	-	-	-	-	-	1	HGNC	HGNC:26189	-	ENSSSCP00000011544	-	A0A8D0QWN3.1,F1S9I6.60	UPI000A2B26AB	-	-
17:31956721	ENSSSCG00000037324	8.68251	7.9306e-12	2.33736e-07	1.12139	0.129155	0.763311	0.582644	cis	unpruned	S3	Linear	17:31956721-31956721	T	3_prime_UTR_variant	MODIFIER	HSPA12B	ENSSSCG00000007147	Transcript	ENSSSCT00000007820.5	protein_coding	12/12	-	3221	-	-	-	-	-	-	-1	HGNC	HGNC:16193	-	ENSSSCP00000007610	-	F1S8C1.62	-	-	-
17:32531010	ENSSSCG00000037324	8.65859	8.65853e-12	2.52078e-07	0.942961	0.108905	0.762431	0.581302	cis	unpruned	S3	Linear	17:32531010-32531010	A	synonymous_variant	LOW	FASTKD5	ENSSSCG00000045134	Transcript	ENSSSCT00000069641.2	protein_coding	3/3	-	1244	921	307	R	agG/agA	-	-	1	HGNC	HGNC:25790	P1	ENSSSCP00000065006	-	A0A8D1T0I8.1,A0A5G2QXE0.8	UPI000A2AFC08	-	-
8:113955145	ENSSSCG00000009144	8.61487	1.01665e-11	2.92414e-07	0.871906	0.101209	0.760813	0.578836	cis	unpruned	S3	Linear	8:113955145-113955145	G	intron_variant	MODIFIER	HADH	ENSSSCG00000009150	Transcript	ENSSSCT00000010020.4	protein_coding	-	7/9	-	-	-	-	-	rs321234183	-	-1	EntrezGene	-	-	ENSSSCP00000009757	-	A0A2C9F3C3.11,A0A8D0S1G3.1	UPI000BAD6725	-	-
8:113436161	ENSSSCG00000009144	8.60364	1.05947e-11	3.01102e-07	0.946705	0.110035	0.760394	0.5782	cis	unpruned	S3	Linear	8:113436161-113436161	T	3_prime_UTR_variant	MODIFIER	OSTC	ENSSSCG00000009145	Transcript	ENSSSCT00000010014.4	protein_coding	4/4	-	897	-	-	-	-	-	-	-1	HGNC	HGNC:24448	P1	ENSSSCP00000009752	-	A0A4X1UWE1.13,F2Z5C0.56	UPI0000029955	-	-
10:10215505	ENSSSCG00000010829	8.5865	1.12838e-11	3.15191e-07	1.04943	0.122219	0.759754	0.577226	cis	unpruned	S3	Linear	10:10215505-10215505	C	3_prime_UTR_variant	MODIFIER	MTARC1	ENSSSCG00000010829	Transcript	ENSSSCT00000011847.5	protein_coding	6/6	-	2153	-	-	-	-	-	-	1	HGNC	HGNC:26189	-	ENSSSCP00000011544	-	A0A8D0QWN3.1,F1S9I6.60	UPI000A2B26AB	-	-
7:19288683	ENSSSCG00000001088	8.57244	1.18826e-11	3.15191e-07	1.34058	0.156383	0.759228	0.576426	cis	unpruned	S3	Linear	7:19288683-19288683	C	downstream_gene_variant	MODIFIER	GPLD1	ENSSSCG00000001089	Transcript	ENSSSCT00000001185.5	protein_coding	-	-	-	-	-	-	-	rs328755227	2491	-1	HGNC	HGNC:4459	A2	ENSSSCP00000001160	-	A0A8D1RPE0.1,F1RUE4.70	UPI000BAD7835	-	-
7:19289322	ENSSSCG00000001088	8.57244	1.18826e-11	3.15191e-07	1.34058	0.156383	0.759228	0.576426	cis	unpruned	S3	Linear	7:19289322-19289322	A	downstream_gene_variant	MODIFIER	GPLD1	ENSSSCG00000001089	Transcript	ENSSSCT00000001185.5	protein_coding	-	-	-	-	-	-	-	rs330109362	1852	-1	HGNC	HGNC:4459	A2	ENSSSCP00000001160	-	A0A8D1RPE0.1,F1RUE4.70	UPI000BAD7835	-	-
7:19289827	ENSSSCG00000001088	8.57244	1.18826e-11	3.15191e-07	1.34058	0.156383	0.759228	0.576426	cis	unpruned	S3	Linear	7:19289827-19289827	A	downstream_gene_variant	MODIFIER	GPLD1	ENSSSCG00000001089	Transcript	ENSSSCT00000001185.5	protein_coding	-	-	-	-	-	-	-	rs698784828	1347	-1	HGNC	HGNC:4459	A2	ENSSSCP00000001160	-	A0A8D1RPE0.1,F1RUE4.70	UPI000BAD7835	-	-
7:19290116	ENSSSCG00000001088	8.57244	1.18826e-11	3.15191e-07	1.34058	0.156383	0.759228	0.576426	cis	unpruned	S3	Linear	7:19290116-19290116	A	downstream_gene_variant	MODIFIER	GPLD1	ENSSSCG00000001089	Transcript	ENSSSCT00000001185.5	protein_coding	-	-	-	-	-	-	-	rs319923733	1058	-1	HGNC	HGNC:4459	A2	ENSSSCP00000001160	-	A0A8D1RPE0.1,F1RUE4.70	UPI000BAD7835	-	-
7:19291069	ENSSSCG00000001088	8.57244	1.18826e-11	3.15191e-07	1.34058	0.156383	0.759228	0.576426	cis	unpruned	S3	Linear	7:19291069-19291069	T	downstream_gene_variant	MODIFIER	GPLD1	ENSSSCG00000001089	Transcript	ENSSSCT00000001185.5	protein_coding	-	-	-	-	-	-	-	rs340412734	105	-1	HGNC	HGNC:4459	A2	ENSSSCP00000001160	-	A0A8D1RPE0.1,F1RUE4.70	UPI000BAD7835	-	-
5:67321547	ENSSSCG00000000738	8.55889	1.24895e-11	3.27649e-07	1.26982	0.148362	0.758719	0.575654	cis	unpruned	S3	Linear	5:67321547-67321547	C	synonymous_variant	LOW	FKBP4	ENSSSCG00000000743	Transcript	ENSSSCT00000000807.5	protein_coding	1/10	-	86	12	4	E	gaA/gaG	rs341753359	-	-1	HGNC	HGNC:3720	-	ENSSSCP00000000791	-	F1SK86.70	UPI001236049A	-	-
10:10216007	ENSSSCG00000010829	8.53295	1.37407e-11	3.56275e-07	1.03986	0.121865	0.75774	0.57417	cis	unpruned	S3	Linear	10:10216007-10216007	T	3_prime_UTR_variant	MODIFIER	MTARC1	ENSSSCG00000010829	Transcript	ENSSSCT00000011847.5	protein_coding	6/6	-	2655	-	-	-	-	-	-	1	HGNC	HGNC:26189	-	ENSSSCP00000011544	-	A0A8D0QWN3.1,F1S9I6.60	UPI000A2B26AB	-	-
8:113436056	ENSSSCG00000009144	8.53022	1.38792e-11	3.56275e-07	0.930791	0.109117	0.757637	0.574014	cis	unpruned	S3	Linear	8:113436056-113436056	C	3_prime_UTR_variant	MODIFIER	OSTC	ENSSSCG00000009145	Transcript	ENSSSCT00000010014.4	protein_coding	4/4	-	1002	-	-	-	-	rs336992199	-	-1	HGNC	HGNC:24448	P1	ENSSSCP00000009752	-	A0A4X1UWE1.13,F2Z5C0.56	UPI0000029955	-	-
17:32555565	ENSSSCG00000037324	8.51113	1.48896e-11	3.78147e-07	0.945789	0.111124	0.756913	0.572918	cis	unpruned	S3	Linear	17:32555565-32555565	G	synonymous_variant	LOW	UBOX5	ENSSSCG00000007162	Transcript	ENSSSCT00000050369.3	protein_coding	3/5	-	539	330	110	P	ccA/ccG	-	-	1	HGNC	HGNC:17777	P4	ENSSSCP00000056934	-	A0A287BLI6.24	UPI000A2AFDEF	-	-
10:10215969	ENSSSCG00000010829	8.50287	1.53498e-11	3.85731e-07	1.06667	0.125449	0.756599	0.572442	cis	unpruned	S3	Linear	10:10215969-10215969	G	3_prime_UTR_variant	MODIFIER	MTARC1	ENSSSCG00000010829	Transcript	ENSSSCT00000011847.5	protein_coding	6/6	-	2617	-	-	-	-	-	-	1	HGNC	HGNC:26189	-	ENSSSCP00000011544	-	A0A8D0QWN3.1,F1S9I6.60	UPI000A2B26AB	-	-
10:10214918	ENSSSCG00000010829	8.3826	2.39163e-11	5.9474e-07	1.04077	0.124159	0.751968	0.565455	cis	unpruned	S3	Linear	10:10214918-10214918	T	3_prime_UTR_variant	MODIFIER	MTARC1	ENSSSCG00000010829	Transcript	ENSSSCT00000011847.5	protein_coding	6/6	-	1566	-	-	-	-	-	-	1	HGNC	HGNC:26189	-	ENSSSCP00000011544	-	A0A8D0QWN3.1,F1S9I6.60	UPI000A2B26AB	-	-
12:26363049	ENSSSCG00000039259	8.33345	2.86765e-11	7.05763e-07	1.15477	0.13857	0.750042	0.562563	cis	unpruned	S3	Linear	12:26363049-26363049	G	intron_variant	MODIFIER	SGCA	ENSSSCG00000017583	Transcript	ENSSSCT00000019141.5	protein_coding	-	8/9	-	-	-	-	-	-	-	1	HGNC	HGNC:10805	-	ENSSSCP00000018635	-	A0A8D1R2X3.1,A0A5K1UBB6.10	UPI0012340691	-	-
17:32460930	ENSSSCG00000037324	8.29338	3.32532e-11	7.95165e-07	1.16829	0.14087	0.748458	0.56019	cis	unpruned	S3	Linear	17:32460930-32460930	C	intron_variant	MODIFIER	ITPA	ENSSSCG00000035995	Transcript	ENSSSCT00000042695.3	protein_coding	-	7/7	-	-	-	-	-	-	-	-1	HGNC	HGNC:6176	-	ENSSSCP00000052706	-	A0A4X1V5I7.8,A0A287B852.15	UPI000BAD7FBD	-	-
17:32460931	ENSSSCG00000037324	8.29338	3.32532e-11	7.95165e-07	1.16829	0.14087	0.748458	0.56019	cis	unpruned	S3	Linear	17:32460931-32460931	A	intron_variant	MODIFIER	ITPA	ENSSSCG00000035995	Transcript	ENSSSCT00000042695.3	protein_coding	-	7/7	-	-	-	-	-	-	-	-1	HGNC	HGNC:6176	-	ENSSSCP00000052706	-	A0A4X1V5I7.8,A0A287B852.15	UPI000BAD7FBD	-	-
10:10194782	ENSSSCG00000010829	8.28494	3.43076e-11	7.95165e-07	1.1084	0.133785	0.748123	0.559688	cis	unpruned	S3	Linear	10:10194782-10194782	A	synonymous_variant	LOW	MTARC1	ENSSSCG00000010829	Transcript	ENSSSCT00000011847.5	protein_coding	2/6	-	550	351	117	L	ctG/ctA	-	-	1	HGNC	HGNC:26189	-	ENSSSCP00000011544	-	A0A8D0QWN3.1,F1S9I6.60	UPI000A2B26AB	-	-
10:10194858	ENSSSCG00000010829	8.28494	3.43076e-11	7.95165e-07	1.1084	0.133785	0.748123	0.559688	cis	unpruned	S3	Linear	10:10194858-10194858	G	missense_variant	MODERATE	MTARC1	ENSSSCG00000010829	Transcript	ENSSSCT00000011847.5	protein_coding	2/6	-	626	427	143	T/A	Aca/Gca	-	-	1	HGNC	HGNC:26189	-	ENSSSCP00000011544	-	A0A8D0QWN3.1,F1S9I6.60	UPI000A2B26AB	-	-
10:10202503	ENSSSCG00000010829	8.28494	3.43076e-11	7.95165e-07	1.1084	0.133785	0.748123	0.559688	cis	unpruned	S3	Linear	10:10202503-10202503	A	synonymous_variant	LOW	MTARC1	ENSSSCG00000010829	Transcript	ENSSSCT00000011847.5	protein_coding	4/6	-	898	699	233	K	aaG/aaA	-	-	1	HGNC	HGNC:26189	-	ENSSSCP00000011544	-	A0A8D0QWN3.1,F1S9I6.60	UPI000A2B26AB	-	-
10:10202537	ENSSSCG00000010829	8.28494	3.43076e-11	7.95165e-07	1.1084	0.133785	0.748123	0.559688	cis	unpruned	S3	Linear	10:10202537-10202537	G	missense_variant	MODERATE	MTARC1	ENSSSCG00000010829	Transcript	ENSSSCT00000011847.5	protein_coding	4/6	-	932	733	245	I/V	Atc/Gtc	-	-	1	HGNC	HGNC:26189	-	ENSSSCP00000011544	-	A0A8D0QWN3.1,F1S9I6.60	UPI000A2B26AB	-	-
17:31956725	ENSSSCG00000037324	8.26601	3.67953e-11	8.44624e-07	1.10435	0.133601	0.747369	0.55856	cis	unpruned	S3	Linear	17:31956725-31956725	A	3_prime_UTR_variant	MODIFIER	HSPA12B	ENSSSCG00000007147	Transcript	ENSSSCT00000007820.5	protein_coding	12/12	-	3217	-	-	-	-	-	-	-1	HGNC	HGNC:16193	-	ENSSSCP00000007610	-	F1S8C1.62	-	-	-
17:32435160	ENSSSCG00000037324	8.21697	4.41174e-11	1.00306e-06	0.808443	0.0983869	0.745402	0.555624	cis	unpruned	S3	Linear	17:32435160-32435160	A	3_prime_UTR_variant	MODIFIER	DNAAF9	ENSSSCG00000007155	Transcript	ENSSSCT00000007828.5	protein_coding	37/37	-	4369	-	-	-	-	-	-	1	HGNC	HGNC:17721	P4	ENSSSCP00000007617	-	A0A480JUM4.13	-	-	-
10:10215156	ENSSSCG00000010829	8.21406	4.45961e-11	1.00438e-06	1.01792	0.123924	0.745284	0.555449	cis	unpruned	S3	Linear	10:10215156-10215156	T	3_prime_UTR_variant	MODIFIER	MTARC1	ENSSSCG00000010829	Transcript	ENSSSCT00000011847.5	protein_coding	6/6	-	1804	-	-	-	-	-	-	1	HGNC	HGNC:26189	-	ENSSSCP00000011544	-	A0A8D0QWN3.1,F1S9I6.60	UPI000A2B26AB	-	-
17:31957022	ENSSSCG00000037324	8.2056	4.60156e-11	1.02666e-06	1.13515	0.138339	0.744943	0.554939	cis	unpruned	S3	Linear	17:31957022-31957022	G	3_prime_UTR_variant	MODIFIER	HSPA12B	ENSSSCG00000007147	Transcript	ENSSSCT00000007820.5	protein_coding	12/12	-	2920	-	-	-	-	-	-	-1	HGNC	HGNC:16193	-	ENSSSCP00000007610	-	F1S8C1.62	-	-	-
18:48537628	ENSSSCG00000028523	-8.18564	4.95454e-11	1.09518e-06	-1.34518	0.164334	-0.744135	0.553736	cis	unpruned	S3	Linear	18:48537628-48537628	T	downstream_gene_variant	MODIFIER	HUS1	ENSSSCG00000028523	Transcript	ENSSSCT00000036937.3	protein_coding	-	-	-	-	-	-	-	-	2946	1	HGNC	HGNC:5309	P1	ENSSSCP00000040283	-	A0A8D0VF77.1,A0A287A8S7.24	UPI0012359DD2	-	-
8:112403303	ENSSSCG00000009144	8.16077	5.43278e-11	1.14775e-06	1.05597	0.129396	0.743123	0.552232	cis	unpruned	S3	Linear	8:112403303-112403303	T	upstream_gene_variant	MODIFIER	RRH	ENSSSCG00000009136	Transcript	ENSSSCT00000010004.4	protein_coding	-	-	-	-	-	-	-	rs322732538	4127	-1	HGNC	HGNC:10450	P1	ENSSSCP00000009742	-	F1S135.57,A0A8D1R007.1	UPI000A2B1406	-	-
8:112510331	ENSSSCG00000009144	8.16077	5.43278e-11	1.14775e-06	1.05597	0.129396	0.743123	0.552232	cis	unpruned	S3	Linear	8:112510331-112510331	T	synonymous_variant	LOW	PLA2G12A	ENSSSCG00000053405	Transcript	ENSSSCT00000010007.5	protein_coding	3/4	-	528	351	117	C	tgC/tgT	rs324919847	-	1	HGNC	HGNC:18554	P1	ENSSSCP00000009745	-	F1S132.68	UPI0001E8794E	-	-
8:112512305	ENSSSCG00000009144	8.16077	5.43278e-11	1.14775e-06	1.05597	0.129396	0.743123	0.552232	cis	unpruned	S3	Linear	8:112512305-112512305	A	3_prime_UTR_variant	MODIFIER	PLA2G12A	ENSSSCG00000053405	Transcript	ENSSSCT00000010007.5	protein_coding	4/4	-	956	-	-	-	-	rs342848601	-	1	HGNC	HGNC:18554	P1	ENSSSCP00000009745	-	F1S132.68	UPI0001E8794E	-	-
8:112690703	ENSSSCG00000009144	8.16077	5.43278e-11	1.14775e-06	1.05597	0.129396	0.743123	0.552232	cis	unpruned	S3	Linear	8:112690703-112690703	C	synonymous_variant	LOW	SEC24B	ENSSSCG00000009142	Transcript	ENSSSCT00000010010.3	protein_coding	10/24	-	2025	1968	656	A	gcT/gcG	rs330532176	-	-1	HGNC	HGNC:10704	P2	ENSSSCP00000009748	-	A0A4X1UTR4.13,F1S129.75	UPI000A2B31ED	-	-
8:112745356	ENSSSCG00000009144	8.16077	5.43278e-11	1.14775e-06	1.05597	0.129396	0.743123	0.552232	cis	unpruned	S3	Linear	8:112745356-112745356	C	missense_variant	MODERATE	SEC24B	ENSSSCG00000009142	Transcript	ENSSSCT00000010010.3	protein_coding	2/24	-	557	500	167	N/S	aAt/aGt	rs340053124	-	-1	HGNC	HGNC:10704	P2	ENSSSCP00000009748	-	A0A4X1UTR4.13,F1S129.75	UPI000A2B31ED	-	tolerated_low_confidence(1)
8:113958488	ENSSSCG00000009144	8.15012	5.65147e-11	1.17319e-06	0.889241	0.109108	0.742688	0.551586	cis	unpruned	S3	Linear	8:113958488-113958488	G	intron_variant	MODIFIER	HADH	ENSSSCG00000009150	Transcript	ENSSSCT00000010020.4	protein_coding	-	7/9	-	-	-	-	-	rs713113433	-	-1	EntrezGene	-	-	ENSSSCP00000009757	-	A0A2C9F3C3.11,A0A8D0S1G3.1	UPI000BAD6725	-	-
8:113958489	ENSSSCG00000009144	8.15012	5.65147e-11	1.17319e-06	0.889241	0.109108	0.742688	0.551586	cis	unpruned	S3	Linear	8:113958489-113958489	T	intron_variant	MODIFIER	HADH	ENSSSCG00000009150	Transcript	ENSSSCT00000010020.4	protein_coding	-	7/9	-	-	-	-	-	rs697555090	-	-1	EntrezGene	-	-	ENSSSCP00000009757	-	A0A2C9F3C3.11,A0A8D0S1G3.1	UPI000BAD6725	-	-
17:32805033	ENSSSCG00000037324	8.13551	5.96587e-11	1.22778e-06	1.20486	0.148099	0.742091	0.550699	cis	unpruned	S3	Linear	17:32805033-32805033	G	synonymous_variant	LOW	VPS16	ENSSSCG00000007167	Transcript	ENSSSCT00000007840.5	protein_coding	21/24	-	2596	2046	682	G	ggT/ggC	rs333521305	-	-1	HGNC	HGNC:14584	P1	ENSSSCP00000007629	-	A0A8D0U823.1,F1S8A3.66	UPI0006B1C5A8	-	-
17:31970397	ENSSSCG00000037324	8.09077	7.04259e-11	1.43698e-06	1.09374	0.135184	0.740249	0.547968	cis	unpruned	S3	Linear	17:31970397-31970397	G	synonymous_variant	LOW	HSPA12B	ENSSSCG00000007147	Transcript	ENSSSCT00000007820.5	protein_coding	2/12	-	81	81	27	G	ggT/ggC	-	-	-1	HGNC	HGNC:16193	-	ENSSSCP00000007610	-	F1S8C1.62	-	-	-
18:48551101	ENSSSCG00000028523	-8.02109	9.12129e-11	1.84535e-06	-1.3513	0.168468	-0.737346	0.54368	cis	unpruned	S3	Linear	18:48551101-48551101	G	synonymous_variant	LOW	LANCL2	ENSSSCG00000023801	Transcript	ENSSSCT00000044577.3	protein_coding	1/8	-	158	60	20	E	gaA/gaG	-	-	1	HGNC	HGNC:6509	-	ENSSSCP00000046065	-	A0A8D1PPR2.1,A0A287AQ33.16	UPI000A2B3ED2	-	-
17:32460919	ENSSSCG00000037324	8.00619	9.64028e-11	1.86364e-06	1.16196	0.145132	0.73672	0.542757	cis	unpruned	S3	Linear	17:32460919-32460919	T	intron_variant	MODIFIER	ITPA	ENSSSCG00000035995	Transcript	ENSSSCT00000042695.3	protein_coding	-	7/7	-	-	-	-	-	-	-	-1	HGNC	HGNC:6176	-	ENSSSCP00000052706	-	A0A4X1V5I7.8,A0A287B852.15	UPI000BAD7FBD	-	-
17:32461110	ENSSSCG00000037324	8.00619	9.64028e-11	1.86364e-06	1.16196	0.145132	0.73672	0.542757	cis	unpruned	S3	Linear	17:32461110-32461110	G	intron_variant	MODIFIER	ITPA	ENSSSCG00000035995	Transcript	ENSSSCT00000042695.3	protein_coding	-	7/7	-	-	-	-	-	-	-	-1	HGNC	HGNC:6176	-	ENSSSCP00000052706	-	A0A4X1V5I7.8,A0A287B852.15	UPI000BAD7FBD	-	-
17:31911045	ENSSSCG00000037324	8.00508	9.68007e-11	1.86364e-06	1.11466	0.139244	0.736674	0.542688	cis	unpruned	S3	Linear	17:31911045-31911045	C	3_prime_UTR_variant	MODIFIER	CDC25B	ENSSSCG00000007151	Transcript	ENSSSCT00000007824.5	protein_coding	16/16	-	2469	-	-	-	-	-	-	-1	HGNC	HGNC:1726	P2	ENSSSCP00000007614	-	A0A5K1V645.9,A0A8D0WT21.1	UPI00133FF2B3	-	-
17:31943190	ENSSSCG00000037324	8.00508	9.68007e-11	1.86364e-06	1.11466	0.139244	0.736674	0.542688	cis	unpruned	S3	Linear	17:31943190-31943190	T	downstream_gene_variant	MODIFIER	SPEF1	ENSSSCG00000007149	Transcript	ENSSSCT00000056622.3	protein_coding	-	-	-	-	-	-	-	-	4727	1	EntrezGene	-	P1	ENSSSCP00000046438	-	A0A4X1V8K1.8,D3K5J5.69,A0A287AQW2.18	UPI0001C48E28	-	-
17:31950248	ENSSSCG00000037324	8.00508	9.68007e-11	1.86364e-06	1.11466	0.139244	0.736674	0.542688	cis	unpruned	S3	Linear	17:31950248-31950248	C	downstream_gene_variant	MODIFIER	HSPA12B	ENSSSCG00000007147	Transcript	ENSSSCT00000007820.5	protein_coding	-	-	-	-	-	-	-	-	2889	-1	HGNC	HGNC:16193	-	ENSSSCP00000007610	-	F1S8C1.62	-	-	-
17:31956327	ENSSSCG00000037324	8.00508	9.68007e-11	1.86364e-06	1.11466	0.139244	0.736674	0.542688	cis	unpruned	S3	Linear	17:31956327-31956327	A	3_prime_UTR_variant	MODIFIER	HSPA12B	ENSSSCG00000007147	Transcript	ENSSSCT00000007820.5	protein_coding	12/12	-	3615	-	-	-	-	-	-	-1	HGNC	HGNC:16193	-	ENSSSCP00000007610	-	F1S8C1.62	-	-	-
17:32036741	ENSSSCG00000037324	7.99865	9.91424e-11	1.89345e-06	1.01079	0.12637	0.736403	0.542289	cis	unpruned	S3	Linear	17:32036741-32036741	T	synonymous_variant	LOW	ADAM33	ENSSSCG00000007145	Transcript	ENSSSCT00000040912.2	protein_coding	21/22	-	2395	2352	784	A	gcC/gcT	-	-	1	HGNC	HGNC:15478	P1	ENSSSCP00000046938	-	A0A287ASR6.22,A0A8D0ZV60.1	UPI000A2AFDC1	-	-
8:112691576	ENSSSCG00000009144	7.98105	1.05841e-10	2.00534e-06	1.01932	0.127717	0.73566	0.541195	cis	unpruned	S3	Linear	8:112691576-112691576	C	synonymous_variant	LOW	SEC24B	ENSSSCG00000009142	Transcript	ENSSSCT00000010010.3	protein_coding	9/24	-	1890	1833	611	Q	caA/caG	rs326572636	-	-1	HGNC	HGNC:10704	P2	ENSSSCP00000009748	-	A0A4X1UTR4.13,F1S129.75	UPI000A2B31ED	-	-
6:4499494	ENSSSCG00000034385	7.97303	1.09044e-10	2.04976e-06	1.33328	0.167224	0.73532	0.540696	cis	unpruned	S3	Linear	6:4499494-4499494	C	upstream_gene_variant	MODIFIER	MBTPS1	ENSSSCG00000002682	Transcript	ENSSSCT00000002975.5	protein_coding	-	-	-	-	-	-	-	rs330545853	4071	1	HGNC	HGNC:15456	-	ENSSSCP00000002896	-	F1S5S6.70	-	-	-
17:32849767	ENSSSCG00000037324	7.967	1.11513e-10	2.07979e-06	0.913847	0.114704	0.735065	0.54032	cis	unpruned	S3	Linear	17:32849767-32849767	C	synonymous_variant	LOW	CPXM1	ENSSSCG00000007170	Transcript	ENSSSCT00000007843.5	protein_coding	11/14	-	1561	1476	492	S	agT/agC	-	-	1	HGNC	HGNC:15771	P1	ENSSSCP00000007632	-	F1S8A0.66,A0A4X1SHD8.13,A0A480KGE1.10	UPI0001C96663	-	-
8:113958546	ENSSSCG00000009144	7.92405	1.3082e-10	2.40611e-06	0.873627	0.11025	0.733235	0.537634	cis	unpruned	S3	Linear	8:113958546-113958546	C	intron_variant	MODIFIER	HADH	ENSSSCG00000009150	Transcript	ENSSSCT00000010020.4	protein_coding	-	7/9	-	-	-	-	-	rs705844502	-	-1	EntrezGene	-	-	ENSSSCP00000009757	-	A0A2C9F3C3.11,A0A8D0S1G3.1	UPI000BAD6725	-	-
18:48551134	ENSSSCG00000028523	-7.92157	1.32033e-10	2.40611e-06	-1.37816	0.173975	-0.733129	0.537478	cis	unpruned	S3	Linear	18:48551134-48551134	C	synonymous_variant	LOW	LANCL2	ENSSSCG00000023801	Transcript	ENSSSCT00000044577.3	protein_coding	1/8	-	191	93	31	Y	taT/taC	-	-	1	HGNC	HGNC:6509	-	ENSSSCP00000046065	-	A0A8D1PPR2.1,A0A287AQ33.16	UPI000A2B3ED2	-	-
18:48551194	ENSSSCG00000028523	-7.92157	1.32033e-10	2.40611e-06	-1.37816	0.173975	-0.733129	0.537478	cis	unpruned	S3	Linear	18:48551194-48551194	G	synonymous_variant	LOW	LANCL2	ENSSSCG00000023801	Transcript	ENSSSCT00000044577.3	protein_coding	1/8	-	251	153	51	P	ccA/ccG	-	-	1	HGNC	HGNC:6509	-	ENSSSCP00000046065	-	A0A8D1PPR2.1,A0A287AQ33.16	UPI000A2B3ED2	-	-
10:10215238	ENSSSCG00000010829	7.90806	1.38833e-10	2.51086e-06	1.01288	0.128082	0.73255	0.53663	cis	unpruned	S3	Linear	10:10215238-10215238	G	3_prime_UTR_variant	MODIFIER	MTARC1	ENSSSCG00000010829	Transcript	ENSSSCT00000011847.5	protein_coding	6/6	-	1886	-	-	-	-	-	-	1	HGNC	HGNC:26189	-	ENSSSCP00000011544	-	A0A8D0QWN3.1,F1S9I6.60	UPI000A2B26AB	-	-
14:115254277	ENSSSCG00000030271	7.8783	1.55086e-10	2.78372e-06	1.01169	0.128415	0.731269	0.534754	cis	unpruned	S3	Linear	14:115254277-115254277	T	downstream_gene_variant	MODIFIER	GSTO2	ENSSSCG00000030271	Transcript	ENSSSCT00000011608.5	protein_coding	-	-	-	-	-	-	-	rs340163932	2842	1	HGNC	HGNC:23064	P5	ENSSSCP00000011306	-	A0A4X1TN66.12,F1S5N4.71	UPI0001C97060	-	-
17:31911351	ENSSSCG00000037324	7.87357	1.57841e-10	2.81203e-06	1.04715	0.132996	0.731064	0.534455	cis	unpruned	S3	Linear	17:31911351-31911351	C	3_prime_UTR_variant	MODIFIER	CDC25B	ENSSSCG00000007151	Transcript	ENSSSCT00000007824.5	protein_coding	16/16	-	2163	-	-	-	-	-	-	-1	HGNC	HGNC:1726	P2	ENSSSCP00000007614	-	A0A5K1V645.9,A0A8D0WT21.1	UPI00133FF2B3	-	-
17:32557725	ENSSSCG00000037324	7.7892	2.16085e-10	3.82117e-06	1.09678	0.140808	0.727386	0.52909	cis	unpruned	S3	Linear	17:32557725-32557725	A	missense_variant	MODERATE	UBOX5	ENSSSCG00000007162	Transcript	ENSSSCT00000050369.3	protein_coding	4/5	-	1614	1405	469	G/S	Ggc/Agc	rs320858455	-	1	HGNC	HGNC:17777	P4	ENSSSCP00000056934	-	A0A287BLI6.24	UPI000A2AFDEF	-	tolerated(0.52)
17:32651659	ENSSSCG00000037324	7.78488	2.19595e-10	3.85468e-06	1.14229	0.146732	0.727196	0.528814	cis	unpruned	S3	Linear	17:32651659-32651659	A	synonymous_variant	LOW	PTPRA	ENSSSCG00000007166	Transcript	ENSSSCT00000007839.5	protein_coding	14/23	-	1457	1308	436	I	atC/atT	rs80866477	-	-1	HGNC	HGNC:9664	A2	ENSSSCP00000007628	-	A0A8D0WN53.1,F1S8A4.71	UPI0001E88BC2	-	-
12:26362963	ENSSSCG00000039259	7.77878	2.24644e-10	3.91452e-06	1.08687	0.139722	0.726927	0.528423	cis	unpruned	S3	Linear	12:26362963-26362963	T	intron_variant	MODIFIER	SGCA	ENSSSCG00000017583	Transcript	ENSSSCT00000019141.5	protein_coding	-	8/9	-	-	-	-	-	-	-	1	HGNC	HGNC:10805	-	ENSSSCP00000018635	-	A0A8D1R2X3.1,A0A5K1UBB6.10	UPI0012340691	-	-
17:32530671	ENSSSCG00000037324	7.7732	2.29355e-10	3.96765e-06	1.05005	0.135086	0.726681	0.528066	cis	unpruned	S3	Linear	17:32530671-32530671	T	synonymous_variant	LOW	FASTKD5	ENSSSCG00000045134	Transcript	ENSSSCT00000069641.2	protein_coding	3/3	-	905	582	194	G	ggC/ggT	-	-	1	HGNC	HGNC:25790	P1	ENSSSCP00000065006	-	A0A8D1T0I8.1,A0A5G2QXE0.8	UPI000A2AFC08	-	-
8:113959392	ENSSSCG00000009144	7.77116	2.31108e-10	3.96922e-06	0.902645	0.116153	0.726591	0.527935	cis	unpruned	S3	Linear	8:113959392-113959392	G	intron_variant	MODIFIER	HADH	ENSSSCG00000009150	Transcript	ENSSSCT00000010020.4	protein_coding	-	7/9	-	-	-	-	-	rs341791419	-	-1	EntrezGene	-	-	ENSSSCP00000009757	-	A0A2C9F3C3.11,A0A8D0S1G3.1	UPI000BAD6725	-	-
17:31964063	ENSSSCG00000037324	7.75574	2.44773e-10	4.17389e-06	1.10584	0.142584	0.725909	0.526945	cis	unpruned	S3	Linear	17:31964063-31964063	T	missense_variant	MODERATE	HSPA12B	ENSSSCG00000007147	Transcript	ENSSSCT00000007820.5	protein_coding	5/12	-	455	455	152	R/K	aGg/aAg	-	-	-1	HGNC	HGNC:16193	-	ENSSSCP00000007610	-	F1S8C1.62	-	-	-
17:32031709	ENSSSCG00000037324	7.75118	2.48965e-10	4.21526e-06	1.00056	0.129084	0.725708	0.526651	cis	unpruned	S3	Linear	17:32031709-32031709	A	missense_variant	MODERATE	ADAM33	ENSSSCG00000007145	Transcript	ENSSSCT00000040912.2	protein_coding	9/22	-	791	748	250	G/R	Ggg/Agg	-	-	1	HGNC	HGNC:15478	P1	ENSSSCP00000046938	-	A0A287ASR6.22,A0A8D0ZV60.1	UPI000A2AFDC1	-	-
10:10215976	ENSSSCG00000010829	7.72389	2.75625e-10	4.63378e-06	0.992908	0.12855	0.724494	0.524892	cis	unpruned	S3	Linear	10:10215976-10215976	A	3_prime_UTR_variant	MODIFIER	MTARC1	ENSSSCG00000010829	Transcript	ENSSSCT00000011847.5	protein_coding	6/6	-	2624	-	-	-	-	-	-	1	HGNC	HGNC:26189	-	ENSSSCP00000011544	-	A0A8D0QWN3.1,F1S9I6.60	UPI000A2B26AB	-	-
12:26362554	ENSSSCG00000039259	7.69506	3.06889e-10	5.08772e-06	1.13137	0.147025	0.723206	0.523027	cis	unpruned	S3	Linear	12:26362554-26362554	T	intron_variant	MODIFIER	SGCA	ENSSSCG00000017583	Transcript	ENSSSCT00000019141.5	protein_coding	-	8/9	-	-	-	-	-	-	-	1	HGNC	HGNC:10805	-	ENSSSCP00000018635	-	A0A8D1R2X3.1,A0A5K1UBB6.10	UPI0012340691	-	-
12:26364908	ENSSSCG00000039259	7.69506	3.06889e-10	5.08772e-06	1.13137	0.147025	0.723206	0.523027	cis	unpruned	S3	Linear	12:26364908-26364908	A	intron_variant	MODIFIER	SGCA	ENSSSCG00000017583	Transcript	ENSSSCT00000019141.5	protein_coding	-	8/9	-	-	-	-	-	-	-	1	HGNC	HGNC:10805	-	ENSSSCP00000018635	-	A0A8D1R2X3.1,A0A5K1UBB6.10	UPI0012340691	-	-
17:32056608	ENSSSCG00000037324	7.68547	3.18072e-10	5.23675e-06	1.04211	0.135595	0.722776	0.522404	cis	unpruned	S3	Linear	17:32056608-32056608	A	3_prime_UTR_variant	MODIFIER	ATRN	ENSSSCG00000007153	Transcript	ENSSSCT00000035365.4	protein_coding	30/30	-	5371	-	-	-	-	-	-	-1	HGNC	HGNC:885	P1	ENSSSCP00000029393	-	A0A8D1ZQ08.1,A0A5K1UYV7.12	UPI000A2B4011	-	-
5:67125480	ENSSSCG00000000738	7.67098	3.35723e-10	5.45216e-06	1.19476	0.155751	0.722124	0.521463	cis	unpruned	S3	Linear	5:67125480-67125480	A	intron_variant	MODIFIER	TEAD4	ENSSSCG00000000736	Transcript	ENSSSCT00000000799.5	protein_coding	-	12/12	-	-	-	-	-	rs336343073	-	-1	HGNC	HGNC:11717	P2	ENSSSCP00000000783	-	F1SKA4.69,A0A4X1UN21.10	UPI0001C952FA	-	-
5:67131787	ENSSSCG00000000738	7.67098	3.35723e-10	5.45216e-06	1.19476	0.155751	0.722124	0.521463	cis	unpruned	S3	Linear	5:67131787-67131787	A	synonymous_variant	LOW	TEAD4	ENSSSCG00000000736	Transcript	ENSSSCT00000000799.5	protein_coding	10/13	-	1261	1011	337	F	ttC/ttT	rs329077759	-	-1	HGNC	HGNC:11717	P2	ENSSSCP00000000783	-	F1SKA4.69,A0A4X1UN21.10	UPI0001C952FA	-	-
17:32851829	ENSSSCG00000037324	7.6656	3.42534e-10	5.52518e-06	0.94019	0.122651	0.721881	0.521113	cis	unpruned	S3	Linear	17:32851829-32851829	G	synonymous_variant	LOW	CPXM1	ENSSSCG00000007170	Transcript	ENSSSCT00000007843.5	protein_coding	14/14	-	2185	2100	700	K	aaA/aaG	-	-	1	HGNC	HGNC:15771	P1	ENSSSCP00000007632	-	F1S8A0.66,A0A4X1SHD8.13,A0A480KGE1.10	UPI0001C96663	-	-
17:32056899	ENSSSCG00000037324	7.64957	3.63627e-10	5.82605e-06	1.11258	0.145443	0.721158	0.520068	cis	unpruned	S3	Linear	17:32056899-32056899	T	3_prime_UTR_variant	MODIFIER	ATRN	ENSSSCG00000007153	Transcript	ENSSSCT00000035365.4	protein_coding	30/30	-	5080	-	-	-	-	rs324131729	-	-1	HGNC	HGNC:885	P1	ENSSSCP00000029393	-	A0A8D1ZQ08.1,A0A5K1UYV7.12	UPI000A2B4011	-	-
17:32057178	ENSSSCG00000037324	7.62507	3.98436e-10	6.34121e-06	1.07982	0.141615	0.720046	0.518466	cis	unpruned	S3	Linear	17:32057178-32057178	C	3_prime_UTR_variant	MODIFIER	ATRN	ENSSSCG00000007153	Transcript	ENSSSCT00000035365.4	protein_coding	30/30	-	4801	-	-	-	-	rs326499951	-	-1	HGNC	HGNC:885	P1	ENSSSCP00000029393	-	A0A8D1ZQ08.1,A0A5K1UYV7.12	UPI000A2B4011	-	-
5:67395810	ENSSSCG00000000738	7.601	4.35873e-10	6.89109e-06	1.06381	0.139956	0.718949	0.516887	cis	unpruned	S3	Linear	5:67395810-67395810	T	downstream_gene_variant	MODIFIER	DDX11	ENSSSCG00000000745	Transcript	ENSSSCT00000000809.5	protein_coding	-	-	-	-	-	-	-	rs328029499	80	1	HGNC	HGNC:2736	P1	ENSSSCP00000000793	-	F1SK84.72	-	-	-
4:1081973	ENSSSCG00000040535	7.58056	4.7042e-10	7.38835e-06	1.16168	0.153244	0.718013	0.515543	cis	unpruned	S3	Linear	4:1081973-1081973	A	synonymous_variant	LOW	ZC3H3	ENSSSCG00000006956	Transcript	ENSSSCT00000007621.4	protein_coding	11/13	-	2583	2568	856	P	ccC/ccA	rs694474474	-	1	HGNC	HGNC:28972	P1	ENSSSCP00000007418	-	A0A8D1N388.1,F1SEV6.54	UPI001236E951	-	-
12:26362630	ENSSSCG00000039259	7.57857	4.73928e-10	7.39479e-06	1.07755	0.142183	0.717922	0.515411	cis	unpruned	S3	Linear	12:26362630-26362630	G	intron_variant	MODIFIER	SGCA	ENSSSCG00000017583	Transcript	ENSSSCT00000019141.5	protein_coding	-	8/9	-	-	-	-	-	-	-	1	HGNC	HGNC:10805	-	ENSSSCP00000018635	-	A0A8D1R2X3.1,A0A5K1UBB6.10	UPI0012340691	-	-
17:32561020	ENSSSCG00000037324	7.52469	5.79517e-10	8.9836e-06	0.878588	0.116761	0.715435	0.511847	cis	unpruned	S3	Linear	17:32561020-32561020	G	3_prime_UTR_variant	MODIFIER	UBOX5	ENSSSCG00000007162	Transcript	ENSSSCT00000050369.3	protein_coding	5/5	-	1870	-	-	-	-	-	-	1	HGNC	HGNC:17777	P4	ENSSSCP00000056934	-	A0A287BLI6.24	UPI000A2AFDEF	-	-
17:32557646	ENSSSCG00000037324	7.51094	6.10056e-10	9.39599e-06	1.06635	0.141973	0.714795	0.510932	cis	unpruned	S3	Linear	17:32557646-32557646	C	missense_variant	MODERATE	UBOX5	ENSSSCG00000007162	Transcript	ENSSSCT00000050369.3	protein_coding	4/5	-	1535	1326	442	M/I	atG/atC	-	-	1	HGNC	HGNC:17777	P4	ENSSSCP00000056934	-	A0A287BLI6.24	UPI000A2AFDEF	-	-
18:48526014	ENSSSCG00000028523	-7.50472	6.24383e-10	9.55501e-06	-1.34782	0.179596	-0.714506	0.510519	cis	unpruned	S3	Linear	18:48526014-48526014	C	synonymous_variant	LOW	HUS1	ENSSSCG00000028523	Transcript	ENSSSCT00000036937.3	protein_coding	4/8	-	439	399	133	I	atA/atC	WU_10_2_GL892265_1_24854	-	1	HGNC	HGNC:5309	P1	ENSSSCP00000040283	-	A0A8D0VF77.1,A0A287A8S7.24	UPI0012359DD2	-	-
8:112542286	ENSSSCG00000009144	7.47793	6.90103e-10	1.04935e-05	0.932163	0.124655	0.713254	0.508731	cis	unpruned	S3	Linear	8:112542286-112542286	C	missense_variant	MODERATE	MCUB	ENSSSCG00000009141	Transcript	ENSSSCT00000010009.5	protein_coding	6/8	-	890	764	255	T/S	aCc/aGc	rs320721614	-	-1	HGNC	HGNC:26076	P1	ENSSSCP00000009747	-	F1S130.63,A0A4X1UXI3.11	UPI000A2B6423	-	deleterious(0.02)
17:32056927	ENSSSCG00000037324	7.46223	7.31773e-10	1.09764e-05	1.05311	0.141126	0.712517	0.507681	cis	unpruned	S3	Linear	17:32056927-32056927	A	3_prime_UTR_variant	MODIFIER	ATRN	ENSSSCG00000007153	Transcript	ENSSSCT00000035365.4	protein_coding	30/30	-	5052	-	-	-	-	rs342771821	-	-1	HGNC	HGNC:885	P1	ENSSSCP00000029393	-	A0A8D1ZQ08.1,A0A5K1UYV7.12	UPI000A2B4011	-	-
10:10169152	ENSSSCG00000010829	-7.46062	7.36185e-10	1.09764e-05	-1.07778	0.144463	-0.712441	0.507573	cis	unpruned	S3	Linear	10:10169152-10169152	C	synonymous_variant	LOW	MTARC2	ENSSSCG00000010826	Transcript	ENSSSCT00000011844.5	protein_coding	3/7	-	596	534	178	R	cgG/cgC	-	-	1	HGNC	HGNC:26064	-	ENSSSCP00000011541	-	F1S9I9.64,A0A8D0UJA4.1	UPI000BAD940F	-	-
17:32038345	ENSSSCG00000037324	7.45868	7.41539e-10	1.09764e-05	0.706405	0.0947092	0.71235	0.507443	cis	unpruned	S3	Linear	17:32038345-32038345	G	downstream_gene_variant	MODIFIER	ADAM33	ENSSSCG00000007145	Transcript	ENSSSCT00000040912.2	protein_coding	-	-	-	-	-	-	-	-	467	1	HGNC	HGNC:15478	P1	ENSSSCP00000046938	-	A0A287ASR6.22,A0A8D0ZV60.1	UPI000A2AFDC1	-	-
17:32037289	ENSSSCG00000037324	7.45584	7.49452e-10	1.09764e-05	1.06746	0.143171	0.712216	0.507252	cis	unpruned	S3	Linear	17:32037289-32037289	A	3_prime_UTR_variant	MODIFIER	ADAM33	ENSSSCG00000007145	Transcript	ENSSSCT00000040912.2	protein_coding	22/22	-	2639	-	-	-	-	-	-	1	HGNC	HGNC:15478	P1	ENSSSCP00000046938	-	A0A287ASR6.22,A0A8D0ZV60.1	UPI000A2AFDC1	-	-
17:32037476	ENSSSCG00000037324	7.45584	7.49452e-10	1.09764e-05	1.06746	0.143171	0.712216	0.507252	cis	unpruned	S3	Linear	17:32037476-32037476	T	3_prime_UTR_variant	MODIFIER	ADAM33	ENSSSCG00000007145	Transcript	ENSSSCT00000040912.2	protein_coding	22/22	-	2826	-	-	-	-	-	-	1	HGNC	HGNC:15478	P1	ENSSSCP00000046938	-	A0A287ASR6.22,A0A8D0ZV60.1	UPI000A2AFDC1	-	-
17:32037779	ENSSSCG00000037324	7.45584	7.49452e-10	1.09764e-05	1.06746	0.143171	0.712216	0.507252	cis	unpruned	S3	Linear	17:32037779-32037779	T	3_prime_UTR_variant	MODIFIER	ADAM33	ENSSSCG00000007145	Transcript	ENSSSCT00000040912.2	protein_coding	22/22	-	3129	-	-	-	-	-	-	1	HGNC	HGNC:15478	P1	ENSSSCP00000046938	-	A0A287ASR6.22,A0A8D0ZV60.1	UPI000A2AFDC1	-	-
10:10215800	ENSSSCG00000010829	7.44298	7.86322e-10	1.14145e-05	1.03862	0.139544	0.711611	0.50639	cis	unpruned	S3	Linear	10:10215800-10215800	G	3_prime_UTR_variant	MODIFIER	MTARC1	ENSSSCG00000010829	Transcript	ENSSSCT00000011847.5	protein_coding	6/6	-	2448	-	-	-	-	-	-	1	HGNC	HGNC:26189	-	ENSSSCP00000011544	-	A0A8D0QWN3.1,F1S9I6.60	UPI000A2B26AB	-	-
16:18462001	ENSSSCG00000032650	7.4421	7.88928e-10	1.14145e-05	1.46216	0.196471	0.711569	0.50633	cis	unpruned	S3	Linear	16:18462001-18462001	T	3_prime_UTR_variant	MODIFIER	MTMR12	ENSSSCG00000031509	Transcript	ENSSSCT00000064358.3	protein_coding	15/16	-	3695	-	-	-	-	rs326788244	-	-1	HGNC	HGNC:18191	P2	ENSSSCP00000046826	-	A0A287AS86.23	-	-	-
4:1687766	ENSSSCG00000040535	7.43511	8.09809e-10	1.16461e-05	1.34542	0.180955	0.711238	0.50586	cis	unpruned	S3	Linear	4:1687766-1687766	C	upstream_gene_variant	MODIFIER	-	ENSSSCG00000036022	Transcript	ENSSSCT00000053108.3	protein_coding	-	-	-	-	-	-	-	-	291	1	-	-	-	ENSSSCP00000038632	-	A0A480KY29.7,A0A4X1SFL8.9,A0A287A4D4.24	UPI000A2B8E66	-	-
17:32434707	ENSSSCG00000037324	7.42569	8.38795e-10	1.19907e-05	0.824073	0.110976	0.710793	0.505227	cis	unpruned	S3	Linear	17:32434707-32434707	G	3_prime_UTR_variant	MODIFIER	DNAAF9	ENSSSCG00000007155	Transcript	ENSSSCT00000007828.5	protein_coding	37/37	-	3916	-	-	-	-	-	-	1	HGNC	HGNC:17721	P4	ENSSSCP00000007617	-	A0A480JUM4.13	-	-	-
12:26364718	ENSSSCG00000039259	7.41344	8.78079e-10	1.24775e-05	1.03287	0.139323	0.710212	0.504401	cis	unpruned	S3	Linear	12:26364718-26364718	A	intron_variant	MODIFIER	SGCA	ENSSSCG00000017583	Transcript	ENSSSCT00000019141.5	protein_coding	-	8/9	-	-	-	-	-	-	-	1	HGNC	HGNC:10805	-	ENSSSCP00000018635	-	A0A8D1R2X3.1,A0A5K1UBB6.10	UPI0012340691	-	-
17:31956895	ENSSSCG00000037324	7.41181	8.83468e-10	1.24798e-05	1.03291	0.13936	0.710134	0.504291	cis	unpruned	S3	Linear	17:31956895-31956895	T	3_prime_UTR_variant	MODIFIER	HSPA12B	ENSSSCG00000007147	Transcript	ENSSSCT00000007820.5	protein_coding	12/12	-	3047	-	-	-	-	-	-	-1	HGNC	HGNC:16193	-	ENSSSCP00000007610	-	F1S8C1.62	-	-	-
17:32560854	ENSSSCG00000037324	7.40758	8.9753e-10	1.26039e-05	0.975726	0.13172	0.709934	0.504006	cis	unpruned	S3	Linear	17:32560854-32560854	A	missense_variant	MODERATE	UBOX5	ENSSSCG00000007162	Transcript	ENSSSCT00000050369.3	protein_coding	5/5	-	1704	1495	499	V/M	Gtg/Atg	-	-	1	HGNC	HGNC:17777	P4	ENSSSCP00000056934	-	A0A287BLI6.24	UPI000A2AFDEF	-	-
3:24200234	ENSSSCG00000026686	-7.40273	9.13945e-10	1.27594e-05	-0.970939	0.13116	-0.709703	0.503678	cis	unpruned	S3	Linear	3:24200234-24200234	G	synonymous_variant	LOW	UQCRC2	ENSSSCG00000007845	Transcript	ENSSSCT00000008595.5	protein_coding	13/14	-	1318	1194	398	S	tcT/tcC	rs55618278	-	-1	HGNC	HGNC:12586	P4	ENSSSCP00000008374	-	F1RPD2.71,A0A8D0TNZ9.1	UPI000A2B1E13	-	-
12:26363079	ENSSSCG00000039259	7.36591	1.04876e-09	1.41452e-05	1.13643	0.154282	0.707944	0.501185	cis	unpruned	S3	Linear	12:26363079-26363079	T	intron_variant	MODIFIER	SGCA	ENSSSCG00000017583	Transcript	ENSSSCT00000019141.5	protein_coding	-	8/9	-	-	-	-	-	-	-	1	HGNC	HGNC:10805	-	ENSSSCP00000018635	-	A0A8D1R2X3.1,A0A5K1UBB6.10	UPI0012340691	-	-
12:26363080	ENSSSCG00000039259	7.36591	1.04876e-09	1.41452e-05	1.13643	0.154282	0.707944	0.501185	cis	unpruned	S3	Linear	12:26363080-26363080	C	intron_variant	MODIFIER	SGCA	ENSSSCG00000017583	Transcript	ENSSSCT00000019141.5	protein_coding	-	8/9	-	-	-	-	-	-	-	1	HGNC	HGNC:10805	-	ENSSSCP00000018635	-	A0A8D1R2X3.1,A0A5K1UBB6.10	UPI0012340691	-	-
12:26363095	ENSSSCG00000039259	7.36591	1.04876e-09	1.41452e-05	1.13643	0.154282	0.707944	0.501185	cis	unpruned	S3	Linear	12:26363095-26363095	G	intron_variant	MODIFIER	SGCA	ENSSSCG00000017583	Transcript	ENSSSCT00000019141.5	protein_coding	-	8/9	-	-	-	-	-	-	-	1	HGNC	HGNC:10805	-	ENSSSCP00000018635	-	A0A8D1R2X3.1,A0A5K1UBB6.10	UPI0012340691	-	-
12:26364446	ENSSSCG00000039259	7.36591	1.04876e-09	1.41452e-05	1.13643	0.154282	0.707944	0.501185	cis	unpruned	S3	Linear	12:26364446-26364446	T	intron_variant	MODIFIER	SGCA	ENSSSCG00000017583	Transcript	ENSSSCT00000019141.5	protein_coding	-	8/9	-	-	-	-	-	-	-	1	HGNC	HGNC:10805	-	ENSSSCP00000018635	-	A0A8D1R2X3.1,A0A5K1UBB6.10	UPI0012340691	-	-
12:26368456	ENSSSCG00000039259	7.36591	1.04876e-09	1.41452e-05	1.13643	0.154282	0.707944	0.501185	cis	unpruned	S3	Linear	12:26368456-26368456	G	3_prime_UTR_variant	MODIFIER	SGCA	ENSSSCG00000017583	Transcript	ENSSSCT00000019141.5	protein_coding	10/10	-	1140	-	-	-	-	-	-	1	HGNC	HGNC:10805	-	ENSSSCP00000018635	-	A0A8D1R2X3.1,A0A5K1UBB6.10	UPI0012340691	-	-
12:26379881	ENSSSCG00000039259	7.36591	1.04876e-09	1.41452e-05	1.13643	0.154282	0.707944	0.501185	cis	unpruned	S3	Linear	12:26379881-26379881	G	downstream_gene_variant	MODIFIER	COL1A1	ENSSSCG00000036135	Transcript	ENSSSCT00000040712.3	protein_coding	-	-	-	-	-	-	-	-	482	-1	HGNC	HGNC:2197	-	ENSSSCP00000057325	-	A0A287BLD2.23	-	-	-
17:32056918	ENSSSCG00000037324	7.33258	1.1879e-09	1.59318e-05	1.00181	0.136624	0.706341	0.498918	cis	unpruned	S3	Linear	17:32056918-32056918	C	3_prime_UTR_variant	MODIFIER	ATRN	ENSSSCG00000007153	Transcript	ENSSSCT00000035365.4	protein_coding	30/30	-	5061	-	-	-	-	-	-	-1	HGNC	HGNC:885	P1	ENSSSCP00000029393	-	A0A8D1ZQ08.1,A0A5K1UYV7.12	UPI000A2B4011	-	-
17:32436928	ENSSSCG00000037324	7.32182	1.23665e-09	1.62899e-05	0.914102	0.124846	0.705821	0.498184	cis	unpruned	S3	Linear	17:32436928-32436928	C	3_prime_UTR_variant	MODIFIER	DNAAF9	ENSSSCG00000007155	Transcript	ENSSSCT00000007828.5	protein_coding	37/37	-	6137	-	-	-	-	-	-	1	HGNC	HGNC:17721	P4	ENSSSCP00000007617	-	A0A480JUM4.13	-	-	-
7:9707327	ENSSSCG00000001053	7.31391	1.27378e-09	1.62899e-05	1.35693	0.185527	0.705438	0.497643	cis	unpruned	S3	Linear	7:9707327-9707327	A	5_prime_UTR_variant	MODIFIER	TBC1D7	ENSSSCG00000001053	Transcript	ENSSSCT00000001147.5	protein_coding	1/7	-	160	-	-	-	-	rs340589428	-	-1	HGNC	HGNC:21066	-	ENSSSCP00000001124	-	A0A4X1VJN5.11,F1RV80.66	UPI0001E877BC	-	-
5:67126522	ENSSSCG00000000738	7.31082	1.2886e-09	1.62899e-05	1.12211	0.153486	0.705288	0.497431	cis	unpruned	S3	Linear	5:67126522-67126522	A	intron_variant	MODIFIER	TEAD4	ENSSSCG00000000736	Transcript	ENSSSCT00000000799.5	protein_coding	-	12/12	-	-	-	-	-	rs323951946	-	-1	HGNC	HGNC:11717	P2	ENSSSCP00000000783	-	F1SKA4.69,A0A4X1UN21.10	UPI0001C952FA	-	-
6:4520259	ENSSSCG00000034385	7.30361	1.32378e-09	1.62899e-05	1.50659	0.206281	0.704939	0.496938	cis	unpruned	S3	Linear	6:4520259-4520259	T	missense_variant	MODERATE	MBTPS1	ENSSSCG00000002682	Transcript	ENSSSCT00000002975.5	protein_coding	4/24	-	878	447	149	E/D	gaG/gaT	rs341897429	-	1	HGNC	HGNC:15456	-	ENSSSCP00000002896	-	F1S5S6.70	-	-	tolerated(0.53)
6:4530254	ENSSSCG00000034385	7.30361	1.32378e-09	1.62899e-05	1.50659	0.206281	0.704939	0.496938	cis	unpruned	S3	Linear	6:4530254-4530254	C	synonymous_variant	LOW	MBTPS1	ENSSSCG00000002682	Transcript	ENSSSCT00000002975.5	protein_coding	9/24	-	1520	1089	363	F	ttT/ttC	rs325819054	-	1	HGNC	HGNC:15456	-	ENSSSCP00000002896	-	F1S5S6.70	-	-	-
6:4543574	ENSSSCG00000034385	7.30361	1.32378e-09	1.62899e-05	1.50659	0.206281	0.704939	0.496938	cis	unpruned	S3	Linear	6:4543574-4543574	A	synonymous_variant	LOW	MBTPS1	ENSSSCG00000002682	Transcript	ENSSSCT00000002975.5	protein_coding	14/24	-	2246	1815	605	V	gtG/gtA	rs335632325	-	1	HGNC	HGNC:15456	-	ENSSSCP00000002896	-	F1S5S6.70	-	-	-
6:4683694	ENSSSCG00000034385	7.30361	1.32378e-09	1.62899e-05	1.50659	0.206281	0.704939	0.496938	cis	unpruned	S3	Linear	6:4683694-4683694	A	3_prime_UTR_variant	MODIFIER	MLYCD	ENSSSCG00000031450	Transcript	ENSSSCT00000060999.2	protein_coding	5/5	-	1911	-	-	-	-	-	-	-1	HGNC	HGNC:7150	P1	ENSSSCP00000058067	-	A0A4X1T2L7.9,D2D0E6.27	UPI0001C082D3	-	-
6:4683716	ENSSSCG00000034385	7.30361	1.32378e-09	1.62899e-05	1.50659	0.206281	0.704939	0.496938	cis	unpruned	S3	Linear	6:4683716-4683716	A	3_prime_UTR_variant	MODIFIER	MLYCD	ENSSSCG00000031450	Transcript	ENSSSCT00000060999.2	protein_coding	5/5	-	1889	-	-	-	-	-	-	-1	HGNC	HGNC:7150	P1	ENSSSCP00000058067	-	A0A4X1T2L7.9,D2D0E6.27	UPI0001C082D3	-	-
6:4684185	ENSSSCG00000034385	7.30361	1.32378e-09	1.62899e-05	1.50659	0.206281	0.704939	0.496938	cis	unpruned	S3	Linear	6:4684185-4684185	T	synonymous_variant	LOW	MLYCD	ENSSSCG00000031450	Transcript	ENSSSCT00000060999.2	protein_coding	5/5	-	1420	1383	461	R	cgC/cgA	-	-	-1	HGNC	HGNC:7150	P1	ENSSSCP00000058067	-	A0A4X1T2L7.9,D2D0E6.27	UPI0001C082D3	-	-
6:4686631	ENSSSCG00000034385	7.30361	1.32378e-09	1.62899e-05	1.50659	0.206281	0.704939	0.496938	cis	unpruned	S3	Linear	6:4686631-4686631	C	synonymous_variant	LOW	MLYCD	ENSSSCG00000031450	Transcript	ENSSSCT00000060999.2	protein_coding	4/5	-	910	873	291	T	acA/acG	-	-	-1	HGNC	HGNC:7150	P1	ENSSSCP00000058067	-	A0A4X1T2L7.9,D2D0E6.27	UPI0001C082D3	-	-
6:4686664	ENSSSCG00000034385	7.30361	1.32378e-09	1.62899e-05	1.50659	0.206281	0.704939	0.496938	cis	unpruned	S3	Linear	6:4686664-4686664	T	synonymous_variant	LOW	MLYCD	ENSSSCG00000031450	Transcript	ENSSSCT00000060999.2	protein_coding	4/5	-	877	840	280	P	ccG/ccA	-	-	-1	HGNC	HGNC:7150	P1	ENSSSCP00000058067	-	A0A4X1T2L7.9,D2D0E6.27	UPI0001C082D3	-	-
6:4795156	ENSSSCG00000034385	7.30361	1.32378e-09	1.62899e-05	1.50659	0.206281	0.704939	0.496938	cis	unpruned	S3	Linear	6:4795156-4795156	T	3_prime_UTR_variant	MODIFIER	HSBP1	ENSSSCG00000057749	Transcript	ENSSSCT00000093246.1	protein_coding	4/4	-	605	-	-	-	-	-	-	-1	HGNC	HGNC:5203	P1	ENSSSCP00000074791	-	A0A4X1T1S1.10,A0A287BMT8.18	UPI000BAD6708	-	-
6:4808731	ENSSSCG00000034385	7.30361	1.32378e-09	1.62899e-05	1.50659	0.206281	0.704939	0.496938	cis	unpruned	S3	Linear	6:4808731-4808731	T	intron_variant	MODIFIER	CDH13	ENSSSCG00000002684	Transcript	ENSSSCT00000002977.5	protein_coding	-	14/14	-	-	-	-	-	-	-	-1	EntrezGene	-	P2	ENSSSCP00000002898	-	A8D737.89,A0A4X1T328.15	UPI00015D463E	-	-
6:4809087	ENSSSCG00000034385	7.30361	1.32378e-09	1.62899e-05	1.50659	0.206281	0.704939	0.496938	cis	unpruned	S3	Linear	6:4809087-4809087	A	3_prime_UTR_variant	MODIFIER	CDH13	ENSSSCG00000002684	Transcript	ENSSSCT00000002977.5	protein_coding	14/15	-	2916	-	-	-	-	-	-	-1	EntrezGene	-	P2	ENSSSCP00000002898	-	A8D737.89,A0A4X1T328.15	UPI00015D463E	-	-
6:4809421	ENSSSCG00000034385	7.30361	1.32378e-09	1.62899e-05	1.50659	0.206281	0.704939	0.496938	cis	unpruned	S3	Linear	6:4809421-4809421	T	3_prime_UTR_variant	MODIFIER	CDH13	ENSSSCG00000002684	Transcript	ENSSSCT00000002977.5	protein_coding	14/15	-	2582	-	-	-	-	-	-	-1	EntrezGene	-	P2	ENSSSCP00000002898	-	A8D737.89,A0A4X1T328.15	UPI00015D463E	-	-
6:4809659	ENSSSCG00000034385	7.30361	1.32378e-09	1.62899e-05	1.50659	0.206281	0.704939	0.496938	cis	unpruned	S3	Linear	6:4809659-4809659	T	3_prime_UTR_variant	MODIFIER	CDH13	ENSSSCG00000002684	Transcript	ENSSSCT00000002977.5	protein_coding	14/15	-	2344	-	-	-	-	-	-	-1	EntrezGene	-	P2	ENSSSCP00000002898	-	A8D737.89,A0A4X1T328.15	UPI00015D463E	-	-
5:66916125	ENSSSCG00000000738	7.2827	1.43143e-09	1.75242e-05	0.977944	0.134283	0.703921	0.495505	cis	unpruned	S3	Linear	5:66916125-66916125	G	downstream_gene_variant	MODIFIER	TSPAN11	ENSSSCG00000000734	Transcript	ENSSSCT00000000797.5	protein_coding	-	-	-	-	-	-	-	rs322054126	4556	1	HGNC	HGNC:30795	-	ENSSSCP00000000781	-	A0A4X1UN16.10,F1SKA6.57	UPI000BAD6440	-	-
17:32809536	ENSSSCG00000037324	7.26578	1.52488e-09	1.85731e-05	1.16693	0.160606	0.703095	0.494342	cis	unpruned	S3	Linear	17:32809536-32809536	G	synonymous_variant	LOW	VPS16	ENSSSCG00000007167	Transcript	ENSSSCT00000007840.5	protein_coding	4/24	-	757	207	69	A	gcT/gcC	rs326396170	-	-1	HGNC	HGNC:14584	P1	ENSSSCP00000007629	-	A0A8D0U823.1,F1S8A3.66	UPI0006B1C5A8	-	-
12:26363355	ENSSSCG00000039259	7.25799	1.56997e-09	1.89292e-05	1.12968	0.155647	0.702713	0.493806	cis	unpruned	S3	Linear	12:26363355-26363355	C	intron_variant	MODIFIER	SGCA	ENSSSCG00000017583	Transcript	ENSSSCT00000019141.5	protein_coding	-	8/9	-	-	-	-	-	-	-	1	HGNC	HGNC:10805	-	ENSSSCP00000018635	-	A0A8D1R2X3.1,A0A5K1UBB6.10	UPI0012340691	-	-
12:26363357	ENSSSCG00000039259	7.25799	1.56997e-09	1.89292e-05	1.12968	0.155647	0.702713	0.493806	cis	unpruned	S3	Linear	12:26363357-26363357	T	intron_variant	MODIFIER	SGCA	ENSSSCG00000017583	Transcript	ENSSSCT00000019141.5	protein_coding	-	8/9	-	-	-	-	-	-	-	1	HGNC	HGNC:10805	-	ENSSSCP00000018635	-	A0A8D1R2X3.1,A0A5K1UBB6.10	UPI0012340691	-	-
6:4643927	ENSSSCG00000034385	7.24467	1.65016e-09	1.9796e-05	1.49596	0.206491	0.702059	0.492887	cis	unpruned	S3	Linear	6:4643927-4643927	T	upstream_gene_variant	MODIFIER	-	ENSSSCG00000038048	Transcript	ENSSSCT00000050940.3	pseudogene	-	-	-	-	-	-	-	-	2476	-1	-	-	-	-	-	-	-	-	-
17:31855192	ENSSSCG00000037324	7.22938	1.74723e-09	2.0752e-05	1.06717	0.147616	0.701307	0.491831	cis	unpruned	S3	Linear	17:31855192-31855192	C	3_prime_UTR_variant	MODIFIER	MAVS	ENSSSCG00000007143	Transcript	ENSSSCT00000034089.4	protein_coding	7/7	-	1985	-	-	-	-	-	-	-1	HGNC	HGNC:29233	P1	ENSSSCP00000029237	-	A0A5K1V3V4.12	UPI000A2B7A26	-	-
17:31857509	ENSSSCG00000037324	7.22938	1.74723e-09	2.0752e-05	1.06717	0.147616	0.701307	0.491831	cis	unpruned	S3	Linear	17:31857509-31857509	C	missense_variant	MODERATE	MAVS	ENSSSCG00000007143	Transcript	ENSSSCT00000034089.4	protein_coding	6/7	-	745	587	196	A/G	gCa/gGa	-	-	-1	HGNC	HGNC:29233	P1	ENSSSCP00000029237	-	A0A5K1V3V4.12	UPI000A2B7A26	-	-
17:32137344	ENSSSCG00000037324	7.21722	1.82853e-09	2.161e-05	1.05689	0.14644	0.700707	0.49099	cis	unpruned	S3	Linear	17:32137344-32137344	A	synonymous_variant	LOW	ATRN	ENSSSCG00000007153	Transcript	ENSSSCT00000035365.4	protein_coding	16/30	-	2783	2697	899	P	ccC/ccT	-	-	-1	HGNC	HGNC:885	P1	ENSSSCP00000029393	-	A0A8D1ZQ08.1,A0A5K1UYV7.12	UPI000A2B4011	-	-
2:15180606	ENSSSCG00000013236	7.21361	1.85336e-09	2.17225e-05	1.26242	0.175005	0.700528	0.49074	cis	unpruned	S3	Linear	2:15180606-15180606	T	intron_variant	MODIFIER	PSMC3	ENSSSCG00000013239	Transcript	ENSSSCT00000014459.5	protein_coding	-	1/11	-	-	-	-	-	rs788047704	-	1	HGNC	HGNC:9549	-	ENSSSCP00000014067	-	A0A4X1VSB6.12,F1SID4.76	UPI0011480B95	-	-
17:31954417	ENSSSCG00000037324	7.2132	1.85624e-09	2.17225e-05	1.03805	0.14391	0.700508	0.490711	cis	unpruned	S3	Linear	17:31954417-31954417	C	3_prime_UTR_variant	MODIFIER	HSPA12B	ENSSSCG00000007147	Transcript	ENSSSCT00000007820.5	protein_coding	12/12	-	5525	-	-	-	-	-	-	-1	HGNC	HGNC:16193	-	ENSSSCP00000007610	-	F1S8C1.62	-	-	-
10:10269710	ENSSSCG00000010829	7.20918	1.88431e-09	2.19433e-05	0.893711	0.123968	0.700309	0.490433	cis	unpruned	S3	Linear	10:10269710-10269710	G	3_prime_UTR_variant	MODIFIER	HLX	ENSSSCG00000032644	Transcript	ENSSSCT00000063227.3	protein_coding	4/4	-	2168	-	-	-	-	-	-	1	HGNC	HGNC:4978	P2	ENSSSCP00000041640	-	A0A8D1DJS3.1,A0A287ACM5.24	UPI000A2B5F94	-	-
17:32460887	ENSSSCG00000037324	7.20711	1.89895e-09	2.20065e-05	1.01569	0.140928	0.700207	0.490289	cis	unpruned	S3	Linear	17:32460887-32460887	A	intron_variant	MODIFIER	ITPA	ENSSSCG00000035995	Transcript	ENSSSCT00000042695.3	protein_coding	-	7/7	-	-	-	-	-	-	-	-1	HGNC	HGNC:6176	-	ENSSSCP00000052706	-	A0A4X1V5I7.8,A0A287B852.15	UPI000BAD7FBD	-	-
17:32830055	ENSSSCG00000037324	7.19124	2.01507e-09	2.32394e-05	1.05717	0.147008	0.699419	0.489188	cis	unpruned	S3	Linear	17:32830055-32830055	C	upstream_gene_variant	MODIFIER	VPS16	ENSSSCG00000007167	Transcript	ENSSSCT00000007840.5	protein_coding	-	-	-	-	-	-	-	-	4122	-1	HGNC	HGNC:14584	P1	ENSSSCP00000007629	-	A0A8D0U823.1,F1S8A3.66	UPI0006B1C5A8	-	-
12:26363423	ENSSSCG00000039259	7.18103	2.0935e-09	2.40278e-05	1.07402	0.149564	0.698912	0.488478	cis	unpruned	S3	Linear	12:26363423-26363423	C	intron_variant	MODIFIER	SGCA	ENSSSCG00000017583	Transcript	ENSSSCT00000019141.5	protein_coding	-	8/9	-	-	-	-	-	-	-	1	HGNC	HGNC:10805	-	ENSSSCP00000018635	-	A0A8D1R2X3.1,A0A5K1UBB6.10	UPI0012340691	-	-
2:14884474	ENSSSCG00000013236	7.16777	2.19993e-09	2.51286e-05	1.09441	0.152685	0.698251	0.487554	cis	unpruned	S3	Linear	2:14884474-14884474	A	synonymous_variant	LOW	NUP160	ENSSSCG00000013223	Transcript	ENSSSCT00000014443.5	protein_coding	32/36	-	3964	3765	1255	Q	caG/caA	rs324904692	-	1	HGNC	HGNC:18017	-	ENSSSCP00000014051	-	F1SIF8.70	UPI001236F97C	-	-
17:32530446	ENSSSCG00000037324	7.16338	2.23636e-09	2.5423e-05	0.983059	0.137234	0.698031	0.487248	cis	unpruned	S3	Linear	17:32530446-32530446	C	synonymous_variant	LOW	FASTKD5	ENSSSCG00000045134	Transcript	ENSSSCT00000069641.2	protein_coding	3/3	-	680	357	119	L	ctG/ctC	-	-	1	HGNC	HGNC:25790	P1	ENSSSCP00000065006	-	A0A8D1T0I8.1,A0A5G2QXE0.8	UPI000A2AFC08	-	-
8:113954534	ENSSSCG00000009144	7.14782	2.3704e-09	2.68191e-05	0.777811	0.108818	0.697252	0.486161	cis	unpruned	S3	Linear	8:113954534-113954534	C	intron_variant	MODIFIER	HADH	ENSSSCG00000009150	Transcript	ENSSSCT00000010020.4	protein_coding	-	7/9	-	-	-	-	-	rs331666826	-	-1	EntrezGene	-	-	ENSSSCP00000009757	-	A0A2C9F3C3.11,A0A8D0S1G3.1	UPI000BAD6725	-	-
12:26679691	ENSSSCG00000039259	7.12846	2.54834e-09	2.78612e-05	1.06362	0.149207	0.69628	0.484806	cis	unpruned	S3	Linear	12:26679691-26679691	G	3_prime_UTR_variant	MODIFIER	EME1	ENSSSCG00000017571	Transcript	ENSSSCT00000019127.4	protein_coding	9/9	-	3563	-	-	-	-	-	-	1	HGNC	HGNC:24965	P1	ENSSSCP00000018621	-	F1RT80.59,A0A4X1TVB1.13	UPI00025DF78E	-	-
4:1686035	ENSSSCG00000040535	7.11926	2.63756e-09	2.78612e-05	1.41936	0.199369	0.695817	0.484161	cis	unpruned	S3	Linear	4:1686035-1686035	T	upstream_gene_variant	MODIFIER	-	ENSSSCG00000036022	Transcript	ENSSSCT00000053108.3	protein_coding	-	-	-	-	-	-	-	-	2022	1	-	-	-	ENSSSCP00000038632	-	A0A480KY29.7,A0A4X1SFL8.9,A0A287A4D4.24	UPI000A2B8E66	-	-
4:1686173	ENSSSCG00000040535	7.11926	2.63756e-09	2.78612e-05	1.41936	0.199369	0.695817	0.484161	cis	unpruned	S3	Linear	4:1686173-1686173	C	upstream_gene_variant	MODIFIER	-	ENSSSCG00000036022	Transcript	ENSSSCT00000053108.3	protein_coding	-	-	-	-	-	-	-	-	1884	1	-	-	-	ENSSSCP00000038632	-	A0A480KY29.7,A0A4X1SFL8.9,A0A287A4D4.24	UPI000A2B8E66	-	-
4:1686387	ENSSSCG00000040535	7.11926	2.63756e-09	2.78612e-05	1.41936	0.199369	0.695817	0.484161	cis	unpruned	S3	Linear	4:1686387-1686387	C	upstream_gene_variant	MODIFIER	-	ENSSSCG00000036022	Transcript	ENSSSCT00000053108.3	protein_coding	-	-	-	-	-	-	-	-	1670	1	-	-	-	ENSSSCP00000038632	-	A0A480KY29.7,A0A4X1SFL8.9,A0A287A4D4.24	UPI000A2B8E66	-	-
4:1686391	ENSSSCG00000040535	7.11926	2.63756e-09	2.78612e-05	1.41936	0.199369	0.695817	0.484161	cis	unpruned	S3	Linear	4:1686391-1686391	C	upstream_gene_variant	MODIFIER	-	ENSSSCG00000036022	Transcript	ENSSSCT00000053108.3	protein_coding	-	-	-	-	-	-	-	-	1666	1	-	-	-	ENSSSCP00000038632	-	A0A480KY29.7,A0A4X1SFL8.9,A0A287A4D4.24	UPI000A2B8E66	-	-
4:1686417	ENSSSCG00000040535	7.11926	2.63756e-09	2.78612e-05	1.41936	0.199369	0.695817	0.484161	cis	unpruned	S3	Linear	4:1686417-1686417	C	upstream_gene_variant	MODIFIER	-	ENSSSCG00000036022	Transcript	ENSSSCT00000053108.3	protein_coding	-	-	-	-	-	-	-	-	1640	1	-	-	-	ENSSSCP00000038632	-	A0A480KY29.7,A0A4X1SFL8.9,A0A287A4D4.24	UPI000A2B8E66	-	-
4:1686716	ENSSSCG00000040535	7.11926	2.63756e-09	2.78612e-05	1.41936	0.199369	0.695817	0.484161	cis	unpruned	S3	Linear	4:1686716-1686716	A	upstream_gene_variant	MODIFIER	-	ENSSSCG00000036022	Transcript	ENSSSCT00000053108.3	protein_coding	-	-	-	-	-	-	-	-	1341	1	-	-	-	ENSSSCP00000038632	-	A0A480KY29.7,A0A4X1SFL8.9,A0A287A4D4.24	UPI000A2B8E66	-	-
4:1686721	ENSSSCG00000040535	7.11926	2.63756e-09	2.78612e-05	1.41936	0.199369	0.695817	0.484161	cis	unpruned	S3	Linear	4:1686721-1686721	T	upstream_gene_variant	MODIFIER	-	ENSSSCG00000036022	Transcript	ENSSSCT00000053108.3	protein_coding	-	-	-	-	-	-	-	-	1336	1	-	-	-	ENSSSCP00000038632	-	A0A480KY29.7,A0A4X1SFL8.9,A0A287A4D4.24	UPI000A2B8E66	-	-
4:1686722	ENSSSCG00000040535	7.11926	2.63756e-09	2.78612e-05	1.41936	0.199369	0.695817	0.484161	cis	unpruned	S3	Linear	4:1686722-1686722	T	upstream_gene_variant	MODIFIER	-	ENSSSCG00000036022	Transcript	ENSSSCT00000053108.3	protein_coding	-	-	-	-	-	-	-	-	1335	1	-	-	-	ENSSSCP00000038632	-	A0A480KY29.7,A0A4X1SFL8.9,A0A287A4D4.24	UPI000A2B8E66	-	-
4:1686724	ENSSSCG00000040535	7.11926	2.63756e-09	2.78612e-05	1.41936	0.199369	0.695817	0.484161	cis	unpruned	S3	Linear	4:1686724-1686724	G	upstream_gene_variant	MODIFIER	-	ENSSSCG00000036022	Transcript	ENSSSCT00000053108.3	protein_coding	-	-	-	-	-	-	-	-	1333	1	-	-	-	ENSSSCP00000038632	-	A0A480KY29.7,A0A4X1SFL8.9,A0A287A4D4.24	UPI000A2B8E66	-	-
4:1686911	ENSSSCG00000040535	7.11926	2.63756e-09	2.78612e-05	1.41936	0.199369	0.695817	0.484161	cis	unpruned	S3	Linear	4:1686911-1686911	G	upstream_gene_variant	MODIFIER	-	ENSSSCG00000036022	Transcript	ENSSSCT00000053108.3	protein_coding	-	-	-	-	-	-	-	-	1146	1	-	-	-	ENSSSCP00000038632	-	A0A480KY29.7,A0A4X1SFL8.9,A0A287A4D4.24	UPI000A2B8E66	-	-
4:1686946	ENSSSCG00000040535	7.11926	2.63756e-09	2.78612e-05	1.41936	0.199369	0.695817	0.484161	cis	unpruned	S3	Linear	4:1686946-1686946	G	upstream_gene_variant	MODIFIER	-	ENSSSCG00000036022	Transcript	ENSSSCT00000053108.3	protein_coding	-	-	-	-	-	-	-	-	1111	1	-	-	-	ENSSSCP00000038632	-	A0A480KY29.7,A0A4X1SFL8.9,A0A287A4D4.24	UPI000A2B8E66	-	-
4:1686979	ENSSSCG00000040535	7.11926	2.63756e-09	2.78612e-05	1.41936	0.199369	0.695817	0.484161	cis	unpruned	S3	Linear	4:1686979-1686979	A	upstream_gene_variant	MODIFIER	-	ENSSSCG00000036022	Transcript	ENSSSCT00000053108.3	protein_coding	-	-	-	-	-	-	-	-	1078	1	-	-	-	ENSSSCP00000038632	-	A0A480KY29.7,A0A4X1SFL8.9,A0A287A4D4.24	UPI000A2B8E66	-	-
4:1687063	ENSSSCG00000040535	7.11926	2.63756e-09	2.78612e-05	1.41936	0.199369	0.695817	0.484161	cis	unpruned	S3	Linear	4:1687063-1687063	C	upstream_gene_variant	MODIFIER	-	ENSSSCG00000036022	Transcript	ENSSSCT00000053108.3	protein_coding	-	-	-	-	-	-	-	-	994	1	-	-	-	ENSSSCP00000038632	-	A0A480KY29.7,A0A4X1SFL8.9,A0A287A4D4.24	UPI000A2B8E66	-	-
4:1687578	ENSSSCG00000040535	7.11926	2.63756e-09	2.78612e-05	1.41936	0.199369	0.695817	0.484161	cis	unpruned	S3	Linear	4:1687578-1687578	C	upstream_gene_variant	MODIFIER	-	ENSSSCG00000036022	Transcript	ENSSSCT00000053108.3	protein_coding	-	-	-	-	-	-	-	-	479	1	-	-	-	ENSSSCP00000038632	-	A0A480KY29.7,A0A4X1SFL8.9,A0A287A4D4.24	UPI000A2B8E66	-	-
8:135149634	ENSSSCG00000009240	-7.11035	2.72692e-09	2.86782e-05	-0.980927	0.137958	-0.695367	0.483536	cis	unpruned	S3	Linear	8:135149634-135149634	C	3_prime_UTR_variant	MODIFIER	COQ2	ENSSSCG00000009238	Transcript	ENSSSCT00000010118.5	protein_coding	7/7	-	1175	-	-	-	-	-	-	1	HGNC	HGNC:25223	P1	ENSSSCP00000009852	-	A0A4X1TL08.12,A0A287B031.22,F1RVD9.65	UPI0002106139	-	-
6:4689884	ENSSSCG00000034385	7.1013	2.82083e-09	2.94067e-05	1.47949	0.20834	0.69491	0.482899	cis	unpruned	S3	Linear	6:4689884-4689884	A	synonymous_variant	LOW	MLYCD	ENSSSCG00000031450	Transcript	ENSSSCT00000060999.2	protein_coding	2/5	-	688	651	217	I	atC/atT	-	-	-1	HGNC	HGNC:7150	P1	ENSSSCP00000058067	-	A0A4X1T2L7.9,D2D0E6.27	UPI0001C082D3	-	-
6:4689905	ENSSSCG00000034385	7.1013	2.82083e-09	2.94067e-05	1.47949	0.20834	0.69491	0.482899	cis	unpruned	S3	Linear	6:4689905-4689905	T	synonymous_variant	LOW	MLYCD	ENSSSCG00000031450	Transcript	ENSSSCT00000060999.2	protein_coding	2/5	-	667	630	210	P	ccG/ccA	-	-	-1	HGNC	HGNC:7150	P1	ENSSSCP00000058067	-	A0A4X1T2L7.9,D2D0E6.27	UPI0001C082D3	-	-
2:14916046	ENSSSCG00000013236	7.09433	2.8953e-09	3.00518e-05	1.0907	0.153742	0.694557	0.482409	cis	unpruned	S3	Linear	2:14916046-14916046	C	intron_variant	MODIFIER	FNBP4	ENSSSCG00000030610	Transcript	ENSSSCT00000052525.3	protein_coding	-	12/16	-	-	-	-	-	rs331945680	-	1	HGNC	HGNC:19752	P1	ENSSSCP00000036536	-	A0A286ZYE8.9,A0A8D2CCI9.1	UPI000A2B1804	-	-
4:395214	ENSSSCG00000040535	7.09069	2.93496e-09	3.03316e-05	0.940981	0.132707	0.694372	0.482153	cis	unpruned	S3	Linear	4:395214-395214	T	missense_variant	MODERATE	ADCK5	ENSSSCG00000005907	Transcript	ENSSSCT00000006487.6	protein_coding	8/15	-	1005	922	308	S/T	Tcg/Acg	-	-	-1	HGNC	HGNC:21738	P1	ENSSSCP00000006316	-	F1RSN7.54	UPI0001C960F8	-	-
12:26678428	ENSSSCG00000039259	7.08195	3.03251e-09	3.12047e-05	1.07131	0.151273	0.693929	0.481537	cis	unpruned	S3	Linear	12:26678428-26678428	G	3_prime_UTR_variant	MODIFIER	EME1	ENSSSCG00000017571	Transcript	ENSSSCT00000019127.4	protein_coding	9/9	-	2300	-	-	-	-	-	-	1	HGNC	HGNC:24965	P1	ENSSSCP00000018621	-	F1RT80.59,A0A4X1TVB1.13	UPI00025DF78E	-	-
9:74346763	ENSSSCG00000029515	-7.07626	3.09778e-09	3.16125e-05	-0.895832	0.126597	-0.693639	0.481135	cis	unpruned	S3	Linear	9:74346763-74346763	A	3_prime_UTR_variant	MODIFIER	CASD1	ENSSSCG00000015327	Transcript	ENSSSCT00000062946.3	protein_coding	19/19	-	2789	-	-	-	-	-	-	1	HGNC	HGNC:16014	P1	ENSSSCP00000037964	-	A0A480WYZ2.7,A0A287A218.20	UPI0001C984F3	-	-
8:112527349	ENSSSCG00000009144	7.07513	3.11088e-09	3.16125e-05	0.968022	0.13682	0.693582	0.481056	cis	unpruned	S3	Linear	8:112527349-112527349	A	intron_variant	MODIFIER	CASP6	ENSSSCG00000009140	Transcript	ENSSSCT00000010008.5	protein_coding	-	2/5	-	-	-	-	-	rs328388192	-	1	HGNC	HGNC:1507	-	ENSSSCP00000009746	-	F1S131.79,A0A8D0K1M4.1	UPI0006B2076B	-	-
17:32517873	ENSSSCG00000037324	7.07504	3.11187e-09	3.16125e-05	0.816523	0.115409	0.693578	0.48105	cis	unpruned	S3	Linear	17:32517873-32517873	A	3_prime_UTR_variant	MODIFIER	LZTS3	ENSSSCG00000007161	Transcript	ENSSSCT00000053360.3	protein_coding	5/5	-	3565	-	-	-	-	-	-	1	HGNC	HGNC:30139	P1	ENSSSCP00000042606	-	A0A8D0ZQT6.1,A0A287AF03.9	UPI0012354CB7	-	-
12:26362895	ENSSSCG00000039259	7.07039	3.16646e-09	3.19817e-05	1.08386	0.153295	0.693341	0.480722	cis	unpruned	S3	Linear	12:26362895-26362895	G	intron_variant	MODIFIER	SGCA	ENSSSCG00000017583	Transcript	ENSSSCT00000019141.5	protein_coding	-	8/9	-	-	-	-	-	-	-	1	HGNC	HGNC:10805	-	ENSSSCP00000018635	-	A0A8D1R2X3.1,A0A5K1UBB6.10	UPI0012340691	-	-
8:113436029	ENSSSCG00000009144	7.06967	3.17501e-09	3.19817e-05	0.911127	0.128878	0.693304	0.480671	cis	unpruned	S3	Linear	8:113436029-113436029	A	3_prime_UTR_variant	MODIFIER	OSTC	ENSSSCG00000009145	Transcript	ENSSSCT00000010014.4	protein_coding	4/4	-	1029	-	-	-	-	rs344171303	-	-1	HGNC	HGNC:24448	P1	ENSSSCP00000009752	-	A0A4X1UWE1.13,F2Z5C0.56	UPI0000029955	-	-
17:32741187	ENSSSCG00000037324	7.06052	3.28556e-09	3.29562e-05	0.99601	0.141067	0.692838	0.480024	cis	unpruned	S3	Linear	17:32741187-32741187	C	missense_variant	MODERATE	PTPRA	ENSSSCG00000007166	Transcript	ENSSSCT00000007839.5	protein_coding	3/23	-	153	4	2	Y/D	Tat/Gat	-	-	-1	HGNC	HGNC:9664	A2	ENSSSCP00000007628	-	A0A8D0WN53.1,F1S8A4.71	UPI0001E88BC2	-	-
5:67395296	ENSSSCG00000000738	7.05746	3.32334e-09	3.31582e-05	0.931922	0.132048	0.692682	0.479808	cis	unpruned	S3	Linear	5:67395296-67395296	T	3_prime_UTR_variant	MODIFIER	DDX11	ENSSSCG00000000745	Transcript	ENSSSCT00000000809.5	protein_coding	29/29	-	3496	-	-	-	-	rs333730091	-	1	HGNC	HGNC:2736	P1	ENSSSCP00000000793	-	F1SK84.72	-	-	-
4:1492033	ENSSSCG00000040535	7.05665	3.33348e-09	3.31582e-05	1.37451	0.194782	0.69264	0.47975	cis	unpruned	S3	Linear	4:1492033-1492033	G	missense_variant	MODERATE	JRK	ENSSSCG00000037975	Transcript	ENSSSCT00000047608.1	protein_coding	1/1	-	1234	1234	412	P/A	Ccc/Gcc	-	-	1	HGNC	HGNC:6199	P1	ENSSSCP00000056402	-	A0A287BJZ7.25	UPI000A2B3D90	-	tolerated(0.95)
4:427538	ENSSSCG00000040535	7.05423	3.36373e-09	3.32739e-05	0.919847	0.130396	0.692517	0.479579	cis	unpruned	S3	Linear	4:427538-427538	C	upstream_gene_variant	MODIFIER	-	ENSSSCG00000005908	Transcript	ENSSSCT00000006488.3	protein_coding	-	-	-	-	-	-	-	-	3154	-1	-	-	P4	ENSSSCP00000006317	-	A0A4X1ULQ2.10,F1RSN6.53	UPI0001C960F9	-	-
12:26365037	ENSSSCG00000039259	7.0535	3.37298e-09	3.32739e-05	1.00792	0.142896	0.692479	0.479527	cis	unpruned	S3	Linear	12:26365037-26365037	A	intron_variant	MODIFIER	SGCA	ENSSSCG00000017583	Transcript	ENSSSCT00000019141.5	protein_coding	-	8/9	-	-	-	-	-	-	-	1	HGNC	HGNC:10805	-	ENSSSCP00000018635	-	A0A8D1R2X3.1,A0A5K1UBB6.10	UPI0012340691	-	-
4:966417	ENSSSCG00000040535	-7.04358	3.50043e-09	3.4389e-05	-0.948101	0.134605	-0.691972	0.478825	cis	unpruned	S3	Linear	4:966417-966417	T	upstream_gene_variant	MODIFIER	EEF1D	ENSSSCG00000006954	Transcript	ENSSSCT00000007619.5	protein_coding	-	-	-	-	-	-	-	rs341620781	3248	1	HGNC	HGNC:3211	-	ENSSSCP00000007416	-	F1SEV8.60	-	-	-
16:18416212	ENSSSCG00000032650	7.02965	3.68767e-09	3.59328e-05	1.33055	0.189277	0.691257	0.477837	cis	unpruned	S3	Linear	16:18416212-18416212	C	5_prime_UTR_variant	MODIFIER	-	ENSSSCG00000031705	Transcript	ENSSSCT00000054250.2	protein_coding	1/4	-	290	-	-	-	-	-	-	-1	-	-	P1	ENSSSCP00000041327	-	A0A4X1TG17.10,M3V855.28	UPI0002C5AB9C	-	-
16:18601830	ENSSSCG00000032650	7.02965	3.68767e-09	3.59328e-05	1.33055	0.189277	0.691257	0.477837	cis	unpruned	S3	Linear	16:18601830-18601830	G	synonymous_variant	LOW	ZFR	ENSSSCG00000027681	Transcript	ENSSSCT00000025090.4	protein_coding	11/19	-	1895	1884	628	V	gtG/gtC	rs327465227	-	-1	HGNC	HGNC:17277	-	ENSSSCP00000021759	-	I3LCI4.50,A0A4X1TDV1.8	UPI000BAD713F	-	-
4:1213401	ENSSSCG00000040535	7.02466	3.75711e-09	3.61568e-05	1.09448	0.155806	0.691001	0.477483	cis	unpruned	S3	Linear	4:1213401-1213401	A	downstream_gene_variant	MODIFIER	GLI4	ENSSSCG00000039881	Transcript	ENSSSCT00000068646.2	protein_coding	-	-	-	-	-	-	-	rs324432126	1674	-1	HGNC	HGNC:4320	P1	ENSSSCP00000070966	-	A0A480J3Q7.5,A0A5G2R1B4.7	UPI0006B18F15	-	-
17:31954317	ENSSSCG00000037324	7.02435	3.7614e-09	3.61568e-05	1.01148	0.143996	0.690985	0.477461	cis	unpruned	S3	Linear	17:31954317-31954317	C	3_prime_UTR_variant	MODIFIER	HSPA12B	ENSSSCG00000007147	Transcript	ENSSSCT00000007820.5	protein_coding	12/12	-	5625	-	-	-	-	-	-	-1	HGNC	HGNC:16193	-	ENSSSCP00000007610	-	F1S8C1.62	-	-	-
17:31954322	ENSSSCG00000037324	7.02435	3.7614e-09	3.61568e-05	1.01148	0.143996	0.690985	0.477461	cis	unpruned	S3	Linear	17:31954322-31954322	T	3_prime_UTR_variant	MODIFIER	HSPA12B	ENSSSCG00000007147	Transcript	ENSSSCT00000007820.5	protein_coding	12/12	-	5620	-	-	-	-	-	-	-1	HGNC	HGNC:16193	-	ENSSSCP00000007610	-	F1S8C1.62	-	-	-
12:26364740	ENSSSCG00000039259	7.02366	3.77125e-09	3.61568e-05	0.958083	0.136408	0.69095	0.477411	cis	unpruned	S3	Linear	12:26364740-26364740	G	intron_variant	MODIFIER	SGCA	ENSSSCG00000017583	Transcript	ENSSSCT00000019141.5	protein_coding	-	8/9	-	-	-	-	-	-	-	1	HGNC	HGNC:10805	-	ENSSSCP00000018635	-	A0A8D1R2X3.1,A0A5K1UBB6.10	UPI0012340691	-	-
18:48537399	ENSSSCG00000028523	-7.01487	3.89722e-09	3.72151e-05	-1.31684	0.187721	-0.690497	0.476787	cis	unpruned	S3	Linear	18:48537399-48537399	T	downstream_gene_variant	MODIFIER	HUS1	ENSSSCG00000028523	Transcript	ENSSSCT00000036937.3	protein_coding	-	-	-	-	-	-	-	-	2717	1	HGNC	HGNC:5309	P1	ENSSSCP00000040283	-	A0A8D0VF77.1,A0A287A8S7.24	UPI0012359DD2	-	-
17:31957060	ENSSSCG00000037324	6.98803	4.30873e-09	4.09808e-05	0.989078	0.141539	0.689111	0.474874	cis	unpruned	S3	Linear	17:31957060-31957060	T	3_prime_UTR_variant	MODIFIER	HSPA12B	ENSSSCG00000007147	Transcript	ENSSSCT00000007820.5	protein_coding	12/12	-	2882	-	-	-	-	-	-	-1	HGNC	HGNC:16193	-	ENSSSCP00000007610	-	F1S8C1.62	-	-	-
14:141345750	ENSSSCG00000010773	-6.98404	4.3734e-09	4.14309e-05	-1.08716	0.155664	-0.688905	0.47459	cis	unpruned	S3	Linear	14:141345750-141345750	A	intron_variant	MODIFIER	ECHS1	ENSSSCG00000038086	Transcript	ENSSSCT00000046483.3	protein_coding	-	3/7	-	-	-	-	-	rs328306887	-	-1	HGNC	HGNC:3151	P1	ENSSSCP00000040850	-	A0A287AA21.32	UPI0010B368FE	-	-
18:48536379	ENSSSCG00000028523	-6.98086	4.42571e-09	4.17607e-05	-1.28869	0.184604	-0.68874	0.474363	cis	unpruned	S3	Linear	18:48536379-48536379	A	downstream_gene_variant	MODIFIER	HUS1	ENSSSCG00000028523	Transcript	ENSSSCT00000036937.3	protein_coding	-	-	-	-	-	-	-	-	1697	1	HGNC	HGNC:5309	P1	ENSSSCP00000040283	-	A0A8D0VF77.1,A0A287A8S7.24	UPI0012359DD2	-	-
12:26292670	ENSSSCG00000039259	6.97004	4.60853e-09	4.33145e-05	1.05746	0.151716	0.688178	0.473589	cis	unpruned	S3	Linear	12:26292670-26292670	C	downstream_gene_variant	MODIFIER	SAMD14	ENSSSCG00000017585	Transcript	ENSSSCT00000035061.3	protein_coding	-	-	-	-	-	-	-	-	3346	-1	HGNC	HGNC:27312	P1	ENSSSCP00000030854	-	A0A8D0N3S9.1,K7GSH0.43	UPI000A2B021D	-	-
16:19473422	ENSSSCG00000032650	6.96694	4.66232e-09	4.35735e-05	1.25106	0.179572	0.688017	0.473367	cis	unpruned	S3	Linear	16:19473422-19473422	T	synonymous_variant	LOW	TARS1	ENSSSCG00000016817	Transcript	ENSSSCT00000018310.5	protein_coding	6/18	-	660	660	220	N	aaC/aaT	rs334398544	-	1	HGNC	HGNC:11572	P1	ENSSSCP00000017815	-	F1SP18.73	-	-	-
3:24200213	ENSSSCG00000026686	-6.96635	4.67259e-09	4.35735e-05	-0.892958	0.128182	-0.687986	0.473325	cis	unpruned	S3	Linear	3:24200213-24200213	C	synonymous_variant	LOW	UQCRC2	ENSSSCG00000007845	Transcript	ENSSSCT00000008595.5	protein_coding	13/14	-	1339	1215	405	S	tcT/tcG	rs81213572	-	-1	HGNC	HGNC:12586	P4	ENSSSCP00000008374	-	F1RPD2.71,A0A8D0TNZ9.1	UPI000A2B1E13	-	-
17:32555913	ENSSSCG00000037324	6.96142	4.75948e-09	4.42111e-05	0.926843	0.13314	0.68773	0.472972	cis	unpruned	S3	Linear	17:32555913-32555913	G	synonymous_variant	LOW	UBOX5	ENSSSCG00000007162	Transcript	ENSSSCT00000050369.3	protein_coding	3/5	-	887	678	226	P	ccA/ccG	-	-	1	HGNC	HGNC:17777	P4	ENSSSCP00000056934	-	A0A287BLI6.24	UPI000A2AFDEF	-	-
2:6823211	ENSSSCG00000034387	6.94792	5.00597e-09	4.46588e-05	1.04019	0.149713	0.687026	0.472004	cis	unpruned	S3	Linear	2:6823211-6823211	T	3_prime_UTR_variant	MODIFIER	FRMD8	ENSSSCG00000012992	Transcript	ENSSSCT00000014202.5	protein_coding	9/9	-	2607	-	-	-	-	-	-	-1	HGNC	HGNC:25462	-	ENSSSCP00000013816	-	F1RRI2.55	UPI001234AF22	-	-
4:1451289	ENSSSCG00000040535	6.94356	5.08828e-09	4.46588e-05	1.38723	0.199786	0.686798	0.471691	cis	unpruned	S3	Linear	4:1451289-1451289	C	5_prime_UTR_variant	MODIFIER	LYNX1	ENSSSCG00000031724	Transcript	ENSSSCT00000036834.2	protein_coding	2/4	-	150	-	-	-	-	-	-	1	HGNC	HGNC:29604	P1	ENSSSCP00000050110	-	A0A8D1GWJ9.1,A0A287B109.12	UPI000A2B2983	-	-
4:1452338	ENSSSCG00000040535	6.94356	5.08828e-09	4.46588e-05	1.38723	0.199786	0.686798	0.471691	cis	unpruned	S3	Linear	4:1452338-1452338	C	3_prime_UTR_variant	MODIFIER	LYNX1	ENSSSCG00000031724	Transcript	ENSSSCT00000036834.2	protein_coding	4/4	-	906	-	-	-	-	-	-	1	HGNC	HGNC:29604	P1	ENSSSCP00000050110	-	A0A8D1GWJ9.1,A0A287B109.12	UPI000A2B2983	-	-
4:1452725	ENSSSCG00000040535	6.94356	5.08828e-09	4.46588e-05	1.38723	0.199786	0.686798	0.471691	cis	unpruned	S3	Linear	4:1452725-1452725	G	3_prime_UTR_variant	MODIFIER	LYNX1	ENSSSCG00000031724	Transcript	ENSSSCT00000036834.2	protein_coding	4/4	-	1293	-	-	-	-	-	-	1	HGNC	HGNC:29604	P1	ENSSSCP00000050110	-	A0A8D1GWJ9.1,A0A287B109.12	UPI000A2B2983	-	-
4:1454311	ENSSSCG00000040535	6.94356	5.08828e-09	4.46588e-05	1.38723	0.199786	0.686798	0.471691	cis	unpruned	S3	Linear	4:1454311-1454311	G	3_prime_UTR_variant	MODIFIER	LYNX1	ENSSSCG00000031724	Transcript	ENSSSCT00000036834.2	protein_coding	4/4	-	2879	-	-	-	-	-	-	1	HGNC	HGNC:29604	P1	ENSSSCP00000050110	-	A0A8D1GWJ9.1,A0A287B109.12	UPI000A2B2983	-	-
4:1454431	ENSSSCG00000040535	6.94356	5.08828e-09	4.46588e-05	1.38723	0.199786	0.686798	0.471691	cis	unpruned	S3	Linear	4:1454431-1454431	T	3_prime_UTR_variant	MODIFIER	LYNX1	ENSSSCG00000031724	Transcript	ENSSSCT00000036834.2	protein_coding	4/4	-	2999	-	-	-	-	-	-	1	HGNC	HGNC:29604	P1	ENSSSCP00000050110	-	A0A8D1GWJ9.1,A0A287B109.12	UPI000A2B2983	-	-
4:1454443	ENSSSCG00000040535	6.94356	5.08828e-09	4.46588e-05	1.38723	0.199786	0.686798	0.471691	cis	unpruned	S3	Linear	4:1454443-1454443	G	3_prime_UTR_variant	MODIFIER	LYNX1	ENSSSCG00000031724	Transcript	ENSSSCT00000036834.2	protein_coding	4/4	-	3011	-	-	-	-	-	-	1	HGNC	HGNC:29604	P1	ENSSSCP00000050110	-	A0A8D1GWJ9.1,A0A287B109.12	UPI000A2B2983	-	-
4:1454477	ENSSSCG00000040535	6.94356	5.08828e-09	4.46588e-05	1.38723	0.199786	0.686798	0.471691	cis	unpruned	S3	Linear	4:1454477-1454477	A	3_prime_UTR_variant	MODIFIER	LYNX1	ENSSSCG00000031724	Transcript	ENSSSCT00000036834.2	protein_coding	4/4	-	3045	-	-	-	-	-	-	1	HGNC	HGNC:29604	P1	ENSSSCP00000050110	-	A0A8D1GWJ9.1,A0A287B109.12	UPI000A2B2983	-	-
4:1454841	ENSSSCG00000040535	6.94356	5.08828e-09	4.46588e-05	1.38723	0.199786	0.686798	0.471691	cis	unpruned	S3	Linear	4:1454841-1454841	G	3_prime_UTR_variant	MODIFIER	LYNX1	ENSSSCG00000031724	Transcript	ENSSSCT00000036834.2	protein_coding	4/4	-	3409	-	-	-	-	-	-	1	HGNC	HGNC:29604	P1	ENSSSCP00000050110	-	A0A8D1GWJ9.1,A0A287B109.12	UPI000A2B2983	-	-
4:1454937	ENSSSCG00000040535	6.94356	5.08828e-09	4.46588e-05	1.38723	0.199786	0.686798	0.471691	cis	unpruned	S3	Linear	4:1454937-1454937	C	3_prime_UTR_variant	MODIFIER	LYNX1	ENSSSCG00000031724	Transcript	ENSSSCT00000036834.2	protein_coding	4/4	-	3505	-	-	-	-	-	-	1	HGNC	HGNC:29604	P1	ENSSSCP00000050110	-	A0A8D1GWJ9.1,A0A287B109.12	UPI000A2B2983	-	-
4:1492535	ENSSSCG00000040535	6.94356	5.08828e-09	4.46588e-05	1.38723	0.199786	0.686798	0.471691	cis	unpruned	S3	Linear	4:1492535-1492535	A	downstream_gene_variant	MODIFIER	JRK	ENSSSCG00000037975	Transcript	ENSSSCT00000047608.1	protein_coding	-	-	-	-	-	-	-	-	179	1	HGNC	HGNC:6199	P1	ENSSSCP00000056402	-	A0A287BJZ7.25	UPI000A2B3D90	-	-
4:1492763	ENSSSCG00000040535	6.94356	5.08828e-09	4.46588e-05	1.38723	0.199786	0.686798	0.471691	cis	unpruned	S3	Linear	4:1492763-1492763	G	downstream_gene_variant	MODIFIER	JRK	ENSSSCG00000037975	Transcript	ENSSSCT00000047608.1	protein_coding	-	-	-	-	-	-	-	-	407	1	HGNC	HGNC:6199	P1	ENSSSCP00000056402	-	A0A287BJZ7.25	UPI000A2B3D90	-	-
4:1492767	ENSSSCG00000040535	6.94356	5.08828e-09	4.46588e-05	1.38723	0.199786	0.686798	0.471691	cis	unpruned	S3	Linear	4:1492767-1492767	A	downstream_gene_variant	MODIFIER	JRK	ENSSSCG00000037975	Transcript	ENSSSCT00000047608.1	protein_coding	-	-	-	-	-	-	-	-	411	1	HGNC	HGNC:6199	P1	ENSSSCP00000056402	-	A0A287BJZ7.25	UPI000A2B3D90	-	-
4:1492776	ENSSSCG00000040535	6.94356	5.08828e-09	4.46588e-05	1.38723	0.199786	0.686798	0.471691	cis	unpruned	S3	Linear	4:1492776-1492776	T	downstream_gene_variant	MODIFIER	JRK	ENSSSCG00000037975	Transcript	ENSSSCT00000047608.1	protein_coding	-	-	-	-	-	-	-	-	420	1	HGNC	HGNC:6199	P1	ENSSSCP00000056402	-	A0A287BJZ7.25	UPI000A2B3D90	-	-
4:1492779	ENSSSCG00000040535	6.94356	5.08828e-09	4.46588e-05	1.38723	0.199786	0.686798	0.471691	cis	unpruned	S3	Linear	4:1492779-1492779	T	downstream_gene_variant	MODIFIER	JRK	ENSSSCG00000037975	Transcript	ENSSSCT00000047608.1	protein_coding	-	-	-	-	-	-	-	-	423	1	HGNC	HGNC:6199	P1	ENSSSCP00000056402	-	A0A287BJZ7.25	UPI000A2B3D90	-	-
4:607104	ENSSSCG00000005880	6.93826	5.19e-09	4.53847e-05	1.1083	0.159737	0.686521	0.471311	cis	unpruned	S3	Linear	4:607104-607104	T	downstream_gene_variant	MODIFIER	SHARPIN	ENSSSCG00000005914	Transcript	ENSSSCT00000006494.5	protein_coding	-	-	-	-	-	-	-	-	1403	1	HGNC	HGNC:25321	P1	ENSSSCP00000006323	-	A0A8D1NC40.1,F1RSN0.69	UPI001236AB0E	-	-
17:32033097	ENSSSCG00000037324	6.90576	5.86054e-09	5.10613e-05	0.924799	0.133917	0.684815	0.468972	cis	unpruned	S3	Linear	17:32033097-32033097	A	synonymous_variant	LOW	ADAM33	ENSSSCG00000007145	Transcript	ENSSSCT00000040912.2	protein_coding	13/22	-	1399	1356	452	L	ctG/ctA	-	-	1	HGNC	HGNC:15478	P1	ENSSSCP00000046938	-	A0A287ASR6.22,A0A8D0ZV60.1	UPI000A2AFDC1	-	-
5:67129951	ENSSSCG00000000738	6.90155	5.9536e-09	5.16835e-05	0.825352	0.119589	0.684593	0.468668	cis	unpruned	S3	Linear	5:67129951-67129951	G	3_prime_UTR_variant	MODIFIER	TEAD4	ENSSSCG00000000736	Transcript	ENSSSCT00000000799.5	protein_coding	12/13	-	2139	-	-	-	-	rs332421133	-	-1	HGNC	HGNC:11717	P2	ENSSSCP00000000783	-	F1SKA4.69,A0A4X1UN21.10	UPI0001C952FA	-	-
17:32031341	ENSSSCG00000037324	6.89512	6.09842e-09	5.27488e-05	1.0131	0.146929	0.684254	0.468204	cis	unpruned	S3	Linear	17:32031341-32031341	A	synonymous_variant	LOW	ADAM33	ENSSSCG00000007145	Transcript	ENSSSCT00000040912.2	protein_coding	7/22	-	655	612	204	R	cgG/cgA	-	-	1	HGNC	HGNC:15478	P1	ENSSSCP00000046938	-	A0A287ASR6.22,A0A8D0ZV60.1	UPI000A2AFDC1	-	-
4:392536	ENSSSCG00000040535	6.89154	6.18067e-09	5.32673e-05	0.969197	0.140636	0.684065	0.467945	cis	unpruned	S3	Linear	4:392536-392536	C	downstream_gene_variant	MODIFIER	ADCK5	ENSSSCG00000005907	Transcript	ENSSSCT00000006487.6	protein_coding	-	-	-	-	-	-	-	-	1192	-1	HGNC	HGNC:21738	P1	ENSSSCP00000006316	-	F1RSN7.54	UPI0001C960F8	-	-
4:1686298	ENSSSCG00000040535	6.89038	6.20744e-09	5.33056e-05	1.46374	0.212432	0.684004	0.467862	cis	unpruned	S3	Linear	4:1686298-1686298	C	upstream_gene_variant	MODIFIER	-	ENSSSCG00000036022	Transcript	ENSSSCT00000053108.3	protein_coding	-	-	-	-	-	-	-	-	1759	1	-	-	-	ENSSSCP00000038632	-	A0A480KY29.7,A0A4X1SFL8.9,A0A287A4D4.24	UPI000A2B8E66	-	-
12:26380017	ENSSSCG00000039259	6.88011	6.45052e-09	5.45055e-05	1.08862	0.158227	0.683461	0.467119	cis	unpruned	S3	Linear	12:26380017-26380017	G	downstream_gene_variant	MODIFIER	COL1A1	ENSSSCG00000036135	Transcript	ENSSSCT00000040712.3	protein_coding	-	-	-	-	-	-	-	-	346	-1	HGNC	HGNC:2197	-	ENSSSCP00000057325	-	A0A287BLD2.23	-	-	-
16:19476121	ENSSSCG00000032650	6.87923	6.47164e-09	5.45055e-05	1.38138	0.200804	0.683414	0.467055	cis	unpruned	S3	Linear	16:19476121-19476121	C	synonymous_variant	LOW	TARS1	ENSSSCG00000016817	Transcript	ENSSSCT00000018310.5	protein_coding	10/18	-	1041	1041	347	G	ggA/ggC	rs324666287	-	1	HGNC	HGNC:11572	P1	ENSSSCP00000017815	-	F1SP18.73	-	-	-
12:26838356	ENSSSCG00000039259	6.87782	6.50589e-09	5.45055e-05	0.982774	0.14289	0.68334	0.466953	cis	unpruned	S3	Linear	12:26838356-26838356	G	3_prime_UTR_variant	MODIFIER	SPATA20	ENSSSCG00000017565	Transcript	ENSSSCT00000019120.5	protein_coding	17/17	-	2540	-	-	-	-	-	-	1	HGNC	HGNC:26125	P4	ENSSSCP00000018614	-	A0A8D1A7D3.1,F1RT97.67	UPI0001C98D81	-	-
18:48537453	ENSSSCG00000028523	-6.87306	6.62272e-09	5.45055e-05	-1.30705	0.19017	-0.683087	0.466608	cis	unpruned	S3	Linear	18:48537453-48537453	C	downstream_gene_variant	MODIFIER	HUS1	ENSSSCG00000028523	Transcript	ENSSSCT00000036937.3	protein_coding	-	-	-	-	-	-	-	-	2771	1	HGNC	HGNC:5309	P1	ENSSSCP00000040283	-	A0A8D0VF77.1,A0A287A8S7.24	UPI0012359DD2	-	-
17:33567145	ENSSSCG00000037324	6.87088	6.67683e-09	5.45055e-05	1.01098	0.14714	0.682972	0.466451	cis	unpruned	S3	Linear	17:33567145-33567145	G	downstream_gene_variant	MODIFIER	-	ENSSSCG00000028461	Transcript	ENSSSCT00000007856.5	protein_coding	-	-	-	-	-	-	-	-	1462	-1	-	-	P1	ENSSSCP00000007645	-	F1S887.61	UPI0001C966B3	-	-
5:67129927	ENSSSCG00000000738	6.87061	6.68364e-09	5.45055e-05	0.775	0.112799	0.682958	0.466431	cis	unpruned	S3	Linear	5:67129927-67129927	T	3_prime_UTR_variant	MODIFIER	TEAD4	ENSSSCG00000000736	Transcript	ENSSSCT00000000799.5	protein_coding	12/13	-	2163	-	-	-	-	rs324638602	-	-1	HGNC	HGNC:11717	P2	ENSSSCP00000000783	-	F1SKA4.69,A0A4X1UN21.10	UPI0001C952FA	-	-
5:66915013	ENSSSCG00000000738	6.87021	6.6935e-09	5.45055e-05	0.942357	0.137166	0.682937	0.466402	cis	unpruned	S3	Linear	5:66915013-66915013	G	downstream_gene_variant	MODIFIER	TSPAN11	ENSSSCG00000000734	Transcript	ENSSSCT00000000797.5	protein_coding	-	-	-	-	-	-	-	rs81384912	3444	1	HGNC	HGNC:30795	-	ENSSSCP00000000781	-	A0A4X1UN16.10,F1SKA6.57	UPI000BAD6440	-	-
8:113959129	ENSSSCG00000009144	6.86562	6.80958e-09	5.45055e-05	0.783851	0.114171	0.682692	0.466069	cis	unpruned	S3	Linear	8:113959129-113959129	A	intron_variant	MODIFIER	HADH	ENSSSCG00000009150	Transcript	ENSSSCT00000010020.4	protein_coding	-	7/9	-	-	-	-	-	rs333292908	-	-1	EntrezGene	-	-	ENSSSCP00000009757	-	A0A2C9F3C3.11,A0A8D0S1G3.1	UPI000BAD6725	-	-
4:345816	ENSSSCG00000040535	6.85963	6.96363e-09	5.45055e-05	1.25659	0.183187	0.682375	0.465635	cis	unpruned	S3	Linear	4:345816-345816	A	synonymous_variant	LOW	ZFTRAF1	ENSSSCG00000027076	Transcript	ENSSSCT00000040607.3	protein_coding	5/5	-	877	877	293	R	Cgg/Agg	rs341991911	-	1	HGNC	HGNC:17806	P1	ENSSSCP00000058002	-	A0A8D1N375.1,A0A287BNI5.19	UPI0013344D03	-	-
4:1012280	ENSSSCG00000040535	6.85963	6.96363e-09	5.45055e-05	1.25659	0.183187	0.682375	0.465635	cis	unpruned	S3	Linear	4:1012280-1012280	T	missense_variant	MODERATE	ZC3H3	ENSSSCG00000006956	Transcript	ENSSSCT00000007621.4	protein_coding	2/13	-	269	254	85	S/L	tCg/tTg	rs1114084026	-	1	HGNC	HGNC:28972	P1	ENSSSCP00000007418	-	A0A8D1N388.1,F1SEV6.54	UPI001236E951	-	tolerated(0.74)
4:1012322	ENSSSCG00000040535	6.85963	6.96363e-09	5.45055e-05	1.25659	0.183187	0.682375	0.465635	cis	unpruned	S3	Linear	4:1012322-1012322	C	missense_variant	MODERATE	ZC3H3	ENSSSCG00000006956	Transcript	ENSSSCT00000007621.4	protein_coding	2/13	-	311	296	99	V/A	gTt/gCt	-	-	1	HGNC	HGNC:28972	P1	ENSSSCP00000007418	-	A0A8D1N388.1,F1SEV6.54	UPI001236E951	-	tolerated(1)
4:1013145	ENSSSCG00000040535	6.85963	6.96363e-09	5.45055e-05	1.25659	0.183187	0.682375	0.465635	cis	unpruned	S3	Linear	4:1013145-1013145	T	synonymous_variant	LOW	ZC3H3	ENSSSCG00000006956	Transcript	ENSSSCT00000007621.4	protein_coding	2/13	-	1134	1119	373	P	ccC/ccT	rs1110929498	-	1	HGNC	HGNC:28972	P1	ENSSSCP00000007418	-	A0A8D1N388.1,F1SEV6.54	UPI001236E951	-	-
4:1013280	ENSSSCG00000040535	6.85963	6.96363e-09	5.45055e-05	1.25659	0.183187	0.682375	0.465635	cis	unpruned	S3	Linear	4:1013280-1013280	A	synonymous_variant	LOW	ZC3H3	ENSSSCG00000006956	Transcript	ENSSSCT00000007621.4	protein_coding	2/13	-	1269	1254	418	P	ccG/ccA	-	-	1	HGNC	HGNC:28972	P1	ENSSSCP00000007418	-	A0A8D1N388.1,F1SEV6.54	UPI001236E951	-	-
4:1013283	ENSSSCG00000040535	6.85963	6.96363e-09	5.45055e-05	1.25659	0.183187	0.682375	0.465635	cis	unpruned	S3	Linear	4:1013283-1013283	C	synonymous_variant	LOW	ZC3H3	ENSSSCG00000006956	Transcript	ENSSSCT00000007621.4	protein_coding	2/13	-	1272	1257	419	P	ccT/ccC	rs1111088570	-	1	HGNC	HGNC:28972	P1	ENSSSCP00000007418	-	A0A8D1N388.1,F1SEV6.54	UPI001236E951	-	-
4:1013298	ENSSSCG00000040535	6.85963	6.96363e-09	5.45055e-05	1.25659	0.183187	0.682375	0.465635	cis	unpruned	S3	Linear	4:1013298-1013298	T	synonymous_variant	LOW	ZC3H3	ENSSSCG00000006956	Transcript	ENSSSCT00000007621.4	protein_coding	2/13	-	1287	1272	424	A	gcC/gcT	rs1108856625	-	1	HGNC	HGNC:28972	P1	ENSSSCP00000007418	-	A0A8D1N388.1,F1SEV6.54	UPI001236E951	-	-
4:1013308	ENSSSCG00000040535	6.85963	6.96363e-09	5.45055e-05	1.25659	0.183187	0.682375	0.465635	cis	unpruned	S3	Linear	4:1013308-1013308	A	missense_variant	MODERATE	ZC3H3	ENSSSCG00000006956	Transcript	ENSSSCT00000007621.4	protein_coding	2/13	-	1297	1282	428	G/S	Ggc/Agc	rs1109616938	-	1	HGNC	HGNC:28972	P1	ENSSSCP00000007418	-	A0A8D1N388.1,F1SEV6.54	UPI001236E951	-	tolerated(1)
4:1013340	ENSSSCG00000040535	6.85963	6.96363e-09	5.45055e-05	1.25659	0.183187	0.682375	0.465635	cis	unpruned	S3	Linear	4:1013340-1013340	G	synonymous_variant	LOW	ZC3H3	ENSSSCG00000006956	Transcript	ENSSSCT00000007621.4	protein_coding	2/13	-	1329	1314	438	P	ccA/ccG	rs1114113784	-	1	HGNC	HGNC:28972	P1	ENSSSCP00000007418	-	A0A8D1N388.1,F1SEV6.54	UPI001236E951	-	-
4:1081215	ENSSSCG00000040535	6.85963	6.96363e-09	5.45055e-05	1.25659	0.183187	0.682375	0.465635	cis	unpruned	S3	Linear	4:1081215-1081215	A	synonymous_variant	LOW	ZC3H3	ENSSSCG00000006956	Transcript	ENSSSCT00000007621.4	protein_coding	10/13	-	2377	2362	788	R	Cgg/Agg	rs324492682	-	1	HGNC	HGNC:28972	P1	ENSSSCP00000007418	-	A0A8D1N388.1,F1SEV6.54	UPI001236E951	-	-
4:1215636	ENSSSCG00000040535	6.85963	6.96363e-09	5.45055e-05	1.25659	0.183187	0.682375	0.465635	cis	unpruned	S3	Linear	4:1215636-1215636	G	synonymous_variant	LOW	GLI4	ENSSSCG00000039881	Transcript	ENSSSCT00000068646.2	protein_coding	5/5	-	1252	714	238	Y	taT/taC	rs339509384	-	-1	HGNC	HGNC:4320	P1	ENSSSCP00000070966	-	A0A480J3Q7.5,A0A5G2R1B4.7	UPI0006B18F15	-	-
4:1215648	ENSSSCG00000040535	6.85963	6.96363e-09	5.45055e-05	1.25659	0.183187	0.682375	0.465635	cis	unpruned	S3	Linear	4:1215648-1215648	G	synonymous_variant	LOW	GLI4	ENSSSCG00000039881	Transcript	ENSSSCT00000068646.2	protein_coding	5/5	-	1240	702	234	G	ggT/ggC	rs323024158	-	-1	HGNC	HGNC:4320	P1	ENSSSCP00000070966	-	A0A480J3Q7.5,A0A5G2R1B4.7	UPI0006B18F15	-	-
4:1215720	ENSSSCG00000040535	6.85963	6.96363e-09	5.45055e-05	1.25659	0.183187	0.682375	0.465635	cis	unpruned	S3	Linear	4:1215720-1215720	G	synonymous_variant	LOW	GLI4	ENSSSCG00000039881	Transcript	ENSSSCT00000068646.2	protein_coding	5/5	-	1168	630	210	Y	taT/taC	rs333925109	-	-1	HGNC	HGNC:4320	P1	ENSSSCP00000070966	-	A0A480J3Q7.5,A0A5G2R1B4.7	UPI0006B18F15	-	-
4:1216075	ENSSSCG00000040535	6.85963	6.96363e-09	5.45055e-05	1.25659	0.183187	0.682375	0.465635	cis	unpruned	S3	Linear	4:1216075-1216075	C	missense_variant	MODERATE	GLI4	ENSSSCG00000039881	Transcript	ENSSSCT00000068646.2	protein_coding	5/5	-	813	275	92	H/R	cAc/cGc	rs328255033	-	-1	HGNC	HGNC:4320	P1	ENSSSCP00000070966	-	A0A480J3Q7.5,A0A5G2R1B4.7	UPI0006B18F15	-	tolerated(0.64)
4:1216097	ENSSSCG00000040535	6.85963	6.96363e-09	5.45055e-05	1.25659	0.183187	0.682375	0.465635	cis	unpruned	S3	Linear	4:1216097-1216097	A	missense_variant	MODERATE	GLI4	ENSSSCG00000039881	Transcript	ENSSSCT00000068646.2	protein_coding	5/5	-	791	253	85	R/C	Cgc/Tgc	rs332616047	-	-1	HGNC	HGNC:4320	P1	ENSSSCP00000070966	-	A0A480J3Q7.5,A0A5G2R1B4.7	UPI0006B18F15	-	tolerated(0.05)
4:1216862	ENSSSCG00000040535	6.85963	6.96363e-09	5.45055e-05	1.25659	0.183187	0.682375	0.465635	cis	unpruned	S3	Linear	4:1216862-1216862	C	missense_variant	MODERATE	GLI4	ENSSSCG00000039881	Transcript	ENSSSCT00000068646.2	protein_coding	4/5	-	728	190	64	R/G	Aga/Gga	rs330703934	-	-1	HGNC	HGNC:4320	P1	ENSSSCP00000070966	-	A0A480J3Q7.5,A0A5G2R1B4.7	UPI0006B18F15	-	tolerated(0.09)
4:1216920	ENSSSCG00000040535	6.85963	6.96363e-09	5.45055e-05	1.25659	0.183187	0.682375	0.465635	cis	unpruned	S3	Linear	4:1216920-1216920	C	synonymous_variant	LOW	GLI4	ENSSSCG00000039881	Transcript	ENSSSCT00000068646.2	protein_coding	4/5	-	670	132	44	P	ccA/ccG	rs340676864	-	-1	HGNC	HGNC:4320	P1	ENSSSCP00000070966	-	A0A480J3Q7.5,A0A5G2R1B4.7	UPI0006B18F15	-	-
4:1255531	ENSSSCG00000040535	6.85963	6.96363e-09	5.45055e-05	1.25659	0.183187	0.682375	0.465635	cis	unpruned	S3	Linear	4:1255531-1255531	G	intron_variant	MODIFIER	GPIHBP1	ENSSSCG00000034689	Transcript	ENSSSCT00000059626.2	protein_coding	-	2/3	-	-	-	-	-	rs789859888	-	-1	HGNC	HGNC:24945	P1	ENSSSCP00000036748	-	A0A4X1UWX5.13,A0A287BFC6.27	UPI0001E8700F	-	-
4:1255562	ENSSSCG00000040535	6.85963	6.96363e-09	5.45055e-05	1.25659	0.183187	0.682375	0.465635	cis	unpruned	S3	Linear	4:1255562-1255562	A	intron_variant	MODIFIER	GPIHBP1	ENSSSCG00000034689	Transcript	ENSSSCT00000059626.2	protein_coding	-	2/3	-	-	-	-	-	-	-	-1	HGNC	HGNC:24945	P1	ENSSSCP00000036748	-	A0A4X1UWX5.13,A0A287BFC6.27	UPI0001E8700F	-	-
10:10215075	ENSSSCG00000010829	6.84652	7.31341e-09	5.70563e-05	0.884688	0.129217	0.681677	0.464683	cis	unpruned	S3	Linear	10:10215075-10215075	T	3_prime_UTR_variant	MODIFIER	MTARC1	ENSSSCG00000010829	Transcript	ENSSSCT00000011847.5	protein_coding	6/6	-	1723	-	-	-	-	-	-	1	HGNC	HGNC:26189	-	ENSSSCP00000011544	-	A0A8D0QWN3.1,F1S9I6.60	UPI000A2B26AB	-	-
5:66914334	ENSSSCG00000000738	6.84336	7.40019e-09	5.75452e-05	0.945281	0.138131	0.681508	0.464454	cis	unpruned	S3	Linear	5:66914334-66914334	G	downstream_gene_variant	MODIFIER	TSPAN11	ENSSSCG00000000734	Transcript	ENSSSCT00000000797.5	protein_coding	-	-	-	-	-	-	-	rs81384911	2765	1	HGNC	HGNC:30795	-	ENSSSCP00000000781	-	A0A4X1UN16.10,F1SKA6.57	UPI000BAD6440	-	-
17:32031989	ENSSSCG00000037324	6.83736	7.56803e-09	5.86593e-05	0.965821	0.141256	0.681188	0.464017	cis	unpruned	S3	Linear	17:32031989-32031989	A	synonymous_variant	LOW	ADAM33	ENSSSCG00000007145	Transcript	ENSSSCT00000040912.2	protein_coding	10/22	-	988	945	315	A	gcG/gcA	-	-	1	HGNC	HGNC:15478	P1	ENSSSCP00000046938	-	A0A287ASR6.22,A0A8D0ZV60.1	UPI000A2AFDC1	-	-
18:42066367	ENSSSCG00000016674	-6.83559	7.61846e-09	5.88591e-05	-0.965169	0.141198	-0.681093	0.463888	cis	unpruned	S3	Linear	18:42066367-42066367	G	splice_region_variant,synonymous_variant	LOW	AQP1	ENSSSCG00000033190	Transcript	ENSSSCT00000055832.3	protein_coding	3/4	-	753	558	186	I	atT/atC	rs696435517	-	-1	HGNC	HGNC:633	P1	ENSSSCP00000047109	-	A0A287AT23.18,A0A4X1T015.11	UPI000A2AFCA2	-	-
17:32846932	ENSSSCG00000037324	6.83254	7.70561e-09	5.93403e-05	0.825347	0.120797	0.680931	0.463667	cis	unpruned	S3	Linear	17:32846932-32846932	C	missense_variant	MODERATE	CPXM1	ENSSSCG00000007170	Transcript	ENSSSCT00000007843.5	protein_coding	2/14	-	347	262	88	S/P	Tca/Cca	-	-	1	HGNC	HGNC:15771	P1	ENSSSCP00000007632	-	F1S8A0.66,A0A4X1SHD8.13,A0A480KGE1.10	UPI0001C96663	-	-
8:12607996	ENSSSCG00000029989	6.81671	8.17534e-09	6.25441e-05	0.88518	0.129854	0.680083	0.462513	cis	unpruned	S3	Linear	8:12607996-12607996	T	synonymous_variant	LOW	LAP3	ENSSSCG00000023604	Transcript	ENSSSCT00000027356.3	protein_coding	8/13	-	1107	933	311	T	acC/acT	-	-	1	HGNC	HGNC:18449	P1	ENSSSCP00000021972	P28839.112	-	UPI0006B1B389	-	-
8:135149748	ENSSSCG00000009240	-6.81419	8.25262e-09	6.25441e-05	-0.963915	0.141457	-0.679948	0.462329	cis	unpruned	S3	Linear	8:135149748-135149748	C	3_prime_UTR_variant	MODIFIER	COQ2	ENSSSCG00000009238	Transcript	ENSSSCT00000010118.5	protein_coding	7/7	-	1289	-	-	-	-	-	-	1	HGNC	HGNC:25223	P1	ENSSSCP00000009852	-	A0A4X1TL08.12,A0A287B031.22,F1RVD9.65	UPI0002106139	-	-
8:135149783	ENSSSCG00000009240	-6.81419	8.25262e-09	6.25441e-05	-0.963915	0.141457	-0.679948	0.462329	cis	unpruned	S3	Linear	8:135149783-135149783	T	3_prime_UTR_variant	MODIFIER	COQ2	ENSSSCG00000009238	Transcript	ENSSSCT00000010118.5	protein_coding	7/7	-	1324	-	-	-	-	-	-	1	HGNC	HGNC:25223	P1	ENSSSCP00000009852	-	A0A4X1TL08.12,A0A287B031.22,F1RVD9.65	UPI0002106139	-	-
8:135149790	ENSSSCG00000009240	-6.81419	8.25262e-09	6.25441e-05	-0.963915	0.141457	-0.679948	0.462329	cis	unpruned	S3	Linear	8:135149790-135149790	A	3_prime_UTR_variant	MODIFIER	COQ2	ENSSSCG00000009238	Transcript	ENSSSCT00000010118.5	protein_coding	7/7	-	1331	-	-	-	-	-	-	1	HGNC	HGNC:25223	P1	ENSSSCP00000009852	-	A0A4X1TL08.12,A0A287B031.22,F1RVD9.65	UPI0002106139	-	-
8:135149791	ENSSSCG00000009240	-6.81419	8.25262e-09	6.25441e-05	-0.963915	0.141457	-0.679948	0.462329	cis	unpruned	S3	Linear	8:135149791-135149791	G	3_prime_UTR_variant	MODIFIER	COQ2	ENSSSCG00000009238	Transcript	ENSSSCT00000010118.5	protein_coding	7/7	-	1332	-	-	-	-	-	-	1	HGNC	HGNC:25223	P1	ENSSSCP00000009852	-	A0A4X1TL08.12,A0A287B031.22,F1RVD9.65	UPI0002106139	-	-
1:112844176	ENSSSCG00000004584	6.81145	8.33756e-09	6.25989e-05	1.39484	0.204779	0.679801	0.462129	cis	unpruned	S3	Linear	1:112844176-112844176	C	synonymous_variant	LOW	MYO1E	ENSSSCG00000004587	Transcript	ENSSSCT00000063902.3	protein_coding	16/27	-	1710	1617	539	Y	taT/taC	rs327074608	-	1	HGNC	HGNC:7599	-	ENSSSCP00000054858	-	A0A4X1TR04.9,A0A287BEA3.25	UPI000BADA602	-	-
1:113131172	ENSSSCG00000004584	6.81145	8.33756e-09	6.25989e-05	1.39484	0.204779	0.679801	0.462129	cis	unpruned	S3	Linear	1:113131172-113131172	T	synonymous_variant	LOW	SLTM	ENSSSCG00000004592	Transcript	ENSSSCT00000005071.5	protein_coding	21/22	-	3499	3192	1064	P	ccC/ccT	rs329594819	-	1	HGNC	HGNC:20709	A2	ENSSSCP00000004947	-	A0A8D2CFQ2.1,F1S052.56	UPI000BAD8958	-	-
4:1255463	ENSSSCG00000040535	6.81058	8.36474e-09	6.25989e-05	1.24737	0.183152	0.679754	0.462066	cis	unpruned	S3	Linear	4:1255463-1255463	T	intron_variant	MODIFIER	GPIHBP1	ENSSSCG00000034689	Transcript	ENSSSCT00000059626.2	protein_coding	-	2/3	-	-	-	-	-	rs342870890	-	-1	HGNC	HGNC:24945	P1	ENSSSCP00000036748	-	A0A4X1UWX5.13,A0A287BFC6.27	UPI0001E8700F	-	-
4:1255665	ENSSSCG00000040535	6.81058	8.36474e-09	6.25989e-05	1.24737	0.183152	0.679754	0.462066	cis	unpruned	S3	Linear	4:1255665-1255665	T	intron_variant	MODIFIER	GPIHBP1	ENSSSCG00000034689	Transcript	ENSSSCT00000059626.2	protein_coding	-	2/3	-	-	-	-	-	rs325488144	-	-1	HGNC	HGNC:24945	P1	ENSSSCP00000036748	-	A0A4X1UWX5.13,A0A287BFC6.27	UPI0001E8700F	-	-
5:67128241	ENSSSCG00000000738	6.80946	8.39971e-09	6.26642e-05	1.13086	0.166072	0.679694	0.461984	cis	unpruned	S3	Linear	5:67128241-67128241	T	3_prime_UTR_variant	MODIFIER	TEAD4	ENSSSCG00000000736	Transcript	ENSSSCT00000000799.5	protein_coding	12/13	-	3849	-	-	-	-	rs337004373	-	-1	HGNC	HGNC:11717	P2	ENSSSCP00000000783	-	F1SKA4.69,A0A4X1UN21.10	UPI0001C952FA	-	-
17:31954505	ENSSSCG00000037324	6.80076	8.67728e-09	6.45332e-05	0.948633	0.139489	0.679227	0.461349	cis	unpruned	S3	Linear	17:31954505-31954505	C	3_prime_UTR_variant	MODIFIER	HSPA12B	ENSSSCG00000007147	Transcript	ENSSSCT00000007820.5	protein_coding	12/12	-	5437	-	-	-	-	-	-	-1	HGNC	HGNC:16193	-	ENSSSCP00000007610	-	F1S8C1.62	-	-	-
2:14918131	ENSSSCG00000013236	6.79409	8.89656e-09	6.59586e-05	1.13606	0.167214	0.678867	0.460861	cis	unpruned	S3	Linear	2:14918131-14918131	T	intron_variant	MODIFIER	FNBP4	ENSSSCG00000030610	Transcript	ENSSSCT00000052525.3	protein_coding	-	12/16	-	-	-	-	-	rs324438876	-	1	HGNC	HGNC:19752	P1	ENSSSCP00000036536	-	A0A286ZYE8.9,A0A8D2CCI9.1	UPI000A2B1804	-	-
9:74321523	ENSSSCG00000029515	-6.78912	9.06329e-09	6.69866e-05	-0.939349	0.138361	-0.678599	0.460497	cis	unpruned	S3	Linear	9:74321523-74321523	G	synonymous_variant	LOW	CASD1	ENSSSCG00000015327	Transcript	ENSSSCT00000062946.3	protein_coding	8/19	-	572	516	172	K	aaA/aaG	-	-	1	HGNC	HGNC:16014	P1	ENSSSCP00000037964	-	A0A480WYZ2.7,A0A287A218.20	UPI0001C984F3	-	-
10:10125898	ENSSSCG00000010829	-6.7865	9.15242e-09	6.74366e-05	-1.07636	0.158604	-0.678458	0.460305	cis	unpruned	S3	Linear	10:10125898-10125898	T	3_prime_UTR_variant	MODIFIER	C1orf115	ENSSSCG00000027882	Transcript	ENSSSCT00000022625.4	protein_coding	2/2	-	978	-	-	-	-	rs320961630	-	1	HGNC	HGNC:25873	P1	ENSSSCP00000023310	-	A0A8D2A9K4.1,I3LGW6.44	UPI0001E87C85	-	-
18:48538299	ENSSSCG00000028523	-6.78362	9.25133e-09	6.77472e-05	-1.29454	0.190833	-0.678303	0.460095	cis	unpruned	S3	Linear	18:48538299-48538299	G	downstream_gene_variant	MODIFIER	HUS1	ENSSSCG00000028523	Transcript	ENSSSCT00000036937.3	protein_coding	-	-	-	-	-	-	-	-	3617	1	HGNC	HGNC:5309	P1	ENSSSCP00000040283	-	A0A8D0VF77.1,A0A287A8S7.24	UPI0012359DD2	-	-
18:48538300	ENSSSCG00000028523	-6.78362	9.25133e-09	6.77472e-05	-1.29454	0.190833	-0.678303	0.460095	cis	unpruned	S3	Linear	18:48538300-48538300	G	downstream_gene_variant	MODIFIER	HUS1	ENSSSCG00000028523	Transcript	ENSSSCT00000036937.3	protein_coding	-	-	-	-	-	-	-	-	3618	1	HGNC	HGNC:5309	P1	ENSSSCP00000040283	-	A0A8D0VF77.1,A0A287A8S7.24	UPI0012359DD2	-	-
16:18353412	ENSSSCG00000032650	6.77516	9.54856e-09	6.95643e-05	1.35883	0.200561	0.677845	0.459474	cis	unpruned	S3	Linear	16:18353412-18353412	A	3_prime_UTR_variant	MODIFIER	-	ENSSSCG00000016810	Transcript	ENSSSCT00000066790.2	protein_coding	2/2	-	1330	-	-	-	-	-	-	1	-	-	P1	ENSSSCP00000070946	-	A0A5G2RHR6.4,A0A8D1XII5.1	UPI00123513B5	-	-
3:24207126	ENSSSCG00000026686	-6.7749	9.55775e-09	6.95643e-05	-0.881411	0.130099	-0.677831	0.459456	cis	unpruned	S3	Linear	3:24207126-24207126	A	synonymous_variant	LOW	UQCRC2	ENSSSCG00000007845	Transcript	ENSSSCT00000008595.5	protein_coding	11/14	-	1132	1008	336	F	ttC/ttT	rs711225022	-	-1	HGNC	HGNC:12586	P4	ENSSSCP00000008374	-	F1RPD2.71,A0A8D0TNZ9.1	UPI000A2B1E13	-	-
5:67129527	ENSSSCG00000000738	6.77362	9.60357e-09	6.96853e-05	0.933007	0.137741	0.677762	0.459362	cis	unpruned	S3	Linear	5:67129527-67129527	T	3_prime_UTR_variant	MODIFIER	TEAD4	ENSSSCG00000000736	Transcript	ENSSSCT00000000799.5	protein_coding	12/13	-	2563	-	-	-	-	rs80792371	-	-1	HGNC	HGNC:11717	P2	ENSSSCP00000000783	-	F1SKA4.69,A0A4X1UN21.10	UPI0001C952FA	-	-
6:4492670	ENSSSCG00000034385	6.76483	9.92412e-09	7.17932e-05	1.59412	0.235648	0.677286	0.458717	cis	unpruned	S3	Linear	6:4492670-4492670	T	synonymous_variant	LOW	HSDL1	ENSSSCG00000002681	Transcript	ENSSSCT00000039094.3	protein_coding	5/7	-	564	321	107	V	gtC/gtT	rs344447230	-	1	HGNC	HGNC:16475	P1	ENSSSCP00000034777	-	A0A286ZT08.22,A0A4X1T2G6.12	UPI0001C9595D	-	-
10:10090585	ENSSSCG00000010829	6.75677	1.02274e-08	7.37639e-05	0.937785	0.138792	0.676849	0.458125	cis	unpruned	S3	Linear	10:10090585-10090585	A	missense_variant	MODERATE	MARK1	ENSSSCG00000010825	Transcript	ENSSSCT00000011843.5	protein_coding	15/17	-	1619	1595	532	S/N	aGc/aAc	rs699998473	-	1	HGNC	HGNC:6896	-	ENSSSCP00000011540	-	A0A8D0ZYI2.1,F1S9J0.66	UPI000A2B1400	-	tolerated(0.22)
5:63740431	ENSSSCG00000026812	-6.74666	1.06211e-08	7.54634e-05	-1.19513	0.177144	-0.6763	0.457382	cis	unpruned	S3	Linear	5:63740431-63740431	C	synonymous_variant	LOW	LPCAT3	ENSSSCG00000027205	Transcript	ENSSSCT00000030030.3	protein_coding	4/14	-	312	270	90	L	ctT/ctC	-	-	1	HGNC	HGNC:30244	P1	ENSSSCP00000026926	-	A0A8D1QUV1.1,I3LS35.55	UPI001234BC4F	-	-
5:63744980	ENSSSCG00000026812	-6.74666	1.06211e-08	7.54634e-05	-1.19513	0.177144	-0.6763	0.457382	cis	unpruned	S3	Linear	5:63744980-63744980	C	downstream_gene_variant	MODIFIER	EMG1	ENSSSCG00000026812	Transcript	ENSSSCT00000025035.3	protein_coding	-	-	-	-	-	-	-	-	496	-1	HGNC	HGNC:16912	P1	ENSSSCP00000026081	-	A0A8D1ETV0.1,I3LPQ4.47	UPI0002105B8A	-	-
5:63745820	ENSSSCG00000026812	-6.74666	1.06211e-08	7.54634e-05	-1.19513	0.177144	-0.6763	0.457382	cis	unpruned	S3	Linear	5:63745820-63745820	G	3_prime_UTR_variant	MODIFIER	EMG1	ENSSSCG00000026812	Transcript	ENSSSCT00000025035.3	protein_coding	6/6	-	1476	-	-	-	-	-	-	-1	HGNC	HGNC:16912	P1	ENSSSCP00000026081	-	A0A8D1ETV0.1,I3LPQ4.47	UPI0002105B8A	-	-
5:63751365	ENSSSCG00000026812	-6.74666	1.06211e-08	7.54634e-05	-1.19513	0.177144	-0.6763	0.457382	cis	unpruned	S3	Linear	5:63751365-63751365	G	missense_variant	MODERATE	EMG1	ENSSSCG00000026812	Transcript	ENSSSCT00000025035.3	protein_coding	1/6	-	105	10	4	A/P	Gcc/Ccc	-	-	-1	HGNC	HGNC:16912	P1	ENSSSCP00000026081	-	A0A8D1ETV0.1,I3LPQ4.47	UPI0002105B8A	-	-
5:63756171	ENSSSCG00000026812	-6.74666	1.06211e-08	7.54634e-05	-1.19513	0.177144	-0.6763	0.457382	cis	unpruned	S3	Linear	5:63756171-63756171	G	downstream_gene_variant	MODIFIER	ssc-mir-141	ENSSSCG00000020795	Transcript	ENSSSCT00000022420.3	miRNA	-	-	-	-	-	-	-	-	1407	-1	miRBase	-	-	-	-	-	-	-	-
5:66914649	ENSSSCG00000000738	-6.74338	1.07523e-08	7.57192e-05	-0.975251	0.144623	-0.676121	0.45714	cis	unpruned	S3	Linear	5:66914649-66914649	G	downstream_gene_variant	MODIFIER	TSPAN11	ENSSSCG00000000734	Transcript	ENSSSCT00000000797.5	protein_coding	-	-	-	-	-	-	-	rs334403121	3080	1	HGNC	HGNC:30795	-	ENSSSCP00000000781	-	A0A4X1UN16.10,F1SKA6.57	UPI000BAD6440	-	-
5:66914775	ENSSSCG00000000738	-6.74338	1.07523e-08	7.57192e-05	-0.975251	0.144623	-0.676121	0.45714	cis	unpruned	S3	Linear	5:66914775-66914775	G	downstream_gene_variant	MODIFIER	TSPAN11	ENSSSCG00000000734	Transcript	ENSSSCT00000000797.5	protein_coding	-	-	-	-	-	-	-	rs334232853	3206	1	HGNC	HGNC:30795	-	ENSSSCP00000000781	-	A0A4X1UN16.10,F1SKA6.57	UPI000BAD6440	-	-
5:66915870	ENSSSCG00000000738	-6.74338	1.07523e-08	7.57192e-05	-0.975251	0.144623	-0.676121	0.45714	cis	unpruned	S3	Linear	5:66915870-66915870	C	downstream_gene_variant	MODIFIER	TSPAN11	ENSSSCG00000000734	Transcript	ENSSSCT00000000797.5	protein_coding	-	-	-	-	-	-	-	rs322668893	4301	1	HGNC	HGNC:30795	-	ENSSSCP00000000781	-	A0A4X1UN16.10,F1SKA6.57	UPI000BAD6440	-	-
2:6620961	ENSSSCG00000034387	6.74216	1.08013e-08	7.5841e-05	1.1624	0.172407	0.676055	0.45705	cis	unpruned	S3	Linear	2:6620961-6620961	T	upstream_gene_variant	MODIFIER	SIPA1	ENSSSCG00000012982	Transcript	ENSSSCT00000014192.5	protein_coding	-	-	-	-	-	-	-	rs331103205	2395	-1	HGNC	HGNC:10885	P5	ENSSSCP00000013806	-	A0A8D1FQX2.1,F1RRK2.62	UPI00134A7302	-	-
4:1492741	ENSSSCG00000040535	6.71756	1.1841e-08	8.28968e-05	1.2708	0.189177	0.674712	0.455236	cis	unpruned	S3	Linear	4:1492741-1492741	A	downstream_gene_variant	MODIFIER	JRK	ENSSSCG00000037975	Transcript	ENSSSCT00000047608.1	protein_coding	-	-	-	-	-	-	-	-	385	1	HGNC	HGNC:6199	P1	ENSSSCP00000056402	-	A0A287BJZ7.25	UPI000A2B3D90	-	-
5:67395039	ENSSSCG00000000738	6.71594	1.19128e-08	8.31556e-05	0.890027	0.132525	0.674623	0.455117	cis	unpruned	S3	Linear	5:67395039-67395039	T	3_prime_UTR_variant	MODIFIER	DDX11	ENSSSCG00000000745	Transcript	ENSSSCT00000000809.5	protein_coding	29/29	-	3239	-	-	-	-	rs340985718	-	1	HGNC	HGNC:2736	P1	ENSSSCP00000000793	-	F1SK84.72	-	-	-
9:133137450	ENSSSCG00000015619	6.71489	1.19593e-08	8.32367e-05	0.941477	0.140207	0.674566	0.45504	cis	unpruned	S3	Linear	9:133137450-133137450	G	missense_variant	MODERATE	UTP25	ENSSSCG00000015611	Transcript	ENSSSCT00000017005.4	protein_coding	4/13	-	511	443	148	H/P	cAc/cCc	rs329432377	-	-1	HGNC	HGNC:28440	P1	ENSSSCP00000016551	-	F1SF51.62	UPI000A2B4AAA	-	tolerated(0.12)
16:19477374	ENSSSCG00000032650	6.71167	1.21041e-08	8.37561e-05	1.2727	0.189624	0.67439	0.454802	cis	unpruned	S3	Linear	16:19477374-19477374	A	synonymous_variant	LOW	TARS1	ENSSSCG00000016817	Transcript	ENSSSCT00000018310.5	protein_coding	11/18	-	1234	1234	412	R	Cga/Aga	rs81216083	-	1	HGNC	HGNC:11572	P1	ENSSSCP00000017815	-	F1SP18.73	-	-	-
16:19477415	ENSSSCG00000032650	6.71167	1.21041e-08	8.37561e-05	1.2727	0.189624	0.67439	0.454802	cis	unpruned	S3	Linear	16:19477415-19477415	A	synonymous_variant	LOW	TARS1	ENSSSCG00000016817	Transcript	ENSSSCT00000018310.5	protein_coding	11/18	-	1275	1275	425	S	tcC/tcA	rs81216084	-	1	HGNC	HGNC:11572	P1	ENSSSCP00000017815	-	F1SP18.73	-	-	-
4:1012481	ENSSSCG00000040535	6.69738	1.27675e-08	8.77528e-05	1.16717	0.174273	0.673606	0.453745	cis	unpruned	S3	Linear	4:1012481-1012481	A	missense_variant	MODERATE	ZC3H3	ENSSSCG00000006956	Transcript	ENSSSCT00000007621.4	protein_coding	2/13	-	470	455	152	G/D	gGc/gAc	rs1112444681	-	1	HGNC	HGNC:28972	P1	ENSSSCP00000007418	-	A0A8D1N388.1,F1SEV6.54	UPI001236E951	-	tolerated(1)
4:1012482	ENSSSCG00000040535	6.69738	1.27675e-08	8.77528e-05	1.16717	0.174273	0.673606	0.453745	cis	unpruned	S3	Linear	4:1012482-1012482	T	synonymous_variant	LOW	ZC3H3	ENSSSCG00000006956	Transcript	ENSSSCT00000007621.4	protein_coding	2/13	-	471	456	152	G	ggC/ggT	-	-	1	HGNC	HGNC:28972	P1	ENSSSCP00000007418	-	A0A8D1N388.1,F1SEV6.54	UPI001236E951	-	-
4:1492824	ENSSSCG00000040535	6.69666	1.28021e-08	8.77528e-05	1.33887	0.199931	0.673566	0.453691	cis	unpruned	S3	Linear	4:1492824-1492824	T	downstream_gene_variant	MODIFIER	JRK	ENSSSCG00000037975	Transcript	ENSSSCT00000047608.1	protein_coding	-	-	-	-	-	-	-	-	468	1	HGNC	HGNC:6199	P1	ENSSSCP00000056402	-	A0A287BJZ7.25	UPI000A2B3D90	-	-
4:1687151	ENSSSCG00000040535	6.69451	1.29052e-08	8.77528e-05	1.50367	0.224613	0.673448	0.453532	cis	unpruned	S3	Linear	4:1687151-1687151	C	upstream_gene_variant	MODIFIER	-	ENSSSCG00000036022	Transcript	ENSSSCT00000053108.3	protein_coding	-	-	-	-	-	-	-	-	906	1	-	-	-	ENSSSCP00000038632	-	A0A480KY29.7,A0A4X1SFL8.9,A0A287A4D4.24	UPI000A2B8E66	-	-
4:1687153	ENSSSCG00000040535	6.69451	1.29052e-08	8.77528e-05	1.50367	0.224613	0.673448	0.453532	cis	unpruned	S3	Linear	4:1687153-1687153	T	upstream_gene_variant	MODIFIER	-	ENSSSCG00000036022	Transcript	ENSSSCT00000053108.3	protein_coding	-	-	-	-	-	-	-	-	904	1	-	-	-	ENSSSCP00000038632	-	A0A480KY29.7,A0A4X1SFL8.9,A0A287A4D4.24	UPI000A2B8E66	-	-
14:141236236	ENSSSCG00000010773	-6.68928	1.31595e-08	8.77528e-05	-1.18726	0.177487	-0.673161	0.453145	cis	unpruned	S3	Linear	14:141236236-141236236	T	synonymous_variant	LOW	TUBGCP2	ENSSSCG00000010773	Transcript	ENSSSCT00000011787.4	protein_coding	15/18	-	2340	2232	744	L	ctG/ctA	rs338320180	-	-1	HGNC	HGNC:18599	-	ENSSSCP00000011485	-	A0A8D1PTK2.1,F1SCV1.73	UPI0010B39682	-	-
14:141237062	ENSSSCG00000010773	-6.68928	1.31595e-08	8.77528e-05	-1.18726	0.177487	-0.673161	0.453145	cis	unpruned	S3	Linear	14:141237062-141237062	T	synonymous_variant	LOW	TUBGCP2	ENSSSCG00000010773	Transcript	ENSSSCT00000011787.4	protein_coding	13/18	-	2106	1998	666	K	aaG/aaA	rs80947104	-	-1	HGNC	HGNC:18599	-	ENSSSCP00000011485	-	A0A8D1PTK2.1,F1SCV1.73	UPI0010B39682	-	-
14:141246675	ENSSSCG00000010773	-6.68928	1.31595e-08	8.77528e-05	-1.18726	0.177487	-0.673161	0.453145	cis	unpruned	S3	Linear	14:141246675-141246675	T	synonymous_variant	LOW	TUBGCP2	ENSSSCG00000010773	Transcript	ENSSSCT00000011787.4	protein_coding	5/18	-	666	558	186	A	gcG/gcA	rs337720993	-	-1	HGNC	HGNC:18599	-	ENSSSCP00000011485	-	A0A8D1PTK2.1,F1SCV1.73	UPI0010B39682	-	-
14:141248250	ENSSSCG00000010773	-6.68928	1.31595e-08	8.77528e-05	-1.18726	0.177487	-0.673161	0.453145	cis	unpruned	S3	Linear	14:141248250-141248250	T	synonymous_variant	LOW	TUBGCP2	ENSSSCG00000010773	Transcript	ENSSSCT00000011787.4	protein_coding	3/18	-	321	213	71	K	aaG/aaA	rs330488872	-	-1	HGNC	HGNC:18599	-	ENSSSCP00000011485	-	A0A8D1PTK2.1,F1SCV1.73	UPI0010B39682	-	-
14:141258454	ENSSSCG00000010773	-6.68928	1.31595e-08	8.77528e-05	-1.18726	0.177487	-0.673161	0.453145	cis	unpruned	S3	Linear	14:141258454-141258454	A	3_prime_UTR_variant	MODIFIER	ZNF511	ENSSSCG00000010774	Transcript	ENSSSCT00000011788.4	protein_coding	6/6	-	1036	-	-	-	-	rs339733512	-	1	HGNC	HGNC:28445	P1	ENSSSCP00000011486	-	A0A4X1V566.10,F1SCV0.57	UPI00017EFF0D	-	-
14:141340359	ENSSSCG00000010773	-6.68928	1.31595e-08	8.77528e-05	-1.18726	0.177487	-0.673161	0.453145	cis	unpruned	S3	Linear	14:141340359-141340359	G	upstream_gene_variant	MODIFIER	FUOM	ENSSSCG00000010791	Transcript	ENSSSCT00000011807.4	protein_coding	-	-	-	-	-	-	-	rs326153482	4266	-1	HGNC	HGNC:24733	-	ENSSSCP00000011504	-	A0A8D2A8Z3.1,F1SAC0.61	UPI000A2B29DA	-	-
14:141347108	ENSSSCG00000010773	-6.68928	1.31595e-08	8.77528e-05	-1.18726	0.177487	-0.673161	0.453145	cis	unpruned	S3	Linear	14:141347108-141347108	C	synonymous_variant	LOW	ECHS1	ENSSSCG00000038086	Transcript	ENSSSCT00000046483.3	protein_coding	2/8	-	450	354	118	P	ccA/ccG	rs81000584	-	-1	HGNC	HGNC:3151	P1	ENSSSCP00000040850	-	A0A287AA21.32	UPI0010B368FE	-	-
14:141741223	ENSSSCG00000010773	-6.68928	1.31595e-08	8.77528e-05	-1.18726	0.177487	-0.673161	0.453145	cis	unpruned	S3	Linear	14:141741223-141741223	T	downstream_gene_variant	MODIFIER	CYP2E1	ENSSSCG00000010780	Transcript	ENSSSCT00000088500.2	protein_coding	-	-	-	-	-	-	-	-	4406	1	HGNC	HGNC:2631	-	ENSSSCP00000069570	-	A0A8D0Q733.1,A0A5G2R606.10	UPI00123447FC	-	-
4:1255492	ENSSSCG00000040535	-6.68656	1.32943e-08	8.84046e-05	-0.938889	0.140414	-0.67301	0.452943	cis	unpruned	S3	Linear	4:1255492-1255492	G	intron_variant	MODIFIER	GPIHBP1	ENSSSCG00000034689	Transcript	ENSSSCT00000059626.2	protein_coding	-	2/3	-	-	-	-	-	rs326145649	-	-1	HGNC	HGNC:24945	P1	ENSSSCP00000036748	-	A0A4X1UWX5.13,A0A287BFC6.27	UPI0001E8700F	-	-
8:113958446	ENSSSCG00000009144	6.68452	1.33955e-08	8.88303e-05	0.794043	0.118788	0.672899	0.452792	cis	unpruned	S3	Linear	8:113958446-113958446	G	intron_variant	MODIFIER	HADH	ENSSSCG00000009150	Transcript	ENSSSCT00000010020.4	protein_coding	-	7/9	-	-	-	-	-	rs696419538	-	-1	EntrezGene	-	-	ENSSSCP00000009757	-	A0A2C9F3C3.11,A0A8D0S1G3.1	UPI000BAD6725	-	-
5:66916855	ENSSSCG00000000738	6.67603	1.38272e-08	9.14392e-05	1.10899	0.166115	0.67243	0.452162	cis	unpruned	S3	Linear	5:66916855-66916855	T	3_prime_UTR_variant	MODIFIER	TSPAN9	ENSSSCG00000000735	Transcript	ENSSSCT00000000798.4	protein_coding	9/10	-	981	-	-	-	-	rs326500607	-	-1	HGNC	HGNC:21640	P1	ENSSSCP00000000782	Q06AA5.74	-	UPI0000E2D65E	-	-
17:32058094	ENSSSCG00000037324	6.67032	1.4125e-08	9.29467e-05	0.967457	0.145039	0.672115	0.451739	cis	unpruned	S3	Linear	17:32058094-32058094	A	intron_variant	MODIFIER	ATRN	ENSSSCG00000007153	Transcript	ENSSSCT00000035365.4	protein_coding	-	29/29	-	-	-	-	-	rs328403728	-	-1	HGNC	HGNC:885	P1	ENSSSCP00000029393	-	A0A8D1ZQ08.1,A0A5K1UYV7.12	UPI000A2B4011	-	-
14:141335305	ENSSSCG00000010773	-6.67017	1.4133e-08	9.29467e-05	-1.14345	0.171428	-0.672107	0.451727	cis	unpruned	S3	Linear	14:141335305-141335305	T	missense_variant	MODERATE	FUOM	ENSSSCG00000010791	Transcript	ENSSSCT00000011807.4	protein_coding	2/5	-	144	125	42	R/K	aGg/aAg	rs322940737	-	-1	HGNC	HGNC:24733	-	ENSSSCP00000011504	-	A0A8D2A8Z3.1,F1SAC0.61	UPI000A2B29DA	-	tolerated_low_confidence(0.31)
3:102984724	ENSSSCG00000008499	6.666	1.43548e-08	9.41458e-05	1.31894	0.19786	0.671876	0.451418	cis	unpruned	S3	Linear	3:102984724-102984724	C	intron_variant	MODIFIER	CEBPZ	ENSSSCG00000008493	Transcript	ENSSSCT00000009295.4	protein_coding	-	10/16	-	-	-	-	-	-	-	1	HGNC	HGNC:24218	P2	ENSSSCP00000009059	-	F1S4Q6.61	UPI000A2B0DF0	-	-
17:32851853	ENSSSCG00000037324	6.66085	1.46331e-08	9.55186e-05	0.885748	0.132978	0.671592	0.451035	cis	unpruned	S3	Linear	17:32851853-32851853	A	synonymous_variant	LOW	CPXM1	ENSSSCG00000007170	Transcript	ENSSSCT00000007843.5	protein_coding	14/14	-	2209	2124	708	E	gaG/gaA	-	-	1	HGNC	HGNC:15771	P1	ENSSSCP00000007632	-	F1S8A0.66,A0A4X1SHD8.13,A0A480KGE1.10	UPI0001C96663	-	-
8:112529745	ENSSSCG00000009144	6.65996	1.46819e-08	9.55186e-05	0.911373	0.136844	0.671542	0.450969	cis	unpruned	S3	Linear	8:112529745-112529745	A	synonymous_variant	LOW	CASP6	ENSSSCG00000009140	Transcript	ENSSSCT00000010008.5	protein_coding	4/6	-	544	312	104	K	aaG/aaA	rs339052165	-	1	HGNC	HGNC:1507	-	ENSSSCP00000009746	-	F1S131.79,A0A8D0K1M4.1	UPI0006B2076B	-	-
4:1453098	ENSSSCG00000040535	6.65971	1.4696e-08	9.55186e-05	1.32701	0.19926	0.671528	0.45095	cis	unpruned	S3	Linear	4:1453098-1453098	G	3_prime_UTR_variant	MODIFIER	LYNX1	ENSSSCG00000031724	Transcript	ENSSSCT00000036834.2	protein_coding	4/4	-	1666	-	-	-	-	-	-	1	HGNC	HGNC:29604	P1	ENSSSCP00000050110	-	A0A8D1GWJ9.1,A0A287B109.12	UPI000A2B2983	-	-
17:32555557	ENSSSCG00000037324	6.6532	1.50574e-08	9.55186e-05	0.892083	0.134083	0.671167	0.450466	cis	unpruned	S3	Linear	17:32555557-32555557	C	missense_variant	MODERATE	UBOX5	ENSSSCG00000007162	Transcript	ENSSSCT00000050369.3	protein_coding	3/5	-	531	322	108	S/P	Tcc/Ccc	-	-	1	HGNC	HGNC:17777	P4	ENSSSCP00000056934	-	A0A287BLI6.24	UPI000A2AFDEF	-	-
4:41378542	ENSSSCG00000006090	-6.65152	1.51519e-08	9.55186e-05	-0.864678	0.129997	-0.671075	0.450341	cis	unpruned	S3	Linear	4:41378542-41378542	A	missense_variant	MODERATE	CFAP418	ENSSSCG00000034398	Transcript	ENSSSCT00000040863.3	protein_coding	2/6	-	252	224	75	S/N	aGc/aAc	-	-	1	HGNC	HGNC:27232	P1	ENSSSCP00000053565	-	A0A287BAN6.21	UPI00017EFB1E	-	-
1:161878386	ENSSSCG00000004911	6.6513	1.51643e-08	9.55186e-05	1.09649	0.164853	0.671062	0.450325	cis	unpruned	S3	Linear	1:161878386-161878386	C	3_prime_UTR_variant	MODIFIER	ZNF532	ENSSSCG00000034704	Transcript	ENSSSCT00000005423.5	protein_coding	9/9	-	5151	-	-	-	-	-	-	-1	HGNC	HGNC:30940	-	ENSSSCP00000005288	-	A0A8D0UIV2.1,F1SM53.57	UPI00123626E0	-	-
1:161878609	ENSSSCG00000004911	6.6513	1.51643e-08	9.55186e-05	1.09649	0.164853	0.671062	0.450325	cis	unpruned	S3	Linear	1:161878609-161878609	G	3_prime_UTR_variant	MODIFIER	ZNF532	ENSSSCG00000034704	Transcript	ENSSSCT00000005423.5	protein_coding	9/9	-	4928	-	-	-	-	-	-	-1	HGNC	HGNC:30940	-	ENSSSCP00000005288	-	A0A8D0UIV2.1,F1SM53.57	UPI00123626E0	-	-
1:161878868	ENSSSCG00000004911	6.6513	1.51643e-08	9.55186e-05	1.09649	0.164853	0.671062	0.450325	cis	unpruned	S3	Linear	1:161878868-161878868	T	3_prime_UTR_variant	MODIFIER	ZNF532	ENSSSCG00000034704	Transcript	ENSSSCT00000005423.5	protein_coding	9/9	-	4669	-	-	-	-	-	-	-1	HGNC	HGNC:30940	-	ENSSSCP00000005288	-	A0A8D0UIV2.1,F1SM53.57	UPI00123626E0	-	-
1:161879949	ENSSSCG00000004911	6.6513	1.51643e-08	9.55186e-05	1.09649	0.164853	0.671062	0.450325	cis	unpruned	S3	Linear	1:161879949-161879949	T	synonymous_variant	LOW	ZNF532	ENSSSCG00000034704	Transcript	ENSSSCT00000005423.5	protein_coding	9/9	-	3588	3588	1196	R	cgC/cgA	-	-	-1	HGNC	HGNC:30940	-	ENSSSCP00000005288	-	A0A8D0UIV2.1,F1SM53.57	UPI00123626E0	-	-
1:161882083	ENSSSCG00000004911	6.6513	1.51643e-08	9.55186e-05	1.09649	0.164853	0.671062	0.450325	cis	unpruned	S3	Linear	1:161882083-161882083	T	synonymous_variant	LOW	ZNF532	ENSSSCG00000034704	Transcript	ENSSSCT00000005423.5	protein_coding	8/9	-	3369	3369	1123	K	aaG/aaA	-	-	-1	HGNC	HGNC:30940	-	ENSSSCP00000005288	-	A0A8D0UIV2.1,F1SM53.57	UPI00123626E0	-	-
1:161937115	ENSSSCG00000004911	6.6513	1.51643e-08	9.55186e-05	1.09649	0.164853	0.671062	0.450325	cis	unpruned	S3	Linear	1:161937115-161937115	G	synonymous_variant	LOW	ZNF532	ENSSSCG00000034704	Transcript	ENSSSCT00000005423.5	protein_coding	2/9	-	2169	2169	723	G	ggG/ggC	-	-	-1	HGNC	HGNC:30940	-	ENSSSCP00000005288	-	A0A8D0UIV2.1,F1SM53.57	UPI00123626E0	-	-
1:161938348	ENSSSCG00000004911	6.6513	1.51643e-08	9.55186e-05	1.09649	0.164853	0.671062	0.450325	cis	unpruned	S3	Linear	1:161938348-161938348	T	synonymous_variant	LOW	ZNF532	ENSSSCG00000034704	Transcript	ENSSSCT00000005423.5	protein_coding	2/9	-	936	936	312	P	ccG/ccA	-	-	-1	HGNC	HGNC:30940	-	ENSSSCP00000005288	-	A0A8D0UIV2.1,F1SM53.57	UPI00123626E0	-	-
1:161938479	ENSSSCG00000004911	6.6513	1.51643e-08	9.55186e-05	1.09649	0.164853	0.671062	0.450325	cis	unpruned	S3	Linear	1:161938479-161938479	C	missense_variant	MODERATE	ZNF532	ENSSSCG00000034704	Transcript	ENSSSCT00000005423.5	protein_coding	2/9	-	805	805	269	M/V	Atg/Gtg	-	-	-1	HGNC	HGNC:30940	-	ENSSSCP00000005288	-	A0A8D0UIV2.1,F1SM53.57	UPI00123626E0	-	-
1:161938708	ENSSSCG00000004911	6.6513	1.51643e-08	9.55186e-05	1.09649	0.164853	0.671062	0.450325	cis	unpruned	S3	Linear	1:161938708-161938708	A	synonymous_variant	LOW	ZNF532	ENSSSCG00000034704	Transcript	ENSSSCT00000005423.5	protein_coding	2/9	-	576	576	192	L	ctC/ctT	-	-	-1	HGNC	HGNC:30940	-	ENSSSCP00000005288	-	A0A8D0UIV2.1,F1SM53.57	UPI00123626E0	-	-
1:161938750	ENSSSCG00000004911	6.6513	1.51643e-08	9.55186e-05	1.09649	0.164853	0.671062	0.450325	cis	unpruned	S3	Linear	1:161938750-161938750	A	synonymous_variant	LOW	ZNF532	ENSSSCG00000034704	Transcript	ENSSSCT00000005423.5	protein_coding	2/9	-	534	534	178	A	gcC/gcT	-	-	-1	HGNC	HGNC:30940	-	ENSSSCP00000005288	-	A0A8D0UIV2.1,F1SM53.57	UPI00123626E0	-	-
2:6756738	ENSSSCG00000034387	6.64577	1.54805e-08	9.62209e-05	1.21335	0.182575	0.670756	0.449913	cis	unpruned	S3	Linear	2:6756738-6756738	C	upstream_gene_variant	MODIFIER	-	ENSSSCG00000048856	Transcript	ENSSSCT00000077869.2	lncRNA	-	-	-	-	-	-	-	rs711111966	2214	-1	-	-	-	-	-	-	-	-	-
2:6898639	ENSSSCG00000034387	6.64577	1.54805e-08	9.62209e-05	1.21335	0.182575	0.670756	0.449913	cis	unpruned	S3	Linear	2:6898639-6898639	C	5_prime_UTR_variant	MODIFIER	CDC42EP2	ENSSSCG00000012996	Transcript	ENSSSCT00000014206.5	protein_coding	2/2	-	864	-	-	-	-	rs334395190	-	-1	HGNC	HGNC:16263	P1	ENSSSCP00000013820	-	A0A4X1TEX2.15,F1RQV5.62	UPI0001C97B3C	-	-
5:66914081	ENSSSCG00000000738	6.64513	1.55176e-08	9.62209e-05	1.14293	0.171995	0.67072	0.449865	cis	unpruned	S3	Linear	5:66914081-66914081	T	downstream_gene_variant	MODIFIER	TSPAN11	ENSSSCG00000000734	Transcript	ENSSSCT00000000797.5	protein_coding	-	-	-	-	-	-	-	rs323698562	2512	1	HGNC	HGNC:30795	-	ENSSSCP00000000781	-	A0A4X1UN16.10,F1SKA6.57	UPI000BAD6440	-	-
5:66914095	ENSSSCG00000000738	6.64513	1.55176e-08	9.62209e-05	1.14293	0.171995	0.67072	0.449865	cis	unpruned	S3	Linear	5:66914095-66914095	A	downstream_gene_variant	MODIFIER	TSPAN11	ENSSSCG00000000734	Transcript	ENSSSCT00000000797.5	protein_coding	-	-	-	-	-	-	-	rs335050302	2526	1	HGNC	HGNC:30795	-	ENSSSCP00000000781	-	A0A4X1UN16.10,F1SKA6.57	UPI000BAD6440	-	-
5:66914132	ENSSSCG00000000738	6.64513	1.55176e-08	9.62209e-05	1.14293	0.171995	0.67072	0.449865	cis	unpruned	S3	Linear	5:66914132-66914132	T	downstream_gene_variant	MODIFIER	TSPAN11	ENSSSCG00000000734	Transcript	ENSSSCT00000000797.5	protein_coding	-	-	-	-	-	-	-	rs341632909	2563	1	HGNC	HGNC:30795	-	ENSSSCP00000000781	-	A0A4X1UN16.10,F1SKA6.57	UPI000BAD6440	-	-
5:66914678	ENSSSCG00000000738	6.64513	1.55176e-08	9.62209e-05	1.14293	0.171995	0.67072	0.449865	cis	unpruned	S3	Linear	5:66914678-66914678	T	downstream_gene_variant	MODIFIER	TSPAN11	ENSSSCG00000000734	Transcript	ENSSSCT00000000797.5	protein_coding	-	-	-	-	-	-	-	rs342236762	3109	1	HGNC	HGNC:30795	-	ENSSSCP00000000781	-	A0A4X1UN16.10,F1SKA6.57	UPI000BAD6440	-	-
17:40625103	ENSSSCG00000007324	6.63981	1.58288e-08	9.78963e-05	1.93665	0.291672	0.670424	0.449469	cis	unpruned	S3	Linear	17:40625103-40625103	C	upstream_gene_variant	MODIFIER	-	ENSSSCG00000007336	Transcript	ENSSSCT00000008027.5	protein_coding	-	-	-	-	-	-	-	-	2010	1	-	-	A2	ENSSSCP00000007813	-	A0A5S6G2V3.5,A0A8D1N014.1	UPI0012343B21	-	-
3:41453151	ENSSSCG00000034607	6.62217	1.69058e-08	0.000102853	1.31981	0.199302	0.669442	0.448153	cis	unpruned	S3	Linear	3:41453151-41453151	G	intron_variant	MODIFIER	LUC7L	ENSSSCG00000007979	Transcript	ENSSSCT00000065950.3	protein_coding	-	1/7	-	-	-	-	-	-	-	1	HGNC	HGNC:6723	P1	ENSSSCP00000041412	-	A0A4X1UIT7.10,A0A286ZZE5.8,A0A287AC67.20	UPI0006B1924A	-	-
2:142950511	ENSSSCG00000036961	6.61887	1.71157e-08	0.000102853	1.39208	0.21032	0.669258	0.447906	cis	unpruned	S3	Linear	2:142950511-142950511	C	3_prime_UTR_variant	MODIFIER	TAF7	ENSSSCG00000028168	Transcript	ENSSSCT00000029957.4	protein_coding	1/1	-	1995	-	-	-	-	-	-	-1	HGNC	HGNC:11541	P1	ENSSSCP00000026015	-	F1RMU2.69,A0A4X1SLT6.13	UPI0001C9846F	-	-
2:142951021	ENSSSCG00000036961	6.61887	1.71157e-08	0.000102853	1.39208	0.21032	0.669258	0.447906	cis	unpruned	S3	Linear	2:142951021-142951021	G	synonymous_variant	LOW	TAF7	ENSSSCG00000028168	Transcript	ENSSSCT00000029957.4	protein_coding	1/1	-	1485	747	249	T	acG/acC	rs45431219	-	-1	HGNC	HGNC:11541	P1	ENSSSCP00000026015	-	F1RMU2.69,A0A4X1SLT6.13	UPI0001C9846F	-	-
2:142952108	ENSSSCG00000036961	6.61887	1.71157e-08	0.000102853	1.39208	0.21032	0.669258	0.447906	cis	unpruned	S3	Linear	2:142952108-142952108	A	5_prime_UTR_variant	MODIFIER	TAF7	ENSSSCG00000028168	Transcript	ENSSSCT00000029957.4	protein_coding	1/1	-	398	-	-	-	-	rs81366547	-	-1	HGNC	HGNC:11541	P1	ENSSSCP00000026015	-	F1RMU2.69,A0A4X1SLT6.13	UPI0001C9846F	-	-
2:143273305	ENSSSCG00000036961	6.61887	1.71157e-08	0.000102853	1.39208	0.21032	0.669258	0.447906	cis	unpruned	S3	Linear	2:143273305-143273305	C	upstream_gene_variant	MODIFIER	DIAPH1	ENSSSCG00000014387	Transcript	ENSSSCT00000015724.5	protein_coding	-	-	-	-	-	-	-	rs327598364	2180	-1	HGNC	HGNC:2876	-	ENSSSCP00000015309	-	F1RMT5.73	-	-	-
2:143273336	ENSSSCG00000036961	6.61887	1.71157e-08	0.000102853	1.39208	0.21032	0.669258	0.447906	cis	unpruned	S3	Linear	2:143273336-143273336	C	upstream_gene_variant	MODIFIER	DIAPH1	ENSSSCG00000014387	Transcript	ENSSSCT00000015724.5	protein_coding	-	-	-	-	-	-	-	rs81366577	2211	-1	HGNC	HGNC:2876	-	ENSSSCP00000015309	-	F1RMT5.73	-	-	-
2:143273390	ENSSSCG00000036961	6.61887	1.71157e-08	0.000102853	1.39208	0.21032	0.669258	0.447906	cis	unpruned	S3	Linear	2:143273390-143273390	A	upstream_gene_variant	MODIFIER	DIAPH1	ENSSSCG00000014387	Transcript	ENSSSCT00000015724.5	protein_coding	-	-	-	-	-	-	-	rs333013880	2265	-1	HGNC	HGNC:2876	-	ENSSSCP00000015309	-	F1RMT5.73	-	-	-
2:143273661	ENSSSCG00000036961	6.61887	1.71157e-08	0.000102853	1.39208	0.21032	0.669258	0.447906	cis	unpruned	S3	Linear	2:143273661-143273661	A	upstream_gene_variant	MODIFIER	DIAPH1	ENSSSCG00000014387	Transcript	ENSSSCT00000015724.5	protein_coding	-	-	-	-	-	-	-	rs81366578	2536	-1	HGNC	HGNC:2876	-	ENSSSCP00000015309	-	F1RMT5.73	-	-	-
2:143273733	ENSSSCG00000036961	6.61887	1.71157e-08	0.000102853	1.39208	0.21032	0.669258	0.447906	cis	unpruned	S3	Linear	2:143273733-143273733	G	upstream_gene_variant	MODIFIER	DIAPH1	ENSSSCG00000014387	Transcript	ENSSSCT00000015724.5	protein_coding	-	-	-	-	-	-	-	rs339083169	2608	-1	HGNC	HGNC:2876	-	ENSSSCP00000015309	-	F1RMT5.73	-	-	-
2:143273777	ENSSSCG00000036961	6.61887	1.71157e-08	0.000102853	1.39208	0.21032	0.669258	0.447906	cis	unpruned	S3	Linear	2:143273777-143273777	G	upstream_gene_variant	MODIFIER	DIAPH1	ENSSSCG00000014387	Transcript	ENSSSCT00000015724.5	protein_coding	-	-	-	-	-	-	-	rs346097892	2652	-1	HGNC	HGNC:2876	-	ENSSSCP00000015309	-	F1RMT5.73	-	-	-
2:6464707	ENSSSCG00000034387	6.61837	1.71473e-08	0.000102853	1.21434	0.183481	0.66923	0.447869	cis	unpruned	S3	Linear	2:6464707-6464707	T	downstream_gene_variant	MODIFIER	EFEMP2	ENSSSCG00000012971	Transcript	ENSSSCT00000014178.5	protein_coding	-	-	-	-	-	-	-	rs327137009	1727	1	HGNC	HGNC:3219	-	ENSSSCP00000013792	-	A0A8D0VX09.1,F1RU22.85	UPI0012345021	-	-
2:6465157	ENSSSCG00000034387	6.61837	1.71473e-08	0.000102853	1.21434	0.183481	0.66923	0.447869	cis	unpruned	S3	Linear	2:6465157-6465157	T	downstream_gene_variant	MODIFIER	EFEMP2	ENSSSCG00000012971	Transcript	ENSSSCT00000014178.5	protein_coding	-	-	-	-	-	-	-	rs318525401	2177	1	HGNC	HGNC:3219	-	ENSSSCP00000013792	-	A0A8D0VX09.1,F1RU22.85	UPI0012345021	-	-
8:113958447	ENSSSCG00000009144	6.61265	1.75172e-08	0.000104808	0.795765	0.12034	0.668911	0.447441	cis	unpruned	S3	Linear	8:113958447-113958447	C	intron_variant	MODIFIER	HADH	ENSSSCG00000009150	Transcript	ENSSSCT00000010020.4	protein_coding	-	7/9	-	-	-	-	-	rs707863048	-	-1	EntrezGene	-	-	ENSSSCP00000009757	-	A0A2C9F3C3.11,A0A8D0S1G3.1	UPI000BAD6725	-	-
18:48538489	ENSSSCG00000028523	-6.60339	1.81336e-08	0.000108192	-1.05904	0.160378	-0.668392	0.446748	cis	unpruned	S3	Linear	18:48538489-48538489	G	downstream_gene_variant	MODIFIER	HUS1	ENSSSCG00000028523	Transcript	ENSSSCT00000036937.3	protein_coding	-	-	-	-	-	-	-	-	3807	1	HGNC	HGNC:5309	P1	ENSSSCP00000040283	-	A0A8D0VF77.1,A0A287A8S7.24	UPI0012359DD2	-	-
4:90720893	ENSSSCG00000033585	-6.60182	1.82396e-08	0.000108192	-1.13686	0.172204	-0.668305	0.446631	cis	unpruned	S3	Linear	4:90720893-90720893	G	3_prime_UTR_variant	MODIFIER	DUSP23	ENSSSCG00000033585	Transcript	ENSSSCT00000049522.2	protein_coding	2/3	-	521	-	-	-	-	rs322187675	-	-1	HGNC	HGNC:21480	P1	ENSSSCP00000033896	-	A0A4X1VVH1.11,A0A286ZQZ8.22	UPI0002105766	-	-
5:66914152	ENSSSCG00000000738	6.6008	1.83092e-08	0.000108192	1.07292	0.162543	0.668247	0.446554	cis	unpruned	S3	Linear	5:66914152-66914152	G	downstream_gene_variant	MODIFIER	TSPAN11	ENSSSCG00000000734	Transcript	ENSSSCT00000000797.5	protein_coding	-	-	-	-	-	-	-	rs326323628	2583	1	HGNC	HGNC:30795	-	ENSSSCP00000000781	-	A0A4X1UN16.10,F1SKA6.57	UPI000BAD6440	-	-
5:66914212	ENSSSCG00000000738	6.6008	1.83092e-08	0.000108192	1.07292	0.162543	0.668247	0.446554	cis	unpruned	S3	Linear	5:66914212-66914212	G	downstream_gene_variant	MODIFIER	TSPAN11	ENSSSCG00000000734	Transcript	ENSSSCT00000000797.5	protein_coding	-	-	-	-	-	-	-	rs336800662	2643	1	HGNC	HGNC:30795	-	ENSSSCP00000000781	-	A0A4X1UN16.10,F1SKA6.57	UPI000BAD6440	-	-
5:66914281	ENSSSCG00000000738	6.6008	1.83092e-08	0.000108192	1.07292	0.162543	0.668247	0.446554	cis	unpruned	S3	Linear	5:66914281-66914281	G	downstream_gene_variant	MODIFIER	TSPAN11	ENSSSCG00000000734	Transcript	ENSSSCT00000000797.5	protein_coding	-	-	-	-	-	-	-	rs337828906	2712	1	HGNC	HGNC:30795	-	ENSSSCP00000000781	-	A0A4X1UN16.10,F1SKA6.57	UPI000BAD6440	-	-
12:40021784	ENSSSCG00000034371	6.59815	1.84909e-08	0.000108996	1.56274	0.236845	0.668099	0.446356	cis	unpruned	S3	Linear	12:40021784-40021784	T	missense_variant	MODERATE	UNC45B	ENSSSCG00000017717	Transcript	ENSSSCT00000065928.3	protein_coding	6/20	-	694	694	232	V/M	Gtg/Atg	rs339263104	-	-1	HGNC	HGNC:14304	P1	ENSSSCP00000049862	-	A0A8D1G2Q9.1,A0A287B0D1.25	UPI00134730E7	-	tolerated(0.11)
16:19459818	ENSSSCG00000032650	6.59225	1.89031e-08	0.00011115	1.30609	0.198125	0.667768	0.445913	cis	unpruned	S3	Linear	16:19459818-19459818	C	intron_variant	MODIFIER	TARS1	ENSSSCG00000016817	Transcript	ENSSSCT00000018310.5	protein_coding	-	1/17	-	-	-	-	-	-	-	1	HGNC	HGNC:11572	P1	ENSSSCP00000017815	-	F1SP18.73	-	-	-
17:31800548	ENSSSCG00000037324	6.58971	1.90831e-08	0.000111933	0.888693	0.134861	0.667625	0.445723	cis	unpruned	S3	Linear	17:31800548-31800548	G	3_prime_UTR_variant	MODIFIER	PANK2	ENSSSCG00000007142	Transcript	ENSSSCT00000040048.3	protein_coding	7/7	-	3800	-	-	-	-	-	-	-1	HGNC	HGNC:15894	-	ENSSSCP00000050618	-	A0A287B3C3.22	-	-	-
5:67395251	ENSSSCG00000000738	6.58724	1.92591e-08	0.000112689	0.894428	0.135782	0.667487	0.445538	cis	unpruned	S3	Linear	5:67395251-67395251	G	3_prime_UTR_variant	MODIFIER	DDX11	ENSSSCG00000000745	Transcript	ENSSSCT00000000809.5	protein_coding	29/29	-	3451	-	-	-	-	rs322760937	-	1	HGNC	HGNC:2736	P1	ENSSSCP00000000793	-	F1SK84.72	-	-	-
12:26360312	ENSSSCG00000039259	6.58386	1.95036e-08	0.00011384	1.00452	0.152573	0.667297	0.445285	cis	unpruned	S3	Linear	12:26360312-26360312	A	intron_variant	MODIFIER	SGCA	ENSSSCG00000017583	Transcript	ENSSSCT00000019141.5	protein_coding	-	6/9	-	-	-	-	-	-	-	1	HGNC	HGNC:10805	-	ENSSSCP00000018635	-	A0A8D1R2X3.1,A0A5K1UBB6.10	UPI0012340691	-	-
10:10104657	ENSSSCG00000010829	-6.58106	1.97087e-08	0.000114569	-0.991504	0.15066	-0.667139	0.445074	cis	unpruned	S3	Linear	10:10104657-10104657	G	3_prime_UTR_variant	MODIFIER	MARK1	ENSSSCG00000010825	Transcript	ENSSSCT00000011843.5	protein_coding	17/17	-	2442	-	-	-	-	rs196959944	-	1	HGNC	HGNC:6896	-	ENSSSCP00000011540	-	A0A8D0ZYI2.1,F1S9J0.66	UPI000A2B1400	-	-
17:32124103	ENSSSCG00000037324	6.58071	1.97342e-08	0.000114569	0.908948	0.138123	0.667119	0.445048	cis	unpruned	S3	Linear	17:32124103-32124103	A	missense_variant	MODERATE	ATRN	ENSSSCG00000007153	Transcript	ENSSSCT00000035365.4	protein_coding	20/30	-	3393	3307	1103	T/S	Aca/Tca	-	-	-1	HGNC	HGNC:885	P1	ENSSSCP00000029393	-	A0A8D1ZQ08.1,A0A5K1UYV7.12	UPI000A2B4011	-	-
17:31801439	ENSSSCG00000037324	6.58019	1.97724e-08	0.000114569	0.785454	0.119366	0.66709	0.445009	cis	unpruned	S3	Linear	17:31801439-31801439	T	3_prime_UTR_variant	MODIFIER	PANK2	ENSSSCG00000007142	Transcript	ENSSSCT00000040048.3	protein_coding	7/7	-	2909	-	-	-	-	-	-	-1	HGNC	HGNC:15894	-	ENSSSCP00000050618	-	A0A287B3C3.22	-	-	-
17:32394592	ENSSSCG00000037324	6.57864	1.98873e-08	0.000114956	0.89057	0.135373	0.667003	0.444893	cis	unpruned	S3	Linear	17:32394592-32394592	A	synonymous_variant	LOW	DNAAF9	ENSSSCG00000007155	Transcript	ENSSSCT00000007828.5	protein_coding	25/37	-	2268	2196	732	Q	caG/caA	-	-	1	HGNC	HGNC:17721	P4	ENSSSCP00000007617	-	A0A480JUM4.13	-	-	-
12:26833260	ENSSSCG00000039259	6.57423	2.02173e-08	0.000116581	0.963505	0.146558	0.666754	0.444561	cis	unpruned	S3	Linear	12:26833260-26833260	T	synonymous_variant	LOW	SPATA20	ENSSSCG00000017565	Transcript	ENSSSCT00000019120.5	protein_coding	13/17	-	1695	1560	520	A	gcC/gcT	-	-	1	HGNC	HGNC:26125	P4	ENSSSCP00000018614	-	A0A8D1A7D3.1,F1RT97.67	UPI0001C98D81	-	-
2:6896037	ENSSSCG00000034387	6.57343	2.02773e-08	0.000116645	1.19741	0.182159	0.66671	0.444502	cis	unpruned	S3	Linear	2:6896037-6896037	G	3_prime_UTR_variant	MODIFIER	CDC42EP2	ENSSSCG00000012996	Transcript	ENSSSCT00000014206.5	protein_coding	2/2	-	3466	-	-	-	-	rs321519356	-	-1	HGNC	HGNC:16263	P1	ENSSSCP00000013820	-	A0A4X1TEX2.15,F1RQV5.62	UPI0001C97B3C	-	-
4:41373910	ENSSSCG00000006090	-6.5715	2.0424e-08	0.000117207	-0.945035	0.143808	-0.666601	0.444356	cis	unpruned	S3	Linear	4:41373910-41373910	G	missense_variant	MODERATE	CFAP418	ENSSSCG00000034398	Transcript	ENSSSCT00000040863.3	protein_coding	1/6	-	171	143	48	K/R	aAa/aGa	rs702117905	-	1	HGNC	HGNC:27232	P1	ENSSSCP00000053565	-	A0A287BAN6.21	UPI00017EFB1E	-	tolerated(0.23)
4:1454111	ENSSSCG00000040535	6.57	2.05385e-08	0.000117581	1.30057	0.197955	0.666516	0.444244	cis	unpruned	S3	Linear	4:1454111-1454111	G	3_prime_UTR_variant	MODIFIER	LYNX1	ENSSSCG00000031724	Transcript	ENSSSCT00000036834.2	protein_coding	4/4	-	2679	-	-	-	-	-	-	1	HGNC	HGNC:29604	P1	ENSSSCP00000050110	-	A0A8D1GWJ9.1,A0A287B109.12	UPI000A2B2983	-	-
5:67395238	ENSSSCG00000000738	6.56805	2.06888e-08	0.000118146	1.03952	0.15827	0.666406	0.444097	cis	unpruned	S3	Linear	5:67395238-67395238	G	3_prime_UTR_variant	MODIFIER	DDX11	ENSSSCG00000000745	Transcript	ENSSSCT00000000809.5	protein_coding	29/29	-	3438	-	-	-	-	rs339528986	-	1	HGNC	HGNC:2736	P1	ENSSSCP00000000793	-	F1SK84.72	-	-	-
2:5043526	ENSSSCG00000033777	6.56679	2.07857e-08	0.000118146	1.0113	0.154003	0.666335	0.444003	cis	unpruned	S3	Linear	2:5043526-5043526	A	3_prime_UTR_variant	MODIFIER	PITPNM1	ENSSSCG00000012903	Transcript	ENSSSCT00000014106.4	protein_coding	24/25	-	5344	-	-	-	-	rs337116615	-	1	HGNC	HGNC:9003	-	ENSSSCP00000013720	-	F1RUZ7.61	UPI000BAD5D58	-	-
2:5085893	ENSSSCG00000033777	6.56679	2.07857e-08	0.000118146	1.0113	0.154003	0.666335	0.444003	cis	unpruned	S3	Linear	2:5085893-5085893	C	upstream_gene_variant	MODIFIER	PTPRCAP	ENSSSCG00000012909	Transcript	ENSSSCT00000014112.2	protein_coding	-	-	-	-	-	-	-	rs81215971	1363	1	HGNC	HGNC:9667	P1	ENSSSCP00000013726	-	F1RUZ1.50,A0A4X1T4A8.11	UPI0001E8659A	-	-
18:48538317	ENSSSCG00000028523	-6.56383	2.10166e-08	0.000119175	-1.37321	0.209209	-0.666168	0.44378	cis	unpruned	S3	Linear	18:48538317-48538317	T	downstream_gene_variant	MODIFIER	HUS1	ENSSSCG00000028523	Transcript	ENSSSCT00000036937.3	protein_coding	-	-	-	-	-	-	-	-	3635	1	HGNC	HGNC:5309	P1	ENSSSCP00000040283	-	A0A8D0VF77.1,A0A287A8S7.24	UPI0012359DD2	-	-
6:49404913	ENSSSCG00000003063	6.54612	2.24518e-08	0.000127011	1.35188	0.206517	0.665166	0.442446	cis	unpruned	S3	Linear	6:49404913-49404913	C	upstream_gene_variant	MODIFIER	B3GNT8	ENSSSCG00000032536	Transcript	ENSSSCT00000048268.1	protein_coding	-	-	-	-	-	-	-	-	2252	-1	HGNC	HGNC:24139	P1	ENSSSCP00000032513	-	A0A8D0QP03.1,A0A286ZLM1.27	UPI0001C95923	-	-
2:5086349	ENSSSCG00000033777	6.53971	2.29946e-08	0.000129656	0.998915	0.152746	0.664803	0.441963	cis	unpruned	S3	Linear	2:5086349-5086349	G	upstream_gene_variant	MODIFIER	PTPRCAP	ENSSSCG00000012909	Transcript	ENSSSCT00000014112.2	protein_coding	-	-	-	-	-	-	-	rs707121221	907	1	HGNC	HGNC:9667	P1	ENSSSCP00000013726	-	F1RUZ1.50,A0A4X1T4A8.11	UPI0001E8659A	-	-
16:18334323	ENSSSCG00000032650	6.53932	2.30279e-08	0.000129656	1.20601	0.184424	0.664781	0.441934	cis	unpruned	S3	Linear	16:18334323-18334323	C	intergenic_variant	MODIFIER	-	-	-	-	-	-	-	-	-	-	-	-	rs332274856	-	-	-	-	-	-	-	-	-	-	-
4:1452002	ENSSSCG00000040535	6.53571	2.33404e-08	0.000130162	1.38649	0.212141	0.664576	0.441661	cis	unpruned	S3	Linear	4:1452002-1452002	G	3_prime_UTR_variant	MODIFIER	LYNX1	ENSSSCG00000031724	Transcript	ENSSSCT00000036834.2	protein_coding	4/4	-	570	-	-	-	-	-	-	1	HGNC	HGNC:29604	P1	ENSSSCP00000050110	-	A0A8D1GWJ9.1,A0A287B109.12	UPI000A2B2983	-	-
4:1452248	ENSSSCG00000040535	6.53571	2.33404e-08	0.000130162	1.38649	0.212141	0.664576	0.441661	cis	unpruned	S3	Linear	4:1452248-1452248	A	3_prime_UTR_variant	MODIFIER	LYNX1	ENSSSCG00000031724	Transcript	ENSSSCT00000036834.2	protein_coding	4/4	-	816	-	-	-	-	-	-	1	HGNC	HGNC:29604	P1	ENSSSCP00000050110	-	A0A8D1GWJ9.1,A0A287B109.12	UPI000A2B2983	-	-
4:1452519	ENSSSCG00000040535	6.53571	2.33404e-08	0.000130162	1.38649	0.212141	0.664576	0.441661	cis	unpruned	S3	Linear	4:1452519-1452519	C	3_prime_UTR_variant	MODIFIER	LYNX1	ENSSSCG00000031724	Transcript	ENSSSCT00000036834.2	protein_coding	4/4	-	1087	-	-	-	-	-	-	1	HGNC	HGNC:29604	P1	ENSSSCP00000050110	-	A0A8D1GWJ9.1,A0A287B109.12	UPI000A2B2983	-	-
4:1454632	ENSSSCG00000040535	6.53571	2.33404e-08	0.000130162	1.38649	0.212141	0.664576	0.441661	cis	unpruned	S3	Linear	4:1454632-1454632	C	3_prime_UTR_variant	MODIFIER	LYNX1	ENSSSCG00000031724	Transcript	ENSSSCT00000036834.2	protein_coding	4/4	-	3200	-	-	-	-	-	-	1	HGNC	HGNC:29604	P1	ENSSSCP00000050110	-	A0A8D1GWJ9.1,A0A287B109.12	UPI000A2B2983	-	-
2:7019004	ENSSSCG00000034387	6.53513	2.33903e-08	0.000130162	1.25268	0.191684	0.664543	0.441618	cis	unpruned	S3	Linear	2:7019004-7019004	G	synonymous_variant	LOW	CAPN1	ENSSSCG00000012999	Transcript	ENSSSCT00000014210.5	protein_coding	6/21	-	969	969	323	A	gcT/gcC	rs342409577	-	-1	HGNC	HGNC:1476	P1	ENSSSCP00000013824	-	A0A5S6GBZ7.11	UPI0010B48CA4	-	-
2:5034312	ENSSSCG00000033777	6.52874	2.39543e-08	0.00013299	0.999575	0.153104	0.66418	0.441135	cis	unpruned	S3	Linear	2:5034312-5034312	A	missense_variant	MODERATE	PITPNM1	ENSSSCG00000012903	Transcript	ENSSSCT00000014106.4	protein_coding	6/25	-	995	794	265	G/E	gGg/gAg	rs788918919	-	1	HGNC	HGNC:9003	-	ENSSSCP00000013720	-	F1RUZ7.61	UPI000BAD5D58	-	tolerated(0.57)
17:33567457	ENSSSCG00000037324	6.52278	2.44929e-08	0.000135665	1.0542	0.161619	0.663841	0.440685	cis	unpruned	S3	Linear	17:33567457-33567457	C	downstream_gene_variant	MODIFIER	-	ENSSSCG00000028461	Transcript	ENSSSCT00000007856.5	protein_coding	-	-	-	-	-	-	-	-	1150	-1	-	-	P1	ENSSSCP00000007645	-	F1S887.61	UPI0001C966B3	-	-
12:1725240	ENSSSCG00000017140	6.51151	2.55433e-08	0.000141156	0.909895	0.139736	0.663199	0.439833	cis	unpruned	S3	Linear	12:1725240-1725240	A	synonymous_variant	LOW	RPTOR	ENSSSCG00000017139	Transcript	ENSSSCT00000018658.5	protein_coding	23/32	-	3594	2805	935	R	cgC/cgT	rs345891659	-	-1	HGNC	HGNC:30287	-	ENSSSCP00000018157	-	F1RZY7.77,A0A8D0SFU2.1	UPI000BAD69C2	-	-
5:63840069	ENSSSCG00000026812	-6.50541	2.61311e-08	0.00014407	-1.01976	0.156756	-0.66285	0.439371	cis	unpruned	S3	Linear	5:63840069-63840069	G	downstream_gene_variant	MODIFIER	USP5	ENSSSCG00000000684	Transcript	ENSSSCT00000000745.5	protein_coding	-	-	-	-	-	-	-	-	3676	-1	HGNC	HGNC:12628	-	ENSSSCP00000000729	-	F1SLU6.89	-	-	-
18:48537411	ENSSSCG00000028523	-6.50453	2.62168e-08	0.00014421	-1.2703	0.195295	-0.6628	0.439304	cis	unpruned	S3	Linear	18:48537411-48537411	T	downstream_gene_variant	MODIFIER	HUS1	ENSSSCG00000028523	Transcript	ENSSSCT00000036937.3	protein_coding	-	-	-	-	-	-	-	-	2729	1	HGNC	HGNC:5309	P1	ENSSSCP00000040283	-	A0A8D0VF77.1,A0A287A8S7.24	UPI0012359DD2	-	-
17:32032234	ENSSSCG00000037324	6.49955	2.67081e-08	0.000146575	0.890844	0.137063	0.662516	0.438927	cis	unpruned	S3	Linear	17:32032234-32032234	A	synonymous_variant	LOW	ADAM33	ENSSSCG00000007145	Transcript	ENSSSCT00000040912.2	protein_coding	11/22	-	1147	1104	368	E	gaG/gaA	-	-	1	HGNC	HGNC:15478	P1	ENSSSCP00000046938	-	A0A287ASR6.22,A0A8D0ZV60.1	UPI000A2AFDC1	-	-
3:24201051	ENSSSCG00000026686	-6.49881	2.67816e-08	0.000146641	-0.791163	0.12174	-0.662473	0.438871	cis	unpruned	S3	Linear	3:24201051-24201051	C	intron_variant	MODIFIER	UQCRC2	ENSSSCG00000007845	Transcript	ENSSSCT00000008595.5	protein_coding	-	12/13	-	-	-	-	-	rs1112095645	-	-1	HGNC	HGNC:12586	P4	ENSSSCP00000008374	-	F1RPD2.71,A0A8D0TNZ9.1	UPI000A2B1E13	-	-
8:134912933	ENSSSCG00000009240	-6.49477	2.7188e-08	0.000148525	-0.951817	0.146551	-0.662242	0.438565	cis	unpruned	S3	Linear	8:134912933-134912933	A	3_prime_UTR_variant	MODIFIER	GPAT3	ENSSSCG00000009233	Transcript	ENSSSCT00000010112.5	protein_coding	11/11	-	2051	-	-	-	-	rs333968605	-	-1	HGNC	HGNC:28157	-	ENSSSCP00000009846	-	F1RW11.66	-	-	-
17:31896806	ENSSSCG00000037324	6.48819	2.7863e-08	0.000151866	0.772053	0.118994	0.661865	0.438065	cis	unpruned	S3	Linear	17:31896806-31896806	C	3_prime_UTR_variant	MODIFIER	AP5S1	ENSSSCG00000033297	Transcript	ENSSSCT00000049383.3	protein_coding	4/4	-	1038	-	-	-	-	-	-	-1	HGNC	HGNC:15875	P1	ENSSSCP00000033388	-	A0A286ZP47.14,A0A8D0TRY9.1	UPI0003AEA57B	-	-
12:26365884	ENSSSCG00000039259	6.47825	2.89143e-08	0.000156522	1.00188	0.154653	0.661295	0.437311	cis	unpruned	S3	Linear	12:26365884-26365884	T	intron_variant	MODIFIER	SGCA	ENSSSCG00000017583	Transcript	ENSSSCT00000019141.5	protein_coding	-	8/9	-	-	-	-	-	-	-	1	HGNC	HGNC:10805	-	ENSSSCP00000018635	-	A0A8D1R2X3.1,A0A5K1UBB6.10	UPI0012340691	-	-
12:26365885	ENSSSCG00000039259	6.47825	2.89143e-08	0.000156522	1.00188	0.154653	0.661295	0.437311	cis	unpruned	S3	Linear	12:26365885-26365885	C	intron_variant	MODIFIER	SGCA	ENSSSCG00000017583	Transcript	ENSSSCT00000019141.5	protein_coding	-	8/9	-	-	-	-	-	-	-	1	HGNC	HGNC:10805	-	ENSSSCP00000018635	-	A0A8D1R2X3.1,A0A5K1UBB6.10	UPI0012340691	-	-
5:66915137	ENSSSCG00000000738	6.47817	2.89227e-08	0.000156522	0.902014	0.139239	0.66129	0.437305	cis	unpruned	S3	Linear	5:66915137-66915137	G	downstream_gene_variant	MODIFIER	TSPAN11	ENSSSCG00000000734	Transcript	ENSSSCT00000000797.5	protein_coding	-	-	-	-	-	-	-	rs327429086	3568	1	HGNC	HGNC:30795	-	ENSSSCP00000000781	-	A0A4X1UN16.10,F1SKA6.57	UPI000BAD6440	-	-
7:9707453	ENSSSCG00000001053	6.47764	2.89795e-08	0.000156522	1.02307	0.157939	0.66126	0.437265	cis	unpruned	S3	Linear	7:9707453-9707453	T	5_prime_UTR_variant	MODIFIER	TBC1D7	ENSSSCG00000001053	Transcript	ENSSSCT00000001147.5	protein_coding	1/7	-	34	-	-	-	-	rs1107998592	-	-1	HGNC	HGNC:21066	-	ENSSSCP00000001124	-	A0A4X1VJN5.11,F1RV80.66	UPI0001E877BC	-	-
17:32057042	ENSSSCG00000037324	6.47116	2.96885e-08	0.000159988	0.956005	0.147733	0.660887	0.436772	cis	unpruned	S3	Linear	17:32057042-32057042	G	3_prime_UTR_variant	MODIFIER	ATRN	ENSSSCG00000007153	Transcript	ENSSSCT00000035365.4	protein_coding	30/30	-	4937	-	-	-	-	-	-	-1	HGNC	HGNC:885	P1	ENSSSCP00000029393	-	A0A8D1ZQ08.1,A0A5K1UYV7.12	UPI000A2B4011	-	-
12:26651432	ENSSSCG00000039259	6.46909	2.9918e-08	0.00016075	0.817639	0.126392	0.660768	0.436614	cis	unpruned	S3	Linear	12:26651432-26651432	G	synonymous_variant	LOW	XYLT2	ENSSSCG00000017573	Transcript	ENSSSCT00000019129.3	protein_coding	7/12	-	1483	1458	486	P	ccA/ccG	-	-	1	HGNC	HGNC:15517	P1	ENSSSCP00000018623	-	A0A8D0X194.1,F1RT78.59	UPI000A2B2CD1	-	-
3:24201028	ENSSSCG00000026686	-6.46867	2.99645e-08	0.00016075	-0.7904	0.122189	-0.660744	0.436583	cis	unpruned	S3	Linear	3:24201028-24201028	C	intron_variant	MODIFIER	UQCRC2	ENSSSCG00000007845	Transcript	ENSSSCT00000008595.5	protein_coding	-	12/13	-	-	-	-	-	rs1113043034	-	-1	HGNC	HGNC:12586	P4	ENSSSCP00000008374	-	F1RPD2.71,A0A8D0TNZ9.1	UPI000A2B1E13	-	-
3:34049173	ENSSSCG00000007914	-6.4669	3.01625e-08	0.000161449	-1.16736	0.180513	-0.660642	0.436448	cis	unpruned	S3	Linear	3:34049173-34049173	A	missense_variant	MODERATE	METTL22	ENSSSCG00000007914	Transcript	ENSSSCT00000008674.5	protein_coding	3/11	-	509	356	119	P/L	cCt/cTt	rs318973286	-	-1	HGNC	HGNC:28368	-	ENSSSCP00000008451	-	A0A8D1AMG4.1,F1RKX8.60	UPI00134E0AD0	-	tolerated(0.78)
8:135149690	ENSSSCG00000009240	-6.46238	3.06754e-08	0.000163828	-0.943499	0.145999	-0.660382	0.436104	cis	unpruned	S3	Linear	8:135149690-135149690	T	3_prime_UTR_variant	MODIFIER	COQ2	ENSSSCG00000009238	Transcript	ENSSSCT00000010118.5	protein_coding	7/7	-	1231	-	-	-	-	-	-	1	HGNC	HGNC:25223	P1	ENSSSCP00000009852	-	A0A4X1TL08.12,A0A287B031.22,F1RVD9.65	UPI0002106139	-	-
4:40412408	ENSSSCG00000006090	-6.46035	3.09082e-08	0.000164703	-1.06827	0.165358	-0.660265	0.435949	cis	unpruned	S3	Linear	4:40412408-40412408	C	downstream_gene_variant	MODIFIER	UQCRB	ENSSSCG00000055783	Transcript	ENSSSCT00000053158.3	protein_coding	-	-	-	-	-	-	-	rs691890604	3351	1	HGNC	HGNC:12582	P1	ENSSSCP00000033604	-	A0A4X1U2M7.10,A0A286ZPR8.18	UPI00017EF955	-	-
17:32560811	ENSSSCG00000037324	6.44405	3.28419e-08	0.000174617	0.786731	0.122086	0.659324	0.434708	cis	unpruned	S3	Linear	17:32560811-32560811	C	synonymous_variant	LOW	UBOX5	ENSSSCG00000007162	Transcript	ENSSSCT00000050369.3	protein_coding	5/5	-	1661	1452	484	A	gcA/gcC	-	-	1	HGNC	HGNC:17777	P4	ENSSSCP00000056934	-	A0A287BLI6.24	UPI000A2AFDEF	-	-
17:32056117	ENSSSCG00000037324	6.44109	3.32066e-08	0.000176164	0.873779	0.135657	0.659152	0.434482	cis	unpruned	S3	Linear	17:32056117-32056117	A	3_prime_UTR_variant	MODIFIER	ATRN	ENSSSCG00000007153	Transcript	ENSSSCT00000035365.4	protein_coding	30/30	-	5862	-	-	-	-	rs318844839	-	-1	HGNC	HGNC:885	P1	ENSSSCP00000029393	-	A0A8D1ZQ08.1,A0A5K1UYV7.12	UPI000A2B4011	-	-
17:32515353	ENSSSCG00000037324	6.43787	3.36067e-08	0.000177891	0.788685	0.122507	0.658966	0.434236	cis	unpruned	S3	Linear	17:32515353-32515353	A	synonymous_variant	LOW	LZTS3	ENSSSCG00000007161	Transcript	ENSSSCT00000053360.3	protein_coding	4/5	-	1344	1122	374	A	gcG/gcA	-	-	1	HGNC	HGNC:30139	P1	ENSSSCP00000042606	-	A0A8D0ZQT6.1,A0A287AF03.9	UPI0012354CB7	-	-
1:2522037	ENSSSCG00000004020	-6.43566	3.38849e-08	0.000178967	-1.04338	0.162125	-0.658838	0.434067	cis	unpruned	S3	Linear	1:2522037-2522037	C	3_prime_UTR_variant	MODIFIER	RPS6KA2	ENSSSCG00000004022	Transcript	ENSSSCT00000004447.5	protein_coding	22/22	-	4846	-	-	-	-	rs81349920	-	1	HGNC	HGNC:10431	-	ENSSSCP00000004346	-	F1SBY1.79	UPI001235ED5A	-	-
2:7267024	ENSSSCG00000034387	6.42522	3.52278e-08	0.000185649	1.29975	0.202289	0.658232	0.43327	cis	unpruned	S3	Linear	2:7267024-7267024	A	synonymous_variant	LOW	ATG2A	ENSSSCG00000023890	Transcript	ENSSSCT00000026889.4	protein_coding	11/41	-	1626	1587	529	G	ggC/ggA	rs319360881	-	1	HGNC	HGNC:29028	P1	ENSSSCP00000020591	-	I3L979.54	-	-	-
4:97448309	ENSSSCG00000027091	-6.42257	3.55765e-08	0.000187074	-1.01036	0.157314	-0.658079	0.433068	cis	unpruned	S3	Linear	4:97448309-97448309	C	upstream_gene_variant	MODIFIER	OAZ3	ENSSSCG00000027091	Transcript	ENSSSCT00000029296.4	protein_coding	-	-	-	-	-	-	-	-	4386	-1	EntrezGene	-	-	ENSSSCP00000027453	-	A0A4X1W2M3.7,I3LTK6.53	UPI00114C2963	-	-
4:996477	ENSSSCG00000040535	6.41869	3.60951e-08	0.000189383	1.21396	0.18913	0.657853	0.43277	cis	unpruned	S3	Linear	4:996477-996477	T	downstream_gene_variant	MODIFIER	MROH6	ENSSSCG00000006948	Transcript	ENSSSCT00000007613.5	protein_coding	-	-	-	-	-	-	-	rs342025366	2662	1	HGNC	HGNC:27814	P1	ENSSSCP00000007410	-	F1SEW4.62	UPI000A2B26DA	-	-
12:26749910	ENSSSCG00000039259	6.41352	3.67956e-08	0.000192635	0.988956	0.154199	0.657552	0.432375	cis	unpruned	S3	Linear	12:26749910-26749910	A	synonymous_variant	LOW	ACSF2	ENSSSCG00000017566	Transcript	ENSSSCT00000019121.5	protein_coding	12/13	-	1599	1437	479	T	acG/acA	-	-	1	HGNC	HGNC:26101	-	ENSSSCP00000018615	-	F1RT96.63	UPI000BADAA24	-	-
1:113175473	ENSSSCG00000004584	6.4126	3.69215e-08	0.000192871	1.17865	0.183803	0.657499	0.432305	cis	unpruned	S3	Linear	1:113175473-113175473	G	downstream_gene_variant	MODIFIER	MINDY2	ENSSSCG00000024131	Transcript	ENSSSCT00000022531.4	protein_coding	-	-	-	-	-	-	-	-	750	-1	HGNC	HGNC:26954	P4	ENSSSCP00000020898	-	I3LA32.49	UPI000BAD92B6	-	-
17:31910976	ENSSSCG00000037324	6.41154	3.70683e-08	0.000193216	1.02438	0.159772	0.657437	0.432223	cis	unpruned	S3	Linear	17:31910976-31910976	A	3_prime_UTR_variant	MODIFIER	CDC25B	ENSSSCG00000007151	Transcript	ENSSSCT00000007824.5	protein_coding	16/16	-	2538	-	-	-	-	-	-	-1	HGNC	HGNC:1726	P2	ENSSSCP00000007614	-	A0A5K1V645.9,A0A8D0WT21.1	UPI00133FF2B3	-	-
5:63781090	ENSSSCG00000026812	-6.40777	3.75915e-08	0.000195516	-1.08649	0.169559	-0.657218	0.431935	cis	unpruned	S3	Linear	5:63781090-63781090	A	intron_variant	MODIFIER	PTPN6	ENSSSCG00000025537	Transcript	ENSSSCT00000031587.3	protein_coding	-	1/15	-	-	-	-	-	rs345409707	-	-1	HGNC	HGNC:9658	P1	ENSSSCP00000024517	-	A0A4X1UYC7.14,I3LKA3.81	UPI0002105B88	-	-
4:607086	ENSSSCG00000005880	6.4059	3.78549e-08	0.000196174	1.09075	0.170273	0.657108	0.431791	cis	unpruned	S3	Linear	4:607086-607086	A	downstream_gene_variant	MODIFIER	SHARPIN	ENSSSCG00000005914	Transcript	ENSSSCT00000006494.5	protein_coding	-	-	-	-	-	-	-	-	1385	1	HGNC	HGNC:25321	P1	ENSSSCP00000006323	-	A0A8D1NC40.1,F1RSN0.69	UPI001236AB0E	-	-
12:26357988	ENSSSCG00000039259	6.40454	3.80468e-08	0.000196174	1.01665	0.158739	0.657029	0.431687	cis	unpruned	S3	Linear	12:26357988-26357988	T	missense_variant	MODERATE	SGCA	ENSSSCG00000017583	Transcript	ENSSSCT00000019141.5	protein_coding	2/10	-	140	112	38	H/Y	Cac/Tac	-	-	1	HGNC	HGNC:10805	-	ENSSSCP00000018635	-	A0A8D1R2X3.1,A0A5K1UBB6.10	UPI0012340691	-	-
12:26366108	ENSSSCG00000039259	6.40454	3.80468e-08	0.000196174	1.01665	0.158739	0.657029	0.431687	cis	unpruned	S3	Linear	12:26366108-26366108	A	intron_variant	MODIFIER	SGCA	ENSSSCG00000017583	Transcript	ENSSSCT00000019141.5	protein_coding	-	8/9	-	-	-	-	-	-	-	1	HGNC	HGNC:10805	-	ENSSSCP00000018635	-	A0A8D1R2X3.1,A0A5K1UBB6.10	UPI0012340691	-	-
12:26368533	ENSSSCG00000039259	6.40454	3.80468e-08	0.000196174	1.01665	0.158739	0.657029	0.431687	cis	unpruned	S3	Linear	12:26368533-26368533	C	3_prime_UTR_variant	MODIFIER	SGCA	ENSSSCG00000017583	Transcript	ENSSSCT00000019141.5	protein_coding	10/10	-	1217	-	-	-	-	-	-	1	HGNC	HGNC:10805	-	ENSSSCP00000018635	-	A0A8D1R2X3.1,A0A5K1UBB6.10	UPI0012340691	-	-
5:66916990	ENSSSCG00000000738	6.4024	3.83509e-08	0.000197316	0.926059	0.144642	0.656904	0.431523	cis	unpruned	S3	Linear	5:66916990-66916990	A	synonymous_variant	LOW	TSPAN9	ENSSSCG00000000735	Transcript	ENSSSCT00000000798.4	protein_coding	9/10	-	846	711	237	Y	taC/taT	rs320754725	-	-1	HGNC	HGNC:21640	P1	ENSSSCP00000000782	Q06AA5.74	-	UPI0000E2D65E	-	-
2:6473781	ENSSSCG00000034387	6.3999	3.87091e-08	0.000198304	1.17664	0.183854	0.656759	0.431332	cis	unpruned	S3	Linear	2:6473781-6473781	C	upstream_gene_variant	MODIFIER	MUS81	ENSSSCG00000012973	Transcript	ENSSSCT00000014180.5	protein_coding	-	-	-	-	-	-	-	-	4669	-1	HGNC	HGNC:29814	P1	ENSSSCP00000013794	-	A0A480SCM4.10,F1RU20.73	UPI000210508E	-	-
2:6619699	ENSSSCG00000034387	6.3999	3.87091e-08	0.000198304	1.17664	0.183854	0.656759	0.431332	cis	unpruned	S3	Linear	2:6619699-6619699	T	upstream_gene_variant	MODIFIER	SIPA1	ENSSSCG00000012982	Transcript	ENSSSCT00000014192.5	protein_coding	-	-	-	-	-	-	-	-	1133	-1	HGNC	HGNC:10885	P5	ENSSSCP00000013806	-	A0A8D1FQX2.1,F1RRK2.62	UPI00134A7302	-	-
3:28578661	ENSSSCG00000036428	6.3978	3.90129e-08	0.000199433	0.848363	0.132602	0.656636	0.431171	cis	unpruned	S3	Linear	3:28578661-28578661	G	intron_variant	MODIFIER	BFAR	ENSSSCG00000037673	Transcript	ENSSSCT00000037732.2	protein_coding	-	8/8	-	-	-	-	-	-	-	-1	HGNC	HGNC:17613	-	ENSSSCP00000048978	-	A0A287AXV8.23	UPI0012359CBD	-	-
6:4646815	ENSSSCG00000034385	6.38904	4.03056e-08	0.00020494	1.33509	0.208965	0.656124	0.430499	cis	unpruned	S3	Linear	6:4646815-4646815	G	synonymous_variant	LOW	OSGIN1	ENSSSCG00000032115	Transcript	ENSSSCT00000066181.3	protein_coding	5/6	-	3132	447	149	L	ctG/ctC	-	-	-1	HGNC	HGNC:30093	P1	ENSSSCP00000056375	-	A0A8D1YQ82.1,A0A480K3Q8.6	UPI000A2B6D5D	-	-
4:1492082	ENSSSCG00000040535	6.38822	4.04296e-08	0.00020494	1.22403	0.191607	0.656076	0.430436	cis	unpruned	S3	Linear	4:1492082-1492082	G	missense_variant	MODERATE	JRK	ENSSSCG00000037975	Transcript	ENSSSCT00000047608.1	protein_coding	1/1	-	1283	1283	428	A/G	gCt/gGt	-	-	1	HGNC	HGNC:6199	P1	ENSSSCP00000056402	-	A0A287BJZ7.25	UPI000A2B3D90	-	tolerated(0.55)
4:1492083	ENSSSCG00000040535	6.38822	4.04296e-08	0.00020494	1.22403	0.191607	0.656076	0.430436	cis	unpruned	S3	Linear	4:1492083-1492083	C	synonymous_variant	LOW	JRK	ENSSSCG00000037975	Transcript	ENSSSCT00000047608.1	protein_coding	1/1	-	1284	1284	428	A	gcT/gcC	-	-	1	HGNC	HGNC:6199	P1	ENSSSCP00000056402	-	A0A287BJZ7.25	UPI000A2B3D90	-	-
4:1490504	ENSSSCG00000040535	6.38819	4.04337e-08	0.00020494	1.26515	0.198045	0.656074	0.430434	cis	unpruned	S3	Linear	4:1490504-1490504	T	upstream_gene_variant	MODIFIER	JRK	ENSSSCG00000037975	Transcript	ENSSSCT00000047608.1	protein_coding	-	-	-	-	-	-	-	-	296	1	HGNC	HGNC:6199	P1	ENSSSCP00000056402	-	A0A287BJZ7.25	UPI000A2B3D90	-	-
3:102984724	ENSSSCG00000008496	6.38327	4.11802e-08	0.000205992	1.24231	0.194619	0.655787	0.430056	cis	unpruned	S3	Linear	3:102984724-102984724	C	intron_variant	MODIFIER	CEBPZ	ENSSSCG00000008493	Transcript	ENSSSCT00000009295.4	protein_coding	-	10/16	-	-	-	-	-	-	-	1	HGNC	HGNC:24218	P2	ENSSSCP00000009059	-	F1S4Q6.61	UPI000A2B0DF0	-	-
18:48537458	ENSSSCG00000028523	-6.38263	4.1279e-08	0.000205992	-1.28541	0.201392	-0.655749	0.430007	cis	unpruned	S3	Linear	18:48537458-48537458	C	downstream_gene_variant	MODIFIER	HUS1	ENSSSCG00000028523	Transcript	ENSSSCT00000036937.3	protein_coding	-	-	-	-	-	-	-	-	2776	1	HGNC	HGNC:5309	P1	ENSSSCP00000040283	-	A0A8D0VF77.1,A0A287A8S7.24	UPI0012359DD2	-	-
12:1709533	ENSSSCG00000017140	6.38116	4.15053e-08	0.000205992	0.915846	0.143523	0.655663	0.429894	cis	unpruned	S3	Linear	12:1709533-1709533	C	3_prime_UTR_variant	MODIFIER	RPTOR	ENSSSCG00000017139	Transcript	ENSSSCT00000018658.5	protein_coding	32/32	-	5511	-	-	-	-	rs335092970	-	-1	HGNC	HGNC:30287	-	ENSSSCP00000018157	-	F1RZY7.77,A0A8D0SFU2.1	UPI000BAD69C2	-	-
17:33567055	ENSSSCG00000037324	6.38071	4.15747e-08	0.000205992	1.01651	0.15931	0.655637	0.429859	cis	unpruned	S3	Linear	17:33567055-33567055	G	downstream_gene_variant	MODIFIER	-	ENSSSCG00000028461	Transcript	ENSSSCT00000007856.5	protein_coding	-	-	-	-	-	-	-	-	1552	-1	-	-	P1	ENSSSCP00000007645	-	F1S887.61	UPI0001C966B3	-	-
18:42063868	ENSSSCG00000016674	-6.37865	4.18937e-08	0.000205992	-0.923933	0.144848	-0.655516	0.429701	cis	unpruned	S3	Linear	18:42063868-42063868	C	3_prime_UTR_variant	MODIFIER	AQP1	ENSSSCG00000033190	Transcript	ENSSSCT00000055832.3	protein_coding	4/4	-	2526	-	-	-	-	rs326210598	-	-1	HGNC	HGNC:633	P1	ENSSSCP00000047109	-	A0A287AT23.18,A0A4X1T015.11	UPI000A2AFCA2	-	-
18:42064100	ENSSSCG00000016674	-6.37865	4.18937e-08	0.000205992	-0.923933	0.144848	-0.655516	0.429701	cis	unpruned	S3	Linear	18:42064100-42064100	G	3_prime_UTR_variant	MODIFIER	AQP1	ENSSSCG00000033190	Transcript	ENSSSCT00000055832.3	protein_coding	4/4	-	2294	-	-	-	-	rs342192289	-	-1	HGNC	HGNC:633	P1	ENSSSCP00000047109	-	A0A287AT23.18,A0A4X1T015.11	UPI000A2AFCA2	-	-
18:42064714	ENSSSCG00000016674	-6.37865	4.18937e-08	0.000205992	-0.923933	0.144848	-0.655516	0.429701	cis	unpruned	S3	Linear	18:42064714-42064714	A	3_prime_UTR_variant	MODIFIER	AQP1	ENSSSCG00000033190	Transcript	ENSSSCT00000055832.3	protein_coding	4/4	-	1680	-	-	-	-	rs322602123	-	-1	HGNC	HGNC:633	P1	ENSSSCP00000047109	-	A0A287AT23.18,A0A4X1T015.11	UPI000A2AFCA2	-	-
18:42064814	ENSSSCG00000016674	-6.37865	4.18937e-08	0.000205992	-0.923933	0.144848	-0.655516	0.429701	cis	unpruned	S3	Linear	18:42064814-42064814	A	3_prime_UTR_variant	MODIFIER	AQP1	ENSSSCG00000033190	Transcript	ENSSSCT00000055832.3	protein_coding	4/4	-	1580	-	-	-	-	rs342049606	-	-1	HGNC	HGNC:633	P1	ENSSSCP00000047109	-	A0A287AT23.18,A0A4X1T015.11	UPI000A2AFCA2	-	-
18:42064849	ENSSSCG00000016674	-6.37865	4.18937e-08	0.000205992	-0.923933	0.144848	-0.655516	0.429701	cis	unpruned	S3	Linear	18:42064849-42064849	A	3_prime_UTR_variant	MODIFIER	AQP1	ENSSSCG00000033190	Transcript	ENSSSCT00000055832.3	protein_coding	4/4	-	1545	-	-	-	-	rs323437803	-	-1	HGNC	HGNC:633	P1	ENSSSCP00000047109	-	A0A287AT23.18,A0A4X1T015.11	UPI000A2AFCA2	-	-
18:42064877	ENSSSCG00000016674	-6.37865	4.18937e-08	0.000205992	-0.923933	0.144848	-0.655516	0.429701	cis	unpruned	S3	Linear	18:42064877-42064877	T	3_prime_UTR_variant	MODIFIER	AQP1	ENSSSCG00000033190	Transcript	ENSSSCT00000055832.3	protein_coding	4/4	-	1517	-	-	-	-	rs338495055	-	-1	HGNC	HGNC:633	P1	ENSSSCP00000047109	-	A0A287AT23.18,A0A4X1T015.11	UPI000A2AFCA2	-	-
18:42064927	ENSSSCG00000016674	-6.37865	4.18937e-08	0.000205992	-0.923933	0.144848	-0.655516	0.429701	cis	unpruned	S3	Linear	18:42064927-42064927	C	3_prime_UTR_variant	MODIFIER	AQP1	ENSSSCG00000033190	Transcript	ENSSSCT00000055832.3	protein_coding	4/4	-	1467	-	-	-	-	rs331668533	-	-1	HGNC	HGNC:633	P1	ENSSSCP00000047109	-	A0A287AT23.18,A0A4X1T015.11	UPI000A2AFCA2	-	-
18:42064941	ENSSSCG00000016674	-6.37865	4.18937e-08	0.000205992	-0.923933	0.144848	-0.655516	0.429701	cis	unpruned	S3	Linear	18:42064941-42064941	T	3_prime_UTR_variant	MODIFIER	AQP1	ENSSSCG00000033190	Transcript	ENSSSCT00000055832.3	protein_coding	4/4	-	1453	-	-	-	-	rs320589383	-	-1	HGNC	HGNC:633	P1	ENSSSCP00000047109	-	A0A287AT23.18,A0A4X1T015.11	UPI000A2AFCA2	-	-
18:42065103	ENSSSCG00000016674	-6.37865	4.18937e-08	0.000205992	-0.923933	0.144848	-0.655516	0.429701	cis	unpruned	S3	Linear	18:42065103-42065103	G	3_prime_UTR_variant	MODIFIER	AQP1	ENSSSCG00000033190	Transcript	ENSSSCT00000055832.3	protein_coding	4/4	-	1291	-	-	-	-	rs708076777	-	-1	HGNC	HGNC:633	P1	ENSSSCP00000047109	-	A0A287AT23.18,A0A4X1T015.11	UPI000A2AFCA2	-	-
18:42311854	ENSSSCG00000016674	-6.37865	4.18937e-08	0.000205992	-0.923933	0.144848	-0.655516	0.429701	cis	unpruned	S3	Linear	18:42311854-42311854	A	3_prime_UTR_variant	MODIFIER	GARS1	ENSSSCG00000016677	Transcript	ENSSSCT00000018157.4	protein_coding	17/17	-	2381	-	-	-	-	-	-	-1	HGNC	HGNC:4162	P1	ENSSSCP00000017666	-	A0A8D1PRL8.1,F1SII4.72	UPI001236AB73	-	-
14:141383902	ENSSSCG00000010773	-6.37839	4.19355e-08	0.000205992	-1.00645	0.15779	-0.6555	0.429681	cis	unpruned	S3	Linear	14:141383902-141383902	T	synonymous_variant	LOW	MTG1	ENSSSCG00000029088	Transcript	ENSSSCT00000026152.3	protein_coding	11/11	-	1240	1209	403	N	aaC/aaT	rs320491191	-	1	HGNC	HGNC:32159	P1	ENSSSCP00000026561	-	A0A8D2A9I9.1,I3LR29.59	UPI0003AEAA72	-	-
12:26664089	ENSSSCG00000039259	6.37176	4.2982e-08	0.000207714	0.976705	0.153287	0.655112	0.429171	cis	unpruned	S3	Linear	12:26664089-26664089	A	3_prime_UTR_variant	MODIFIER	MRPL27	ENSSSCG00000023783	Transcript	ENSSSCT00000072396.2	protein_coding	1/1	-	896	-	-	-	-	-	-	-1	HGNC	HGNC:14483	P1	ENSSSCP00000062056	-	A0A5G2QV57.5,A0A8D1GXN2.1	UPI000210699E	-	-
12:26679705	ENSSSCG00000039259	6.37176	4.2982e-08	0.000207714	0.976705	0.153287	0.655112	0.429171	cis	unpruned	S3	Linear	12:26679705-26679705	A	3_prime_UTR_variant	MODIFIER	EME1	ENSSSCG00000017571	Transcript	ENSSSCT00000019127.4	protein_coding	9/9	-	3577	-	-	-	-	-	-	1	HGNC	HGNC:24965	P1	ENSSSCP00000018621	-	F1RT80.59,A0A4X1TVB1.13	UPI00025DF78E	-	-
12:26680012	ENSSSCG00000039259	6.37176	4.2982e-08	0.000207714	0.976705	0.153287	0.655112	0.429171	cis	unpruned	S3	Linear	12:26680012-26680012	T	3_prime_UTR_variant	MODIFIER	EME1	ENSSSCG00000017571	Transcript	ENSSSCT00000019127.4	protein_coding	9/9	-	3884	-	-	-	-	-	-	1	HGNC	HGNC:24965	P1	ENSSSCP00000018621	-	F1RT80.59,A0A4X1TVB1.13	UPI00025DF78E	-	-
12:26690486	ENSSSCG00000039259	6.37176	4.2982e-08	0.000207714	0.976705	0.153287	0.655112	0.429171	cis	unpruned	S3	Linear	12:26690486-26690486	C	synonymous_variant	LOW	LRRC59	ENSSSCG00000028019	Transcript	ENSSSCT00000023663.4	protein_coding	3/8	-	435	237	79	A	gcA/gcG	-	-	-1	HGNC	HGNC:28817	P1	ENSSSCP00000020607	-	I3L995.56,A0A8D2A2U8.1,A0A480V7B3.6	UPI00022C87EF	-	-
12:26714016	ENSSSCG00000039259	6.37176	4.2982e-08	0.000207714	0.976705	0.153287	0.655112	0.429171	cis	unpruned	S3	Linear	12:26714016-26714016	C	missense_variant	MODERATE	ACSF2	ENSSSCG00000017566	Transcript	ENSSSCT00000019121.5	protein_coding	1/13	-	232	70	24	G/R	Ggg/Cgg	-	-	1	HGNC	HGNC:26101	-	ENSSSCP00000018615	-	F1RT96.63	UPI000BADAA24	-	-
12:26739725	ENSSSCG00000039259	6.37176	4.2982e-08	0.000207714	0.976705	0.153287	0.655112	0.429171	cis	unpruned	S3	Linear	12:26739725-26739725	A	synonymous_variant	LOW	ACSF2	ENSSSCG00000017566	Transcript	ENSSSCT00000019121.5	protein_coding	6/13	-	795	633	211	P	ccG/ccA	rs327404554	-	1	HGNC	HGNC:26101	-	ENSSSCP00000018615	-	F1RT96.63	UPI000BADAA24	-	-
12:26740764	ENSSSCG00000039259	6.37176	4.2982e-08	0.000207714	0.976705	0.153287	0.655112	0.429171	cis	unpruned	S3	Linear	12:26740764-26740764	T	synonymous_variant	LOW	ACSF2	ENSSSCG00000017566	Transcript	ENSSSCT00000019121.5	protein_coding	8/13	-	1170	1008	336	F	ttC/ttT	rs344624084	-	1	HGNC	HGNC:26101	-	ENSSSCP00000018615	-	F1RT96.63	UPI000BADAA24	-	-
12:26829834	ENSSSCG00000039259	6.37176	4.2982e-08	0.000207714	0.976705	0.153287	0.655112	0.429171	cis	unpruned	S3	Linear	12:26829834-26829834	G	downstream_gene_variant	MODIFIER	EPN3	ENSSSCG00000027226	Transcript	ENSSSCT00000019119.5	protein_coding	-	-	-	-	-	-	-	-	4353	1	HGNC	HGNC:18235	P1	ENSSSCP00000018613	-	A0A8D1A739.1,F1RT98.75	UPI0003AEE335	-	-
5:67128120	ENSSSCG00000000738	6.36317	4.43782e-08	0.000214027	0.981586	0.154261	0.654607	0.42851	cis	unpruned	S3	Linear	5:67128120-67128120	C	3_prime_UTR_variant	MODIFIER	TEAD4	ENSSSCG00000000736	Transcript	ENSSSCT00000000799.5	protein_coding	12/13	-	3970	-	-	-	-	rs334181045	-	-1	HGNC	HGNC:11717	P2	ENSSSCP00000000783	-	F1SKA4.69,A0A4X1UN21.10	UPI0001C952FA	-	-
17:32850255	ENSSSCG00000037324	6.35739	4.53416e-08	0.000218233	0.854722	0.134445	0.654267	0.428066	cis	unpruned	S3	Linear	17:32850255-32850255	T	synonymous_variant	LOW	CPXM1	ENSSSCG00000007170	Transcript	ENSSSCT00000007843.5	protein_coding	12/14	-	1876	1791	597	H	caC/caT	-	-	1	HGNC	HGNC:15771	P1	ENSSSCP00000007632	-	F1S8A0.66,A0A4X1SHD8.13,A0A480KGE1.10	UPI0001C96663	-	-
3:102984724	ENSSSCG00000033844	6.35427	4.58708e-08	0.000220336	1.2696	0.199803	0.654084	0.427825	cis	unpruned	S3	Linear	3:102984724-102984724	C	intron_variant	MODIFIER	CEBPZ	ENSSSCG00000008493	Transcript	ENSSSCT00000009295.4	protein_coding	-	10/16	-	-	-	-	-	-	-	1	HGNC	HGNC:24218	P2	ENSSSCP00000009059	-	F1S4Q6.61	UPI000A2B0DF0	-	-
12:26694157	ENSSSCG00000039259	6.33952	4.84577e-08	0.000232294	0.885696	0.13971	0.653213	0.426688	cis	unpruned	S3	Linear	12:26694157-26694157	G	5_prime_UTR_variant	MODIFIER	LRRC59	ENSSSCG00000028019	Transcript	ENSSSCT00000023663.4	protein_coding	1/8	-	102	-	-	-	-	-	-	-1	HGNC	HGNC:28817	P1	ENSSSCP00000020607	-	I3L995.56,A0A8D2A2U8.1,A0A480V7B3.6	UPI00022C87EF	-	-
17:32038068	ENSSSCG00000037324	6.33613	4.90722e-08	0.000234769	0.713562	0.112618	0.653013	0.426426	cis	unpruned	S3	Linear	17:32038068-32038068	A	downstream_gene_variant	MODIFIER	ADAM33	ENSSSCG00000007145	Transcript	ENSSSCT00000040912.2	protein_coding	-	-	-	-	-	-	-	-	190	1	HGNC	HGNC:15478	P1	ENSSSCP00000046938	-	A0A287ASR6.22,A0A8D0ZV60.1	UPI000A2AFDC1	-	-
18:48536376	ENSSSCG00000028523	-6.32901	5.03884e-08	0.000240583	-1.21062	0.191281	-0.652592	0.425876	cis	unpruned	S3	Linear	18:48536376-48536376	A	downstream_gene_variant	MODIFIER	HUS1	ENSSSCG00000028523	Transcript	ENSSSCT00000036937.3	protein_coding	-	-	-	-	-	-	-	-	1694	1	HGNC	HGNC:5309	P1	ENSSSCP00000040283	-	A0A8D0VF77.1,A0A287A8S7.24	UPI0012359DD2	-	-
4:1492155	ENSSSCG00000040535	6.32534	5.10801e-08	0.000243399	1.05489	0.166772	0.652375	0.425593	cis	unpruned	S3	Linear	4:1492155-1492155	T	synonymous_variant	LOW	JRK	ENSSSCG00000037975	Transcript	ENSSSCT00000047608.1	protein_coding	1/1	-	1356	1356	452	A	gcC/gcT	-	-	1	HGNC	HGNC:6199	P1	ENSSSCP00000056402	-	A0A287BJZ7.25	UPI000A2B3D90	-	-
17:31953986	ENSSSCG00000037324	6.32434	5.12705e-08	0.00024382	0.935699	0.147952	0.652315	0.425515	cis	unpruned	S3	Linear	17:31953986-31953986	T	3_prime_UTR_variant	MODIFIER	HSPA12B	ENSSSCG00000007147	Transcript	ENSSSCT00000007820.5	protein_coding	12/12	-	5956	-	-	-	-	-	-	-1	HGNC	HGNC:16193	-	ENSSSCP00000007610	-	F1S8C1.62	-	-	-
14:115255587	ENSSSCG00000030271	6.3212	5.18731e-08	0.000245569	0.927349	0.146705	0.652129	0.425272	cis	unpruned	S3	Linear	14:115255587-115255587	T	downstream_gene_variant	MODIFIER	GSTO2	ENSSSCG00000030271	Transcript	ENSSSCT00000011608.5	protein_coding	-	-	-	-	-	-	-	rs345288595	4152	1	HGNC	HGNC:23064	P5	ENSSSCP00000011306	-	A0A4X1TN66.12,F1S5N4.71	UPI0001C97060	-	-
4:597794	ENSSSCG00000005880	6.32028	5.20499e-08	0.000245569	1.07895	0.170713	0.652075	0.425202	cis	unpruned	S3	Linear	4:597794-597794	T	upstream_gene_variant	MODIFIER	SHARPIN	ENSSSCG00000005914	Transcript	ENSSSCT00000006494.5	protein_coding	-	-	-	-	-	-	-	-	2904	1	HGNC	HGNC:25321	P1	ENSSSCP00000006323	-	A0A8D1NC40.1,F1RSN0.69	UPI001236AB0E	-	-
4:605451	ENSSSCG00000005880	6.32028	5.20499e-08	0.000245569	1.07895	0.170713	0.652075	0.425202	cis	unpruned	S3	Linear	4:605451-605451	G	missense_variant	MODERATE	SHARPIN	ENSSSCG00000005914	Transcript	ENSSSCT00000006494.5	protein_coding	8/9	-	1504	1121	374	A/G	gCc/gGc	rs787084217	-	1	HGNC	HGNC:25321	P1	ENSSSCP00000006323	-	A0A8D1NC40.1,F1RSN0.69	UPI001236AB0E	-	tolerated(0.1)
4:607597	ENSSSCG00000005880	6.32028	5.20499e-08	0.000245569	1.07895	0.170713	0.652075	0.425202	cis	unpruned	S3	Linear	4:607597-607597	C	downstream_gene_variant	MODIFIER	SHARPIN	ENSSSCG00000005914	Transcript	ENSSSCT00000006494.5	protein_coding	-	-	-	-	-	-	-	rs707740206	1896	1	HGNC	HGNC:25321	P1	ENSSSCP00000006323	-	A0A8D1NC40.1,F1RSN0.69	UPI001236AB0E	-	-
17:32827956	ENSSSCG00000037324	6.31924	5.22523e-08	0.000246038	1.05043	0.166227	0.652013	0.425121	cis	unpruned	S3	Linear	17:32827956-32827956	T	upstream_gene_variant	MODIFIER	VPS16	ENSSSCG00000007167	Transcript	ENSSSCT00000007840.5	protein_coding	-	-	-	-	-	-	-	rs326253170	2023	-1	HGNC	HGNC:14584	P1	ENSSSCP00000007629	-	A0A8D0U823.1,F1S8A3.66	UPI0006B1C5A8	-	-
5:63743600	ENSSSCG00000026812	-6.31349	5.3381e-08	0.000250858	-1.08331	0.171586	-0.651672	0.424676	cis	unpruned	S3	Linear	5:63743600-63743600	A	downstream_gene_variant	MODIFIER	EMG1	ENSSSCG00000026812	Transcript	ENSSSCT00000025035.3	protein_coding	-	-	-	-	-	-	-	-	1876	-1	HGNC	HGNC:16912	P1	ENSSSCP00000026081	-	A0A8D1ETV0.1,I3LPQ4.47	UPI0002105B8A	-	-
4:1232450	ENSSSCG00000040535	6.30974	5.4129e-08	0.000253873	1.03848	0.164584	0.651449	0.424386	cis	unpruned	S3	Linear	4:1232450-1232450	C	intron_variant	MODIFIER	GLI4	ENSSSCG00000039881	Transcript	ENSSSCT00000097418.1	protein_coding	-	2/4	-	-	-	-	-	rs329625586	-	-1	HGNC	HGNC:4320	-	ENSSSCP00000080993	-	A0A8D0IUY1.1	UPI001344BC52	-	-
17:32032186	ENSSSCG00000037324	6.30568	5.49524e-08	0.00025723	0.834595	0.132356	0.651208	0.424071	cis	unpruned	S3	Linear	17:32032186-32032186	T	synonymous_variant	LOW	ADAM33	ENSSSCG00000007145	Transcript	ENSSSCT00000040912.2	protein_coding	11/22	-	1099	1056	352	L	ctC/ctT	-	-	1	HGNC	HGNC:15478	P1	ENSSSCP00000046938	-	A0A287ASR6.22,A0A8D0ZV60.1	UPI000A2AFDC1	-	-
18:48536303	ENSSSCG00000028523	-6.30514	5.50623e-08	0.00025724	-1.27639	0.202436	-0.651176	0.42403	cis	unpruned	S3	Linear	18:48536303-48536303	A	downstream_gene_variant	MODIFIER	HUS1	ENSSSCG00000028523	Transcript	ENSSSCT00000036937.3	protein_coding	-	-	-	-	-	-	-	-	1621	1	HGNC	HGNC:5309	P1	ENSSSCP00000040283	-	A0A8D0VF77.1,A0A287A8S7.24	UPI0012359DD2	-	-
5:66916804	ENSSSCG00000000738	6.28223	5.99542e-08	0.000273775	0.888387	0.141413	0.64981	0.422253	cis	unpruned	S3	Linear	5:66916804-66916804	T	3_prime_UTR_variant	MODIFIER	TSPAN9	ENSSSCG00000000735	Transcript	ENSSSCT00000000798.4	protein_coding	9/10	-	1032	-	-	-	-	rs338643349	-	-1	HGNC	HGNC:21640	P1	ENSSSCP00000000782	Q06AA5.74	-	UPI0000E2D65E	-	-
12:26832535	ENSSSCG00000039259	6.28033	6.03789e-08	0.000273775	0.910511	0.144978	0.649696	0.422105	cis	unpruned	S3	Linear	12:26832535-26832535	T	synonymous_variant	LOW	SPATA20	ENSSSCG00000017565	Transcript	ENSSSCT00000019120.5	protein_coding	12/17	-	1590	1455	485	N	aaC/aaT	-	-	1	HGNC	HGNC:26125	P4	ENSSSCP00000018614	-	A0A8D1A7D3.1,F1RT97.67	UPI0001C98D81	-	-
8:135019959	ENSSSCG00000009240	-6.27424	6.17608e-08	0.000273775	-0.935094	0.149037	-0.649332	0.421632	cis	unpruned	S3	Linear	8:135019959-135019959	C	3_prime_UTR_variant	MODIFIER	ABRAXAS1	ENSSSCG00000009234	Transcript	ENSSSCT00000010113.4	protein_coding	9/11	-	3105	-	-	-	-	rs324614032	-	1	HGNC	HGNC:25829	P1	ENSSSCP00000009847	-	F1RW10.64	UPI0001C96F10	-	-
8:135472333	ENSSSCG00000009240	-6.27424	6.17608e-08	0.000273775	-0.935094	0.149037	-0.649332	0.421632	cis	unpruned	S3	Linear	8:135472333-135472333	G	missense_variant	MODERATE	SEC31A	ENSSSCG00000009244	Transcript	ENSSSCT00000010124.5	protein_coding	19/26	-	2331	2331	777	H/Q	caT/caG	-	-	1	HGNC	HGNC:17052	-	ENSSSCP00000009858	-	F1RVD4.74	UPI0012350085	-	-
12:26363351	ENSSSCG00000039259	6.27207	6.22602e-08	0.000273775	1.02311	0.163122	0.649202	0.421463	cis	unpruned	S3	Linear	12:26363351-26363351	T	intron_variant	MODIFIER	SGCA	ENSSSCG00000017583	Transcript	ENSSSCT00000019141.5	protein_coding	-	8/9	-	-	-	-	-	-	-	1	HGNC	HGNC:10805	-	ENSSSCP00000018635	-	A0A8D1R2X3.1,A0A5K1UBB6.10	UPI0012340691	-	-
5:66915122	ENSSSCG00000000738	6.27155	6.23805e-08	0.000273775	0.932635	0.148709	0.649171	0.421423	cis	unpruned	S3	Linear	5:66915122-66915122	T	downstream_gene_variant	MODIFIER	TSPAN11	ENSSSCG00000000734	Transcript	ENSSSCT00000000797.5	protein_coding	-	-	-	-	-	-	-	rs345898687	3553	1	HGNC	HGNC:30795	-	ENSSSCP00000000781	-	A0A4X1UN16.10,F1SKA6.57	UPI000BAD6440	-	-
5:66915685	ENSSSCG00000000738	6.27155	6.23805e-08	0.000273775	0.932635	0.148709	0.649171	0.421423	cis	unpruned	S3	Linear	5:66915685-66915685	A	downstream_gene_variant	MODIFIER	TSPAN11	ENSSSCG00000000734	Transcript	ENSSSCT00000000797.5	protein_coding	-	-	-	-	-	-	-	rs331450798	4116	1	HGNC	HGNC:30795	-	ENSSSCP00000000781	-	A0A4X1UN16.10,F1SKA6.57	UPI000BAD6440	-	-
17:31861528	ENSSSCG00000037324	6.26952	6.28532e-08	0.000273775	1.02791	0.163954	0.649049	0.421265	cis	unpruned	S3	Linear	17:31861528-31861528	A	missense_variant	MODERATE	MAVS	ENSSSCG00000007143	Transcript	ENSSSCT00000034089.4	protein_coding	4/7	-	471	313	105	P/S	Ccg/Tcg	-	-	-1	HGNC	HGNC:29233	P1	ENSSSCP00000029237	-	A0A5K1V3V4.12	UPI000A2B7A26	-	-
17:31930626	ENSSSCG00000037324	6.26952	6.28532e-08	0.000273775	1.02791	0.163954	0.649049	0.421265	cis	unpruned	S3	Linear	17:31930626-31930626	C	upstream_gene_variant	MODIFIER	CDC25B	ENSSSCG00000007151	Transcript	ENSSSCT00000007824.5	protein_coding	-	-	-	-	-	-	-	-	1384	-1	HGNC	HGNC:1726	P2	ENSSSCP00000007614	-	A0A5K1V645.9,A0A8D0WT21.1	UPI00133FF2B3	-	-
17:31930702	ENSSSCG00000037324	6.26952	6.28532e-08	0.000273775	1.02791	0.163954	0.649049	0.421265	cis	unpruned	S3	Linear	17:31930702-31930702	G	upstream_gene_variant	MODIFIER	CDC25B	ENSSSCG00000007151	Transcript	ENSSSCT00000007824.5	protein_coding	-	-	-	-	-	-	-	-	1460	-1	HGNC	HGNC:1726	P2	ENSSSCP00000007614	-	A0A5K1V645.9,A0A8D0WT21.1	UPI00133FF2B3	-	-
17:31931670	ENSSSCG00000037324	6.26952	6.28532e-08	0.000273775	1.02791	0.163954	0.649049	0.421265	cis	unpruned	S3	Linear	17:31931670-31931670	T	upstream_gene_variant	MODIFIER	CDC25B	ENSSSCG00000007151	Transcript	ENSSSCT00000007824.5	protein_coding	-	-	-	-	-	-	-	-	2428	-1	HGNC	HGNC:1726	P2	ENSSSCP00000007614	-	A0A5K1V645.9,A0A8D0WT21.1	UPI00133FF2B3	-	-
17:31932370	ENSSSCG00000037324	6.26952	6.28532e-08	0.000273775	1.02791	0.163954	0.649049	0.421265	cis	unpruned	S3	Linear	17:31932370-31932370	A	upstream_gene_variant	MODIFIER	CDC25B	ENSSSCG00000007151	Transcript	ENSSSCT00000007824.5	protein_coding	-	-	-	-	-	-	-	-	3128	-1	HGNC	HGNC:1726	P2	ENSSSCP00000007614	-	A0A5K1V645.9,A0A8D0WT21.1	UPI00133FF2B3	-	-
17:31932498	ENSSSCG00000037324	6.26952	6.28532e-08	0.000273775	1.02791	0.163954	0.649049	0.421265	cis	unpruned	S3	Linear	17:31932498-31932498	T	upstream_gene_variant	MODIFIER	CDC25B	ENSSSCG00000007151	Transcript	ENSSSCT00000007824.5	protein_coding	-	-	-	-	-	-	-	-	3256	-1	HGNC	HGNC:1726	P2	ENSSSCP00000007614	-	A0A5K1V645.9,A0A8D0WT21.1	UPI00133FF2B3	-	-
17:31953166	ENSSSCG00000037324	6.26952	6.28532e-08	0.000273775	1.02791	0.163954	0.649049	0.421265	cis	unpruned	S3	Linear	17:31953166-31953166	C	3_prime_UTR_variant	MODIFIER	HSPA12B	ENSSSCG00000007147	Transcript	ENSSSCT00000007820.5	protein_coding	12/12	-	6776	-	-	-	-	-	-	-1	HGNC	HGNC:16193	-	ENSSSCP00000007610	-	F1S8C1.62	-	-	-
17:31956235	ENSSSCG00000037324	6.26952	6.28532e-08	0.000273775	1.02791	0.163954	0.649049	0.421265	cis	unpruned	S3	Linear	17:31956235-31956235	T	3_prime_UTR_variant	MODIFIER	HSPA12B	ENSSSCG00000007147	Transcript	ENSSSCT00000007820.5	protein_coding	12/12	-	3707	-	-	-	-	-	-	-1	HGNC	HGNC:16193	-	ENSSSCP00000007610	-	F1S8C1.62	-	-	-
17:31956283	ENSSSCG00000037324	6.26952	6.28532e-08	0.000273775	1.02791	0.163954	0.649049	0.421265	cis	unpruned	S3	Linear	17:31956283-31956283	A	3_prime_UTR_variant	MODIFIER	HSPA12B	ENSSSCG00000007147	Transcript	ENSSSCT00000007820.5	protein_coding	12/12	-	3659	-	-	-	-	-	-	-1	HGNC	HGNC:16193	-	ENSSSCP00000007610	-	F1S8C1.62	-	-	-
17:31957708	ENSSSCG00000037324	6.26952	6.28532e-08	0.000273775	1.02791	0.163954	0.649049	0.421265	cis	unpruned	S3	Linear	17:31957708-31957708	T	3_prime_UTR_variant	MODIFIER	HSPA12B	ENSSSCG00000007147	Transcript	ENSSSCT00000007820.5	protein_coding	12/12	-	2234	-	-	-	-	-	-	-1	HGNC	HGNC:16193	-	ENSSSCP00000007610	-	F1S8C1.62	-	-	-
17:31957753	ENSSSCG00000037324	6.26952	6.28532e-08	0.000273775	1.02791	0.163954	0.649049	0.421265	cis	unpruned	S3	Linear	17:31957753-31957753	C	3_prime_UTR_variant	MODIFIER	HSPA12B	ENSSSCG00000007147	Transcript	ENSSSCT00000007820.5	protein_coding	12/12	-	2189	-	-	-	-	-	-	-1	HGNC	HGNC:16193	-	ENSSSCP00000007610	-	F1S8C1.62	-	-	-
16:47295185	ENSSSCG00000016963	-6.26595	6.36913e-08	0.000273775	-1.05343	0.16812	-0.648835	0.420987	cis	unpruned	S3	Linear	16:47295185-47295185	G	synonymous_variant	LOW	SLC30A5	ENSSSCG00000022430	Transcript	ENSSSCT00000042625.2	protein_coding	3/13	-	445	246	82	S	tcT/tcG	-	-	1	HGNC	HGNC:19089	A2	ENSSSCP00000038494	-	A0A287A3F0.22	UPI00123476C4	-	-
17:31911350	ENSSSCG00000037324	6.26438	6.40648e-08	0.000273775	0.97119	0.155034	0.648741	0.420865	cis	unpruned	S3	Linear	17:31911350-31911350	G	3_prime_UTR_variant	MODIFIER	CDC25B	ENSSSCG00000007151	Transcript	ENSSSCT00000007824.5	protein_coding	16/16	-	2164	-	-	-	-	-	-	-1	HGNC	HGNC:1726	P2	ENSSSCP00000007614	-	A0A5K1V645.9,A0A8D0WT21.1	UPI00133FF2B3	-	-
8:12618685	ENSSSCG00000029989	6.2642	6.41063e-08	0.000273775	0.813509	0.129866	0.64873	0.420851	cis	unpruned	S3	Linear	8:12618685-12618685	G	synonymous_variant	LOW	LAP3	ENSSSCG00000023604	Transcript	ENSSSCT00000027356.3	protein_coding	13/13	-	1686	1512	504	T	acA/acG	-	-	1	HGNC	HGNC:18449	P1	ENSSSCP00000021972	P28839.112	-	UPI0006B1B389	-	-
8:12618740	ENSSSCG00000029989	6.2642	6.41063e-08	0.000273775	0.813509	0.129866	0.64873	0.420851	cis	unpruned	S3	Linear	8:12618740-12618740	G	3_prime_UTR_variant	MODIFIER	LAP3	ENSSSCG00000023604	Transcript	ENSSSCT00000027356.3	protein_coding	13/13	-	1741	-	-	-	-	-	-	1	HGNC	HGNC:18449	P1	ENSSSCP00000021972	P28839.112	-	UPI0006B1B389	-	-
8:12618754	ENSSSCG00000029989	6.2642	6.41063e-08	0.000273775	0.813509	0.129866	0.64873	0.420851	cis	unpruned	S3	Linear	8:12618754-12618754	C	3_prime_UTR_variant	MODIFIER	LAP3	ENSSSCG00000023604	Transcript	ENSSSCT00000027356.3	protein_coding	13/13	-	1755	-	-	-	-	-	-	1	HGNC	HGNC:18449	P1	ENSSSCP00000021972	P28839.112	-	UPI0006B1B389	-	-
8:12618757	ENSSSCG00000029989	6.2642	6.41063e-08	0.000273775	0.813509	0.129866	0.64873	0.420851	cis	unpruned	S3	Linear	8:12618757-12618757	C	3_prime_UTR_variant	MODIFIER	LAP3	ENSSSCG00000023604	Transcript	ENSSSCT00000027356.3	protein_coding	13/13	-	1758	-	-	-	-	-	-	1	HGNC	HGNC:18449	P1	ENSSSCP00000021972	P28839.112	-	UPI0006B1B389	-	-
8:12618841	ENSSSCG00000029989	6.2642	6.41063e-08	0.000273775	0.813509	0.129866	0.64873	0.420851	cis	unpruned	S3	Linear	8:12618841-12618841	G	3_prime_UTR_variant	MODIFIER	LAP3	ENSSSCG00000023604	Transcript	ENSSSCT00000027356.3	protein_coding	13/13	-	1842	-	-	-	-	-	-	1	HGNC	HGNC:18449	P1	ENSSSCP00000021972	P28839.112	-	UPI0006B1B389	-	-
8:12618993	ENSSSCG00000029989	6.2642	6.41063e-08	0.000273775	0.813509	0.129866	0.64873	0.420851	cis	unpruned	S3	Linear	8:12618993-12618993	A	3_prime_UTR_variant	MODIFIER	LAP3	ENSSSCG00000023604	Transcript	ENSSSCT00000027356.3	protein_coding	13/13	-	1994	-	-	-	-	-	-	1	HGNC	HGNC:18449	P1	ENSSSCP00000021972	P28839.112	-	UPI0006B1B389	-	-
8:12624163	ENSSSCG00000029989	6.2642	6.41063e-08	0.000273775	0.813509	0.129866	0.64873	0.420851	cis	unpruned	S3	Linear	8:12624163-12624163	G	synonymous_variant	LOW	MED28	ENSSSCG00000029989	Transcript	ENSSSCT00000025116.3	protein_coding	1/4	-	22	9	3	T	acT/acG	-	-	1	HGNC	HGNC:24628	P1	ENSSSCP00000027205	-	A0A8D1SI70.1,I3LSW2.47	UPI0012365AE5	-	-
8:12624178	ENSSSCG00000029989	6.2642	6.41063e-08	0.000273775	0.813509	0.129866	0.64873	0.420851	cis	unpruned	S3	Linear	8:12624178-12624178	A	synonymous_variant	LOW	MED28	ENSSSCG00000029989	Transcript	ENSSSCT00000025116.3	protein_coding	1/4	-	37	24	8	G	ggG/ggA	-	-	1	HGNC	HGNC:24628	P1	ENSSSCP00000027205	-	A0A8D1SI70.1,I3LSW2.47	UPI0012365AE5	-	-
8:12624181	ENSSSCG00000029989	6.2642	6.41063e-08	0.000273775	0.813509	0.129866	0.64873	0.420851	cis	unpruned	S3	Linear	8:12624181-12624181	C	synonymous_variant	LOW	MED28	ENSSSCG00000029989	Transcript	ENSSSCT00000025116.3	protein_coding	1/4	-	40	27	9	P	ccT/ccC	-	-	1	HGNC	HGNC:24628	P1	ENSSSCP00000027205	-	A0A8D1SI70.1,I3LSW2.47	UPI0012365AE5	-	-
8:12624193	ENSSSCG00000029989	6.2642	6.41063e-08	0.000273775	0.813509	0.129866	0.64873	0.420851	cis	unpruned	S3	Linear	8:12624193-12624193	A	synonymous_variant	LOW	MED28	ENSSSCG00000029989	Transcript	ENSSSCT00000025116.3	protein_coding	1/4	-	52	39	13	P	ccG/ccA	-	-	1	HGNC	HGNC:24628	P1	ENSSSCP00000027205	-	A0A8D1SI70.1,I3LSW2.47	UPI0012365AE5	-	-
8:12624238	ENSSSCG00000029989	6.2642	6.41063e-08	0.000273775	0.813509	0.129866	0.64873	0.420851	cis	unpruned	S3	Linear	8:12624238-12624238	G	synonymous_variant	LOW	MED28	ENSSSCG00000029989	Transcript	ENSSSCT00000025116.3	protein_coding	1/4	-	97	84	28	G	ggT/ggG	-	-	1	HGNC	HGNC:24628	P1	ENSSSCP00000027205	-	A0A8D1SI70.1,I3LSW2.47	UPI0012365AE5	-	-
8:12630724	ENSSSCG00000029989	6.2642	6.41063e-08	0.000273775	0.813509	0.129866	0.64873	0.420851	cis	unpruned	S3	Linear	8:12630724-12630724	A	synonymous_variant	LOW	MED28	ENSSSCG00000029989	Transcript	ENSSSCT00000025116.3	protein_coding	4/4	-	418	405	135	V	gtG/gtA	-	-	1	HGNC	HGNC:24628	P1	ENSSSCP00000027205	-	A0A8D1SI70.1,I3LSW2.47	UPI0012365AE5	-	-
8:12630864	ENSSSCG00000029989	6.2642	6.41063e-08	0.000273775	0.813509	0.129866	0.64873	0.420851	cis	unpruned	S3	Linear	8:12630864-12630864	A	3_prime_UTR_variant	MODIFIER	MED28	ENSSSCG00000029989	Transcript	ENSSSCT00000025116.3	protein_coding	4/4	-	558	-	-	-	-	-	-	1	HGNC	HGNC:24628	P1	ENSSSCP00000027205	-	A0A8D1SI70.1,I3LSW2.47	UPI0012365AE5	-	-
8:12630881	ENSSSCG00000029989	6.2642	6.41063e-08	0.000273775	0.813509	0.129866	0.64873	0.420851	cis	unpruned	S3	Linear	8:12630881-12630881	T	3_prime_UTR_variant	MODIFIER	MED28	ENSSSCG00000029989	Transcript	ENSSSCT00000025116.3	protein_coding	4/4	-	575	-	-	-	-	-	-	1	HGNC	HGNC:24628	P1	ENSSSCP00000027205	-	A0A8D1SI70.1,I3LSW2.47	UPI0012365AE5	-	-
8:12630910	ENSSSCG00000029989	6.2642	6.41063e-08	0.000273775	0.813509	0.129866	0.64873	0.420851	cis	unpruned	S3	Linear	8:12630910-12630910	A	3_prime_UTR_variant	MODIFIER	MED28	ENSSSCG00000029989	Transcript	ENSSSCT00000025116.3	protein_coding	4/4	-	604	-	-	-	-	-	-	1	HGNC	HGNC:24628	P1	ENSSSCP00000027205	-	A0A8D1SI70.1,I3LSW2.47	UPI0012365AE5	-	-
8:12631338	ENSSSCG00000029989	6.2642	6.41063e-08	0.000273775	0.813509	0.129866	0.64873	0.420851	cis	unpruned	S3	Linear	8:12631338-12631338	G	3_prime_UTR_variant	MODIFIER	MED28	ENSSSCG00000029989	Transcript	ENSSSCT00000025116.3	protein_coding	4/4	-	1032	-	-	-	-	-	-	1	HGNC	HGNC:24628	P1	ENSSSCP00000027205	-	A0A8D1SI70.1,I3LSW2.47	UPI0012365AE5	-	-
8:12631467	ENSSSCG00000029989	6.2642	6.41063e-08	0.000273775	0.813509	0.129866	0.64873	0.420851	cis	unpruned	S3	Linear	8:12631467-12631467	T	3_prime_UTR_variant	MODIFIER	MED28	ENSSSCG00000029989	Transcript	ENSSSCT00000025116.3	protein_coding	4/4	-	1161	-	-	-	-	-	-	1	HGNC	HGNC:24628	P1	ENSSSCP00000027205	-	A0A8D1SI70.1,I3LSW2.47	UPI0012365AE5	-	-
8:12631546	ENSSSCG00000029989	6.2642	6.41063e-08	0.000273775	0.813509	0.129866	0.64873	0.420851	cis	unpruned	S3	Linear	8:12631546-12631546	A	3_prime_UTR_variant	MODIFIER	MED28	ENSSSCG00000029989	Transcript	ENSSSCT00000025116.3	protein_coding	4/4	-	1240	-	-	-	-	-	-	1	HGNC	HGNC:24628	P1	ENSSSCP00000027205	-	A0A8D1SI70.1,I3LSW2.47	UPI0012365AE5	-	-
8:12631756	ENSSSCG00000029989	6.2642	6.41063e-08	0.000273775	0.813509	0.129866	0.64873	0.420851	cis	unpruned	S3	Linear	8:12631756-12631756	T	3_prime_UTR_variant	MODIFIER	MED28	ENSSSCG00000029989	Transcript	ENSSSCT00000025116.3	protein_coding	4/4	-	1450	-	-	-	-	-	-	1	HGNC	HGNC:24628	P1	ENSSSCP00000027205	-	A0A8D1SI70.1,I3LSW2.47	UPI0012365AE5	-	-
8:12631871	ENSSSCG00000029989	6.2642	6.41063e-08	0.000273775	0.813509	0.129866	0.64873	0.420851	cis	unpruned	S3	Linear	8:12631871-12631871	T	3_prime_UTR_variant	MODIFIER	MED28	ENSSSCG00000029989	Transcript	ENSSSCT00000025116.3	protein_coding	4/4	-	1565	-	-	-	-	-	-	1	HGNC	HGNC:24628	P1	ENSSSCP00000027205	-	A0A8D1SI70.1,I3LSW2.47	UPI0012365AE5	-	-
8:12631920	ENSSSCG00000029989	6.2642	6.41063e-08	0.000273775	0.813509	0.129866	0.64873	0.420851	cis	unpruned	S3	Linear	8:12631920-12631920	G	3_prime_UTR_variant	MODIFIER	MED28	ENSSSCG00000029989	Transcript	ENSSSCT00000025116.3	protein_coding	4/4	-	1614	-	-	-	-	-	-	1	HGNC	HGNC:24628	P1	ENSSSCP00000027205	-	A0A8D1SI70.1,I3LSW2.47	UPI0012365AE5	-	-
8:12631921	ENSSSCG00000029989	6.2642	6.41063e-08	0.000273775	0.813509	0.129866	0.64873	0.420851	cis	unpruned	S3	Linear	8:12631921-12631921	C	3_prime_UTR_variant	MODIFIER	MED28	ENSSSCG00000029989	Transcript	ENSSSCT00000025116.3	protein_coding	4/4	-	1615	-	-	-	-	-	-	1	HGNC	HGNC:24628	P1	ENSSSCP00000027205	-	A0A8D1SI70.1,I3LSW2.47	UPI0012365AE5	-	-
8:12632010	ENSSSCG00000029989	6.2642	6.41063e-08	0.000273775	0.813509	0.129866	0.64873	0.420851	cis	unpruned	S3	Linear	8:12632010-12632010	A	3_prime_UTR_variant	MODIFIER	MED28	ENSSSCG00000029989	Transcript	ENSSSCT00000025116.3	protein_coding	4/4	-	1704	-	-	-	-	-	-	1	HGNC	HGNC:24628	P1	ENSSSCP00000027205	-	A0A8D1SI70.1,I3LSW2.47	UPI0012365AE5	-	-
8:12632135	ENSSSCG00000029989	6.2642	6.41063e-08	0.000273775	0.813509	0.129866	0.64873	0.420851	cis	unpruned	S3	Linear	8:12632135-12632135	A	3_prime_UTR_variant	MODIFIER	MED28	ENSSSCG00000029989	Transcript	ENSSSCT00000025116.3	protein_coding	4/4	-	1829	-	-	-	-	-	-	1	HGNC	HGNC:24628	P1	ENSSSCP00000027205	-	A0A8D1SI70.1,I3LSW2.47	UPI0012365AE5	-	-
8:12632200	ENSSSCG00000029989	6.2642	6.41063e-08	0.000273775	0.813509	0.129866	0.64873	0.420851	cis	unpruned	S3	Linear	8:12632200-12632200	T	3_prime_UTR_variant	MODIFIER	MED28	ENSSSCG00000029989	Transcript	ENSSSCT00000025116.3	protein_coding	4/4	-	1894	-	-	-	-	-	-	1	HGNC	HGNC:24628	P1	ENSSSCP00000027205	-	A0A8D1SI70.1,I3LSW2.47	UPI0012365AE5	-	-
8:12632527	ENSSSCG00000029989	6.2642	6.41063e-08	0.000273775	0.813509	0.129866	0.64873	0.420851	cis	unpruned	S3	Linear	8:12632527-12632527	C	3_prime_UTR_variant	MODIFIER	MED28	ENSSSCG00000029989	Transcript	ENSSSCT00000025116.3	protein_coding	4/4	-	2221	-	-	-	-	-	-	1	HGNC	HGNC:24628	P1	ENSSSCP00000027205	-	A0A8D1SI70.1,I3LSW2.47	UPI0012365AE5	-	-
8:12632844	ENSSSCG00000029989	6.2642	6.41063e-08	0.000273775	0.813509	0.129866	0.64873	0.420851	cis	unpruned	S3	Linear	8:12632844-12632844	G	3_prime_UTR_variant	MODIFIER	MED28	ENSSSCG00000029989	Transcript	ENSSSCT00000025116.3	protein_coding	4/4	-	2538	-	-	-	-	-	-	1	HGNC	HGNC:24628	P1	ENSSSCP00000027205	-	A0A8D1SI70.1,I3LSW2.47	UPI0012365AE5	-	-
8:12633030	ENSSSCG00000029989	6.2642	6.41063e-08	0.000273775	0.813509	0.129866	0.64873	0.420851	cis	unpruned	S3	Linear	8:12633030-12633030	C	3_prime_UTR_variant	MODIFIER	MED28	ENSSSCG00000029989	Transcript	ENSSSCT00000025116.3	protein_coding	4/4	-	2724	-	-	-	-	-	-	1	HGNC	HGNC:24628	P1	ENSSSCP00000027205	-	A0A8D1SI70.1,I3LSW2.47	UPI0012365AE5	-	-
4:1454382	ENSSSCG00000040535	6.24963	6.76721e-08	0.000287973	1.38881	0.222223	0.647855	0.419716	cis	unpruned	S3	Linear	4:1454382-1454382	C	3_prime_UTR_variant	MODIFIER	LYNX1	ENSSSCG00000031724	Transcript	ENSSSCT00000036834.2	protein_coding	4/4	-	2950	-	-	-	-	-	-	1	HGNC	HGNC:29604	P1	ENSSSCP00000050110	-	A0A8D1GWJ9.1,A0A287B109.12	UPI000A2B2983	-	-
4:1454385	ENSSSCG00000040535	6.24963	6.76721e-08	0.000287973	1.38881	0.222223	0.647855	0.419716	cis	unpruned	S3	Linear	4:1454385-1454385	A	3_prime_UTR_variant	MODIFIER	LYNX1	ENSSSCG00000031724	Transcript	ENSSSCT00000036834.2	protein_coding	4/4	-	2953	-	-	-	-	-	-	1	HGNC	HGNC:29604	P1	ENSSSCP00000050110	-	A0A8D1GWJ9.1,A0A287B109.12	UPI000A2B2983	-	-
9:8401801	ENSSSCG00000014830	-6.24736	6.82444e-08	0.000289455	-0.95796	0.153339	-0.647718	0.419539	cis	unpruned	S3	Linear	9:8401801-8401801	T	intron_variant	MODIFIER	C2CD3	ENSSSCG00000014835	Transcript	ENSSSCT00000016187.5	protein_coding	-	30/30	-	-	-	-	-	rs788727667	-	-1	HGNC	HGNC:24564	P2	ENSSSCP00000015754	-	F1SUR6.60	-	-	-
8:135018914	ENSSSCG00000009240	-6.24728	6.82628e-08	0.000289455	-0.943905	0.151091	-0.647714	0.419533	cis	unpruned	S3	Linear	8:135018914-135018914	A	3_prime_UTR_variant	MODIFIER	ABRAXAS1	ENSSSCG00000009234	Transcript	ENSSSCT00000010113.4	protein_coding	9/11	-	2060	-	-	-	-	rs333105267	-	1	HGNC	HGNC:25829	P1	ENSSSCP00000009847	-	F1RW10.64	UPI0001C96F10	-	-
14:114956490	ENSSSCG00000030271	6.24515	6.88062e-08	0.000291241	1.13892	0.182368	0.647585	0.419367	cis	unpruned	S3	Linear	14:114956490-114956490	A	downstream_gene_variant	MODIFIER	SLK	ENSSSCG00000010606	Transcript	ENSSSCT00000011602.5	protein_coding	-	-	-	-	-	-	-	rs327489756	1420	1	HGNC	HGNC:11088	-	ENSSSCP00000011300	-	A0A8D0TAF0.1,F1S5P2.78	UPI00017EFFBC	-	-
14:48863764	ENSSSCG00000010039	6.23742	7.08077e-08	0.000298654	1.20243	0.192777	0.64712	0.418764	cis	unpruned	S3	Linear	14:48863764-48863764	A	downstream_gene_variant	MODIFIER	ZNF280B	ENSSSCG00000033879	Transcript	ENSSSCT00000056771.2	protein_coding	-	-	-	-	-	-	-	rs786568312	1498	-1	HGNC	HGNC:23022	P1	ENSSSCP00000034390	-	A0A286ZSE8.21	UPI0012367664	-	-
14:48863777	ENSSSCG00000010039	6.23742	7.08077e-08	0.000298654	1.20243	0.192777	0.64712	0.418764	cis	unpruned	S3	Linear	14:48863777-48863777	A	downstream_gene_variant	MODIFIER	ZNF280B	ENSSSCG00000033879	Transcript	ENSSSCT00000056771.2	protein_coding	-	-	-	-	-	-	-	-	1485	-1	HGNC	HGNC:23022	P1	ENSSSCP00000034390	-	A0A286ZSE8.21	UPI0012367664	-	-
5:63852464	ENSSSCG00000026812	-6.23113	7.24803e-08	0.00030517	-1.16232	0.186535	-0.64674	0.418273	cis	unpruned	S3	Linear	5:63852464-63852464	G	synonymous_variant	LOW	USP5	ENSSSCG00000000684	Transcript	ENSSSCT00000000745.5	protein_coding	7/18	-	825	783	261	Y	taT/taC	rs341629602	-	-1	HGNC	HGNC:12628	-	ENSSSCP00000000729	-	F1SLU6.89	-	-	-
12:26336912	ENSSSCG00000039259	6.22882	7.31056e-08	0.000307261	0.904971	0.145288	0.6466	0.418092	cis	unpruned	S3	Linear	12:26336912-26336912	T	upstream_gene_variant	MODIFIER	PPP1R9B	ENSSSCG00000017584	Transcript	ENSSSCT00000019143.5	protein_coding	-	-	-	-	-	-	-	rs323232022	350	-1	HGNC	HGNC:9298	P1	ENSSSCP00000018637	-	F1RT57.64	UPI001236FC21	-	-
12:26367067	ENSSSCG00000039259	6.21894	7.58332e-08	0.000318165	0.988893	0.159013	0.646003	0.41732	cis	unpruned	S3	Linear	12:26367067-26367067	C	intron_variant	MODIFIER	SGCA	ENSSSCG00000017583	Transcript	ENSSSCT00000019141.5	protein_coding	-	8/9	-	-	-	-	-	-	-	1	HGNC	HGNC:10805	-	ENSSSCP00000018635	-	A0A8D1R2X3.1,A0A5K1UBB6.10	UPI0012340691	-	-
14:141345934	ENSSSCG00000010773	-6.20556	7.96947e-08	0.000325381	-1.04004	0.167598	-0.645192	0.416273	cis	unpruned	S3	Linear	14:141345934-141345934	G	intron_variant	MODIFIER	ECHS1	ENSSSCG00000038086	Transcript	ENSSSCT00000046483.3	protein_coding	-	3/7	-	-	-	-	-	rs333821152	-	-1	HGNC	HGNC:3151	P1	ENSSSCP00000040850	-	A0A287AA21.32	UPI0010B368FE	-	-
17:31911311	ENSSSCG00000037324	6.20446	8.00187e-08	0.000325381	1.00235	0.161553	0.645125	0.416187	cis	unpruned	S3	Linear	17:31911311-31911311	A	3_prime_UTR_variant	MODIFIER	CDC25B	ENSSSCG00000007151	Transcript	ENSSSCT00000007824.5	protein_coding	16/16	-	2203	-	-	-	-	-	-	-1	HGNC	HGNC:1726	P2	ENSSSCP00000007614	-	A0A5K1V645.9,A0A8D0WT21.1	UPI00133FF2B3	-	-
8:9125148	ENSSSCG00000022358	-6.20221	8.069e-08	0.000325381	-1.02797	0.165743	-0.644989	0.41601	cis	unpruned	S3	Linear	8:9125148-9125148	C	5_prime_UTR_variant	MODIFIER	RAB28	ENSSSCG00000022358	Transcript	ENSSSCT00000009553.5	protein_coding	1/8	-	92	-	-	-	-	rs320101343	-	-1	HGNC	HGNC:9768	A1	ENSSSCP00000009308	-	F1S5G0.53	-	-	-
5:63651614	ENSSSCG00000026812	-6.19995	8.13694e-08	0.000325381	-1.16652	0.18815	-0.644851	0.415833	cis	unpruned	S3	Linear	5:63651614-63651614	G	downstream_gene_variant	MODIFIER	SNORA70	ENSSSCG00000020375	Transcript	ENSSSCT00000021970.2	snoRNA	-	-	-	-	-	-	-	-	4630	-1	RFAM	-	-	-	-	-	-	-	-
5:63654489	ENSSSCG00000026812	-6.19995	8.13694e-08	0.000325381	-1.16652	0.18815	-0.644851	0.415833	cis	unpruned	S3	Linear	5:63654489-63654489	T	downstream_gene_variant	MODIFIER	SNORA70	ENSSSCG00000020375	Transcript	ENSSSCT00000021970.2	snoRNA	-	-	-	-	-	-	-	rs81214774	1755	-1	RFAM	-	-	-	-	-	-	-	-
5:63654528	ENSSSCG00000026812	-6.19995	8.13694e-08	0.000325381	-1.16652	0.18815	-0.644851	0.415833	cis	unpruned	S3	Linear	5:63654528-63654528	A	downstream_gene_variant	MODIFIER	SNORA70	ENSSSCG00000020375	Transcript	ENSSSCT00000021970.2	snoRNA	-	-	-	-	-	-	-	rs81214776	1716	-1	RFAM	-	-	-	-	-	-	-	-
5:63654622	ENSSSCG00000026812	-6.19995	8.13694e-08	0.000325381	-1.16652	0.18815	-0.644851	0.415833	cis	unpruned	S3	Linear	5:63654622-63654622	C	downstream_gene_variant	MODIFIER	SNORA70	ENSSSCG00000020375	Transcript	ENSSSCT00000021970.2	snoRNA	-	-	-	-	-	-	-	rs81214779	1622	-1	RFAM	-	-	-	-	-	-	-	-
5:63654634	ENSSSCG00000026812	-6.19995	8.13694e-08	0.000325381	-1.16652	0.18815	-0.644851	0.415833	cis	unpruned	S3	Linear	5:63654634-63654634	A	downstream_gene_variant	MODIFIER	SNORA70	ENSSSCG00000020375	Transcript	ENSSSCT00000021970.2	snoRNA	-	-	-	-	-	-	-	rs81214780	1610	-1	RFAM	-	-	-	-	-	-	-	-
5:63654972	ENSSSCG00000026812	-6.19995	8.13694e-08	0.000325381	-1.16652	0.18815	-0.644851	0.415833	cis	unpruned	S3	Linear	5:63654972-63654972	T	downstream_gene_variant	MODIFIER	SNORA70	ENSSSCG00000020375	Transcript	ENSSSCT00000021970.2	snoRNA	-	-	-	-	-	-	-	rs81214786	1272	-1	RFAM	-	-	-	-	-	-	-	-
5:63670632	ENSSSCG00000026812	-6.19995	8.13694e-08	0.000325381	-1.16652	0.18815	-0.644851	0.415833	cis	unpruned	S3	Linear	5:63670632-63670632	T	3_prime_UTR_variant	MODIFIER	C1S	ENSSSCG00000055651	Transcript	ENSSSCT00000102347.1	protein_coding	13/13	-	2632	-	-	-	-	-	-	-1	HGNC	HGNC:1247	P1	ENSSSCP00000079942	-	-	-	-	-
5:63670717	ENSSSCG00000026812	-6.19995	8.13694e-08	0.000325381	-1.16652	0.18815	-0.644851	0.415833	cis	unpruned	S3	Linear	5:63670717-63670717	T	3_prime_UTR_variant	MODIFIER	C1S	ENSSSCG00000055651	Transcript	ENSSSCT00000102347.1	protein_coding	13/13	-	2547	-	-	-	-	-	-	-1	HGNC	HGNC:1247	P1	ENSSSCP00000079942	-	-	-	-	-
5:63676190	ENSSSCG00000026812	-6.19995	8.13694e-08	0.000325381	-1.16652	0.18815	-0.644851	0.415833	cis	unpruned	S3	Linear	5:63676190-63676190	A	synonymous_variant	LOW	C1S	ENSSSCG00000055651	Transcript	ENSSSCT00000102347.1	protein_coding	8/13	-	1288	1278	426	D	gaC/gaT	-	-	-1	HGNC	HGNC:1247	P1	ENSSSCP00000079942	-	-	-	-	-
5:63678555	ENSSSCG00000026812	-6.19995	8.13694e-08	0.000325381	-1.16652	0.18815	-0.644851	0.415833	cis	unpruned	S3	Linear	5:63678555-63678555	A	synonymous_variant	LOW	C1S	ENSSSCG00000055651	Transcript	ENSSSCT00000102347.1	protein_coding	5/13	-	850	840	280	A	gcC/gcT	-	-	-1	HGNC	HGNC:1247	P1	ENSSSCP00000079942	-	-	-	-	-
5:63756189	ENSSSCG00000026812	-6.19995	8.13694e-08	0.000325381	-1.16652	0.18815	-0.644851	0.415833	cis	unpruned	S3	Linear	5:63756189-63756189	G	downstream_gene_variant	MODIFIER	ssc-mir-141	ENSSSCG00000020795	Transcript	ENSSSCT00000022420.3	miRNA	-	-	-	-	-	-	-	rs329674195	1389	-1	miRBase	-	-	-	-	-	-	-	-
5:63839307	ENSSSCG00000026812	-6.19995	8.13694e-08	0.000325381	-1.16652	0.18815	-0.644851	0.415833	cis	unpruned	S3	Linear	5:63839307-63839307	T	downstream_gene_variant	MODIFIER	USP5	ENSSSCG00000000684	Transcript	ENSSSCT00000000745.5	protein_coding	-	-	-	-	-	-	-	-	4438	-1	HGNC	HGNC:12628	-	ENSSSCP00000000729	-	F1SLU6.89	-	-	-
5:63839480	ENSSSCG00000026812	-6.19995	8.13694e-08	0.000325381	-1.16652	0.18815	-0.644851	0.415833	cis	unpruned	S3	Linear	5:63839480-63839480	C	downstream_gene_variant	MODIFIER	USP5	ENSSSCG00000000684	Transcript	ENSSSCT00000000745.5	protein_coding	-	-	-	-	-	-	-	-	4265	-1	HGNC	HGNC:12628	-	ENSSSCP00000000729	-	F1SLU6.89	-	-	-
5:63839525	ENSSSCG00000026812	-6.19995	8.13694e-08	0.000325381	-1.16652	0.18815	-0.644851	0.415833	cis	unpruned	S3	Linear	5:63839525-63839525	C	downstream_gene_variant	MODIFIER	USP5	ENSSSCG00000000684	Transcript	ENSSSCT00000000745.5	protein_coding	-	-	-	-	-	-	-	-	4220	-1	HGNC	HGNC:12628	-	ENSSSCP00000000729	-	F1SLU6.89	-	-	-
5:63839531	ENSSSCG00000026812	-6.19995	8.13694e-08	0.000325381	-1.16652	0.18815	-0.644851	0.415833	cis	unpruned	S3	Linear	5:63839531-63839531	C	downstream_gene_variant	MODIFIER	USP5	ENSSSCG00000000684	Transcript	ENSSSCT00000000745.5	protein_coding	-	-	-	-	-	-	-	-	4214	-1	HGNC	HGNC:12628	-	ENSSSCP00000000729	-	F1SLU6.89	-	-	-
5:63839709	ENSSSCG00000026812	-6.19995	8.13694e-08	0.000325381	-1.16652	0.18815	-0.644851	0.415833	cis	unpruned	S3	Linear	5:63839709-63839709	G	downstream_gene_variant	MODIFIER	USP5	ENSSSCG00000000684	Transcript	ENSSSCT00000000745.5	protein_coding	-	-	-	-	-	-	-	-	4036	-1	HGNC	HGNC:12628	-	ENSSSCP00000000729	-	F1SLU6.89	-	-	-
5:63839721	ENSSSCG00000026812	-6.19995	8.13694e-08	0.000325381	-1.16652	0.18815	-0.644851	0.415833	cis	unpruned	S3	Linear	5:63839721-63839721	T	downstream_gene_variant	MODIFIER	USP5	ENSSSCG00000000684	Transcript	ENSSSCT00000000745.5	protein_coding	-	-	-	-	-	-	-	-	4024	-1	HGNC	HGNC:12628	-	ENSSSCP00000000729	-	F1SLU6.89	-	-	-
5:63840701	ENSSSCG00000026812	-6.19995	8.13694e-08	0.000325381	-1.16652	0.18815	-0.644851	0.415833	cis	unpruned	S3	Linear	5:63840701-63840701	G	downstream_gene_variant	MODIFIER	USP5	ENSSSCG00000000684	Transcript	ENSSSCT00000000745.5	protein_coding	-	-	-	-	-	-	-	-	3044	-1	HGNC	HGNC:12628	-	ENSSSCP00000000729	-	F1SLU6.89	-	-	-
5:63841116	ENSSSCG00000026812	-6.19995	8.13694e-08	0.000325381	-1.16652	0.18815	-0.644851	0.415833	cis	unpruned	S3	Linear	5:63841116-63841116	T	downstream_gene_variant	MODIFIER	USP5	ENSSSCG00000000684	Transcript	ENSSSCT00000000745.5	protein_coding	-	-	-	-	-	-	-	rs80867502	2629	-1	HGNC	HGNC:12628	-	ENSSSCP00000000729	-	F1SLU6.89	-	-	-
5:63844054	ENSSSCG00000026812	-6.19995	8.13694e-08	0.000325381	-1.16652	0.18815	-0.644851	0.415833	cis	unpruned	S3	Linear	5:63844054-63844054	C	3_prime_UTR_variant	MODIFIER	USP5	ENSSSCG00000000684	Transcript	ENSSSCT00000000745.5	protein_coding	18/18	-	3075	-	-	-	-	-	-	-1	HGNC	HGNC:12628	-	ENSSSCP00000000729	-	F1SLU6.89	-	-	-
5:63844181	ENSSSCG00000026812	-6.19995	8.13694e-08	0.000325381	-1.16652	0.18815	-0.644851	0.415833	cis	unpruned	S3	Linear	5:63844181-63844181	G	3_prime_UTR_variant	MODIFIER	USP5	ENSSSCG00000000684	Transcript	ENSSSCT00000000745.5	protein_coding	18/18	-	2948	-	-	-	-	-	-	-1	HGNC	HGNC:12628	-	ENSSSCP00000000729	-	F1SLU6.89	-	-	-
5:63844358	ENSSSCG00000026812	-6.19995	8.13694e-08	0.000325381	-1.16652	0.18815	-0.644851	0.415833	cis	unpruned	S3	Linear	5:63844358-63844358	G	3_prime_UTR_variant	MODIFIER	USP5	ENSSSCG00000000684	Transcript	ENSSSCT00000000745.5	protein_coding	18/18	-	2771	-	-	-	-	-	-	-1	HGNC	HGNC:12628	-	ENSSSCP00000000729	-	F1SLU6.89	-	-	-
5:63845599	ENSSSCG00000026812	-6.19995	8.13694e-08	0.000325381	-1.16652	0.18815	-0.644851	0.415833	cis	unpruned	S3	Linear	5:63845599-63845599	A	synonymous_variant	LOW	USP5	ENSSSCG00000000684	Transcript	ENSSSCT00000000745.5	protein_coding	17/18	-	2349	2307	769	A	gcA/gcT	-	-	-1	HGNC	HGNC:12628	-	ENSSSCP00000000729	-	F1SLU6.89	-	-	-
5:63846305	ENSSSCG00000026812	-6.19995	8.13694e-08	0.000325381	-1.16652	0.18815	-0.644851	0.415833	cis	unpruned	S3	Linear	5:63846305-63846305	A	synonymous_variant	LOW	USP5	ENSSSCG00000000684	Transcript	ENSSSCT00000000745.5	protein_coding	16/18	-	2124	2082	694	L	ctC/ctT	rs340029058	-	-1	HGNC	HGNC:12628	-	ENSSSCP00000000729	-	F1SLU6.89	-	-	-
5:63851671	ENSSSCG00000026812	-6.19995	8.13694e-08	0.000325381	-1.16652	0.18815	-0.644851	0.415833	cis	unpruned	S3	Linear	5:63851671-63851671	G	synonymous_variant	LOW	USP5	ENSSSCG00000000684	Transcript	ENSSSCT00000000745.5	protein_coding	8/18	-	1011	969	323	P	ccT/ccC	rs326442512	-	-1	HGNC	HGNC:12628	-	ENSSSCP00000000729	-	F1SLU6.89	-	-	-
4:1012822	ENSSSCG00000040535	-6.19302	8.3487e-08	0.00033329	-0.870877	0.140622	-0.64443	0.41529	cis	unpruned	S3	Linear	4:1012822-1012822	A	missense_variant	MODERATE	ZC3H3	ENSSSCG00000006956	Transcript	ENSSSCT00000007621.4	protein_coding	2/13	-	811	796	266	A/T	Gca/Aca	rs1113019021	-	1	HGNC	HGNC:28972	P1	ENSSSCP00000007418	-	A0A8D1N388.1,F1SEV6.54	UPI001236E951	-	tolerated(0.5)
6:119914460	ENSSSCG00000030002	6.19197	8.38129e-08	0.000334032	0.908977	0.146799	0.644366	0.415208	cis	unpruned	S3	Linear	6:119914460-119914460	A	missense_variant	MODERATE	ELP2	ENSSSCG00000020898	Transcript	ENSSSCT00000026023.3	protein_coding	14/22	-	1978	1474	492	D/N	Gat/Aat	rs332970496	-	1	HGNC	HGNC:18248	P1	ENSSSCP00000019467	-	A0A8D1Q5N6.1,I3L616.66	UPI0002105CC0	-	tolerated(0.19)
2:68657191	ENSSSCG00000027434	6.18806	8.50372e-08	0.000338347	1.24171	0.200662	0.644128	0.414901	cis	unpruned	S3	Linear	2:68657191-68657191	G	non_coding_transcript_exon_variant	MODIFIER	-	ENSSSCG00000044985	Transcript	ENSSSCT00000074723.2	lncRNA	2/2	-	2425	-	-	-	-	-	-	-1	-	-	-	-	-	-	-	-	-
16:19550125	ENSSSCG00000032650	6.18668	8.54728e-08	0.000339514	1.19874	0.193761	0.644044	0.414793	cis	unpruned	S3	Linear	16:19550125-19550125	G	3_prime_UTR_variant	MODIFIER	ADAMTS12	ENSSSCG00000016816	Transcript	ENSSSCT00000018309.5	protein_coding	23/23	-	5460	-	-	-	-	rs196955655	-	-1	HGNC	HGNC:14605	-	ENSSSCP00000017814	-	F1SP19.68	UPI001236C056	-	-
8:113956707	ENSSSCG00000009144	6.18575	8.57688e-08	0.000339627	0.779328	0.125988	0.643987	0.41472	cis	unpruned	S3	Linear	8:113956707-113956707	A	intron_variant	MODIFIER	HADH	ENSSSCG00000009150	Transcript	ENSSSCT00000010020.4	protein_coding	-	7/9	-	-	-	-	-	rs334820903	-	-1	EntrezGene	-	-	ENSSSCP00000009757	-	A0A2C9F3C3.11,A0A8D0S1G3.1	UPI000BAD6725	-	-
17:32034692	ENSSSCG00000037324	6.1857	8.57857e-08	0.000339627	0.886047	0.143241	0.643984	0.414716	cis	unpruned	S3	Linear	17:32034692-32034692	G	missense_variant	MODERATE	ADAM33	ENSSSCG00000007145	Transcript	ENSSSCT00000040912.2	protein_coding	19/22	-	2256	2213	738	S/W	tCg/tGg	-	-	1	HGNC	HGNC:15478	P1	ENSSSCP00000046938	-	A0A287ASR6.22,A0A8D0ZV60.1	UPI000A2AFDC1	-	-
12:2077585	ENSSSCG00000017140	6.18475	8.60888e-08	0.000340263	0.771354	0.124719	0.643926	0.414641	cis	unpruned	S3	Linear	12:2077585-2077585	G	3_prime_UTR_variant	MODIFIER	ENDOV	ENSSSCG00000030277	Transcript	ENSSSCT00000018665.4	protein_coding	8/8	-	3560	-	-	-	-	-	-	-1	HGNC	HGNC:26640	A2	ENSSSCP00000018164	-	F1RZ91.47	UPI0012359F9D	-	-
6:62205956	ENSSSCG00000038009	6.1821	8.69381e-08	0.000343052	1.84352	0.298202	0.643765	0.414433	cis	unpruned	S3	Linear	6:62205956-62205956	C	downstream_gene_variant	MODIFIER	-	ENSSSCG00000033601	Transcript	ENSSSCT00000054649.3	protein_coding	-	-	-	-	-	-	-	-	2066	-1	-	-	P1	ENSSSCP00000040353	-	A0A8D1LT14.1,A0A287A8U2.20	UPI0003AEAAE2	-	-
12:1710053	ENSSSCG00000017140	6.17707	8.85748e-08	0.000347979	0.902231	0.146061	0.643458	0.414038	cis	unpruned	S3	Linear	12:1710053-1710053	T	3_prime_UTR_variant	MODIFIER	RPTOR	ENSSSCG00000017139	Transcript	ENSSSCT00000018658.5	protein_coding	32/32	-	4991	-	-	-	-	rs343361675	-	-1	HGNC	HGNC:30287	-	ENSSSCP00000018157	-	F1RZY7.77,A0A8D0SFU2.1	UPI000BAD69C2	-	-
12:1710066	ENSSSCG00000017140	6.17707	8.85748e-08	0.000347979	0.902231	0.146061	0.643458	0.414038	cis	unpruned	S3	Linear	12:1710066-1710066	G	3_prime_UTR_variant	MODIFIER	RPTOR	ENSSSCG00000017139	Transcript	ENSSSCT00000018658.5	protein_coding	32/32	-	4978	-	-	-	-	rs328465129	-	-1	HGNC	HGNC:30287	-	ENSSSCP00000018157	-	F1RZY7.77,A0A8D0SFU2.1	UPI000BAD69C2	-	-
16:19548663	ENSSSCG00000032650	6.17692	8.8624e-08	0.000347979	1.30846	0.21183	0.643449	0.414026	cis	unpruned	S3	Linear	16:19548663-19548663	A	3_prime_UTR_variant	MODIFIER	ADAMTS12	ENSSSCG00000016816	Transcript	ENSSSCT00000018309.5	protein_coding	23/23	-	6922	-	-	-	-	-	-	-1	HGNC	HGNC:14605	-	ENSSSCP00000017814	-	F1SP19.68	UPI001236C056	-	-
18:28124633	ENSSSCG00000016627	6.17162	9.03819e-08	0.000354298	1.13978	0.184681	0.643125	0.41361	cis	unpruned	S3	Linear	18:28124633-28124633	A	intron_variant	MODIFIER	LSM8	ENSSSCG00000021652	Transcript	ENSSSCT00000018096.5	protein_coding	-	4/4	-	-	-	-	-	-	-	-1	HGNC	HGNC:20471	P1	ENSSSCP00000017606	-	A0A4X1W3A0.13,F2Z5P9.81	UPI00000041B7	-	-
6:49405355	ENSSSCG00000002990	6.16994	9.09474e-08	0.000355931	1.34437	0.21789	0.643022	0.413478	cis	unpruned	S3	Linear	6:49405355-49405355	C	upstream_gene_variant	MODIFIER	B3GNT8	ENSSSCG00000032536	Transcript	ENSSSCT00000048268.1	protein_coding	-	-	-	-	-	-	-	-	2694	-1	HGNC	HGNC:24139	P1	ENSSSCP00000032513	-	A0A8D0QP03.1,A0A286ZLM1.27	UPI0001C95923	-	-
18:48538642	ENSSSCG00000028523	-6.16417	9.29129e-08	0.000363027	-1.113	0.18056	-0.642669	0.413024	cis	unpruned	S3	Linear	18:48538642-48538642	C	downstream_gene_variant	MODIFIER	HUS1	ENSSSCG00000028523	Transcript	ENSSSCT00000036937.3	protein_coding	-	-	-	-	-	-	-	-	3960	1	HGNC	HGNC:5309	P1	ENSSSCP00000040283	-	A0A8D0VF77.1,A0A287A8S7.24	UPI0012359DD2	-	-
4:1452818	ENSSSCG00000040535	6.15964	9.44833e-08	0.00036856	1.34259	0.217966	0.642393	0.412668	cis	unpruned	S3	Linear	4:1452818-1452818	T	3_prime_UTR_variant	MODIFIER	LYNX1	ENSSSCG00000031724	Transcript	ENSSSCT00000036834.2	protein_coding	4/4	-	1386	-	-	-	-	-	-	1	HGNC	HGNC:29604	P1	ENSSSCP00000050110	-	A0A8D1GWJ9.1,A0A287B109.12	UPI000A2B2983	-	-
9:74943319	ENSSSCG00000029515	-6.15076	9.76446e-08	0.00038027	-0.818646	0.133097	-0.641848	0.411969	cis	unpruned	S3	Linear	9:74943319-74943319	T	downstream_gene_variant	MODIFIER	PPP1R9A	ENSSSCG00000015329	Transcript	ENSSSCT00000016702.5	protein_coding	-	-	-	-	-	-	-	rs341069526	2957	1	HGNC	HGNC:14946	A2	ENSSSCP00000016256	-	F1SFA4.48	UPI000A2B7C3B	-	-
5:63871871	ENSSSCG00000026812	-6.14743	9.88568e-08	0.000384364	-1.13455	0.184557	-0.641644	0.411706	cis	unpruned	S3	Linear	5:63871871-63871871	T	3_prime_UTR_variant	MODIFIER	P3H3	ENSSSCG00000000681	Transcript	ENSSSCT00000000742.4	protein_coding	15/15	-	2385	-	-	-	-	rs324712243	-	-1	HGNC	HGNC:19318	P2	ENSSSCP00000000726	-	F1SLU9.59	UPI00022CDA8D	-	-
14:29366938	ENSSSCG00000009792	6.14115	1.01184e-07	0.000392774	1.98738	0.323617	0.641258	0.411211	cis	unpruned	S3	Linear	14:29366938-29366938	G	3_prime_UTR_variant	MODIFIER	-	ENSSSCG00000009770	Transcript	ENSSSCT00000010712.5	protein_coding	7/7	-	1112	-	-	-	-	-	-	1	-	-	-	ENSSSCP00000010433	-	F1RFL6.68	-	-	-
9:8382298	ENSSSCG00000014830	-6.14036	1.01479e-07	0.000393279	-0.943496	0.153655	-0.641209	0.411149	cis	unpruned	S3	Linear	9:8382298-8382298	G	intron_variant	MODIFIER	UCP3	ENSSSCG00000014834	Transcript	ENSSSCT00000016186.5	protein_coding	-	7/7	-	-	-	-	-	rs325559708	-	-1	HGNC	HGNC:12519	A1	ENSSSCP00000015753	-	F6QBC3.23	UPI0012353679	-	-
17:32809258	ENSSSCG00000037324	6.13471	1.03627e-07	0.000400951	1.08801	0.177353	0.640861	0.410703	cis	unpruned	S3	Linear	17:32809258-32809258	G	synonymous_variant	LOW	VPS16	ENSSSCG00000007167	Transcript	ENSSSCT00000007840.5	protein_coding	5/24	-	955	405	135	V	gtG/gtC	rs343756171	-	-1	HGNC	HGNC:14584	P1	ENSSSCP00000007629	-	A0A8D0U823.1,F1S8A3.66	UPI0006B1C5A8	-	-
18:48537421	ENSSSCG00000028523	-6.12766	1.06367e-07	0.000409817	-1.25336	0.204542	-0.640427	0.410147	cis	unpruned	S3	Linear	18:48537421-48537421	C	downstream_gene_variant	MODIFIER	HUS1	ENSSSCG00000028523	Transcript	ENSSSCT00000036937.3	protein_coding	-	-	-	-	-	-	-	-	2739	1	HGNC	HGNC:5309	P1	ENSSSCP00000040283	-	A0A8D0VF77.1,A0A287A8S7.24	UPI0012359DD2	-	-
17:32517859	ENSSSCG00000037324	6.1273	1.06509e-07	0.000409817	0.795285	0.129794	0.640405	0.410119	cis	unpruned	S3	Linear	17:32517859-32517859	A	3_prime_UTR_variant	MODIFIER	LZTS3	ENSSSCG00000007161	Transcript	ENSSSCT00000053360.3	protein_coding	5/5	-	3551	-	-	-	-	-	-	1	HGNC	HGNC:30139	P1	ENSSSCP00000042606	-	A0A8D0ZQT6.1,A0A287AF03.9	UPI0012354CB7	-	-
4:393445	ENSSSCG00000040535	6.12317	1.0815e-07	0.000409817	0.849355	0.138712	0.64015	0.409793	cis	unpruned	S3	Linear	4:393445-393445	T	downstream_gene_variant	MODIFIER	ADCK5	ENSSSCG00000005907	Transcript	ENSSSCT00000006487.6	protein_coding	-	-	-	-	-	-	-	rs80869337	283	-1	HGNC	HGNC:21738	P1	ENSSSCP00000006316	-	F1RSN7.54	UPI0001C960F8	-	-
4:620155	ENSSSCG00000040535	6.12317	1.0815e-07	0.000409817	0.849355	0.138712	0.64015	0.409793	cis	unpruned	S3	Linear	4:620155-620155	C	upstream_gene_variant	MODIFIER	GPAA1	ENSSSCG00000005912	Transcript	ENSSSCT00000006492.4	protein_coding	-	-	-	-	-	-	-	rs331480211	1914	-1	HGNC	HGNC:4446	P1	ENSSSCP00000006321	-	F1RSN2.63,A0A8D1UNI9.1	UPI0012341280	-	-
4:743782	ENSSSCG00000040535	6.12317	1.0815e-07	0.000409817	0.849355	0.138712	0.64015	0.409793	cis	unpruned	S3	Linear	4:743782-743782	A	missense_variant	MODERATE	PLEC	ENSSSCG00000039094	Transcript	ENSSSCT00000038538.3	protein_coding	31/32	-	5415	5216	1739	R/H	cGc/cAc	-	-	1	HGNC	HGNC:9069	P1	ENSSSCP00000049773	-	A0A287B0Y8.24	UPI000A2B8A79	-	tolerated(0.13)
4:747229	ENSSSCG00000040535	6.12317	1.0815e-07	0.000409817	0.849355	0.138712	0.64015	0.409793	cis	unpruned	S3	Linear	4:747229-747229	T	synonymous_variant	LOW	PLEC	ENSSSCG00000039094	Transcript	ENSSSCT00000038538.3	protein_coding	32/32	-	8755	8556	2852	A	gcC/gcT	-	-	1	HGNC	HGNC:9069	P1	ENSSSCP00000049773	-	A0A287B0Y8.24	UPI000A2B8A79	-	-
4:748153	ENSSSCG00000040535	6.12317	1.0815e-07	0.000409817	0.849355	0.138712	0.64015	0.409793	cis	unpruned	S3	Linear	4:748153-748153	A	synonymous_variant	LOW	PLEC	ENSSSCG00000039094	Transcript	ENSSSCT00000038538.3	protein_coding	32/32	-	9679	9480	3160	A	gcG/gcA	-	-	1	HGNC	HGNC:9069	P1	ENSSSCP00000049773	-	A0A287B0Y8.24	UPI000A2B8A79	-	-
4:748603	ENSSSCG00000040535	6.12317	1.0815e-07	0.000409817	0.849355	0.138712	0.64015	0.409793	cis	unpruned	S3	Linear	4:748603-748603	A	synonymous_variant	LOW	PLEC	ENSSSCG00000039094	Transcript	ENSSSCT00000038538.3	protein_coding	32/32	-	10129	9930	3310	P	ccG/ccA	-	-	1	HGNC	HGNC:9069	P1	ENSSSCP00000049773	-	A0A287B0Y8.24	UPI000A2B8A79	-	-
4:749977	ENSSSCG00000040535	6.12317	1.0815e-07	0.000409817	0.849355	0.138712	0.64015	0.409793	cis	unpruned	S3	Linear	4:749977-749977	T	synonymous_variant	LOW	PLEC	ENSSSCG00000039094	Transcript	ENSSSCT00000038538.3	protein_coding	32/32	-	11503	11304	3768	H	caC/caT	-	-	1	HGNC	HGNC:9069	P1	ENSSSCP00000049773	-	A0A287B0Y8.24	UPI000A2B8A79	-	-
4:752161	ENSSSCG00000040535	6.12317	1.0815e-07	0.000409817	0.849355	0.138712	0.64015	0.409793	cis	unpruned	S3	Linear	4:752161-752161	T	synonymous_variant	LOW	PLEC	ENSSSCG00000039094	Transcript	ENSSSCT00000038538.3	protein_coding	32/32	-	13687	13488	4496	A	gcC/gcT	-	-	1	HGNC	HGNC:9069	P1	ENSSSCP00000049773	-	A0A287B0Y8.24	UPI000A2B8A79	-	-
4:753350	ENSSSCG00000040535	6.12317	1.0815e-07	0.000409817	0.849355	0.138712	0.64015	0.409793	cis	unpruned	S3	Linear	4:753350-753350	T	3_prime_UTR_variant	MODIFIER	PLEC	ENSSSCG00000039094	Transcript	ENSSSCT00000038538.3	protein_coding	32/32	-	14876	-	-	-	-	-	-	1	HGNC	HGNC:9069	P1	ENSSSCP00000049773	-	A0A287B0Y8.24	UPI000A2B8A79	-	-
4:830506	ENSSSCG00000040535	6.12317	1.0815e-07	0.000409817	0.849355	0.138712	0.64015	0.409793	cis	unpruned	S3	Linear	4:830506-830506	G	synonymous_variant	LOW	SCRIB	ENSSSCG00000039466	Transcript	ENSSSCT00000062881.3	protein_coding	13/33	-	1822	1623	541	Q	caA/caG	-	-	1	HGNC	HGNC:30377	A2	ENSSSCP00000049186	-	A0A287AZ68.19	-	-	-
4:832536	ENSSSCG00000040535	6.12317	1.0815e-07	0.000409817	0.849355	0.138712	0.64015	0.409793	cis	unpruned	S3	Linear	4:832536-832536	C	synonymous_variant	LOW	SCRIB	ENSSSCG00000039466	Transcript	ENSSSCT00000062881.3	protein_coding	16/33	-	2380	2181	727	G	ggT/ggC	-	-	1	HGNC	HGNC:30377	A2	ENSSSCP00000049186	-	A0A287AZ68.19	-	-	-
18:48536683	ENSSSCG00000028523	-6.10997	1.13567e-07	0.000426444	-0.985114	0.16123	-0.639335	0.408749	cis	unpruned	S3	Linear	18:48536683-48536683	G	downstream_gene_variant	MODIFIER	HUS1	ENSSSCG00000028523	Transcript	ENSSSCT00000036937.3	protein_coding	-	-	-	-	-	-	-	-	2001	1	HGNC	HGNC:5309	P1	ENSSSCP00000040283	-	A0A8D0VF77.1,A0A287A8S7.24	UPI0012359DD2	-	-
12:26294768	ENSSSCG00000039259	6.10699	1.14829e-07	0.000426444	0.946832	0.155041	0.63915	0.408513	cis	unpruned	S3	Linear	12:26294768-26294768	A	downstream_gene_variant	MODIFIER	SAMD14	ENSSSCG00000017585	Transcript	ENSSSCT00000035061.3	protein_coding	-	-	-	-	-	-	-	-	1248	-1	HGNC	HGNC:27312	P1	ENSSSCP00000030854	-	A0A8D0N3S9.1,K7GSH0.43	UPI000A2B021D	-	-
12:26319433	ENSSSCG00000039259	6.10699	1.14829e-07	0.000426444	0.946832	0.155041	0.63915	0.408513	cis	unpruned	S3	Linear	12:26319433-26319433	G	3_prime_UTR_variant	MODIFIER	PPP1R9B	ENSSSCG00000017584	Transcript	ENSSSCT00000019143.5	protein_coding	11/11	-	3738	-	-	-	-	-	-	-1	HGNC	HGNC:9298	P1	ENSSSCP00000018637	-	F1RT57.64	UPI001236FC21	-	-
12:26319521	ENSSSCG00000039259	6.10699	1.14829e-07	0.000426444	0.946832	0.155041	0.63915	0.408513	cis	unpruned	S3	Linear	12:26319521-26319521	C	3_prime_UTR_variant	MODIFIER	PPP1R9B	ENSSSCG00000017584	Transcript	ENSSSCT00000019143.5	protein_coding	11/11	-	3650	-	-	-	-	-	-	-1	HGNC	HGNC:9298	P1	ENSSSCP00000018637	-	F1RT57.64	UPI001236FC21	-	-
12:26320039	ENSSSCG00000039259	6.10699	1.14829e-07	0.000426444	0.946832	0.155041	0.63915	0.408513	cis	unpruned	S3	Linear	12:26320039-26320039	A	3_prime_UTR_variant	MODIFIER	PPP1R9B	ENSSSCG00000017584	Transcript	ENSSSCT00000019143.5	protein_coding	11/11	-	3132	-	-	-	-	-	-	-1	HGNC	HGNC:9298	P1	ENSSSCP00000018637	-	F1RT57.64	UPI001236FC21	-	-
12:26320068	ENSSSCG00000039259	6.10699	1.14829e-07	0.000426444	0.946832	0.155041	0.63915	0.408513	cis	unpruned	S3	Linear	12:26320068-26320068	C	3_prime_UTR_variant	MODIFIER	PPP1R9B	ENSSSCG00000017584	Transcript	ENSSSCT00000019143.5	protein_coding	11/11	-	3103	-	-	-	-	-	-	-1	HGNC	HGNC:9298	P1	ENSSSCP00000018637	-	F1RT57.64	UPI001236FC21	-	-
12:26320431	ENSSSCG00000039259	6.10699	1.14829e-07	0.000426444	0.946832	0.155041	0.63915	0.408513	cis	unpruned	S3	Linear	12:26320431-26320431	A	3_prime_UTR_variant	MODIFIER	PPP1R9B	ENSSSCG00000017584	Transcript	ENSSSCT00000019143.5	protein_coding	11/11	-	2740	-	-	-	-	-	-	-1	HGNC	HGNC:9298	P1	ENSSSCP00000018637	-	F1RT57.64	UPI001236FC21	-	-
12:26320513	ENSSSCG00000039259	6.10699	1.14829e-07	0.000426444	0.946832	0.155041	0.63915	0.408513	cis	unpruned	S3	Linear	12:26320513-26320513	G	3_prime_UTR_variant	MODIFIER	PPP1R9B	ENSSSCG00000017584	Transcript	ENSSSCT00000019143.5	protein_coding	11/11	-	2658	-	-	-	-	rs81433157	-	-1	HGNC	HGNC:9298	P1	ENSSSCP00000018637	-	F1RT57.64	UPI001236FC21	-	-
12:26320639	ENSSSCG00000039259	6.10699	1.14829e-07	0.000426444	0.946832	0.155041	0.63915	0.408513	cis	unpruned	S3	Linear	12:26320639-26320639	C	3_prime_UTR_variant	MODIFIER	PPP1R9B	ENSSSCG00000017584	Transcript	ENSSSCT00000019143.5	protein_coding	11/11	-	2532	-	-	-	-	-	-	-1	HGNC	HGNC:9298	P1	ENSSSCP00000018637	-	F1RT57.64	UPI001236FC21	-	-
12:26321018	ENSSSCG00000039259	6.10699	1.14829e-07	0.000426444	0.946832	0.155041	0.63915	0.408513	cis	unpruned	S3	Linear	12:26321018-26321018	T	synonymous_variant	LOW	PPP1R9B	ENSSSCG00000017584	Transcript	ENSSSCT00000019143.5	protein_coding	10/11	-	2367	2367	789	A	gcG/gcA	-	-	-1	HGNC	HGNC:9298	P1	ENSSSCP00000018637	-	F1RT57.64	UPI001236FC21	-	-
12:26321448	ENSSSCG00000039259	6.10699	1.14829e-07	0.000426444	0.946832	0.155041	0.63915	0.408513	cis	unpruned	S3	Linear	12:26321448-26321448	A	synonymous_variant	LOW	PPP1R9B	ENSSSCG00000017584	Transcript	ENSSSCT00000019143.5	protein_coding	9/11	-	2251	2251	751	L	Ctg/Ttg	-	-	-1	HGNC	HGNC:9298	P1	ENSSSCP00000018637	-	F1RT57.64	UPI001236FC21	-	-
12:26321590	ENSSSCG00000039259	6.10699	1.14829e-07	0.000426444	0.946832	0.155041	0.63915	0.408513	cis	unpruned	S3	Linear	12:26321590-26321590	C	synonymous_variant	LOW	PPP1R9B	ENSSSCG00000017584	Transcript	ENSSSCT00000019143.5	protein_coding	9/11	-	2109	2109	703	R	cgA/cgG	-	-	-1	HGNC	HGNC:9298	P1	ENSSSCP00000018637	-	F1RT57.64	UPI001236FC21	-	-
12:61330806	ENSSSCG00000037557	-6.10691	1.1486e-07	0.000426444	-1.14306	0.187175	-0.639146	0.408507	cis	unpruned	S3	Linear	12:61330806-61330806	G	intron_variant	MODIFIER	DHRS7B	ENSSSCG00000031802	Transcript	ENSSSCT00000056289.3	protein_coding	-	1/7	-	-	-	-	-	-	-	1	HGNC	HGNC:24547	P1	ENSSSCP00000037708	-	A0A5G2QPY2.8,A0A287A1V9.26	UPI000A2B1297	-	-
4:40410709	ENSSSCG00000006090	-6.10435	1.15955e-07	0.00042984	-1.13792	0.186411	-0.638987	0.408304	cis	unpruned	S3	Linear	4:40410709-40410709	A	downstream_gene_variant	MODIFIER	UQCRB	ENSSSCG00000055783	Transcript	ENSSSCT00000053158.3	protein_coding	-	-	-	-	-	-	-	rs703189752	1652	1	HGNC	HGNC:12582	P1	ENSSSCP00000033604	-	A0A4X1U2M7.10,A0A286ZPR8.18	UPI00017EF955	-	-
4:90721944	ENSSSCG00000033585	-6.10217	1.16895e-07	0.000432655	-1.07336	0.175898	-0.638852	0.408131	cis	unpruned	S3	Linear	4:90721944-90721944	T	5_prime_UTR_variant	MODIFIER	DUSP23	ENSSSCG00000033585	Transcript	ENSSSCT00000049522.2	protein_coding	1/3	-	3	-	-	-	-	-	-	-1	HGNC	HGNC:21480	P1	ENSSSCP00000033896	-	A0A4X1VVH1.11,A0A286ZQZ8.22	UPI0002105766	-	-
12:2077604	ENSSSCG00000017140	6.101	1.174e-07	0.00043385	0.75884	0.12438	0.638779	0.408039	cis	unpruned	S3	Linear	12:2077604-2077604	G	3_prime_UTR_variant	MODIFIER	ENDOV	ENSSSCG00000030277	Transcript	ENSSSCT00000018665.4	protein_coding	8/8	-	3541	-	-	-	-	-	-	-1	HGNC	HGNC:26640	A2	ENSSSCP00000018164	-	F1RZ91.47	UPI0012359F9D	-	-
1:112815810	ENSSSCG00000004584	6.09857	1.18464e-07	0.000434928	1.26646	0.207665	0.638628	0.407846	cis	unpruned	S3	Linear	1:112815810-112815810	G	synonymous_variant	LOW	MYO1E	ENSSSCG00000004587	Transcript	ENSSSCT00000063902.3	protein_coding	7/27	-	720	627	209	R	agA/agG	-	-	1	HGNC	HGNC:7599	-	ENSSSCP00000054858	-	A0A4X1TR04.9,A0A287BEA3.25	UPI000BADA602	-	-
4:40376249	ENSSSCG00000006090	-6.09548	1.19823e-07	0.000434928	-1.14458	0.187775	-0.638437	0.407602	cis	unpruned	S3	Linear	4:40376249-40376249	T	5_prime_UTR_variant	MODIFIER	MTERF3	ENSSSCG00000006090	Transcript	ENSSSCT00000006681.5	protein_coding	1/10	-	63	-	-	-	-	-	-	1	HGNC	HGNC:24258	P1	ENSSSCP00000006501	-	A0A4X1U2Q6.10,F1RY61.68	UPI00017EFF40	-	-
4:97272644	ENSSSCG00000027091	-6.09219	1.21295e-07	0.000434928	-0.916802	0.150488	-0.638232	0.407341	cis	unpruned	S3	Linear	4:97272644-97272644	G	downstream_gene_variant	MODIFIER	S100A10	ENSSSCG00000006612	Transcript	ENSSSCT00000035099.3	protein_coding	-	-	-	-	-	-	-	-	131	1	HGNC	HGNC:10487	P1	ENSSSCP00000030365	-	A0A4X1W024.13,F2Z5M2.86	UPI0000005BAB	-	-
4:97272651	ENSSSCG00000027091	-6.09219	1.21295e-07	0.000434928	-0.916802	0.150488	-0.638232	0.407341	cis	unpruned	S3	Linear	4:97272651-97272651	A	downstream_gene_variant	MODIFIER	S100A10	ENSSSCG00000006612	Transcript	ENSSSCT00000035099.3	protein_coding	-	-	-	-	-	-	-	-	138	1	HGNC	HGNC:10487	P1	ENSSSCP00000030365	-	A0A4X1W024.13,F2Z5M2.86	UPI0000005BAB	-	-
17:40625103	ENSSSCG00000036402	6.09042	1.22088e-07	0.000434928	1.77086	0.290762	0.638123	0.407201	cis	unpruned	S3	Linear	17:40625103-40625103	C	upstream_gene_variant	MODIFIER	-	ENSSSCG00000007336	Transcript	ENSSSCT00000008027.5	protein_coding	-	-	-	-	-	-	-	-	2010	1	-	-	A2	ENSSSCP00000007813	-	A0A5S6G2V3.5,A0A8D1N014.1	UPI0012343B21	-	-
2:7887671	ENSSSCG00000013040	6.08239	1.25771e-07	0.000434928	1.11559	0.183414	0.637624	0.406564	cis	unpruned	S3	Linear	2:7887671-7887671	G	3_prime_UTR_variant	MODIFIER	TRPT1	ENSSSCG00000013040	Transcript	ENSSSCT00000014253.5	protein_coding	7/7	-	1883	-	-	-	-	rs81211523	-	1	HGNC	HGNC:20316	P1	ENSSSCP00000013867	-	F1RQ02.61	UPI000BAD9EAE	-	-
6:44060556	ENSSSCG00000023267	-6.08198	1.25964e-07	0.000434928	-1.1981	0.196993	-0.637598	0.406531	cis	unpruned	S3	Linear	6:44060556-44060556	G	intron_variant	MODIFIER	GPI	ENSSSCG00000002873	Transcript	ENSSSCT00000003173.5	protein_coding	-	8/16	-	-	-	-	-	-	-	1	EntrezGene	-	-	ENSSSCP00000003092	-	A0A8D1VCZ5.1,F1RNV1.50	UPI001236D3D5	-	-
8:113959048	ENSSSCG00000009144	6.0798	1.26984e-07	0.000434928	0.725116	0.119267	0.637462	0.406358	cis	unpruned	S3	Linear	8:113959048-113959048	G	intron_variant	MODIFIER	HADH	ENSSSCG00000009150	Transcript	ENSSSCT00000010020.4	protein_coding	-	7/9	-	-	-	-	-	rs344374207	-	-1	EntrezGene	-	-	ENSSSCP00000009757	-	A0A2C9F3C3.11,A0A8D0S1G3.1	UPI000BAD6725	-	-
18:48538018	ENSSSCG00000028523	-6.07928	1.27225e-07	0.000434928	-1.12391	0.184875	-0.63743	0.406317	cis	unpruned	S3	Linear	18:48538018-48538018	A	downstream_gene_variant	MODIFIER	HUS1	ENSSSCG00000028523	Transcript	ENSSSCT00000036937.3	protein_coding	-	-	-	-	-	-	-	-	3336	1	HGNC	HGNC:5309	P1	ENSSSCP00000040283	-	A0A8D0VF77.1,A0A287A8S7.24	UPI0012359DD2	-	-
8:135149519	ENSSSCG00000009240	-6.07907	1.27323e-07	0.000434928	-0.87022	0.14315	-0.637417	0.406301	cis	unpruned	S3	Linear	8:135149519-135149519	A	synonymous_variant	LOW	COQ2	ENSSSCG00000009238	Transcript	ENSSSCT00000010118.5	protein_coding	7/7	-	1060	1009	337	R	Cga/Aga	-	-	1	HGNC	HGNC:25223	P1	ENSSSCP00000009852	-	A0A4X1TL08.12,A0A287B031.22,F1RVD9.65	UPI0002106139	-	-
8:135149817	ENSSSCG00000009240	-6.07907	1.27323e-07	0.000434928	-0.87022	0.14315	-0.637417	0.406301	cis	unpruned	S3	Linear	8:135149817-135149817	G	3_prime_UTR_variant	MODIFIER	COQ2	ENSSSCG00000009238	Transcript	ENSSSCT00000010118.5	protein_coding	7/7	-	1358	-	-	-	-	-	-	1	HGNC	HGNC:25223	P1	ENSSSCP00000009852	-	A0A4X1TL08.12,A0A287B031.22,F1RVD9.65	UPI0002106139	-	-
8:135149833	ENSSSCG00000009240	-6.07907	1.27323e-07	0.000434928	-0.87022	0.14315	-0.637417	0.406301	cis	unpruned	S3	Linear	8:135149833-135149833	C	3_prime_UTR_variant	MODIFIER	COQ2	ENSSSCG00000009238	Transcript	ENSSSCT00000010118.5	protein_coding	7/7	-	1374	-	-	-	-	-	-	1	HGNC	HGNC:25223	P1	ENSSSCP00000009852	-	A0A4X1TL08.12,A0A287B031.22,F1RVD9.65	UPI0002106139	-	-
8:135149893	ENSSSCG00000009240	-6.07907	1.27323e-07	0.000434928	-0.87022	0.14315	-0.637417	0.406301	cis	unpruned	S3	Linear	8:135149893-135149893	C	3_prime_UTR_variant	MODIFIER	COQ2	ENSSSCG00000009238	Transcript	ENSSSCT00000010118.5	protein_coding	7/7	-	1434	-	-	-	-	-	-	1	HGNC	HGNC:25223	P1	ENSSSCP00000009852	-	A0A4X1TL08.12,A0A287B031.22,F1RVD9.65	UPI0002106139	-	-
4:1492056	ENSSSCG00000040535	6.07859	1.2755e-07	0.000434928	1.27511	0.20977	0.637387	0.406263	cis	unpruned	S3	Linear	4:1492056-1492056	C	synonymous_variant	LOW	JRK	ENSSSCG00000037975	Transcript	ENSSSCT00000047608.1	protein_coding	1/1	-	1257	1257	419	P	ccT/ccC	-	-	1	HGNC	HGNC:6199	P1	ENSSSCP00000056402	-	A0A287BJZ7.25	UPI000A2B3D90	-	-
9:60709525	ENSSSCG00000028123	-6.07595	1.28805e-07	0.000434928	-1.62222	0.26699	-0.637222	0.406053	cis	unpruned	S3	Linear	9:60709525-60709525	A	intron_variant	MODIFIER	JAM3	ENSSSCG00000015256	Transcript	ENSSSCT00000016625.3	protein_coding	-	8/8	-	-	-	-	-	rs321541444	-	1	HGNC	HGNC:15532	A2	ENSSSCP00000016179	-	F1S6C7.62,A0A8D0X5W3.1	UPI000A2AFE0E	-	-
9:60709861	ENSSSCG00000028123	-6.07595	1.28805e-07	0.000434928	-1.62222	0.26699	-0.637222	0.406053	cis	unpruned	S3	Linear	9:60709861-60709861	T	intron_variant	MODIFIER	JAM3	ENSSSCG00000015256	Transcript	ENSSSCT00000016625.3	protein_coding	-	8/8	-	-	-	-	-	rs331130826	-	1	HGNC	HGNC:15532	A2	ENSSSCP00000016179	-	F1S6C7.62,A0A8D0X5W3.1	UPI000A2AFE0E	-	-
9:60711578	ENSSSCG00000028123	-6.07595	1.28805e-07	0.000434928	-1.62222	0.26699	-0.637222	0.406053	cis	unpruned	S3	Linear	9:60711578-60711578	C	intron_variant	MODIFIER	JAM3	ENSSSCG00000015256	Transcript	ENSSSCT00000016625.3	protein_coding	-	8/8	-	-	-	-	-	rs325849973	-	1	HGNC	HGNC:15532	A2	ENSSSCP00000016179	-	F1S6C7.62,A0A8D0X5W3.1	UPI000A2AFE0E	-	-
9:60795869	ENSSSCG00000028123	-6.07595	1.28805e-07	0.000434928	-1.62222	0.26699	-0.637222	0.406053	cis	unpruned	S3	Linear	9:60795869-60795869	T	synonymous_variant	LOW	VPS26B	ENSSSCG00000028123	Transcript	ENSSSCT00000053569.3	protein_coding	4/8	-	752	594	198	I	atC/atT	rs340537834	-	1	HGNC	HGNC:28119	-	ENSSSCP00000051855	-	A0A8D0UBS8.1,A0A287B6Z8.19	UPI0012358148	-	-
9:60798127	ENSSSCG00000028123	-6.07595	1.28805e-07	0.000434928	-1.62222	0.26699	-0.637222	0.406053	cis	unpruned	S3	Linear	9:60798127-60798127	T	downstream_gene_variant	MODIFIER	THYN1	ENSSSCG00000028149	Transcript	ENSSSCT00000026386.4	protein_coding	-	-	-	-	-	-	-	-	4804	-1	HGNC	HGNC:29560	P1	ENSSSCP00000021651	-	I3LC77.54,A0A4X1V9Q4.10	UPI0006B1E02C	-	-
9:60800629	ENSSSCG00000028123	-6.07595	1.28805e-07	0.000434928	-1.62222	0.26699	-0.637222	0.406053	cis	unpruned	S3	Linear	9:60800629-60800629	A	downstream_gene_variant	MODIFIER	THYN1	ENSSSCG00000028149	Transcript	ENSSSCT00000026386.4	protein_coding	-	-	-	-	-	-	-	rs1111185257	2302	-1	HGNC	HGNC:29560	P1	ENSSSCP00000021651	-	I3LC77.54,A0A4X1V9Q4.10	UPI0006B1E02C	-	-
9:60800814	ENSSSCG00000028123	-6.07595	1.28805e-07	0.000434928	-1.62222	0.26699	-0.637222	0.406053	cis	unpruned	S3	Linear	9:60800814-60800814	A	downstream_gene_variant	MODIFIER	THYN1	ENSSSCG00000028149	Transcript	ENSSSCT00000026386.4	protein_coding	-	-	-	-	-	-	-	rs788396116	2117	-1	HGNC	HGNC:29560	P1	ENSSSCP00000021651	-	I3LC77.54,A0A4X1V9Q4.10	UPI0006B1E02C	-	-
9:60800850	ENSSSCG00000028123	-6.07595	1.28805e-07	0.000434928	-1.62222	0.26699	-0.637222	0.406053	cis	unpruned	S3	Linear	9:60800850-60800850	A	downstream_gene_variant	MODIFIER	THYN1	ENSSSCG00000028149	Transcript	ENSSSCT00000026386.4	protein_coding	-	-	-	-	-	-	-	rs793607232	2081	-1	HGNC	HGNC:29560	P1	ENSSSCP00000021651	-	I3LC77.54,A0A4X1V9Q4.10	UPI0006B1E02C	-	-
9:60800988	ENSSSCG00000028123	-6.07595	1.28805e-07	0.000434928	-1.62222	0.26699	-0.637222	0.406053	cis	unpruned	S3	Linear	9:60800988-60800988	T	downstream_gene_variant	MODIFIER	THYN1	ENSSSCG00000028149	Transcript	ENSSSCT00000026386.4	protein_coding	-	-	-	-	-	-	-	rs1108143102	1943	-1	HGNC	HGNC:29560	P1	ENSSSCP00000021651	-	I3LC77.54,A0A4X1V9Q4.10	UPI0006B1E02C	-	-
9:60800997	ENSSSCG00000028123	-6.07595	1.28805e-07	0.000434928	-1.62222	0.26699	-0.637222	0.406053	cis	unpruned	S3	Linear	9:60800997-60800997	T	downstream_gene_variant	MODIFIER	THYN1	ENSSSCG00000028149	Transcript	ENSSSCT00000026386.4	protein_coding	-	-	-	-	-	-	-	rs711422226	1934	-1	HGNC	HGNC:29560	P1	ENSSSCP00000021651	-	I3LC77.54,A0A4X1V9Q4.10	UPI0006B1E02C	-	-
9:60801081	ENSSSCG00000028123	-6.07595	1.28805e-07	0.000434928	-1.62222	0.26699	-0.637222	0.406053	cis	unpruned	S3	Linear	9:60801081-60801081	G	downstream_gene_variant	MODIFIER	THYN1	ENSSSCG00000028149	Transcript	ENSSSCT00000026386.4	protein_coding	-	-	-	-	-	-	-	rs707285970	1850	-1	HGNC	HGNC:29560	P1	ENSSSCP00000021651	-	I3LC77.54,A0A4X1V9Q4.10	UPI0006B1E02C	-	-
9:60801103	ENSSSCG00000028123	-6.07595	1.28805e-07	0.000434928	-1.62222	0.26699	-0.637222	0.406053	cis	unpruned	S3	Linear	9:60801103-60801103	T	downstream_gene_variant	MODIFIER	THYN1	ENSSSCG00000028149	Transcript	ENSSSCT00000026386.4	protein_coding	-	-	-	-	-	-	-	rs691352530	1828	-1	HGNC	HGNC:29560	P1	ENSSSCP00000021651	-	I3LC77.54,A0A4X1V9Q4.10	UPI0006B1E02C	-	-
9:60801144	ENSSSCG00000028123	-6.07595	1.28805e-07	0.000434928	-1.62222	0.26699	-0.637222	0.406053	cis	unpruned	S3	Linear	9:60801144-60801144	G	downstream_gene_variant	MODIFIER	THYN1	ENSSSCG00000028149	Transcript	ENSSSCT00000026386.4	protein_coding	-	-	-	-	-	-	-	rs707835161	1787	-1	HGNC	HGNC:29560	P1	ENSSSCP00000021651	-	I3LC77.54,A0A4X1V9Q4.10	UPI0006B1E02C	-	-
9:60801303	ENSSSCG00000028123	-6.07595	1.28805e-07	0.000434928	-1.62222	0.26699	-0.637222	0.406053	cis	unpruned	S3	Linear	9:60801303-60801303	T	downstream_gene_variant	MODIFIER	THYN1	ENSSSCG00000028149	Transcript	ENSSSCT00000026386.4	protein_coding	-	-	-	-	-	-	-	rs707917598	1628	-1	HGNC	HGNC:29560	P1	ENSSSCP00000021651	-	I3LC77.54,A0A4X1V9Q4.10	UPI0006B1E02C	-	-
9:60801732	ENSSSCG00000028123	-6.07595	1.28805e-07	0.000434928	-1.62222	0.26699	-0.637222	0.406053	cis	unpruned	S3	Linear	9:60801732-60801732	G	downstream_gene_variant	MODIFIER	THYN1	ENSSSCG00000028149	Transcript	ENSSSCT00000026386.4	protein_coding	-	-	-	-	-	-	-	rs1112946457	1199	-1	HGNC	HGNC:29560	P1	ENSSSCP00000021651	-	I3LC77.54,A0A4X1V9Q4.10	UPI0006B1E02C	-	-
9:60801768	ENSSSCG00000028123	-6.07595	1.28805e-07	0.000434928	-1.62222	0.26699	-0.637222	0.406053	cis	unpruned	S3	Linear	9:60801768-60801768	G	downstream_gene_variant	MODIFIER	THYN1	ENSSSCG00000028149	Transcript	ENSSSCT00000026386.4	protein_coding	-	-	-	-	-	-	-	rs709011538	1163	-1	HGNC	HGNC:29560	P1	ENSSSCP00000021651	-	I3LC77.54,A0A4X1V9Q4.10	UPI0006B1E02C	-	-
9:60801783	ENSSSCG00000028123	-6.07595	1.28805e-07	0.000434928	-1.62222	0.26699	-0.637222	0.406053	cis	unpruned	S3	Linear	9:60801783-60801783	A	downstream_gene_variant	MODIFIER	THYN1	ENSSSCG00000028149	Transcript	ENSSSCT00000026386.4	protein_coding	-	-	-	-	-	-	-	rs693227095	1148	-1	HGNC	HGNC:29560	P1	ENSSSCP00000021651	-	I3LC77.54,A0A4X1V9Q4.10	UPI0006B1E02C	-	-
9:60801796	ENSSSCG00000028123	-6.07595	1.28805e-07	0.000434928	-1.62222	0.26699	-0.637222	0.406053	cis	unpruned	S3	Linear	9:60801796-60801796	T	downstream_gene_variant	MODIFIER	THYN1	ENSSSCG00000028149	Transcript	ENSSSCT00000026386.4	protein_coding	-	-	-	-	-	-	-	rs704515793	1135	-1	HGNC	HGNC:29560	P1	ENSSSCP00000021651	-	I3LC77.54,A0A4X1V9Q4.10	UPI0006B1E02C	-	-
9:60801808	ENSSSCG00000028123	-6.07595	1.28805e-07	0.000434928	-1.62222	0.26699	-0.637222	0.406053	cis	unpruned	S3	Linear	9:60801808-60801808	A	downstream_gene_variant	MODIFIER	THYN1	ENSSSCG00000028149	Transcript	ENSSSCT00000026386.4	protein_coding	-	-	-	-	-	-	-	rs712738979	1123	-1	HGNC	HGNC:29560	P1	ENSSSCP00000021651	-	I3LC77.54,A0A4X1V9Q4.10	UPI0006B1E02C	-	-
9:60801821	ENSSSCG00000028123	-6.07595	1.28805e-07	0.000434928	-1.62222	0.26699	-0.637222	0.406053	cis	unpruned	S3	Linear	9:60801821-60801821	C	downstream_gene_variant	MODIFIER	THYN1	ENSSSCG00000028149	Transcript	ENSSSCT00000026386.4	protein_coding	-	-	-	-	-	-	-	rs694032918	1110	-1	HGNC	HGNC:29560	P1	ENSSSCP00000021651	-	I3LC77.54,A0A4X1V9Q4.10	UPI0006B1E02C	-	-
9:60801831	ENSSSCG00000028123	-6.07595	1.28805e-07	0.000434928	-1.62222	0.26699	-0.637222	0.406053	cis	unpruned	S3	Linear	9:60801831-60801831	A	downstream_gene_variant	MODIFIER	THYN1	ENSSSCG00000028149	Transcript	ENSSSCT00000026386.4	protein_coding	-	-	-	-	-	-	-	rs703142759	1100	-1	HGNC	HGNC:29560	P1	ENSSSCP00000021651	-	I3LC77.54,A0A4X1V9Q4.10	UPI0006B1E02C	-	-
9:60801842	ENSSSCG00000028123	-6.07595	1.28805e-07	0.000434928	-1.62222	0.26699	-0.637222	0.406053	cis	unpruned	S3	Linear	9:60801842-60801842	A	downstream_gene_variant	MODIFIER	THYN1	ENSSSCG00000028149	Transcript	ENSSSCT00000026386.4	protein_coding	-	-	-	-	-	-	-	rs711262326	1089	-1	HGNC	HGNC:29560	P1	ENSSSCP00000021651	-	I3LC77.54,A0A4X1V9Q4.10	UPI0006B1E02C	-	-
9:60801853	ENSSSCG00000028123	-6.07595	1.28805e-07	0.000434928	-1.62222	0.26699	-0.637222	0.406053	cis	unpruned	S3	Linear	9:60801853-60801853	A	downstream_gene_variant	MODIFIER	THYN1	ENSSSCG00000028149	Transcript	ENSSSCT00000026386.4	protein_coding	-	-	-	-	-	-	-	rs698856246	1078	-1	HGNC	HGNC:29560	P1	ENSSSCP00000021651	-	I3LC77.54,A0A4X1V9Q4.10	UPI0006B1E02C	-	-
9:60801905	ENSSSCG00000028123	-6.07595	1.28805e-07	0.000434928	-1.62222	0.26699	-0.637222	0.406053	cis	unpruned	S3	Linear	9:60801905-60801905	C	downstream_gene_variant	MODIFIER	THYN1	ENSSSCG00000028149	Transcript	ENSSSCT00000026386.4	protein_coding	-	-	-	-	-	-	-	rs1108853293	1026	-1	HGNC	HGNC:29560	P1	ENSSSCP00000021651	-	I3LC77.54,A0A4X1V9Q4.10	UPI0006B1E02C	-	-
9:60801927	ENSSSCG00000028123	-6.07595	1.28805e-07	0.000434928	-1.62222	0.26699	-0.637222	0.406053	cis	unpruned	S3	Linear	9:60801927-60801927	C	downstream_gene_variant	MODIFIER	THYN1	ENSSSCG00000028149	Transcript	ENSSSCT00000026386.4	protein_coding	-	-	-	-	-	-	-	rs1109574070	1004	-1	HGNC	HGNC:29560	P1	ENSSSCP00000021651	-	I3LC77.54,A0A4X1V9Q4.10	UPI0006B1E02C	-	-
9:60802084	ENSSSCG00000028123	-6.07595	1.28805e-07	0.000434928	-1.62222	0.26699	-0.637222	0.406053	cis	unpruned	S3	Linear	9:60802084-60802084	G	downstream_gene_variant	MODIFIER	THYN1	ENSSSCG00000028149	Transcript	ENSSSCT00000026386.4	protein_coding	-	-	-	-	-	-	-	rs1114141291	847	-1	HGNC	HGNC:29560	P1	ENSSSCP00000021651	-	I3LC77.54,A0A4X1V9Q4.10	UPI0006B1E02C	-	-
9:60802135	ENSSSCG00000028123	-6.07595	1.28805e-07	0.000434928	-1.62222	0.26699	-0.637222	0.406053	cis	unpruned	S3	Linear	9:60802135-60802135	G	downstream_gene_variant	MODIFIER	THYN1	ENSSSCG00000028149	Transcript	ENSSSCT00000026386.4	protein_coding	-	-	-	-	-	-	-	rs1110681214	796	-1	HGNC	HGNC:29560	P1	ENSSSCP00000021651	-	I3LC77.54,A0A4X1V9Q4.10	UPI0006B1E02C	-	-
9:60802175	ENSSSCG00000028123	-6.07595	1.28805e-07	0.000434928	-1.62222	0.26699	-0.637222	0.406053	cis	unpruned	S3	Linear	9:60802175-60802175	G	downstream_gene_variant	MODIFIER	THYN1	ENSSSCG00000028149	Transcript	ENSSSCT00000026386.4	protein_coding	-	-	-	-	-	-	-	rs1111566710	756	-1	HGNC	HGNC:29560	P1	ENSSSCP00000021651	-	I3LC77.54,A0A4X1V9Q4.10	UPI0006B1E02C	-	-
9:60802203	ENSSSCG00000028123	-6.07595	1.28805e-07	0.000434928	-1.62222	0.26699	-0.637222	0.406053	cis	unpruned	S3	Linear	9:60802203-60802203	C	downstream_gene_variant	MODIFIER	THYN1	ENSSSCG00000028149	Transcript	ENSSSCT00000026386.4	protein_coding	-	-	-	-	-	-	-	rs1108687165	728	-1	HGNC	HGNC:29560	P1	ENSSSCP00000021651	-	I3LC77.54,A0A4X1V9Q4.10	UPI0006B1E02C	-	-
9:60802244	ENSSSCG00000028123	-6.07595	1.28805e-07	0.000434928	-1.62222	0.26699	-0.637222	0.406053	cis	unpruned	S3	Linear	9:60802244-60802244	T	downstream_gene_variant	MODIFIER	THYN1	ENSSSCG00000028149	Transcript	ENSSSCT00000026386.4	protein_coding	-	-	-	-	-	-	-	-	687	-1	HGNC	HGNC:29560	P1	ENSSSCP00000021651	-	I3LC77.54,A0A4X1V9Q4.10	UPI0006B1E02C	-	-
9:60803049	ENSSSCG00000028123	-6.07595	1.28805e-07	0.000434928	-1.62222	0.26699	-0.637222	0.406053	cis	unpruned	S3	Linear	9:60803049-60803049	T	3_prime_UTR_variant	MODIFIER	THYN1	ENSSSCG00000028149	Transcript	ENSSSCT00000026386.4	protein_coding	7/7	-	966	-	-	-	-	rs1110448425	-	-1	HGNC	HGNC:29560	P1	ENSSSCP00000021651	-	I3LC77.54,A0A4X1V9Q4.10	UPI0006B1E02C	-	-
9:60803550	ENSSSCG00000028123	-6.07595	1.28805e-07	0.000434928	-1.62222	0.26699	-0.637222	0.406053	cis	unpruned	S3	Linear	9:60803550-60803550	A	synonymous_variant	LOW	THYN1	ENSSSCG00000028149	Transcript	ENSSSCT00000026386.4	protein_coding	6/7	-	743	492	164	D	gaC/gaT	rs1111013573	-	-1	HGNC	HGNC:29560	P1	ENSSSCP00000021651	-	I3LC77.54,A0A4X1V9Q4.10	UPI0006B1E02C	-	-
9:60803820	ENSSSCG00000028123	-6.07595	1.28805e-07	0.000434928	-1.62222	0.26699	-0.637222	0.406053	cis	unpruned	S3	Linear	9:60803820-60803820	G	synonymous_variant	LOW	THYN1	ENSSSCG00000028149	Transcript	ENSSSCT00000026386.4	protein_coding	5/7	-	698	447	149	Y	taT/taC	rs1108592557	-	-1	HGNC	HGNC:29560	P1	ENSSSCP00000021651	-	I3LC77.54,A0A4X1V9Q4.10	UPI0006B1E02C	-	-
9:60805569	ENSSSCG00000028123	-6.07595	1.28805e-07	0.000434928	-1.62222	0.26699	-0.637222	0.406053	cis	unpruned	S3	Linear	9:60805569-60805569	A	synonymous_variant	LOW	THYN1	ENSSSCG00000028149	Transcript	ENSSSCT00000026386.4	protein_coding	2/7	-	419	168	56	N	aaC/aaT	rs696546899	-	-1	HGNC	HGNC:29560	P1	ENSSSCP00000021651	-	I3LC77.54,A0A4X1V9Q4.10	UPI0006B1E02C	-	-
9:60805570	ENSSSCG00000028123	-6.07595	1.28805e-07	0.000434928	-1.62222	0.26699	-0.637222	0.406053	cis	unpruned	S3	Linear	9:60805570-60805570	C	missense_variant	MODERATE	THYN1	ENSSSCG00000028149	Transcript	ENSSSCT00000026386.4	protein_coding	2/7	-	418	167	56	N/S	aAc/aGc	rs704814717	-	-1	HGNC	HGNC:29560	P1	ENSSSCP00000021651	-	I3LC77.54,A0A4X1V9Q4.10	UPI0006B1E02C	-	tolerated(1)
9:60805623	ENSSSCG00000028123	-6.07595	1.28805e-07	0.000434928	-1.62222	0.26699	-0.637222	0.406053	cis	unpruned	S3	Linear	9:60805623-60805623	C	missense_variant	MODERATE	THYN1	ENSSSCG00000028149	Transcript	ENSSSCT00000026386.4	protein_coding	2/7	-	365	114	38	N/K	aaC/aaG	rs712928976	-	-1	HGNC	HGNC:29560	P1	ENSSSCP00000021651	-	I3LC77.54,A0A4X1V9Q4.10	UPI0006B1E02C	-	tolerated(0.67)
9:60807199	ENSSSCG00000028123	-6.07595	1.28805e-07	0.000434928	-1.62222	0.26699	-0.637222	0.406053	cis	unpruned	S3	Linear	9:60807199-60807199	T	5_prime_UTR_variant	MODIFIER	THYN1	ENSSSCG00000028149	Transcript	ENSSSCT00000026386.4	protein_coding	1/7	-	211	-	-	-	-	rs343358424	-	-1	HGNC	HGNC:29560	P1	ENSSSCP00000021651	-	I3LC77.54,A0A4X1V9Q4.10	UPI0006B1E02C	-	-
9:60807249	ENSSSCG00000028123	-6.07595	1.28805e-07	0.000434928	-1.62222	0.26699	-0.637222	0.406053	cis	unpruned	S3	Linear	9:60807249-60807249	T	5_prime_UTR_variant	MODIFIER	THYN1	ENSSSCG00000028149	Transcript	ENSSSCT00000026386.4	protein_coding	1/7	-	161	-	-	-	-	rs329435891	-	-1	HGNC	HGNC:29560	P1	ENSSSCP00000021651	-	I3LC77.54,A0A4X1V9Q4.10	UPI0006B1E02C	-	-
9:60807278	ENSSSCG00000028123	-6.07595	1.28805e-07	0.000434928	-1.62222	0.26699	-0.637222	0.406053	cis	unpruned	S3	Linear	9:60807278-60807278	C	5_prime_UTR_variant	MODIFIER	THYN1	ENSSSCG00000028149	Transcript	ENSSSCT00000026386.4	protein_coding	1/7	-	132	-	-	-	-	rs337676614	-	-1	HGNC	HGNC:29560	P1	ENSSSCP00000021651	-	I3LC77.54,A0A4X1V9Q4.10	UPI0006B1E02C	-	-
9:60811816	ENSSSCG00000028123	-6.07595	1.28805e-07	0.000434928	-1.62222	0.26699	-0.637222	0.406053	cis	unpruned	S3	Linear	9:60811816-60811816	C	upstream_gene_variant	MODIFIER	THYN1	ENSSSCG00000028149	Transcript	ENSSSCT00000026386.4	protein_coding	-	-	-	-	-	-	-	rs1112454762	4407	-1	HGNC	HGNC:29560	P1	ENSSSCP00000021651	-	I3LC77.54,A0A4X1V9Q4.10	UPI0006B1E02C	-	-
9:60815656	ENSSSCG00000028123	-6.07595	1.28805e-07	0.000434928	-1.62222	0.26699	-0.637222	0.406053	cis	unpruned	S3	Linear	9:60815656-60815656	A	synonymous_variant	LOW	ACAD8	ENSSSCG00000062444	Transcript	ENSSSCT00000094778.1	protein_coding	4/9	-	354	354	118	A	gcG/gcA	rs81209169	-	1	HGNC	HGNC:87	-	ENSSSCP00000076364	-	A0A8D0UC72.1	UPI00133DEB7E	-	-
9:60815701	ENSSSCG00000028123	-6.07595	1.28805e-07	0.000434928	-1.62222	0.26699	-0.637222	0.406053	cis	unpruned	S3	Linear	9:60815701-60815701	A	synonymous_variant	LOW	ACAD8	ENSSSCG00000062444	Transcript	ENSSSCT00000094778.1	protein_coding	4/9	-	399	399	133	G	ggG/ggA	rs331348958	-	1	HGNC	HGNC:87	-	ENSSSCP00000076364	-	A0A8D0UC72.1	UPI00133DEB7E	-	-
9:60815729	ENSSSCG00000028123	-6.07595	1.28805e-07	0.000434928	-1.62222	0.26699	-0.637222	0.406053	cis	unpruned	S3	Linear	9:60815729-60815729	A	missense_variant	MODERATE	ACAD8	ENSSSCG00000062444	Transcript	ENSSSCT00000094778.1	protein_coding	4/9	-	427	427	143	L/M	Ctg/Atg	rs323665412	-	1	HGNC	HGNC:87	-	ENSSSCP00000076364	-	A0A8D0UC72.1	UPI00133DEB7E	-	tolerated(1)
9:60827750	ENSSSCG00000028123	-6.07595	1.28805e-07	0.000434928	-1.62222	0.26699	-0.637222	0.406053	cis	unpruned	S3	Linear	9:60827750-60827750	G	3_prime_UTR_variant	MODIFIER	ACAD8	ENSSSCG00000062444	Transcript	ENSSSCT00000094778.1	protein_coding	8/9	-	912	-	-	-	-	-	-	1	HGNC	HGNC:87	-	ENSSSCP00000076364	-	A0A8D0UC72.1	UPI00133DEB7E	-	-
9:60827919	ENSSSCG00000028123	-6.07595	1.28805e-07	0.000434928	-1.62222	0.26699	-0.637222	0.406053	cis	unpruned	S3	Linear	9:60827919-60827919	C	3_prime_UTR_variant	MODIFIER	ACAD8	ENSSSCG00000062444	Transcript	ENSSSCT00000094778.1	protein_coding	9/9	-	949	-	-	-	-	-	-	1	HGNC	HGNC:87	-	ENSSSCP00000076364	-	A0A8D0UC72.1	UPI00133DEB7E	-	-
9:60827935	ENSSSCG00000028123	-6.07595	1.28805e-07	0.000434928	-1.62222	0.26699	-0.637222	0.406053	cis	unpruned	S3	Linear	9:60827935-60827935	C	3_prime_UTR_variant	MODIFIER	ACAD8	ENSSSCG00000062444	Transcript	ENSSSCT00000094778.1	protein_coding	9/9	-	965	-	-	-	-	rs1108692649	-	1	HGNC	HGNC:87	-	ENSSSCP00000076364	-	A0A8D0UC72.1	UPI00133DEB7E	-	-
9:60828110	ENSSSCG00000028123	-6.07595	1.28805e-07	0.000434928	-1.62222	0.26699	-0.637222	0.406053	cis	unpruned	S3	Linear	9:60828110-60828110	G	downstream_gene_variant	MODIFIER	ACAD8	ENSSSCG00000062444	Transcript	ENSSSCT00000094778.1	protein_coding	-	-	-	-	-	-	-	rs788436378	24	1	HGNC	HGNC:87	-	ENSSSCP00000076364	-	A0A8D0UC72.1	UPI00133DEB7E	-	-
2:6896048	ENSSSCG00000034387	6.07243	1.30493e-07	0.000440006	1.06594	0.175538	0.637003	0.405773	cis	unpruned	S3	Linear	2:6896048-6896048	C	3_prime_UTR_variant	MODIFIER	CDC42EP2	ENSSSCG00000012996	Transcript	ENSSSCT00000014206.5	protein_coding	2/2	-	3455	-	-	-	-	rs330008772	-	-1	HGNC	HGNC:16263	P1	ENSSSCP00000013820	-	A0A4X1TEX2.15,F1RQV5.62	UPI0001C97B3C	-	-
3:24196942	ENSSSCG00000026686	-6.07102	1.31172e-07	0.000441673	-0.785514	0.129387	-0.636916	0.405661	cis	unpruned	S3	Linear	3:24196942-24196942	G	downstream_gene_variant	MODIFIER	UQCRC2	ENSSSCG00000007845	Transcript	ENSSSCT00000008595.5	protein_coding	-	-	-	-	-	-	-	-	805	-1	HGNC	HGNC:12586	P4	ENSSSCP00000008374	-	F1RPD2.71,A0A8D0TNZ9.1	UPI000A2B1E13	-	-
5:66914264	ENSSSCG00000000738	6.06933	1.31994e-07	0.000443814	0.988693	0.1629	0.63681	0.405527	cis	unpruned	S3	Linear	5:66914264-66914264	C	downstream_gene_variant	MODIFIER	TSPAN11	ENSSSCG00000000734	Transcript	ENSSSCT00000000797.5	protein_coding	-	-	-	-	-	-	-	rs346256594	2695	1	HGNC	HGNC:30795	-	ENSSSCP00000000781	-	A0A4X1UN16.10,F1SKA6.57	UPI000BAD6440	-	-
5:66909922	ENSSSCG00000000738	6.06597	1.33644e-07	0.000448603	0.777634	0.128196	0.636601	0.40526	cis	unpruned	S3	Linear	5:66909922-66909922	A	3_prime_UTR_variant	MODIFIER	TSPAN11	ENSSSCG00000000734	Transcript	ENSSSCT00000000797.5	protein_coding	10/10	-	1151	-	-	-	-	rs81490623	-	1	HGNC	HGNC:30795	-	ENSSSCP00000000781	-	A0A4X1UN16.10,F1SKA6.57	UPI000BAD6440	-	-
4:1196907	ENSSSCG00000040535	6.06567	1.33794e-07	0.000448603	0.896463	0.147793	0.636582	0.405236	cis	unpruned	S3	Linear	4:1196907-1196907	G	5_prime_UTR_variant	MODIFIER	ZNF696	ENSSSCG00000006959	Transcript	ENSSSCT00000007624.5	protein_coding	2/2	-	98	-	-	-	-	rs340052369	-	-1	HGNC	HGNC:25872	P1	ENSSSCP00000007421	-	A0A8D0TMY8.1,F1SEV3.76	UPI0002105708	-	-
2:6619451	ENSSSCG00000034387	6.06159	1.3583e-07	0.000454792	1.04881	0.173025	0.636327	0.404912	cis	unpruned	S3	Linear	2:6619451-6619451	A	upstream_gene_variant	MODIFIER	SIPA1	ENSSSCG00000012982	Transcript	ENSSSCT00000014192.5	protein_coding	-	-	-	-	-	-	-	-	885	-1	HGNC	HGNC:10885	P5	ENSSSCP00000013806	-	A0A8D1FQX2.1,F1RRK2.62	UPI00134A7302	-	-
17:40625103	ENSSSCG00000036002	6.05346	1.39973e-07	0.000468004	1.7322	0.286151	0.635819	0.404265	cis	unpruned	S3	Linear	17:40625103-40625103	C	upstream_gene_variant	MODIFIER	-	ENSSSCG00000007336	Transcript	ENSSSCT00000008027.5	protein_coding	-	-	-	-	-	-	-	-	2010	1	-	-	A2	ENSSSCP00000007813	-	A0A5S6G2V3.5,A0A8D1N014.1	UPI0012343B21	-	-
12:1709586	ENSSSCG00000017140	6.05225	1.406e-07	0.000469444	0.892349	0.147441	0.635743	0.404169	cis	unpruned	S3	Linear	12:1709586-1709586	G	3_prime_UTR_variant	MODIFIER	RPTOR	ENSSSCG00000017139	Transcript	ENSSSCT00000018658.5	protein_coding	32/32	-	5458	-	-	-	-	rs344891296	-	-1	HGNC	HGNC:30287	-	ENSSSCP00000018157	-	F1RZY7.77,A0A8D0SFU2.1	UPI000BAD69C2	-	-
9:60807319	ENSSSCG00000028123	-6.05162	1.4093e-07	0.000469889	-1.52303	0.251673	-0.635703	0.404119	cis	unpruned	S3	Linear	9:60807319-60807319	T	5_prime_UTR_variant	MODIFIER	THYN1	ENSSSCG00000028149	Transcript	ENSSSCT00000026386.4	protein_coding	1/7	-	91	-	-	-	-	rs330029854	-	-1	HGNC	HGNC:29560	P1	ENSSSCP00000021651	-	I3LC77.54,A0A4X1V9Q4.10	UPI0006B1E02C	-	-
14:141345873	ENSSSCG00000010773	-6.04839	1.42622e-07	0.000474843	-1.08156	0.178817	-0.635501	0.403862	cis	unpruned	S3	Linear	14:141345873-141345873	A	intron_variant	MODIFIER	ECHS1	ENSSSCG00000038086	Transcript	ENSSSCT00000046483.3	protein_coding	-	3/7	-	-	-	-	-	rs344027415	-	-1	HGNC	HGNC:3151	P1	ENSSSCP00000040850	-	A0A287AA21.32	UPI0010B368FE	-	-
4:1196849	ENSSSCG00000040535	6.04736	1.43165e-07	0.000474843	1.06504	0.176116	0.635437	0.40378	cis	unpruned	S3	Linear	4:1196849-1196849	C	synonymous_variant	LOW	ZNF696	ENSSSCG00000006959	Transcript	ENSSSCT00000007624.5	protein_coding	2/2	-	156	27	9	E	gaA/gaG	rs332894156	-	-1	HGNC	HGNC:25872	P1	ENSSSCP00000007421	-	A0A8D0TMY8.1,F1SEV3.76	UPI0002105708	-	-
8:117984641	ENSSSCG00000028101	6.0469	1.4341e-07	0.000474843	1.43591	0.237463	0.635408	0.403743	cis	unpruned	S3	Linear	8:117984641-117984641	T	synonymous_variant	LOW	BDH2	ENSSSCG00000022282	Transcript	ENSSSCT00000024244.3	protein_coding	8/12	-	667	459	153	A	gcC/gcT	-	-	1	HGNC	HGNC:32389	P4	ENSSSCP00000023473	-	I3LHC8.69,A0A4X1UMD2.12	UPI0002106066	-	-
8:117993437	ENSSSCG00000028101	6.0469	1.4341e-07	0.000474843	1.43591	0.237463	0.635408	0.403743	cis	unpruned	S3	Linear	8:117993437-117993437	T	upstream_gene_variant	MODIFIER	SLC9B2	ENSSSCG00000028101	Transcript	ENSSSCT00000010033.5	protein_coding	-	-	-	-	-	-	-	-	3691	1	HGNC	HGNC:25143	-	ENSSSCP00000009770	-	F1S111.76,A0A8D1CL41.1	UPI0012366B51	-	-
8:118153531	ENSSSCG00000028101	6.0469	1.4341e-07	0.000474843	1.43591	0.237463	0.635408	0.403743	cis	unpruned	S3	Linear	8:118153531-118153531	C	synonymous_variant	LOW	CISD2	ENSSSCG00000009164	Transcript	ENSSSCT00000010036.5	protein_coding	3/3	-	457	348	116	K	aaA/aaG	rs81214183	-	-1	HGNC	HGNC:24212	P1	ENSSSCP00000009773	-	F1S108.65,A0A4X1UI47.14	UPI0002106067	-	-
7:9735816	ENSSSCG00000001053	6.03792	1.48251e-07	0.000490111	1.18127	0.195642	0.634845	0.403028	cis	unpruned	S3	Linear	7:9735816-9735816	A	3_prime_UTR_variant	MODIFIER	GFOD1	ENSSSCG00000035867	Transcript	ENSSSCT00000056468.3	protein_coding	2/2	-	7943	-	-	-	-	rs327970920	-	-1	HGNC	HGNC:21096	P1	ENSSSCP00000052559	-	A0A287B7W3.22,A0A4X1VRB7.14	UPI00017F00E0	-	-
4:90721920	ENSSSCG00000033585	-6.03721	1.48637e-07	0.000490111	-1.03535	0.171494	-0.6348	0.402971	cis	unpruned	S3	Linear	4:90721920-90721920	A	5_prime_UTR_variant	MODIFIER	DUSP23	ENSSSCG00000033585	Transcript	ENSSSCT00000049522.2	protein_coding	1/3	-	27	-	-	-	-	-	-	-1	HGNC	HGNC:21480	P1	ENSSSCP00000033896	-	A0A4X1VVH1.11,A0A286ZQZ8.22	UPI0002105766	-	-
4:90721924	ENSSSCG00000033585	-6.03721	1.48637e-07	0.000490111	-1.03535	0.171494	-0.6348	0.402971	cis	unpruned	S3	Linear	4:90721924-90721924	T	5_prime_UTR_variant	MODIFIER	DUSP23	ENSSSCG00000033585	Transcript	ENSSSCT00000049522.2	protein_coding	1/3	-	23	-	-	-	-	-	-	-1	HGNC	HGNC:21480	P1	ENSSSCP00000033896	-	A0A4X1VVH1.11,A0A286ZQZ8.22	UPI0002105766	-	-
12:26380425	ENSSSCG00000034653	-6.03562	1.49514e-07	0.000492064	-1.01382	0.167974	-0.6347	0.402845	cis	unpruned	S3	Linear	12:26380425-26380425	G	missense_variant	MODERATE	COL1A1	ENSSSCG00000036135	Transcript	ENSSSCT00000040712.3	protein_coding	40/40	-	3985	3985	1329	E/Q	Gag/Cag	-	-	-1	HGNC	HGNC:2197	-	ENSSSCP00000057325	-	A0A287BLD2.23	-	-	-
4:1454452	ENSSSCG00000040535	6.03539	1.49642e-07	0.000492064	0.942657	0.156188	0.634686	0.402826	cis	unpruned	S3	Linear	4:1454452-1454452	G	3_prime_UTR_variant	MODIFIER	LYNX1	ENSSSCG00000031724	Transcript	ENSSSCT00000036834.2	protein_coding	4/4	-	3020	-	-	-	-	-	-	1	HGNC	HGNC:29604	P1	ENSSSCP00000050110	-	A0A8D1GWJ9.1,A0A287B109.12	UPI000A2B2983	-	-
5:63746238	ENSSSCG00000026812	-6.03172	1.51683e-07	0.00049809	-1.13055	0.187434	-0.634455	0.402534	cis	unpruned	S3	Linear	5:63746238-63746238	C	3_prime_UTR_variant	MODIFIER	EMG1	ENSSSCG00000026812	Transcript	ENSSSCT00000025035.3	protein_coding	6/6	-	1058	-	-	-	-	-	-	-1	HGNC	HGNC:16912	P1	ENSSSCP00000026081	-	A0A8D1ETV0.1,I3LPQ4.47	UPI0002105B8A	-	-
2:85656162	ENSSSCG00000014091	6.02947	1.52948e-07	0.000501178	1.05921	0.175672	0.634314	0.402354	cis	unpruned	S3	Linear	2:85656162-85656162	G	synonymous_variant	LOW	F2R	ENSSSCG00000035355	Transcript	ENSSSCT00000061390.3	protein_coding	4/4	-	2148	1131	377	A	gcA/gcG	rs324863216	-	1	HGNC	HGNC:3537	P1	ENSSSCP00000035162	-	A0A286ZU96.29	-	-	-
7:9739469	ENSSSCG00000001053	-6.02868	1.53396e-07	0.000501178	-0.969954	0.16089	-0.634264	0.402291	cis	unpruned	S3	Linear	7:9739469-9739469	T	3_prime_UTR_variant	MODIFIER	GFOD1	ENSSSCG00000035867	Transcript	ENSSSCT00000056468.3	protein_coding	2/2	-	4290	-	-	-	-	rs323631276	-	-1	HGNC	HGNC:21096	P1	ENSSSCP00000052559	-	A0A287B7W3.22,A0A4X1VRB7.14	UPI00017F00E0	-	-
5:63871770	ENSSSCG00000026812	-6.0282	1.53672e-07	0.000501178	-1.1697	0.194038	-0.634234	0.402253	cis	unpruned	S3	Linear	5:63871770-63871770	T	3_prime_UTR_variant	MODIFIER	P3H3	ENSSSCG00000000681	Transcript	ENSSSCT00000000742.4	protein_coding	15/15	-	2486	-	-	-	-	rs329906809	-	-1	HGNC	HGNC:19318	P2	ENSSSCP00000000726	-	F1SLU9.59	UPI00022CDA8D	-	-
5:63871777	ENSSSCG00000026812	-6.0282	1.53672e-07	0.000501178	-1.1697	0.194038	-0.634234	0.402253	cis	unpruned	S3	Linear	5:63871777-63871777	T	3_prime_UTR_variant	MODIFIER	P3H3	ENSSSCG00000000681	Transcript	ENSSSCT00000000742.4	protein_coding	15/15	-	2479	-	-	-	-	rs340702900	-	-1	HGNC	HGNC:19318	P2	ENSSSCP00000000726	-	F1SLU9.59	UPI00022CDA8D	-	-
17:32054841	ENSSSCG00000037324	6.02819	1.53673e-07	0.000501178	0.937924	0.15559	0.634234	0.402252	cis	unpruned	S3	Linear	17:32054841-32054841	A	3_prime_UTR_variant	MODIFIER	ATRN	ENSSSCG00000007153	Transcript	ENSSSCT00000035365.4	protein_coding	30/30	-	7138	-	-	-	-	rs321168302	-	-1	HGNC	HGNC:885	P1	ENSSSCP00000029393	-	A0A8D1ZQ08.1,A0A5K1UYV7.12	UPI000A2B4011	-	-
5:63779714	ENSSSCG00000026812	-6.02703	1.54335e-07	0.000502649	-1.15814	0.192158	-0.634161	0.40216	cis	unpruned	S3	Linear	5:63779714-63779714	C	intron_variant	MODIFIER	PTPN6	ENSSSCG00000025537	Transcript	ENSSSCT00000031587.3	protein_coding	-	1/15	-	-	-	-	-	rs81218032	-	-1	HGNC	HGNC:9658	P1	ENSSSCP00000024517	-	A0A4X1UYC7.14,I3LKA3.81	UPI0002105B88	-	-
17:31911260	ENSSSCG00000037324	6.02027	1.58238e-07	0.000513017	0.945977	0.157132	0.633735	0.40162	cis	unpruned	S3	Linear	17:31911260-31911260	G	3_prime_UTR_variant	MODIFIER	CDC25B	ENSSSCG00000007151	Transcript	ENSSSCT00000007824.5	protein_coding	16/16	-	2254	-	-	-	-	-	-	-1	HGNC	HGNC:1726	P2	ENSSSCP00000007614	-	A0A5K1V645.9,A0A8D0WT21.1	UPI00133FF2B3	-	-
17:31911264	ENSSSCG00000037324	6.02027	1.58238e-07	0.000513017	0.945977	0.157132	0.633735	0.40162	cis	unpruned	S3	Linear	17:31911264-31911264	C	3_prime_UTR_variant	MODIFIER	CDC25B	ENSSSCG00000007151	Transcript	ENSSSCT00000007824.5	protein_coding	16/16	-	2250	-	-	-	-	-	-	-1	HGNC	HGNC:1726	P2	ENSSSCP00000007614	-	A0A5K1V645.9,A0A8D0WT21.1	UPI00133FF2B3	-	-
17:32556358	ENSSSCG00000037324	6.02007	1.58357e-07	0.000513017	0.763807	0.126877	0.633722	0.401604	cis	unpruned	S3	Linear	17:32556358-32556358	G	missense_variant	MODERATE	UBOX5	ENSSSCG00000007162	Transcript	ENSSSCT00000050369.3	protein_coding	3/5	-	1332	1123	375	S/G	Agt/Ggt	-	-	1	HGNC	HGNC:17777	P4	ENSSSCP00000056934	-	A0A287BLI6.24	UPI000A2AFDEF	-	-
3:131310070	ENSSSCG00000024665	6.02003	1.58378e-07	0.000513017	1.17645	0.195423	0.63372	0.401601	cis	unpruned	S3	Linear	3:131310070-131310070	G	3_prime_UTR_variant	MODIFIER	TRAPPC12	ENSSSCG00000024665	Transcript	ENSSSCT00000028548.4	protein_coding	12/12	-	4212	-	-	-	-	-	-	-1	HGNC	HGNC:24284	P1	ENSSSCP00000019892	-	I3L788.54	UPI000A2B12CB	-	-
4:347525	ENSSSCG00000040535	6.01465	1.61559e-07	0.000522048	0.772166	0.128381	0.633381	0.401171	cis	unpruned	S3	Linear	4:347525-347525	C	downstream_gene_variant	MODIFIER	ZFTRAF1	ENSSSCG00000027076	Transcript	ENSSSCT00000040607.3	protein_coding	-	-	-	-	-	-	-	-	991	1	HGNC	HGNC:17806	P1	ENSSSCP00000058002	-	A0A8D1N375.1,A0A287BNI5.19	UPI0013344D03	-	-
18:28124676	ENSSSCG00000016627	6.01457	1.61603e-07	0.000522048	1.12823	0.187583	0.633376	0.401165	cis	unpruned	S3	Linear	18:28124676-28124676	T	intron_variant	MODIFIER	LSM8	ENSSSCG00000021652	Transcript	ENSSSCT00000018096.5	protein_coding	-	4/4	-	-	-	-	-	rs1107441408	-	-1	HGNC	HGNC:20471	P1	ENSSSCP00000017606	-	A0A4X1W3A0.13,F2Z5P9.81	UPI00000041B7	-	-
5:67128040	ENSSSCG00000000738	6.01129	1.63573e-07	0.000527698	0.991257	0.164899	0.633169	0.400903	cis	unpruned	S3	Linear	5:67128040-67128040	A	3_prime_UTR_variant	MODIFIER	TEAD4	ENSSSCG00000000736	Transcript	ENSSSCT00000000799.5	protein_coding	12/13	-	4050	-	-	-	-	rs345736403	-	-1	HGNC	HGNC:11717	P2	ENSSSCP00000000783	-	F1SKA4.69,A0A4X1UN21.10	UPI0001C952FA	-	-
17:33566866	ENSSSCG00000037324	6.00943	1.64704e-07	0.0005292	0.942783	0.156884	0.633051	0.400754	cis	unpruned	S3	Linear	17:33566866-33566866	G	downstream_gene_variant	MODIFIER	-	ENSSSCG00000028461	Transcript	ENSSSCT00000007856.5	protein_coding	-	-	-	-	-	-	-	-	1741	-1	-	-	P1	ENSSSCP00000007645	-	F1S887.61	UPI0001C966B3	-	-
17:33566900	ENSSSCG00000037324	6.00943	1.64704e-07	0.0005292	0.942783	0.156884	0.633051	0.400754	cis	unpruned	S3	Linear	17:33566900-33566900	G	downstream_gene_variant	MODIFIER	-	ENSSSCG00000028461	Transcript	ENSSSCT00000007856.5	protein_coding	-	-	-	-	-	-	-	-	1707	-1	-	-	P1	ENSSSCP00000007645	-	F1S887.61	UPI0001C966B3	-	-
17:33566903	ENSSSCG00000037324	6.00943	1.64704e-07	0.0005292	0.942783	0.156884	0.633051	0.400754	cis	unpruned	S3	Linear	17:33566903-33566903	G	downstream_gene_variant	MODIFIER	-	ENSSSCG00000028461	Transcript	ENSSSCT00000007856.5	protein_coding	-	-	-	-	-	-	-	-	1704	-1	-	-	P1	ENSSSCP00000007645	-	F1S887.61	UPI0001C966B3	-	-
4:1232479	ENSSSCG00000040535	6.00881	1.6508e-07	0.000529695	1.09084	0.18154	0.633012	0.400704	cis	unpruned	S3	Linear	4:1232479-1232479	G	intron_variant	MODIFIER	GLI4	ENSSSCG00000039881	Transcript	ENSSSCT00000097418.1	protein_coding	-	2/4	-	-	-	-	-	rs323769264	-	-1	HGNC	HGNC:4320	-	ENSSSCP00000080993	-	A0A8D0IUY1.1	UPI001344BC52	-	-
3:131309215	ENSSSCG00000024665	6.0083	1.65392e-07	0.000529984	1.02575	0.170722	0.63298	0.400664	cis	unpruned	S3	Linear	3:131309215-131309215	C	downstream_gene_variant	MODIFIER	ADI1	ENSSSCG00000029161	Transcript	ENSSSCT00000026549.4	protein_coding	-	-	-	-	-	-	-	-	4906	1	HGNC	HGNC:30576	P1	ENSSSCP00000022476	-	I3LEI8.56	UPI0002105661	-	-
2:68657255	ENSSSCG00000013664	6.00776	1.65721e-07	0.000530327	1.437	0.23919	0.632946	0.400621	cis	unpruned	S3	Linear	2:68657255-68657255	G	intron_variant,non_coding_transcript_variant	MODIFIER	-	ENSSSCG00000044985	Transcript	ENSSSCT00000074723.2	lncRNA	-	1/1	-	-	-	-	-	-	-	-1	-	-	-	-	-	-	-	-	-
18:48537327	ENSSSCG00000028523	-6.00723	1.66046e-07	0.000530654	-1.23742	0.205988	-0.632912	0.400578	cis	unpruned	S3	Linear	18:48537327-48537327	C	downstream_gene_variant	MODIFIER	HUS1	ENSSSCG00000028523	Transcript	ENSSSCT00000036937.3	protein_coding	-	-	-	-	-	-	-	-	2645	1	HGNC	HGNC:5309	P1	ENSSSCP00000040283	-	A0A8D0VF77.1,A0A287A8S7.24	UPI0012359DD2	-	-
8:135018272	ENSSSCG00000009240	-6.00512	1.67348e-07	0.0005341	-0.888397	0.14794	-0.632779	0.400409	cis	unpruned	S3	Linear	8:135018272-135018272	A	3_prime_UTR_variant	MODIFIER	ABRAXAS1	ENSSSCG00000009234	Transcript	ENSSSCT00000010113.4	protein_coding	9/11	-	1418	-	-	-	-	-	-	1	HGNC	HGNC:25829	P1	ENSSSCP00000009847	-	F1RW10.64	UPI0001C96F10	-	-
8:9125134	ENSSSCG00000022358	-6.00421	1.67909e-07	0.00053447	-0.880353	0.146623	-0.632722	0.400337	cis	unpruned	S3	Linear	8:9125134-9125134	A	5_prime_UTR_variant	MODIFIER	RAB28	ENSSSCG00000022358	Transcript	ENSSSCT00000009553.5	protein_coding	1/8	-	106	-	-	-	-	-	-	-1	HGNC	HGNC:9768	A1	ENSSSCP00000009308	-	F1S5G0.53	-	-	-
2:6823323	ENSSSCG00000034387	-6.0042	1.67911e-07	0.00053447	-0.986066	0.164229	-0.632721	0.400336	cis	unpruned	S3	Linear	2:6823323-6823323	C	3_prime_UTR_variant	MODIFIER	FRMD8	ENSSSCG00000012992	Transcript	ENSSSCT00000014202.5	protein_coding	9/9	-	2495	-	-	-	-	rs81358133	-	-1	HGNC	HGNC:25462	-	ENSSSCP00000013816	-	F1RRI2.55	UPI001234AF22	-	-
17:31954138	ENSSSCG00000037324	5.99846	1.71514e-07	0.00054521	0.888431	0.14811	0.632358	0.399876	cis	unpruned	S3	Linear	17:31954138-31954138	G	3_prime_UTR_variant	MODIFIER	HSPA12B	ENSSSCG00000007147	Transcript	ENSSSCT00000007820.5	protein_coding	12/12	-	5804	-	-	-	-	-	-	-1	HGNC	HGNC:16193	-	ENSSSCP00000007610	-	F1S8C1.62	-	-	-
5:66853427	ENSSSCG00000000738	5.99777	1.71949e-07	0.000545573	0.862581	0.143817	0.632314	0.399822	cis	unpruned	S3	Linear	5:66853427-66853427	A	5_prime_UTR_variant	MODIFIER	TSPAN11	ENSSSCG00000000734	Transcript	ENSSSCT00000000797.5	protein_coding	1/10	-	24	-	-	-	-	rs341160571	-	1	HGNC	HGNC:30795	-	ENSSSCP00000000781	-	A0A4X1UN16.10,F1SKA6.57	UPI000BAD6440	-	-
12:2077542	ENSSSCG00000017140	5.99755	1.72085e-07	0.000545573	0.734371	0.122445	0.632301	0.399804	cis	unpruned	S3	Linear	12:2077542-2077542	C	3_prime_UTR_variant	MODIFIER	ENDOV	ENSSSCG00000030277	Transcript	ENSSSCT00000018665.4	protein_coding	8/8	-	3603	-	-	-	-	-	-	-1	HGNC	HGNC:26640	A2	ENSSSCP00000018164	-	F1RZ91.47	UPI0012359F9D	-	-
4:1213417	ENSSSCG00000040535	5.99582	1.73189e-07	0.000547618	0.985914	0.164433	0.632191	0.399666	cis	unpruned	S3	Linear	4:1213417-1213417	C	downstream_gene_variant	MODIFIER	GLI4	ENSSSCG00000039881	Transcript	ENSSSCT00000068646.2	protein_coding	-	-	-	-	-	-	-	rs342374659	1658	-1	HGNC	HGNC:4320	P1	ENSSSCP00000070966	-	A0A480J3Q7.5,A0A5G2R1B4.7	UPI0006B18F15	-	-
4:1213424	ENSSSCG00000040535	5.99582	1.73189e-07	0.000547618	0.985914	0.164433	0.632191	0.399666	cis	unpruned	S3	Linear	4:1213424-1213424	G	downstream_gene_variant	MODIFIER	GLI4	ENSSSCG00000039881	Transcript	ENSSSCT00000068646.2	protein_coding	-	-	-	-	-	-	-	rs327716148	1651	-1	HGNC	HGNC:4320	P1	ENSSSCP00000070966	-	A0A480J3Q7.5,A0A5G2R1B4.7	UPI0006B18F15	-	-
4:422917	ENSSSCG00000005880	5.99355	1.74645e-07	0.000551493	1.03246	0.172262	0.632048	0.399484	cis	unpruned	S3	Linear	4:422917-422917	G	synonymous_variant	LOW	-	ENSSSCG00000005908	Transcript	ENSSSCT00000006488.3	protein_coding	4/6	-	608	333	111	S	tcT/tcC	rs325697014	-	-1	-	-	P4	ENSSSCP00000006317	-	A0A4X1ULQ2.10,F1RSN6.53	UPI0001C960F9	-	-
17:32560863	ENSSSCG00000035995	5.99166	1.75872e-07	0.000554082	0.967603	0.161492	0.631927	0.399332	cis	unpruned	S3	Linear	17:32560863-32560863	C	synonymous_variant	LOW	UBOX5	ENSSSCG00000007162	Transcript	ENSSSCT00000050369.3	protein_coding	5/5	-	1713	1504	502	L	Ttg/Ctg	-	-	1	HGNC	HGNC:17777	P4	ENSSSCP00000056934	-	A0A287BLI6.24	UPI000A2AFDEF	-	-
3:131435475	ENSSSCG00000024665	5.99153	1.75957e-07	0.000554082	1.12586	0.187909	0.631919	0.399322	cis	unpruned	S3	Linear	3:131435475-131435475	T	3_prime_UTR_variant	MODIFIER	EIPR1	ENSSSCG00000028755	Transcript	ENSSSCT00000030705.4	protein_coding	9/9	-	1420	-	-	-	-	-	-	1	HGNC	HGNC:12383	P1	ENSSSCP00000023668	-	A0A8D1NZ97.1,I3LHX0.57	UPI0002105660	-	-
2:6570012	ENSSSCG00000034387	5.99121	1.76162e-07	0.000554082	1.10461	0.184371	0.631899	0.399297	cis	unpruned	S3	Linear	2:6570012-6570012	T	synonymous_variant	LOW	KAT5	ENSSSCG00000012980	Transcript	ENSSSCT00000014189.4	protein_coding	8/13	-	763	747	249	P	ccG/ccA	rs338479501	-	-1	HGNC	HGNC:5275	-	ENSSSCP00000013803	-	F1RRK4.74	UPI001235B488	-	-
2:15341758	ENSSSCG00000013236	5.98923	1.77454e-07	0.000557414	1.06305	0.177493	0.631774	0.399138	cis	unpruned	S3	Linear	2:15341758-15341758	A	3_prime_UTR_variant	MODIFIER	ACP2	ENSSSCG00000013242	Transcript	ENSSSCT00000014462.6	protein_coding	9/10	-	1124	-	-	-	-	rs335517140	-	1	HGNC	HGNC:123	-	ENSSSCP00000014070	-	F1SIC2.64,A0A4X1VT69.8	UPI00114B174F	-	-
10:65662433	ENSSSCG00000036941	5.98229	1.82061e-07	0.000570383	1.1074	0.185114	0.631333	0.398582	cis	unpruned	S3	Linear	10:65662433-65662433	G	missense_variant	MODERATE	-	ENSSSCG00000062058	Transcript	ENSSSCT00000032108.4	protein_coding	2/9	-	196	58	20	M/V	Atg/Gtg	rs1110129613	-	1	-	-	P4	ENSSSCP00000026498	-	F1RYU4.71,A0A8D1IC59.1	UPI00123461BA	-	tolerated(1)
10:65664631	ENSSSCG00000036941	5.98229	1.82061e-07	0.000570383	1.1074	0.185114	0.631333	0.398582	cis	unpruned	S3	Linear	10:65664631-65664631	C	missense_variant	MODERATE	-	ENSSSCG00000062058	Transcript	ENSSSCT00000032108.4	protein_coding	3/9	-	233	95	32	L/P	cTt/cCt	rs1113043105	-	1	-	-	P4	ENSSSCP00000026498	-	F1RYU4.71,A0A8D1IC59.1	UPI00123461BA	-	tolerated(1)
9:60802994	ENSSSCG00000028123	-5.97917	1.84167e-07	0.000576225	-1.53751	0.257144	-0.631135	0.398332	cis	unpruned	S3	Linear	9:60802994-60802994	G	3_prime_UTR_variant	MODIFIER	THYN1	ENSSSCG00000028149	Transcript	ENSSSCT00000026386.4	protein_coding	7/7	-	1021	-	-	-	-	-	-	-1	HGNC	HGNC:29560	P1	ENSSSCP00000021651	-	I3LC77.54,A0A4X1V9Q4.10	UPI0006B1E02C	-	-
5:63873585	ENSSSCG00000026812	-5.97543	1.86723e-07	0.000583458	-1.13005	0.189116	-0.630898	0.398032	cis	unpruned	S3	Linear	5:63873585-63873585	G	synonymous_variant	LOW	P3H3	ENSSSCG00000000681	Transcript	ENSSSCT00000000742.4	protein_coding	11/15	-	1771	1572	524	S	agT/agC	rs322597400	-	-1	HGNC	HGNC:19318	P2	ENSSSCP00000000726	-	F1SLU9.59	UPI00022CDA8D	-	-
1:2522361	ENSSSCG00000004020	-5.9722	1.88964e-07	0.000588878	-1.11706	0.187043	-0.630693	0.397773	cis	unpruned	S3	Linear	1:2522361-2522361	T	3_prime_UTR_variant	MODIFIER	RPS6KA2	ENSSSCG00000004022	Transcript	ENSSSCT00000004447.5	protein_coding	22/22	-	5170	-	-	-	-	rs326055378	-	1	HGNC	HGNC:10431	-	ENSSSCP00000004346	-	F1SBY1.79	UPI001235ED5A	-	-
6:49405355	ENSSSCG00000003063	5.97205	1.89071e-07	0.000588878	1.64855	0.276044	0.630683	0.397761	cis	unpruned	S3	Linear	6:49405355-49405355	C	upstream_gene_variant	MODIFIER	B3GNT8	ENSSSCG00000032536	Transcript	ENSSSCT00000048268.1	protein_coding	-	-	-	-	-	-	-	-	2694	-1	HGNC	HGNC:24139	P1	ENSSSCP00000032513	-	A0A8D0QP03.1,A0A286ZLM1.27	UPI0001C95923	-	-
4:97463467	ENSSSCG00000027091	-5.97187	1.89198e-07	0.000588878	-0.803385	0.134528	-0.630671	0.397746	cis	unpruned	S3	Linear	4:97463467-97463467	T	downstream_gene_variant	MODIFIER	MRPL9	ENSSSCG00000028343	Transcript	ENSSSCT00000031582.4	protein_coding	-	-	-	-	-	-	-	-	336	1	HGNC	HGNC:14277	P1	ENSSSCP00000026577	-	I3LR45.63	UPI00021055B0	-	-
2:7282276	ENSSSCG00000034387	5.96565	1.93585e-07	0.000600966	1.08897	0.18254	0.630276	0.397248	cis	unpruned	S3	Linear	2:7282276-7282276	A	upstream_gene_variant	MODIFIER	ssc-mir-192	ENSSSCG00000018349	Transcript	ENSSSCT00000019944.3	miRNA	-	-	-	-	-	-	-	rs331660177	3391	1	miRBase	-	-	-	-	-	-	-	-
2:7320754	ENSSSCG00000034387	5.96565	1.93585e-07	0.000600966	1.08897	0.18254	0.630276	0.397248	cis	unpruned	S3	Linear	2:7320754-7320754	A	3_prime_UTR_variant	MODIFIER	EHD1	ENSSSCG00000013017	Transcript	ENSSSCT00000014228.5	protein_coding	7/7	-	2066	-	-	-	-	rs326050391	-	1	HGNC	HGNC:3242	-	ENSSSCP00000013842	-	F1RQR4.76,A0A8D1I3J4.1	UPI000BAD90D3	-	-
10:48411787	ENSSSCG00000039244	5.96521	1.93902e-07	0.000601169	0.732793	0.122844	0.630247	0.397212	cis	unpruned	S3	Linear	10:48411787-48411787	A	intron_variant	MODIFIER	PHYH	ENSSSCG00000039244	Transcript	ENSSSCT00000046232.3	protein_coding	-	4/7	-	-	-	-	-	rs81272673	-	1	HGNC	HGNC:8940	-	ENSSSCP00000058697	-	A0A287BQI5.15,A0A8D1SW67.1	UPI000BAD8665	-	-
4:806790	ENSSSCG00000040535	5.95973	1.97858e-07	0.000612638	0.799082	0.13408	0.629899	0.396772	cis	unpruned	S3	Linear	4:806790-806790	C	3_prime_UTR_variant	MODIFIER	NRBP2	ENSSSCG00000038025	Transcript	ENSSSCT00000059447.3	protein_coding	18/18	-	2189	-	-	-	-	-	-	1	HGNC	HGNC:19339	P1	ENSSSCP00000049998	-	A0A287B0S4.20,A0A4X1UQR6.9,A0A480Y222.5	UPI000A2AFBC7	-	-
18:42066367	ENSSSCG00000016676	-5.95935	1.98139e-07	0.000612713	-0.930058	0.156067	-0.629874	0.396741	cis	unpruned	S3	Linear	18:42066367-42066367	G	splice_region_variant,synonymous_variant	LOW	AQP1	ENSSSCG00000033190	Transcript	ENSSSCT00000055832.3	protein_coding	3/4	-	753	558	186	I	atT/atC	rs696435517	-	-1	HGNC	HGNC:633	P1	ENSSSCP00000047109	-	A0A287AT23.18,A0A4X1T015.11	UPI000A2AFCA2	-	-
12:1709169	ENSSSCG00000017140	5.95689	1.99944e-07	0.000617496	0.809811	0.135945	0.629717	0.396544	cis	unpruned	S3	Linear	12:1709169-1709169	T	3_prime_UTR_variant	MODIFIER	RPTOR	ENSSSCG00000017139	Transcript	ENSSSCT00000018658.5	protein_coding	32/32	-	5875	-	-	-	-	rs320737087	-	-1	HGNC	HGNC:30287	-	ENSSSCP00000018157	-	F1RZY7.77,A0A8D0SFU2.1	UPI000BAD69C2	-	-
3:131309269	ENSSSCG00000024665	5.95594	2.00645e-07	0.00061886	1.00259	0.168334	0.629657	0.396467	cis	unpruned	S3	Linear	3:131309269-131309269	G	downstream_gene_variant	MODIFIER	ADI1	ENSSSCG00000029161	Transcript	ENSSSCT00000026549.4	protein_coding	-	-	-	-	-	-	-	-	4960	1	HGNC	HGNC:30576	P1	ENSSSCP00000022476	-	I3LEI8.56	UPI0002105661	-	-
4:932449	ENSSSCG00000040535	5.95361	2.0238e-07	0.000623407	0.983846	0.165252	0.629508	0.39628	cis	unpruned	S3	Linear	4:932449-932449	G	synonymous_variant	LOW	ZNF623	ENSSSCG00000039679	Transcript	ENSSSCT00000049009.3	protein_coding	2/2	-	650	468	156	S	tcT/tcC	rs329640008	-	-1	HGNC	HGNC:29084	P1	ENSSSCP00000046437	-	A0A8D0TN28.1,A0A287AR64.18	UPI000A2B5EA4	-	-
17:32057404	ENSSSCG00000037324	5.95047	2.04735e-07	0.000629846	0.919618	0.154546	0.629307	0.396028	cis	unpruned	S3	Linear	17:32057404-32057404	T	3_prime_UTR_variant	MODIFIER	ATRN	ENSSSCG00000007153	Transcript	ENSSSCT00000035365.4	protein_coding	30/30	-	4575	-	-	-	-	rs333376930	-	-1	HGNC	HGNC:885	P1	ENSSSCP00000029393	-	A0A8D1ZQ08.1,A0A5K1UYV7.12	UPI000A2B4011	-	-
5:66901123	ENSSSCG00000000738	5.94477	2.09084e-07	0.000642397	0.864045	0.145345	0.628943	0.395569	cis	unpruned	S3	Linear	5:66901123-66901123	T	synonymous_variant	LOW	TSPAN11	ENSSSCG00000000734	Transcript	ENSSSCT00000000797.5	protein_coding	6/10	-	489	357	119	S	agC/agT	rs321259842	-	1	HGNC	HGNC:30795	-	ENSSSCP00000000781	-	A0A4X1UN16.10,F1SKA6.57	UPI000BAD6440	-	-
3:32160567	ENSSSCG00000027101	5.94313	2.10352e-07	0.000645463	1.0615	0.17861	0.628838	0.395437	cis	unpruned	S3	Linear	3:32160567-32160567	T	upstream_gene_variant	MODIFIER	CLEC16A	ENSSSCG00000026569	Transcript	ENSSSCT00000024144.3	protein_coding	-	-	-	-	-	-	-	-	2247	-1	HGNC	HGNC:29013	-	ENSSSCP00000027472	-	A0A8D1QIL5.1,I3LTM5.46	UPI0012346E3F	-	-
9:8377774	ENSSSCG00000014830	-5.94245	2.10878e-07	0.000646246	-0.967778	0.162858	-0.628795	0.395383	cis	unpruned	S3	Linear	9:8377774-8377774	A	downstream_gene_variant	MODIFIER	UCP3	ENSSSCG00000014834	Transcript	ENSSSCT00000016186.5	protein_coding	-	-	-	-	-	-	-	rs345022385	247	-1	HGNC	HGNC:12519	A1	ENSSSCP00000015753	-	F6QBC3.23	UPI0012353679	-	-
3:31433706	ENSSSCG00000027101	5.94157	2.11563e-07	0.000646685	1.31136	0.220709	0.628738	0.395312	cis	unpruned	S3	Linear	3:31433706-31433706	G	synonymous_variant	LOW	TXNDC11	ENSSSCG00000007896	Transcript	ENSSSCT00000008652.5	protein_coding	8/12	-	1484	1323	441	L	ctA/ctG	-	-	1	HGNC	HGNC:28030	P1	ENSSSCP00000008429	-	F1RL25.60,A0A4X1VR41.11	UPI000A2B487F	-	-
3:31434198	ENSSSCG00000027101	5.94157	2.11563e-07	0.000646685	1.31136	0.220709	0.628738	0.395312	cis	unpruned	S3	Linear	3:31434198-31434198	T	synonymous_variant	LOW	TXNDC11	ENSSSCG00000007896	Transcript	ENSSSCT00000008652.5	protein_coding	8/12	-	1976	1815	605	F	ttC/ttT	rs338489939	-	1	HGNC	HGNC:28030	P1	ENSSSCP00000008429	-	F1RL25.60,A0A4X1VR41.11	UPI000A2B487F	-	-
18:48537495	ENSSSCG00000028523	-5.93981	2.1294e-07	0.000650063	-1.18852	0.200093	-0.628626	0.39517	cis	unpruned	S3	Linear	18:48537495-48537495	G	downstream_gene_variant	MODIFIER	HUS1	ENSSSCG00000028523	Transcript	ENSSSCT00000036937.3	protein_coding	-	-	-	-	-	-	-	-	2813	1	HGNC	HGNC:5309	P1	ENSSSCP00000040283	-	A0A8D0VF77.1,A0A287A8S7.24	UPI0012359DD2	-	-
17:31911114	ENSSSCG00000037324	5.93627	2.15734e-07	0.000657644	1.02561	0.172769	0.628399	0.394886	cis	unpruned	S3	Linear	17:31911114-31911114	T	3_prime_UTR_variant	MODIFIER	CDC25B	ENSSSCG00000007151	Transcript	ENSSSCT00000007824.5	protein_coding	16/16	-	2400	-	-	-	-	-	-	-1	HGNC	HGNC:1726	P2	ENSSSCP00000007614	-	A0A5K1V645.9,A0A8D0WT21.1	UPI00133FF2B3	-	-
12:35597653	ENSSSCG00000017638	5.93597	2.15974e-07	0.000657644	0.929281	0.156551	0.62838	0.394861	cis	unpruned	S3	Linear	12:35597653-35597653	A	synonymous_variant	LOW	YPEL2	ENSSSCG00000035400	Transcript	ENSSSCT00000049123.3	protein_coding	2/6	-	367	135	45	A	gcG/gcA	-	-	1	HGNC	HGNC:18326	-	ENSSSCP00000043510	-	A0A287AI02.16	UPI001E24B09E	-	-
2:7883220	ENSSSCG00000013040	5.93389	2.17638e-07	0.000661023	1.02823	0.173282	0.628247	0.394694	cis	unpruned	S3	Linear	2:7883220-7883220	C	upstream_gene_variant	MODIFIER	DNAJC4	ENSSSCG00000013038	Transcript	ENSSSCT00000014251.5	protein_coding	-	-	-	-	-	-	-	-	2633	-1	HGNC	HGNC:5271	P2	ENSSSCP00000013865	-	A0A8D1L592.1,F1RQ04.52	UPI001235E35A	-	-
2:7883229	ENSSSCG00000013040	5.93389	2.17638e-07	0.000661023	1.02823	0.173282	0.628247	0.394694	cis	unpruned	S3	Linear	2:7883229-7883229	C	upstream_gene_variant	MODIFIER	DNAJC4	ENSSSCG00000013038	Transcript	ENSSSCT00000014251.5	protein_coding	-	-	-	-	-	-	-	rs55618483	2642	-1	HGNC	HGNC:5271	P2	ENSSSCP00000013865	-	A0A8D1L592.1,F1RQ04.52	UPI001235E35A	-	-
15:1733523	ENSSSCG00000040445	-5.93212	2.19064e-07	0.000664509	-0.841079	0.141784	-0.628133	0.394551	cis	unpruned	S3	Linear	15:1733523-1733523	A	3_prime_UTR_variant	MODIFIER	RND3	ENSSSCG00000040445	Transcript	ENSSSCT00000054321.3	protein_coding	5/5	-	2035	-	-	-	-	rs328388888	-	1	HGNC	HGNC:671	P1	ENSSSCP00000051155	-	A0A4X1TGM1.10,A0A287B402.23	UPI0000003FE9	-	-
18:42063868	ENSSSCG00000016676	-5.92489	2.24973e-07	0.000673871	-0.921824	0.155585	-0.62767	0.393969	cis	unpruned	S3	Linear	18:42063868-42063868	C	3_prime_UTR_variant	MODIFIER	AQP1	ENSSSCG00000033190	Transcript	ENSSSCT00000055832.3	protein_coding	4/4	-	2526	-	-	-	-	rs326210598	-	-1	HGNC	HGNC:633	P1	ENSSSCP00000047109	-	A0A287AT23.18,A0A4X1T015.11	UPI000A2AFCA2	-	-
18:42064100	ENSSSCG00000016676	-5.92489	2.24973e-07	0.000673871	-0.921824	0.155585	-0.62767	0.393969	cis	unpruned	S3	Linear	18:42064100-42064100	G	3_prime_UTR_variant	MODIFIER	AQP1	ENSSSCG00000033190	Transcript	ENSSSCT00000055832.3	protein_coding	4/4	-	2294	-	-	-	-	rs342192289	-	-1	HGNC	HGNC:633	P1	ENSSSCP00000047109	-	A0A287AT23.18,A0A4X1T015.11	UPI000A2AFCA2	-	-
18:42064714	ENSSSCG00000016676	-5.92489	2.24973e-07	0.000673871	-0.921824	0.155585	-0.62767	0.393969	cis	unpruned	S3	Linear	18:42064714-42064714	A	3_prime_UTR_variant	MODIFIER	AQP1	ENSSSCG00000033190	Transcript	ENSSSCT00000055832.3	protein_coding	4/4	-	1680	-	-	-	-	rs322602123	-	-1	HGNC	HGNC:633	P1	ENSSSCP00000047109	-	A0A287AT23.18,A0A4X1T015.11	UPI000A2AFCA2	-	-
18:42064814	ENSSSCG00000016676	-5.92489	2.24973e-07	0.000673871	-0.921824	0.155585	-0.62767	0.393969	cis	unpruned	S3	Linear	18:42064814-42064814	A	3_prime_UTR_variant	MODIFIER	AQP1	ENSSSCG00000033190	Transcript	ENSSSCT00000055832.3	protein_coding	4/4	-	1580	-	-	-	-	rs342049606	-	-1	HGNC	HGNC:633	P1	ENSSSCP00000047109	-	A0A287AT23.18,A0A4X1T015.11	UPI000A2AFCA2	-	-
18:42064849	ENSSSCG00000016676	-5.92489	2.24973e-07	0.000673871	-0.921824	0.155585	-0.62767	0.393969	cis	unpruned	S3	Linear	18:42064849-42064849	A	3_prime_UTR_variant	MODIFIER	AQP1	ENSSSCG00000033190	Transcript	ENSSSCT00000055832.3	protein_coding	4/4	-	1545	-	-	-	-	rs323437803	-	-1	HGNC	HGNC:633	P1	ENSSSCP00000047109	-	A0A287AT23.18,A0A4X1T015.11	UPI000A2AFCA2	-	-
18:42064877	ENSSSCG00000016676	-5.92489	2.24973e-07	0.000673871	-0.921824	0.155585	-0.62767	0.393969	cis	unpruned	S3	Linear	18:42064877-42064877	T	3_prime_UTR_variant	MODIFIER	AQP1	ENSSSCG00000033190	Transcript	ENSSSCT00000055832.3	protein_coding	4/4	-	1517	-	-	-	-	rs338495055	-	-1	HGNC	HGNC:633	P1	ENSSSCP00000047109	-	A0A287AT23.18,A0A4X1T015.11	UPI000A2AFCA2	-	-
18:42064927	ENSSSCG00000016676	-5.92489	2.24973e-07	0.000673871	-0.921824	0.155585	-0.62767	0.393969	cis	unpruned	S3	Linear	18:42064927-42064927	C	3_prime_UTR_variant	MODIFIER	AQP1	ENSSSCG00000033190	Transcript	ENSSSCT00000055832.3	protein_coding	4/4	-	1467	-	-	-	-	rs331668533	-	-1	HGNC	HGNC:633	P1	ENSSSCP00000047109	-	A0A287AT23.18,A0A4X1T015.11	UPI000A2AFCA2	-	-
18:42064941	ENSSSCG00000016676	-5.92489	2.24973e-07	0.000673871	-0.921824	0.155585	-0.62767	0.393969	cis	unpruned	S3	Linear	18:42064941-42064941	T	3_prime_UTR_variant	MODIFIER	AQP1	ENSSSCG00000033190	Transcript	ENSSSCT00000055832.3	protein_coding	4/4	-	1453	-	-	-	-	rs320589383	-	-1	HGNC	HGNC:633	P1	ENSSSCP00000047109	-	A0A287AT23.18,A0A4X1T015.11	UPI000A2AFCA2	-	-
18:42065103	ENSSSCG00000016676	-5.92489	2.24973e-07	0.000673871	-0.921824	0.155585	-0.62767	0.393969	cis	unpruned	S3	Linear	18:42065103-42065103	G	3_prime_UTR_variant	MODIFIER	AQP1	ENSSSCG00000033190	Transcript	ENSSSCT00000055832.3	protein_coding	4/4	-	1291	-	-	-	-	rs708076777	-	-1	HGNC	HGNC:633	P1	ENSSSCP00000047109	-	A0A287AT23.18,A0A4X1T015.11	UPI000A2AFCA2	-	-
18:42311854	ENSSSCG00000016676	-5.92489	2.24973e-07	0.000673871	-0.921824	0.155585	-0.62767	0.393969	cis	unpruned	S3	Linear	18:42311854-42311854	A	3_prime_UTR_variant	MODIFIER	GARS1	ENSSSCG00000016677	Transcript	ENSSSCT00000018157.4	protein_coding	17/17	-	2381	-	-	-	-	-	-	-1	HGNC	HGNC:4162	P1	ENSSSCP00000017666	-	A0A8D1PRL8.1,F1SII4.72	UPI001236AB73	-	-
16:19549591	ENSSSCG00000032650	5.92403	2.25687e-07	0.000675163	1.1928	0.201349	0.627614	0.3939	cis	unpruned	S3	Linear	16:19549591-19549591	C	3_prime_UTR_variant	MODIFIER	ADAMTS12	ENSSSCG00000016816	Transcript	ENSSSCT00000018309.5	protein_coding	23/23	-	5994	-	-	-	-	rs324385583	-	-1	HGNC	HGNC:14605	-	ENSSSCP00000017814	-	F1SP19.68	UPI001236C056	-	-
12:2077011	ENSSSCG00000017140	5.92292	2.26615e-07	0.000677091	0.787186	0.132905	0.627543	0.39381	cis	unpruned	S3	Linear	12:2077011-2077011	G	3_prime_UTR_variant	MODIFIER	ENDOV	ENSSSCG00000030277	Transcript	ENSSSCT00000018665.4	protein_coding	8/8	-	4134	-	-	-	-	-	-	-1	HGNC	HGNC:26640	A2	ENSSSCP00000018164	-	F1RZ91.47	UPI0012359F9D	-	-
8:134913000	ENSSSCG00000009240	-5.92062	2.28545e-07	0.000682003	-0.837512	0.141457	-0.627395	0.393625	cis	unpruned	S3	Linear	8:134913000-134913000	C	3_prime_UTR_variant	MODIFIER	GPAT3	ENSSSCG00000009233	Transcript	ENSSSCT00000010112.5	protein_coding	11/11	-	1984	-	-	-	-	rs346303863	-	-1	HGNC	HGNC:28157	-	ENSSSCP00000009846	-	F1RW11.66	-	-	-
17:32561285	ENSSSCG00000037324	5.90734	2.40005e-07	0.000715306	0.826168	0.139855	0.62654	0.392553	cis	unpruned	S3	Linear	17:32561285-32561285	C	3_prime_UTR_variant	MODIFIER	UBOX5	ENSSSCG00000007162	Transcript	ENSSSCT00000050369.3	protein_coding	5/5	-	2135	-	-	-	-	-	-	1	HGNC	HGNC:17777	P4	ENSSSCP00000056934	-	A0A287BLI6.24	UPI000A2AFDEF	-	-
9:8399512	ENSSSCG00000014830	-5.89934	2.47181e-07	0.000735776	-0.813509	0.137898	-0.626025	0.391907	cis	unpruned	S3	Linear	9:8399512-8399512	T	intron_variant	MODIFIER	C2CD3	ENSSSCG00000014835	Transcript	ENSSSCT00000016187.5	protein_coding	-	30/30	-	-	-	-	-	rs328941591	-	-1	HGNC	HGNC:24564	P2	ENSSSCP00000015754	-	F1SUR6.60	-	-	-
4:1454190	ENSSSCG00000040535	5.89832	2.48107e-07	0.000737613	1.40397	0.238028	0.625959	0.391825	cis	unpruned	S3	Linear	4:1454190-1454190	T	3_prime_UTR_variant	MODIFIER	LYNX1	ENSSSCG00000031724	Transcript	ENSSSCT00000036834.2	protein_coding	4/4	-	2758	-	-	-	-	-	-	1	HGNC	HGNC:29604	P1	ENSSSCP00000050110	-	A0A8D1GWJ9.1,A0A287B109.12	UPI000A2B2983	-	-
4:1452897	ENSSSCG00000040535	5.89764	2.48728e-07	0.000738539	0.878963	0.149036	0.625915	0.39177	cis	unpruned	S3	Linear	4:1452897-1452897	G	3_prime_UTR_variant	MODIFIER	LYNX1	ENSSSCG00000031724	Transcript	ENSSSCT00000036834.2	protein_coding	4/4	-	1465	-	-	-	-	-	-	1	HGNC	HGNC:29604	P1	ENSSSCP00000050110	-	A0A8D1GWJ9.1,A0A287B109.12	UPI000A2B2983	-	-
3:41453151	ENSSSCG00000008072	5.89712	2.49207e-07	0.000739044	1.26383	0.214313	0.625881	0.391728	cis	unpruned	S3	Linear	3:41453151-41453151	G	intron_variant	MODIFIER	LUC7L	ENSSSCG00000007979	Transcript	ENSSSCT00000065950.3	protein_coding	-	1/7	-	-	-	-	-	-	-	1	HGNC	HGNC:6723	P1	ENSSSCP00000041412	-	A0A4X1UIT7.10,A0A286ZZE5.8,A0A287AC67.20	UPI0006B1924A	-	-
17:31916231	ENSSSCG00000037324	5.89537	2.50818e-07	0.000742897	0.95786	0.162477	0.625768	0.391586	cis	unpruned	S3	Linear	17:31916231-31916231	G	synonymous_variant	LOW	CDC25B	ENSSSCG00000007151	Transcript	ENSSSCT00000007824.5	protein_coding	8/16	-	567	567	189	P	ccG/ccC	-	-	-1	HGNC	HGNC:1726	P2	ENSSSCP00000007614	-	A0A5K1V645.9,A0A8D0WT21.1	UPI00133FF2B3	-	-
12:26289494	ENSSSCG00000039259	5.89444	2.51674e-07	0.00074381	0.930458	0.157853	0.625709	0.391511	cis	unpruned	S3	Linear	12:26289494-26289494	T	synonymous_variant	LOW	PDK2	ENSSSCG00000027198	Transcript	ENSSSCT00000048973.3	protein_coding	6/12	-	726	630	210	L	ctC/ctT	-	-	1	HGNC	HGNC:8810	P1	ENSSSCP00000059052	-	A0A4X1UTN7.11,A0A480PWI6.10,A0A287BSA1.26	UPI000A2AF8CF	-	-
4:1491468	ENSSSCG00000040535	5.89436	2.51749e-07	0.00074381	1.24736	0.211619	0.625703	0.391505	cis	unpruned	S3	Linear	4:1491468-1491468	T	synonymous_variant	LOW	JRK	ENSSSCG00000037975	Transcript	ENSSSCT00000047608.1	protein_coding	1/1	-	669	669	223	N	aaC/aaT	-	-	1	HGNC	HGNC:6199	P1	ENSSSCP00000056402	-	A0A287BJZ7.25	UPI000A2B3D90	-	-
18:48537310	ENSSSCG00000028523	-5.89348	2.52564e-07	0.000745295	-1.08867	0.184724	-0.625647	0.391434	cis	unpruned	S3	Linear	18:48537310-48537310	G	downstream_gene_variant	MODIFIER	HUS1	ENSSSCG00000028523	Transcript	ENSSSCT00000036937.3	protein_coding	-	-	-	-	-	-	-	-	2628	1	HGNC	HGNC:5309	P1	ENSSSCP00000040283	-	A0A8D0VF77.1,A0A287A8S7.24	UPI0012359DD2	-	-
9:74277038	ENSSSCG00000029515	5.89107	2.54817e-07	0.000751014	0.783363	0.132975	0.625491	0.391239	cis	unpruned	S3	Linear	9:74277038-74277038	T	intron_variant	MODIFIER	CASD1	ENSSSCG00000015327	Transcript	ENSSSCT00000062946.3	protein_coding	-	1/18	-	-	-	-	-	-	-	1	HGNC	HGNC:16014	P1	ENSSSCP00000037964	-	A0A480WYZ2.7,A0A287A218.20	UPI0001C984F3	-	-
9:60807561	ENSSSCG00000028123	-5.88242	2.63064e-07	0.000772458	-1.62912	0.276947	-0.624931	0.390539	cis	unpruned	S3	Linear	9:60807561-60807561	G	upstream_gene_variant	MODIFIER	THYN1	ENSSSCG00000028149	Transcript	ENSSSCT00000026386.4	protein_coding	-	-	-	-	-	-	-	rs322649156	152	-1	HGNC	HGNC:29560	P1	ENSSSCP00000021651	-	I3LC77.54,A0A4X1V9Q4.10	UPI0006B1E02C	-	-
9:60807579	ENSSSCG00000028123	-5.88242	2.63064e-07	0.000772458	-1.62912	0.276947	-0.624931	0.390539	cis	unpruned	S3	Linear	9:60807579-60807579	G	upstream_gene_variant	MODIFIER	THYN1	ENSSSCG00000028149	Transcript	ENSSSCT00000026386.4	protein_coding	-	-	-	-	-	-	-	rs345199177	170	-1	HGNC	HGNC:29560	P1	ENSSSCP00000021651	-	I3LC77.54,A0A4X1V9Q4.10	UPI0006B1E02C	-	-
9:60827851	ENSSSCG00000028123	-5.88242	2.63064e-07	0.000772458	-1.62912	0.276947	-0.624931	0.390539	cis	unpruned	S3	Linear	9:60827851-60827851	C	intron_variant	MODIFIER	ACAD8	ENSSSCG00000062444	Transcript	ENSSSCT00000094778.1	protein_coding	-	8/8	-	-	-	-	-	rs1111377998	-	1	HGNC	HGNC:87	-	ENSSSCP00000076364	-	A0A8D0UC72.1	UPI00133DEB7E	-	-
2:7141665	ENSSSCG00000034387	5.87778	2.67591e-07	0.000784787	0.914739	0.155626	0.624631	0.390164	cis	unpruned	S3	Linear	2:7141665-7141665	T	downstream_gene_variant	MODIFIER	NAALADL1	ENSSSCG00000013010	Transcript	ENSSSCT00000014221.4	protein_coding	-	-	-	-	-	-	-	rs336276052	3250	1	HGNC	HGNC:23536	P4	ENSSSCP00000013835	-	F1RQT1.58	UPI001236AA4B	-	-
12:26362132	ENSSSCG00000034653	-5.86883	2.76557e-07	0.000810087	-0.948059	0.161542	-0.62405	0.389438	cis	unpruned	S3	Linear	12:26362132-26362132	T	intron_variant	MODIFIER	SGCA	ENSSSCG00000017583	Transcript	ENSSSCT00000019141.5	protein_coding	-	8/9	-	-	-	-	-	-	-	1	HGNC	HGNC:10805	-	ENSSSCP00000018635	-	A0A8D1R2X3.1,A0A5K1UBB6.10	UPI0012340691	-	-
5:67128160	ENSSSCG00000000738	5.86828	2.77114e-07	0.000810724	0.936764	0.159632	0.624014	0.389394	cis	unpruned	S3	Linear	5:67128160-67128160	T	3_prime_UTR_variant	MODIFIER	TEAD4	ENSSSCG00000000736	Transcript	ENSSSCT00000000799.5	protein_coding	12/13	-	3930	-	-	-	-	rs329048873	-	-1	HGNC	HGNC:11717	P2	ENSSSCP00000000783	-	F1SKA4.69,A0A4X1UN21.10	UPI0001C952FA	-	-
1:2522037	ENSSSCG00000004018	-5.86701	2.7841e-07	0.000813519	-1.01236	0.172551	-0.623932	0.389291	cis	unpruned	S3	Linear	1:2522037-2522037	C	3_prime_UTR_variant	MODIFIER	RPS6KA2	ENSSSCG00000004022	Transcript	ENSSSCT00000004447.5	protein_coding	22/22	-	4846	-	-	-	-	rs81349920	-	1	HGNC	HGNC:10431	-	ENSSSCP00000004346	-	F1SBY1.79	UPI001235ED5A	-	-
8:113958434	ENSSSCG00000009144	5.86409	2.81413e-07	0.000821287	0.747152	0.127411	0.623742	0.389055	cis	unpruned	S3	Linear	8:113958434-113958434	T	intron_variant	MODIFIER	HADH	ENSSSCG00000009150	Transcript	ENSSSCT00000010020.4	protein_coding	-	7/9	-	-	-	-	-	rs339093105	-	-1	EntrezGene	-	-	ENSSSCP00000009757	-	A0A2C9F3C3.11,A0A8D0S1G3.1	UPI000BAD6725	-	-
17:31799515	ENSSSCG00000037324	5.86269	2.82868e-07	0.000824368	0.862379	0.147096	0.623651	0.388941	cis	unpruned	S3	Linear	17:31799515-31799515	C	3_prime_UTR_variant	MODIFIER	PANK2	ENSSSCG00000007142	Transcript	ENSSSCT00000040048.3	protein_coding	7/7	-	4833	-	-	-	-	-	-	-1	HGNC	HGNC:15894	-	ENSSSCP00000050618	-	A0A287B3C3.22	-	-	-
1:250002277	ENSSSCG00000038824	5.86241	2.83159e-07	0.000824368	1.11733	0.190592	0.623633	0.388918	cis	unpruned	S3	Linear	1:250002277-250002277	T	downstream_gene_variant	MODIFIER	TMEM245	ENSSSCG00000005444	Transcript	ENSSSCT00000005987.5	protein_coding	-	-	-	-	-	-	-	rs699260903	3172	-1	HGNC	HGNC:1363	P1	ENSSSCP00000005838	-	F1SP25.62,A0A4X1VC34.11	UPI0002104FB1	-	-
6:4816741	ENSSSCG00000034385	5.86193	2.83661e-07	0.000824823	1.42391	0.242909	0.623602	0.388879	cis	unpruned	S3	Linear	6:4816741-4816741	A	synonymous_variant	LOW	CDH13	ENSSSCG00000002684	Transcript	ENSSSCT00000002977.5	protein_coding	13/15	-	2077	1968	656	H	caC/caT	-	-	-1	EntrezGene	-	P2	ENSSSCP00000002898	-	A8D737.89,A0A4X1T328.15	UPI00015D463E	-	-
3:6472217	ENSSSCG00000031485	-5.86004	2.85636e-07	0.000828839	-1.21369	0.207113	-0.623479	0.388726	cis	unpruned	S3	Linear	3:6472217-6472217	T	missense_variant	MODERATE	ZNF789	ENSSSCG00000007618	Transcript	ENSSSCT00000008358.5	protein_coding	6/6	-	1026	626	209	R/Q	cGg/cAg	-	-	-1	HGNC	HGNC:27801	-	ENSSSCP00000008139	-	A0A8D0SCN7.1,F1REX0.72	UPI000A2B21E8	-	-
8:118390945	ENSSSCG00000028101	5.85995	2.85736e-07	0.000828839	0.833915	0.142308	0.623473	0.388718	cis	unpruned	S3	Linear	8:118390945-118390945	T	3_prime_UTR_variant	MODIFIER	NFKB1	ENSSSCG00000030957	Transcript	ENSSSCT00000038683.3	protein_coding	24/24	-	3486	-	-	-	-	-	-	-1	HGNC	HGNC:7794	P1	ENSSSCP00000048015	-	A0A287AVR3.24	UPI0012345295	-	-
3:16643969	ENSSSCG00000030798	5.85869	2.87058e-07	0.000830655	1.07611	0.183677	0.623391	0.388617	cis	unpruned	S3	Linear	3:16643969-16643969	G	intron_variant	MODIFIER	ASL	ENSSSCG00000007738	Transcript	ENSSSCT00000008483.5	protein_coding	-	9/16	-	-	-	-	-	rs320717698	-	1	HGNC	HGNC:746	P1	ENSSSCP00000008264	-	A0A4X1SZQ3.11,F1RJH8.80	UPI0001C967ED	-	-
3:16660684	ENSSSCG00000030798	5.85869	2.87058e-07	0.000830655	1.07611	0.183677	0.623391	0.388617	cis	unpruned	S3	Linear	3:16660684-16660684	G	intergenic_variant	MODIFIER	-	-	-	-	-	-	-	-	-	-	-	-	-	-	-	-	-	-	-	-	-	-	-	-
12:26832218	ENSSSCG00000039259	5.85814	2.87645e-07	0.000831346	0.864058	0.147497	0.623355	0.388572	cis	unpruned	S3	Linear	12:26832218-26832218	T	synonymous_variant	LOW	SPATA20	ENSSSCG00000017565	Transcript	ENSSSCT00000019120.5	protein_coding	11/17	-	1356	1221	407	T	acC/acT	-	-	1	HGNC	HGNC:26125	P4	ENSSSCP00000018614	-	A0A8D1A7D3.1,F1RT97.67	UPI0001C98D81	-	-
14:29366938	ENSSSCG00000009778	5.85668	2.8919e-07	0.000833896	1.74348	0.29769	0.62326	0.388453	cis	unpruned	S3	Linear	14:29366938-29366938	G	3_prime_UTR_variant	MODIFIER	-	ENSSSCG00000009770	Transcript	ENSSSCT00000010712.5	protein_coding	7/7	-	1112	-	-	-	-	-	-	1	-	-	-	ENSSSCP00000010433	-	F1RFL6.68	-	-	-
2:6611925	ENSSSCG00000034387	5.85665	2.89226e-07	0.000833896	1.07652	0.183811	0.623258	0.388451	cis	unpruned	S3	Linear	2:6611925-6611925	T	synonymous_variant	LOW	SIPA1	ENSSSCG00000012982	Transcript	ENSSSCT00000014192.5	protein_coding	5/16	-	1231	1032	344	A	gcG/gcA	rs322142215	-	-1	HGNC	HGNC:10885	P5	ENSSSCP00000013806	-	A0A8D1FQX2.1,F1RRK2.62	UPI00134A7302	-	-
12:26335214	ENSSSCG00000039259	5.85578	2.9015e-07	0.000835551	0.920312	0.157163	0.623202	0.38838	cis	unpruned	S3	Linear	12:26335214-26335214	A	synonymous_variant	LOW	PPP1R9B	ENSSSCG00000017584	Transcript	ENSSSCT00000019143.5	protein_coding	2/11	-	1347	1347	449	I	atC/atT	-	-	-1	HGNC	HGNC:9298	P1	ENSSSCP00000018637	-	F1RT57.64	UPI001236FC21	-	-
12:26363186	ENSSSCG00000039259	5.8509	2.95408e-07	0.000849188	0.936075	0.159988	0.622884	0.387984	cis	unpruned	S3	Linear	12:26363186-26363186	G	intron_variant	MODIFIER	SGCA	ENSSSCG00000017583	Transcript	ENSSSCT00000019141.5	protein_coding	-	8/9	-	-	-	-	-	-	-	1	HGNC	HGNC:10805	-	ENSSSCP00000018635	-	A0A8D1R2X3.1,A0A5K1UBB6.10	UPI0012340691	-	-
2:6619631	ENSSSCG00000034387	5.85048	2.95858e-07	0.000849188	1.13563	0.194108	0.622857	0.38795	cis	unpruned	S3	Linear	2:6619631-6619631	G	upstream_gene_variant	MODIFIER	SIPA1	ENSSSCG00000012982	Transcript	ENSSSCT00000014192.5	protein_coding	-	-	-	-	-	-	-	-	1065	-1	HGNC	HGNC:10885	P5	ENSSSCP00000013806	-	A0A8D1FQX2.1,F1RRK2.62	UPI00134A7302	-	-
9:8388544	ENSSSCG00000014830	-5.8504	2.95953e-07	0.000849188	-0.951097	0.16257	-0.622851	0.387943	cis	unpruned	S3	Linear	9:8388544-8388544	A	upstream_gene_variant	MODIFIER	UCP3	ENSSSCG00000014834	Transcript	ENSSSCT00000016186.5	protein_coding	-	-	-	-	-	-	-	rs334274696	2333	-1	HGNC	HGNC:12519	A1	ENSSSCP00000015753	-	F6QBC3.23	UPI0012353679	-	-
12:39341707	ENSSSCG00000039569	5.8472	2.99446e-07	0.000858179	1.5562	0.266144	0.622643	0.387684	cis	unpruned	S3	Linear	12:39341707-39341707	T	missense_variant	MODERATE	HEATR6	ENSSSCG00000038478	Transcript	ENSSSCT00000061822.2	protein_coding	3/22	-	377	370	124	A/T	Gct/Act	-	-	-1	HGNC	HGNC:24076	P1	ENSSSCP00000055946	-	A0A287BII2.19	UPI0012346511	-	tolerated(1)
9:74346811	ENSSSCG00000029515	-5.84283	3.04303e-07	0.000871055	-0.83564	0.14302	-0.622357	0.387329	cis	unpruned	S3	Linear	9:74346811-74346811	T	3_prime_UTR_variant	MODIFIER	CASD1	ENSSSCG00000015327	Transcript	ENSSSCT00000062946.3	protein_coding	19/19	-	2837	-	-	-	-	-	-	1	HGNC	HGNC:16014	P1	ENSSSCP00000037964	-	A0A480WYZ2.7,A0A287A218.20	UPI0001C984F3	-	-
3:41453151	ENSSSCG00000008073	5.84205	3.05179e-07	0.000872515	1.26428	0.216411	0.622306	0.387265	cis	unpruned	S3	Linear	3:41453151-41453151	G	intron_variant	MODIFIER	LUC7L	ENSSSCG00000007979	Transcript	ENSSSCT00000065950.3	protein_coding	-	1/7	-	-	-	-	-	-	-	1	HGNC	HGNC:6723	P1	ENSSSCP00000041412	-	A0A4X1UIT7.10,A0A286ZZE5.8,A0A287AC67.20	UPI0006B1924A	-	-
12:2077590	ENSSSCG00000017140	5.83663	3.11311e-07	0.000888981	0.760509	0.130299	0.621953	0.386826	cis	unpruned	S3	Linear	12:2077590-2077590	C	3_prime_UTR_variant	MODIFIER	ENDOV	ENSSSCG00000030277	Transcript	ENSSSCT00000018665.4	protein_coding	8/8	-	3555	-	-	-	-	-	-	-1	HGNC	HGNC:26640	A2	ENSSSCP00000018164	-	F1RZ91.47	UPI0012359F9D	-	-
9:8405073	ENSSSCG00000014830	-5.8351	3.13072e-07	0.000892942	-0.786227	0.134741	-0.621853	0.386701	cis	unpruned	S3	Linear	9:8405073-8405073	G	intron_variant	MODIFIER	C2CD3	ENSSSCG00000014835	Transcript	ENSSSCT00000016187.5	protein_coding	-	30/30	-	-	-	-	-	rs340880699	-	-1	HGNC	HGNC:24564	P2	ENSSSCP00000015754	-	F1SUR6.60	-	-	-
9:8397239	ENSSSCG00000014830	-5.83463	3.13613e-07	0.000893419	-0.846832	0.145139	-0.621822	0.386663	cis	unpruned	S3	Linear	9:8397239-8397239	T	intron_variant	MODIFIER	C2CD3	ENSSSCG00000014835	Transcript	ENSSSCT00000016187.5	protein_coding	-	30/30	-	-	-	-	-	rs328122272	-	-1	HGNC	HGNC:24564	P2	ENSSSCP00000015754	-	F1SUR6.60	-	-	-
16:19547990	ENSSSCG00000032650	5.83382	3.14544e-07	0.000893809	1.15858	0.198598	0.621769	0.386597	cis	unpruned	S3	Linear	16:19547990-19547990	T	3_prime_UTR_variant	MODIFIER	ADAMTS12	ENSSSCG00000016816	Transcript	ENSSSCT00000018309.5	protein_coding	23/23	-	7595	-	-	-	-	rs333963327	-	-1	HGNC	HGNC:14605	-	ENSSSCP00000017814	-	F1SP19.68	UPI001236C056	-	-
16:19478308	ENSSSCG00000032650	5.83357	3.1483e-07	0.000893809	1.15631	0.198216	0.621753	0.386577	cis	unpruned	S3	Linear	16:19478308-19478308	C	synonymous_variant	LOW	TARS1	ENSSSCG00000016817	Transcript	ENSSSCT00000018310.5	protein_coding	14/18	-	1587	1587	529	D	gaT/gaC	rs344053419	-	1	HGNC	HGNC:11572	P1	ENSSSCP00000017815	-	F1SP18.73	-	-	-
5:63746152	ENSSSCG00000026812	-5.83354	3.14873e-07	0.000893809	-1.06578	0.182699	-0.621751	0.386574	cis	unpruned	S3	Linear	5:63746152-63746152	G	3_prime_UTR_variant	MODIFIER	EMG1	ENSSSCG00000026812	Transcript	ENSSSCT00000025035.3	protein_coding	6/6	-	1144	-	-	-	-	-	-	-1	HGNC	HGNC:16912	P1	ENSSSCP00000026081	-	A0A8D1ETV0.1,I3LPQ4.47	UPI0002105B8A	-	-
14:141346297	ENSSSCG00000010773	-5.8315	3.1724e-07	0.000899457	-1.05742	0.181329	-0.621617	0.386408	cis	unpruned	S3	Linear	14:141346297-141346297	T	intron_variant	MODIFIER	ECHS1	ENSSSCG00000038086	Transcript	ENSSSCT00000046483.3	protein_coding	-	3/7	-	-	-	-	-	rs346377410	-	-1	HGNC	HGNC:3151	P1	ENSSSCP00000040850	-	A0A287AA21.32	UPI0010B368FE	-	-
4:1491327	ENSSSCG00000040535	5.82915	3.1999e-07	0.000906178	1.27997	0.21958	0.621464	0.386217	cis	unpruned	S3	Linear	4:1491327-1491327	T	synonymous_variant	LOW	JRK	ENSSSCG00000037975	Transcript	ENSSSCT00000047608.1	protein_coding	1/1	-	528	528	176	H	caC/caT	-	-	1	HGNC	HGNC:6199	P1	ENSSSCP00000056402	-	A0A287BJZ7.25	UPI000A2B3D90	-	-
2:68657253	ENSSSCG00000024072	5.82569	3.24088e-07	0.000916696	1.85445	0.318322	0.621237	0.385935	cis	unpruned	S3	Linear	2:68657253-68657253	G	intron_variant,non_coding_transcript_variant	MODIFIER	-	ENSSSCG00000044985	Transcript	ENSSSCT00000074723.2	lncRNA	-	1/1	-	-	-	-	-	-	-	-1	-	-	-	-	-	-	-	-	-
17:31957867	ENSSSCG00000037324	5.82479	3.25154e-07	0.000918623	0.956924	0.164285	0.621178	0.385863	cis	unpruned	S3	Linear	17:31957867-31957867	T	3_prime_UTR_variant	MODIFIER	HSPA12B	ENSSSCG00000007147	Transcript	ENSSSCT00000007820.5	protein_coding	12/12	-	2075	-	-	-	-	-	-	-1	HGNC	HGNC:16193	-	ENSSSCP00000007610	-	F1S8C1.62	-	-	-
2:14596982	ENSSSCG00000013236	5.82395	3.26157e-07	0.000920368	0.903763	0.15518	0.621124	0.385794	cis	unpruned	S3	Linear	2:14596982-14596982	G	missense_variant	MODERATE	PTPRJ	ENSSSCG00000023709	Transcript	ENSSSCT00000055946.3	protein_coding	4/27	-	484	473	158	K/T	aAg/aCg	rs329196018	-	-1	HGNC	HGNC:9673	P1	ENSSSCP00000050412	-	A0A287B2T2.25	UPI001235DF1A	-	tolerated(0.43)
4:1229574	ENSSSCG00000040535	5.82115	3.29536e-07	0.000922563	1.02034	0.175282	0.62094	0.385566	cis	unpruned	S3	Linear	4:1229574-1229574	G	intron_variant	MODIFIER	GLI4	ENSSSCG00000039881	Transcript	ENSSSCT00000097418.1	protein_coding	-	2/4	-	-	-	-	-	rs343576979	-	-1	HGNC	HGNC:4320	-	ENSSSCP00000080993	-	A0A8D0IUY1.1	UPI001344BC52	-	-
12:1991468	ENSSSCG00000017140	5.82074	3.30027e-07	0.000922563	0.849325	0.145913	0.620913	0.385533	cis	unpruned	S3	Linear	12:1991468-1991468	A	5_prime_UTR_variant	MODIFIER	RPTOR	ENSSSCG00000017139	Transcript	ENSSSCT00000018658.5	protein_coding	1/32	-	89	-	-	-	-	rs336209488	-	-1	HGNC	HGNC:30287	-	ENSSSCP00000018157	-	F1RZY7.77,A0A8D0SFU2.1	UPI000BAD69C2	-	-
12:2087967	ENSSSCG00000017140	5.82074	3.30027e-07	0.000922563	0.849325	0.145913	0.620913	0.385533	cis	unpruned	S3	Linear	12:2087967-2087967	T	intron_variant	MODIFIER	ENDOV	ENSSSCG00000030277	Transcript	ENSSSCT00000018665.4	protein_coding	-	2/7	-	-	-	-	-	-	-	-1	HGNC	HGNC:26640	A2	ENSSSCP00000018164	-	F1RZ91.47	UPI0012359F9D	-	-
12:2306832	ENSSSCG00000017140	5.82074	3.30027e-07	0.000922563	0.849325	0.145913	0.620913	0.385533	cis	unpruned	S3	Linear	12:2306832-2306832	C	synonymous_variant	LOW	EIF4A3	ENSSSCG00000017155	Transcript	ENSSSCT00000018679.5	protein_coding	7/12	-	834	718	240	L	Ttg/Ctg	rs342782841	-	1	EntrezGene	-	P1	ENSSSCP00000018178	A6M931.98	A0A5S8KY97.7	UPI00005BF390	-	-
12:2316082	ENSSSCG00000017140	5.82074	3.30027e-07	0.000922563	0.849325	0.145913	0.620913	0.385533	cis	unpruned	S3	Linear	12:2316082-2316082	C	downstream_gene_variant	MODIFIER	EIF4A3	ENSSSCG00000017155	Transcript	ENSSSCT00000018679.5	protein_coding	-	-	-	-	-	-	-	rs712760366	4339	1	EntrezGene	-	P1	ENSSSCP00000018178	A6M931.98	A0A5S8KY97.7	UPI00005BF390	-	-
12:2316146	ENSSSCG00000017140	5.82074	3.30027e-07	0.000922563	0.849325	0.145913	0.620913	0.385533	cis	unpruned	S3	Linear	12:2316146-2316146	C	downstream_gene_variant	MODIFIER	EIF4A3	ENSSSCG00000017155	Transcript	ENSSSCT00000018679.5	protein_coding	-	-	-	-	-	-	-	rs698098742	4403	1	EntrezGene	-	P1	ENSSSCP00000018178	A6M931.98	A0A5S8KY97.7	UPI00005BF390	-	-
12:2316463	ENSSSCG00000017140	5.82074	3.30027e-07	0.000922563	0.849325	0.145913	0.620913	0.385533	cis	unpruned	S3	Linear	12:2316463-2316463	T	downstream_gene_variant	MODIFIER	EIF4A3	ENSSSCG00000017155	Transcript	ENSSSCT00000018679.5	protein_coding	-	-	-	-	-	-	-	-	4720	1	EntrezGene	-	P1	ENSSSCP00000018178	A6M931.98	A0A5S8KY97.7	UPI00005BF390	-	-
12:2329909	ENSSSCG00000017140	5.82074	3.30027e-07	0.000922563	0.849325	0.145913	0.620913	0.385533	cis	unpruned	S3	Linear	12:2329909-2329909	T	synonymous_variant	LOW	GAA	ENSSSCG00000017156	Transcript	ENSSSCT00000018680.5	protein_coding	12/22	-	1647	1647	549	T	acC/acA	rs342617314	-	-1	HGNC	HGNC:4065	P1	ENSSSCP00000018179	-	F1RZ82.74	-	-	-
9:8397232	ENSSSCG00000014830	-5.81974	3.31246e-07	0.00092489	-0.823864	0.141564	-0.620847	0.385451	cis	unpruned	S3	Linear	9:8397232-8397232	C	intron_variant	MODIFIER	C2CD3	ENSSSCG00000014835	Transcript	ENSSSCT00000016187.5	protein_coding	-	30/30	-	-	-	-	-	rs344742922	-	-1	HGNC	HGNC:24564	P2	ENSSSCP00000015754	-	F1SUR6.60	-	-	-
5:67130045	ENSSSCG00000000738	5.81806	3.333e-07	0.000929537	0.731473	0.125725	0.620737	0.385314	cis	unpruned	S3	Linear	5:67130045-67130045	A	3_prime_UTR_variant	MODIFIER	TEAD4	ENSSSCG00000000736	Transcript	ENSSSCT00000000799.5	protein_coding	12/13	-	2045	-	-	-	-	rs346315100	-	-1	HGNC	HGNC:11717	P2	ENSSSCP00000000783	-	F1SKA4.69,A0A4X1UN21.10	UPI0001C952FA	-	-
2:143273272	ENSSSCG00000036961	5.81697	3.34629e-07	0.000932154	1.16103	0.199593	0.620666	0.385226	cis	unpruned	S3	Linear	2:143273272-143273272	C	upstream_gene_variant	MODIFIER	DIAPH1	ENSSSCG00000014387	Transcript	ENSSSCT00000015724.5	protein_coding	-	-	-	-	-	-	-	rs321396940	2147	-1	HGNC	HGNC:2876	-	ENSSSCP00000015309	-	F1RMT5.73	-	-	-
4:1454036	ENSSSCG00000040535	5.81586	3.35997e-07	0.000934874	1.33657	0.229815	0.620593	0.385136	cis	unpruned	S3	Linear	4:1454036-1454036	G	3_prime_UTR_variant	MODIFIER	LYNX1	ENSSSCG00000031724	Transcript	ENSSSCT00000036834.2	protein_coding	4/4	-	2604	-	-	-	-	-	-	1	HGNC	HGNC:29604	P1	ENSSSCP00000050110	-	A0A8D1GWJ9.1,A0A287B109.12	UPI000A2B2983	-	-
1:113172092	ENSSSCG00000004584	5.81038	3.4283e-07	0.000952774	1.04311	0.179526	0.620233	0.384689	cis	unpruned	S3	Linear	1:113172092-113172092	A	downstream_gene_variant	MODIFIER	MINDY2	ENSSSCG00000024131	Transcript	ENSSSCT00000022531.4	protein_coding	-	-	-	-	-	-	-	rs338941305	4131	-1	HGNC	HGNC:26954	P4	ENSSSCP00000020898	-	I3LA32.49	UPI000BAD92B6	-	-
2:8291387	ENSSSCG00000013040	5.80875	3.44889e-07	0.000957382	0.979573	0.168637	0.620126	0.384556	cis	unpruned	S3	Linear	2:8291387-8291387	A	3_prime_UTR_variant	MODIFIER	-	ENSSSCG00000013052	Transcript	ENSSSCT00000014266.5	protein_coding	8/8	-	2270	-	-	-	-	rs327572775	-	-1	-	-	-	ENSSSCP00000013880	-	F1RPY3.73,A0A4X1VI92.11	UPI000BADA710	-	-
5:82501958	ENSSSCG00000032624	5.80786	3.46026e-07	0.000959423	1.37475	0.236705	0.620067	0.384483	cis	unpruned	S3	Linear	5:82501958-82501958	C	intron_variant	MODIFIER	CHPT1	ENSSSCG00000000864	Transcript	ENSSSCT00000037997.3	protein_coding	-	7/7	-	-	-	-	-	rs1109029350	-	-1	HGNC	HGNC:17852	-	ENSSSCP00000054181	-	A0A4X1T3E4.9,A0A287BCC6.19	UPI000A2B6CA7	-	-
17:31954489	ENSSSCG00000037324	5.8055	3.49038e-07	0.000966651	0.955372	0.164563	0.619912	0.384291	cis	unpruned	S3	Linear	17:31954489-31954489	A	3_prime_UTR_variant	MODIFIER	HSPA12B	ENSSSCG00000007147	Transcript	ENSSSCT00000007820.5	protein_coding	12/12	-	5453	-	-	-	-	-	-	-1	HGNC	HGNC:16193	-	ENSSSCP00000007610	-	F1S8C1.62	-	-	-
12:35287373	ENSSSCG00000017638	5.80375	3.51275e-07	0.000971721	0.870339	0.149961	0.619798	0.384149	cis	unpruned	S3	Linear	12:35287373-35287373	C	missense_variant	MODERATE	TRIM37	ENSSSCG00000023727	Transcript	ENSSSCT00000019212.5	protein_coding	22/25	-	3024	2594	865	E/G	gAa/gGa	-	-	-1	HGNC	HGNC:7523	P1	ENSSSCP00000018704	-	F1S260.75	UPI0001C98E00	-	-
5:63769010	ENSSSCG00000026812	-5.801	3.5485e-07	0.000980472	-0.960187	0.165521	-0.619616	0.383924	cis	unpruned	S3	Linear	5:63769010-63769010	G	synonymous_variant	LOW	PTPN6	ENSSSCG00000025537	Transcript	ENSSSCT00000031587.3	protein_coding	6/16	-	691	543	181	P	ccT/ccC	-	-	-1	HGNC	HGNC:9658	P1	ENSSSCP00000024517	-	A0A4X1UYC7.14,I3LKA3.81	UPI0002105B88	-	-
12:26336800	ENSSSCG00000039259	5.79701	3.60079e-07	0.000993771	0.874131	0.15079	0.619354	0.383599	cis	unpruned	S3	Linear	12:26336800-26336800	T	upstream_gene_variant	MODIFIER	PPP1R9B	ENSSSCG00000017584	Transcript	ENSSSCT00000019143.5	protein_coding	-	-	-	-	-	-	-	rs699205582	238	-1	HGNC	HGNC:9298	P1	ENSSSCP00000018637	-	F1RT57.64	UPI001236FC21	-	-
4:996390	ENSSSCG00000040535	5.79051	3.68775e-07	0.0010166	1.00157	0.172967	0.618926	0.383069	cis	unpruned	S3	Linear	4:996390-996390	C	downstream_gene_variant	MODIFIER	MROH6	ENSSSCG00000006948	Transcript	ENSSSCT00000007613.5	protein_coding	-	-	-	-	-	-	-	rs81381117	2575	1	HGNC	HGNC:27814	P1	ENSSSCP00000007410	-	F1SEW4.62	UPI000A2B26DA	-	-
12:26365881	ENSSSCG00000039259	5.78649	3.74263e-07	0.00103053	0.909976	0.157259	0.61866	0.38274	cis	unpruned	S3	Linear	12:26365881-26365881	G	intron_variant	MODIFIER	SGCA	ENSSSCG00000017583	Transcript	ENSSSCT00000019141.5	protein_coding	-	8/9	-	-	-	-	-	-	-	1	HGNC	HGNC:10805	-	ENSSSCP00000018635	-	A0A8D1R2X3.1,A0A5K1UBB6.10	UPI0012340691	-	-
9:8388822	ENSSSCG00000014830	-5.78296	3.79139e-07	0.00103979	-0.896773	0.155072	-0.618427	0.382452	cis	unpruned	S3	Linear	9:8388822-8388822	T	upstream_gene_variant	MODIFIER	UCP3	ENSSSCG00000014834	Transcript	ENSSSCT00000016186.5	protein_coding	-	-	-	-	-	-	-	rs339119534	2611	-1	HGNC	HGNC:12519	A1	ENSSSCP00000015753	-	F6QBC3.23	UPI0012353679	-	-
17:32560854	ENSSSCG00000035995	5.78263	3.79592e-07	0.00103979	0.968968	0.167565	0.618406	0.382425	cis	unpruned	S3	Linear	17:32560854-32560854	A	missense_variant	MODERATE	UBOX5	ENSSSCG00000007162	Transcript	ENSSSCT00000050369.3	protein_coding	5/5	-	1704	1495	499	V/M	Gtg/Atg	-	-	1	HGNC	HGNC:17777	P4	ENSSSCP00000056934	-	A0A287BLI6.24	UPI000A2AFDEF	-	-
4:1452026	ENSSSCG00000040535	5.78251	3.79768e-07	0.00103979	0.934287	0.161571	0.618397	0.382415	cis	unpruned	S3	Linear	4:1452026-1452026	C	3_prime_UTR_variant	MODIFIER	LYNX1	ENSSSCG00000031724	Transcript	ENSSSCT00000036834.2	protein_coding	4/4	-	594	-	-	-	-	-	-	1	HGNC	HGNC:29604	P1	ENSSSCP00000050110	-	A0A8D1GWJ9.1,A0A287B109.12	UPI000A2B2983	-	-
9:8377575	ENSSSCG00000014830	-5.78165	3.80964e-07	0.00103979	-0.961788	0.166352	-0.618341	0.382345	cis	unpruned	S3	Linear	9:8377575-8377575	G	downstream_gene_variant	MODIFIER	UCP3	ENSSSCG00000014834	Transcript	ENSSSCT00000016186.5	protein_coding	-	-	-	-	-	-	-	rs710647549	446	-1	HGNC	HGNC:12519	A1	ENSSSCP00000015753	-	F6QBC3.23	UPI0012353679	-	-
9:8388211	ENSSSCG00000014830	-5.78165	3.80964e-07	0.00103979	-0.961788	0.166352	-0.618341	0.382345	cis	unpruned	S3	Linear	9:8388211-8388211	T	upstream_gene_variant	MODIFIER	UCP3	ENSSSCG00000014834	Transcript	ENSSSCT00000016186.5	protein_coding	-	-	-	-	-	-	-	rs336592121	2000	-1	HGNC	HGNC:12519	A1	ENSSSCP00000015753	-	F6QBC3.23	UPI0012353679	-	-
9:8377857	ENSSSCG00000014830	-5.78122	3.81569e-07	0.00103979	-0.938238	0.162291	-0.618312	0.38231	cis	unpruned	S3	Linear	9:8377857-8377857	C	downstream_gene_variant	MODIFIER	UCP3	ENSSSCG00000014834	Transcript	ENSSSCT00000016186.5	protein_coding	-	-	-	-	-	-	-	rs705244982	164	-1	HGNC	HGNC:12519	A1	ENSSSCP00000015753	-	F6QBC3.23	UPI0012353679	-	-
9:8377873	ENSSSCG00000014830	-5.78122	3.81569e-07	0.00103979	-0.938238	0.162291	-0.618312	0.38231	cis	unpruned	S3	Linear	9:8377873-8377873	T	downstream_gene_variant	MODIFIER	UCP3	ENSSSCG00000014834	Transcript	ENSSSCT00000016186.5	protein_coding	-	-	-	-	-	-	-	rs691094207	148	-1	HGNC	HGNC:12519	A1	ENSSSCP00000015753	-	F6QBC3.23	UPI0012353679	-	-
3:24201000	ENSSSCG00000026686	-5.78042	3.82685e-07	0.00103979	-0.712827	0.123317	-0.61826	0.382245	cis	unpruned	S3	Linear	3:24201000-24201000	A	intron_variant	MODIFIER	UQCRC2	ENSSSCG00000007845	Transcript	ENSSSCT00000008595.5	protein_coding	-	12/13	-	-	-	-	-	rs1110788578	-	-1	HGNC	HGNC:12586	P4	ENSSSCP00000008374	-	F1RPD2.71,A0A8D0TNZ9.1	UPI000A2B1E13	-	-
2:68657253	ENSSSCG00000040763	5.78033	3.82817e-07	0.00103979	1.89436	0.327725	0.618253	0.382237	cis	unpruned	S3	Linear	2:68657253-68657253	G	intron_variant,non_coding_transcript_variant	MODIFIER	-	ENSSSCG00000044985	Transcript	ENSSSCT00000074723.2	lncRNA	-	1/1	-	-	-	-	-	-	-	-1	-	-	-	-	-	-	-	-	-
12:2247909	ENSSSCG00000017140	5.78001	3.83266e-07	0.00103979	0.857369	0.148334	0.618232	0.382211	cis	unpruned	S3	Linear	12:2247909-2247909	T	3_prime_UTR_variant	MODIFIER	SGSH	ENSSSCG00000017152	Transcript	ENSSSCT00000018673.4	protein_coding	8/8	-	1923	-	-	-	-	rs345190924	-	1	HGNC	HGNC:10818	P1	ENSSSCP00000018172	-	F1RZ89.70,A0A4X1UIR2.11	UPI000A2B7D3D	-	-
10:65674140	ENSSSCG00000036941	5.77986	3.83476e-07	0.00103979	1.02311	0.177013	0.618222	0.382199	cis	unpruned	S3	Linear	10:65674140-65674140	C	missense_variant	MODERATE	-	ENSSSCG00000062058	Transcript	ENSSSCT00000032108.4	protein_coding	8/9	-	975	837	279	M/I	atG/atC	-	-	1	-	-	P4	ENSSSCP00000026498	-	F1RYU4.71,A0A8D1IC59.1	UPI00123461BA	-	tolerated(1)
18:48536721	ENSSSCG00000028523	-5.77937	3.84157e-07	0.00103979	-1.04164	0.180234	-0.61819	0.382159	cis	unpruned	S3	Linear	18:48536721-48536721	G	downstream_gene_variant	MODIFIER	HUS1	ENSSSCG00000028523	Transcript	ENSSSCT00000036937.3	protein_coding	-	-	-	-	-	-	-	-	2039	1	HGNC	HGNC:5309	P1	ENSSSCP00000040283	-	A0A8D0VF77.1,A0A287A8S7.24	UPI0012359DD2	-	-
18:48536729	ENSSSCG00000028523	-5.77937	3.84157e-07	0.00103979	-1.04164	0.180234	-0.61819	0.382159	cis	unpruned	S3	Linear	18:48536729-48536729	C	downstream_gene_variant	MODIFIER	HUS1	ENSSSCG00000028523	Transcript	ENSSSCT00000036937.3	protein_coding	-	-	-	-	-	-	-	-	2047	1	HGNC	HGNC:5309	P1	ENSSSCP00000040283	-	A0A8D0VF77.1,A0A287A8S7.24	UPI0012359DD2	-	-
18:48536730	ENSSSCG00000028523	-5.77937	3.84157e-07	0.00103979	-1.04164	0.180234	-0.61819	0.382159	cis	unpruned	S3	Linear	18:48536730-48536730	T	downstream_gene_variant	MODIFIER	HUS1	ENSSSCG00000028523	Transcript	ENSSSCT00000036937.3	protein_coding	-	-	-	-	-	-	-	-	2048	1	HGNC	HGNC:5309	P1	ENSSSCP00000040283	-	A0A8D0VF77.1,A0A287A8S7.24	UPI0012359DD2	-	-
18:48536731	ENSSSCG00000028523	-5.77937	3.84157e-07	0.00103979	-1.04164	0.180234	-0.61819	0.382159	cis	unpruned	S3	Linear	18:48536731-48536731	G	downstream_gene_variant	MODIFIER	HUS1	ENSSSCG00000028523	Transcript	ENSSSCT00000036937.3	protein_coding	-	-	-	-	-	-	-	-	2049	1	HGNC	HGNC:5309	P1	ENSSSCP00000040283	-	A0A8D0VF77.1,A0A287A8S7.24	UPI0012359DD2	-	-
2:6594600	ENSSSCG00000034387	5.77708	3.8741e-07	0.00104741	0.88604	0.153372	0.618038	0.381971	cis	unpruned	S3	Linear	2:6594600-6594600	T	5_prime_UTR_variant	MODIFIER	RELA	ENSSSCG00000012981	Transcript	ENSSSCT00000014191.6	protein_coding	1/10	-	322	-	-	-	-	rs346098708	-	1	HGNC	HGNC:9955	A2	ENSSSCP00000013805	-	A0A8D1LLC3.1,F6PVF4.28	UPI0010B37CD6	-	-
5:66909842	ENSSSCG00000000738	5.77488	3.90541e-07	0.00105468	0.875491	0.151603	0.617893	0.381792	cis	unpruned	S3	Linear	5:66909842-66909842	A	3_prime_UTR_variant	MODIFIER	TSPAN11	ENSSSCG00000000734	Transcript	ENSSSCT00000000797.5	protein_coding	10/10	-	1071	-	-	-	-	rs329343136	-	1	HGNC	HGNC:30795	-	ENSSSCP00000000781	-	A0A4X1UN16.10,F1SKA6.57	UPI000BAD6440	-	-
2:6468177	ENSSSCG00000034387	5.77158	3.95305e-07	0.00106634	1.08221	0.187508	0.617675	0.381522	cis	unpruned	S3	Linear	2:6468177-6468177	T	missense_variant	MODERATE	MUS81	ENSSSCG00000012973	Transcript	ENSSSCT00000014180.5	protein_coding	4/17	-	507	311	104	R/Q	cGg/cAg	rs325465025	-	-1	HGNC	HGNC:29814	P1	ENSSSCP00000013794	-	A0A480SCM4.10,F1RU20.73	UPI000210508E	-	tolerated(0.62)
10:48414310	ENSSSCG00000039244	-5.77103	3.96103e-07	0.00106728	-0.707617	0.122615	-0.617638	0.381477	cis	unpruned	S3	Linear	10:48414310-48414310	C	intron_variant	MODIFIER	PHYH	ENSSSCG00000039244	Transcript	ENSSSCT00000046232.3	protein_coding	-	4/7	-	-	-	-	-	rs1108333823	-	1	HGNC	HGNC:8940	-	ENSSSCP00000058697	-	A0A287BQI5.15,A0A8D1SW67.1	UPI000BAD8665	-	-
1:72821656	ENSSSCG00000034393	5.76981	3.9788e-07	0.001068	0.932204	0.161566	0.617557	0.381377	cis	unpruned	S3	Linear	1:72821656-72821656	C	synonymous_variant	LOW	QRSL1	ENSSSCG00000004374	Transcript	ENSSSCT00000041310.3	protein_coding	2/12	-	211	93	31	I	atT/atC	rs320114869	-	1	HGNC	HGNC:21020	P1	ENSSSCP00000046713	-	A0A8D1XWY6.1,A0A287AS73.19	UPI00123537FD	-	-
1:2521919	ENSSSCG00000004018	-5.76963	3.98144e-07	0.001068	-1.09987	0.19063	-0.617545	0.381362	cis	unpruned	S3	Linear	1:2521919-2521919	C	3_prime_UTR_variant	MODIFIER	RPS6KA2	ENSSSCG00000004022	Transcript	ENSSSCT00000004447.5	protein_coding	22/22	-	4728	-	-	-	-	rs339701677	-	1	HGNC	HGNC:10431	-	ENSSSCP00000004346	-	F1SBY1.79	UPI001235ED5A	-	-
4:97272518	ENSSSCG00000031881	5.76961	3.9816e-07	0.001068	1.18649	0.205644	0.617545	0.381361	cis	unpruned	S3	Linear	4:97272518-97272518	A	downstream_gene_variant	MODIFIER	S100A10	ENSSSCG00000006612	Transcript	ENSSSCT00000035099.3	protein_coding	-	-	-	-	-	-	-	rs1109593942	5	1	HGNC	HGNC:10487	P1	ENSSSCP00000030365	-	A0A4X1W024.13,F2Z5M2.86	UPI0000005BAB	-	-
4:97272520	ENSSSCG00000031881	5.76961	3.9816e-07	0.001068	1.18649	0.205644	0.617545	0.381361	cis	unpruned	S3	Linear	4:97272520-97272520	A	downstream_gene_variant	MODIFIER	S100A10	ENSSSCG00000006612	Transcript	ENSSSCT00000035099.3	protein_coding	-	-	-	-	-	-	-	rs1113952672	7	1	HGNC	HGNC:10487	P1	ENSSSCP00000030365	-	A0A4X1W024.13,F2Z5M2.86	UPI0000005BAB	-	-
16:47306175	ENSSSCG00000016963	-5.76812	4.00345e-07	0.00106906	-1.18373	0.20522	-0.617446	0.381239	cis	unpruned	S3	Linear	16:47306175-47306175	G	intron_variant	MODIFIER	SLC30A5	ENSSSCG00000022430	Transcript	ENSSSCT00000042625.2	protein_coding	-	5/12	-	-	-	-	-	-	-	1	HGNC	HGNC:19089	A2	ENSSSCP00000038494	-	A0A287A3F0.22	UPI00123476C4	-	-
16:47482062	ENSSSCG00000016963	-5.76812	4.00345e-07	0.00106906	-1.18373	0.20522	-0.617446	0.381239	cis	unpruned	S3	Linear	16:47482062-47482062	G	upstream_gene_variant	MODIFIER	CCDC125	ENSSSCG00000016963	Transcript	ENSSSCT00000030315.3	protein_coding	-	-	-	-	-	-	-	-	4137	-1	HGNC	HGNC:28924	P1	ENSSSCP00000022453	-	I3LEG5.43,A0A8D1L6L3.1	UPI0003AEC792	-	-
16:47495099	ENSSSCG00000016963	-5.76812	4.00345e-07	0.00106906	-1.18373	0.20522	-0.617446	0.381239	cis	unpruned	S3	Linear	16:47495099-47495099	C	upstream_gene_variant	MODIFIER	RAD17	ENSSSCG00000016960	Transcript	ENSSSCT00000023550.2	protein_coding	-	-	-	-	-	-	-	-	4726	1	HGNC	HGNC:9807	-	ENSSSCP00000020484	-	A0A8D0ZRQ5.1,I3L8X3.45	UPI000BAD847C	-	-
16:47495195	ENSSSCG00000016963	-5.76812	4.00345e-07	0.00106906	-1.18373	0.20522	-0.617446	0.381239	cis	unpruned	S3	Linear	16:47495195-47495195	A	upstream_gene_variant	MODIFIER	RAD17	ENSSSCG00000016960	Transcript	ENSSSCT00000023550.2	protein_coding	-	-	-	-	-	-	-	-	4630	1	HGNC	HGNC:9807	-	ENSSSCP00000020484	-	A0A8D0ZRQ5.1,I3L8X3.45	UPI000BAD847C	-	-
5:67129762	ENSSSCG00000000738	5.76598	4.03509e-07	0.0010763	0.793439	0.137607	0.617304	0.381064	cis	unpruned	S3	Linear	5:67129762-67129762	C	3_prime_UTR_variant	MODIFIER	TEAD4	ENSSSCG00000000736	Transcript	ENSSSCT00000000799.5	protein_coding	12/13	-	2328	-	-	-	-	rs331507319	-	-1	HGNC	HGNC:11717	P2	ENSSSCP00000000783	-	F1SKA4.69,A0A4X1UN21.10	UPI0001C952FA	-	-
3:31427945	ENSSSCG00000027101	5.76415	4.06219e-07	0.00108232	1.23669	0.214549	0.617183	0.380914	cis	unpruned	S3	Linear	3:31427945-31427945	A	missense_variant	MODERATE	TXNDC11	ENSSSCG00000007896	Transcript	ENSSSCT00000008652.5	protein_coding	7/12	-	1236	1075	359	E/K	Gag/Aag	rs341588613	-	1	HGNC	HGNC:28030	P1	ENSSSCP00000008429	-	F1RL25.60,A0A4X1VR41.11	UPI000A2B487F	-	tolerated(0.14)
16:19547643	ENSSSCG00000032650	5.75846	4.14778e-07	0.00108715	1.30731	0.227025	0.616806	0.380449	cis	unpruned	S3	Linear	16:19547643-19547643	T	3_prime_UTR_variant	MODIFIER	ADAMTS12	ENSSSCG00000016816	Transcript	ENSSSCT00000018309.5	protein_coding	23/23	-	7942	-	-	-	-	rs343096530	-	-1	HGNC	HGNC:14605	-	ENSSSCP00000017814	-	F1SP19.68	UPI001236C056	-	-
6:49404913	ENSSSCG00000003046	5.75459	4.20711e-07	0.00108715	1.25303	0.217744	0.616548	0.380132	cis	unpruned	S3	Linear	6:49404913-49404913	C	upstream_gene_variant	MODIFIER	B3GNT8	ENSSSCG00000032536	Transcript	ENSSSCT00000048268.1	protein_coding	-	-	-	-	-	-	-	-	2252	-1	HGNC	HGNC:24139	P1	ENSSSCP00000032513	-	A0A8D0QP03.1,A0A286ZLM1.27	UPI0001C95923	-	-
12:26656468	ENSSSCG00000039259	5.75335	4.22629e-07	0.00108715	0.882126	0.153324	0.616466	0.38003	cis	unpruned	S3	Linear	12:26656468-26656468	A	3_prime_UTR_variant	MODIFIER	XYLT2	ENSSSCG00000017573	Transcript	ENSSSCT00000019129.3	protein_coding	12/12	-	3062	-	-	-	-	-	-	1	HGNC	HGNC:15517	P1	ENSSSCP00000018623	-	A0A8D0X194.1,F1RT78.59	UPI000A2B2CD1	-	-
12:26656475	ENSSSCG00000039259	5.75335	4.22629e-07	0.00108715	0.882126	0.153324	0.616466	0.38003	cis	unpruned	S3	Linear	12:26656475-26656475	C	3_prime_UTR_variant	MODIFIER	XYLT2	ENSSSCG00000017573	Transcript	ENSSSCT00000019129.3	protein_coding	12/12	-	3069	-	-	-	-	-	-	1	HGNC	HGNC:15517	P1	ENSSSCP00000018623	-	A0A8D0X194.1,F1RT78.59	UPI000A2B2CD1	-	-
17:40625103	ENSSSCG00000007334	5.75307	4.23059e-07	0.00108715	1.69629	0.29485	0.616447	0.380007	cis	unpruned	S3	Linear	17:40625103-40625103	C	upstream_gene_variant	MODIFIER	-	ENSSSCG00000007336	Transcript	ENSSSCT00000008027.5	protein_coding	-	-	-	-	-	-	-	-	2010	1	-	-	A2	ENSSSCP00000007813	-	A0A5S6G2V3.5,A0A8D1N014.1	UPI0012343B21	-	-
9:8378387	ENSSSCG00000014830	-5.75307	4.2306e-07	0.00108715	-0.946073	0.164447	-0.616447	0.380007	cis	unpruned	S3	Linear	9:8378387-8378387	T	3_prime_UTR_variant	MODIFIER	UCP3	ENSSSCG00000014834	Transcript	ENSSSCT00000016186.5	protein_coding	8/8	-	1619	-	-	-	-	rs323707046	-	-1	HGNC	HGNC:12519	A1	ENSSSCP00000015753	-	F6QBC3.23	UPI0012353679	-	-
9:8378467	ENSSSCG00000014830	-5.75307	4.2306e-07	0.00108715	-0.946073	0.164447	-0.616447	0.380007	cis	unpruned	S3	Linear	9:8378467-8378467	T	3_prime_UTR_variant	MODIFIER	UCP3	ENSSSCG00000014834	Transcript	ENSSSCT00000016186.5	protein_coding	8/8	-	1539	-	-	-	-	rs81413837	-	-1	HGNC	HGNC:12519	A1	ENSSSCP00000015753	-	F6QBC3.23	UPI0012353679	-	-
9:8378599	ENSSSCG00000014830	-5.75307	4.2306e-07	0.00108715	-0.946073	0.164447	-0.616447	0.380007	cis	unpruned	S3	Linear	9:8378599-8378599	G	3_prime_UTR_variant	MODIFIER	UCP3	ENSSSCG00000014834	Transcript	ENSSSCT00000016186.5	protein_coding	8/8	-	1407	-	-	-	-	rs326963827	-	-1	HGNC	HGNC:12519	A1	ENSSSCP00000015753	-	F6QBC3.23	UPI0012353679	-	-
9:8378879	ENSSSCG00000014830	-5.75307	4.2306e-07	0.00108715	-0.946073	0.164447	-0.616447	0.380007	cis	unpruned	S3	Linear	9:8378879-8378879	T	3_prime_UTR_variant	MODIFIER	UCP3	ENSSSCG00000014834	Transcript	ENSSSCT00000016186.5	protein_coding	8/8	-	1127	-	-	-	-	rs336041998	-	-1	HGNC	HGNC:12519	A1	ENSSSCP00000015753	-	F6QBC3.23	UPI0012353679	-	-
9:8378888	ENSSSCG00000014830	-5.75307	4.2306e-07	0.00108715	-0.946073	0.164447	-0.616447	0.380007	cis	unpruned	S3	Linear	9:8378888-8378888	G	3_prime_UTR_variant	MODIFIER	UCP3	ENSSSCG00000014834	Transcript	ENSSSCT00000016186.5	protein_coding	8/8	-	1118	-	-	-	-	rs319647918	-	-1	HGNC	HGNC:12519	A1	ENSSSCP00000015753	-	F6QBC3.23	UPI0012353679	-	-
9:8378917	ENSSSCG00000014830	-5.75307	4.2306e-07	0.00108715	-0.946073	0.164447	-0.616447	0.380007	cis	unpruned	S3	Linear	9:8378917-8378917	A	3_prime_UTR_variant	MODIFIER	UCP3	ENSSSCG00000014834	Transcript	ENSSSCT00000016186.5	protein_coding	8/8	-	1089	-	-	-	-	rs319119824	-	-1	HGNC	HGNC:12519	A1	ENSSSCP00000015753	-	F6QBC3.23	UPI0012353679	-	-
9:8378924	ENSSSCG00000014830	-5.75307	4.2306e-07	0.00108715	-0.946073	0.164447	-0.616447	0.380007	cis	unpruned	S3	Linear	9:8378924-8378924	T	3_prime_UTR_variant	MODIFIER	UCP3	ENSSSCG00000014834	Transcript	ENSSSCT00000016186.5	protein_coding	8/8	-	1082	-	-	-	-	rs330370600	-	-1	HGNC	HGNC:12519	A1	ENSSSCP00000015753	-	F6QBC3.23	UPI0012353679	-	-
9:8378959	ENSSSCG00000014830	-5.75307	4.2306e-07	0.00108715	-0.946073	0.164447	-0.616447	0.380007	cis	unpruned	S3	Linear	9:8378959-8378959	T	3_prime_UTR_variant	MODIFIER	UCP3	ENSSSCG00000014834	Transcript	ENSSSCT00000016186.5	protein_coding	8/8	-	1047	-	-	-	-	rs690275211	-	-1	HGNC	HGNC:12519	A1	ENSSSCP00000015753	-	F6QBC3.23	UPI0012353679	-	-
9:8379012	ENSSSCG00000014830	-5.75307	4.2306e-07	0.00108715	-0.946073	0.164447	-0.616447	0.380007	cis	unpruned	S3	Linear	9:8379012-8379012	T	3_prime_UTR_variant	MODIFIER	UCP3	ENSSSCG00000014834	Transcript	ENSSSCT00000016186.5	protein_coding	8/8	-	994	-	-	-	-	rs328794015	-	-1	HGNC	HGNC:12519	A1	ENSSSCP00000015753	-	F6QBC3.23	UPI0012353679	-	-
9:8379014	ENSSSCG00000014830	-5.75307	4.2306e-07	0.00108715	-0.946073	0.164447	-0.616447	0.380007	cis	unpruned	S3	Linear	9:8379014-8379014	A	3_prime_UTR_variant	MODIFIER	UCP3	ENSSSCG00000014834	Transcript	ENSSSCT00000016186.5	protein_coding	8/8	-	992	-	-	-	-	rs339765181	-	-1	HGNC	HGNC:12519	A1	ENSSSCP00000015753	-	F6QBC3.23	UPI0012353679	-	-
9:8383175	ENSSSCG00000014830	-5.75307	4.2306e-07	0.00108715	-0.946073	0.164447	-0.616447	0.380007	cis	unpruned	S3	Linear	9:8383175-8383175	G	synonymous_variant	LOW	UCP3	ENSSSCG00000014834	Transcript	ENSSSCT00000016186.5	protein_coding	6/8	-	558	558	186	V	gtG/gtC	rs327212514	-	-1	HGNC	HGNC:12519	A1	ENSSSCP00000015753	-	F6QBC3.23	UPI0012353679	-	-
9:8383184	ENSSSCG00000014830	-5.75307	4.2306e-07	0.00108715	-0.946073	0.164447	-0.616447	0.380007	cis	unpruned	S3	Linear	9:8383184-8383184	G	synonymous_variant	LOW	UCP3	ENSSSCG00000014834	Transcript	ENSSSCT00000016186.5	protein_coding	6/8	-	549	549	183	N	aaT/aaC	rs338416390	-	-1	HGNC	HGNC:12519	A1	ENSSSCP00000015753	-	F6QBC3.23	UPI0012353679	-	-
9:8385166	ENSSSCG00000014830	-5.75307	4.2306e-07	0.00108715	-0.946073	0.164447	-0.616447	0.380007	cis	unpruned	S3	Linear	9:8385166-8385166	C	missense_variant	MODERATE	UCP3	ENSSSCG00000014834	Transcript	ENSSSCT00000016186.5	protein_coding	4/8	-	316	316	106	S/A	Tcg/Gcg	rs337724008	-	-1	HGNC	HGNC:12519	A1	ENSSSCP00000015753	-	F6QBC3.23	UPI0012353679	-	tolerated(0.79)
9:8386248	ENSSSCG00000014830	-5.75307	4.2306e-07	0.00108715	-0.946073	0.164447	-0.616447	0.380007	cis	unpruned	S3	Linear	9:8386248-8386248	G	upstream_gene_variant	MODIFIER	UCP3	ENSSSCG00000014834	Transcript	ENSSSCT00000016186.5	protein_coding	-	-	-	-	-	-	-	rs331419276	37	-1	HGNC	HGNC:12519	A1	ENSSSCP00000015753	-	F6QBC3.23	UPI0012353679	-	-
9:8386326	ENSSSCG00000014830	-5.75307	4.2306e-07	0.00108715	-0.946073	0.164447	-0.616447	0.380007	cis	unpruned	S3	Linear	9:8386326-8386326	C	upstream_gene_variant	MODIFIER	UCP3	ENSSSCG00000014834	Transcript	ENSSSCT00000016186.5	protein_coding	-	-	-	-	-	-	-	rs319548582	115	-1	HGNC	HGNC:12519	A1	ENSSSCP00000015753	-	F6QBC3.23	UPI0012353679	-	-
9:8386338	ENSSSCG00000014830	-5.75307	4.2306e-07	0.00108715	-0.946073	0.164447	-0.616447	0.380007	cis	unpruned	S3	Linear	9:8386338-8386338	T	upstream_gene_variant	MODIFIER	UCP3	ENSSSCG00000014834	Transcript	ENSSSCT00000016186.5	protein_coding	-	-	-	-	-	-	-	rs330665474	127	-1	HGNC	HGNC:12519	A1	ENSSSCP00000015753	-	F6QBC3.23	UPI0012353679	-	-
9:8402522	ENSSSCG00000014830	-5.75307	4.2306e-07	0.00108715	-0.946073	0.164447	-0.616447	0.380007	cis	unpruned	S3	Linear	9:8402522-8402522	C	intron_variant	MODIFIER	C2CD3	ENSSSCG00000014835	Transcript	ENSSSCT00000016187.5	protein_coding	-	30/30	-	-	-	-	-	-	-	-1	HGNC	HGNC:24564	P2	ENSSSCP00000015754	-	F1SUR6.60	-	-	-
9:8402530	ENSSSCG00000014830	-5.75307	4.2306e-07	0.00108715	-0.946073	0.164447	-0.616447	0.380007	cis	unpruned	S3	Linear	9:8402530-8402530	G	intron_variant	MODIFIER	C2CD3	ENSSSCG00000014835	Transcript	ENSSSCT00000016187.5	protein_coding	-	30/30	-	-	-	-	-	-	-	-1	HGNC	HGNC:24564	P2	ENSSSCP00000015754	-	F1SUR6.60	-	-	-
9:8402699	ENSSSCG00000014830	-5.75307	4.2306e-07	0.00108715	-0.946073	0.164447	-0.616447	0.380007	cis	unpruned	S3	Linear	9:8402699-8402699	G	intron_variant	MODIFIER	C2CD3	ENSSSCG00000014835	Transcript	ENSSSCT00000016187.5	protein_coding	-	30/30	-	-	-	-	-	-	-	-1	HGNC	HGNC:24564	P2	ENSSSCP00000015754	-	F1SUR6.60	-	-	-
9:8402808	ENSSSCG00000014830	-5.75307	4.2306e-07	0.00108715	-0.946073	0.164447	-0.616447	0.380007	cis	unpruned	S3	Linear	9:8402808-8402808	T	intron_variant	MODIFIER	C2CD3	ENSSSCG00000014835	Transcript	ENSSSCT00000016187.5	protein_coding	-	30/30	-	-	-	-	-	-	-	-1	HGNC	HGNC:24564	P2	ENSSSCP00000015754	-	F1SUR6.60	-	-	-
9:8580752	ENSSSCG00000014830	-5.75307	4.2306e-07	0.00108715	-0.946073	0.164447	-0.616447	0.380007	cis	unpruned	S3	Linear	9:8580752-8580752	T	synonymous_variant	LOW	PPME1	ENSSSCG00000020856	Transcript	ENSSSCT00000027793.4	protein_coding	7/13	-	624	544	182	L	Ctg/Ttg	rs323412971	-	1	HGNC	HGNC:30178	-	ENSSSCP00000024351	-	I3LJT9.61	-	-	-
9:8587907	ENSSSCG00000014830	-5.75307	4.2306e-07	0.00108715	-0.946073	0.164447	-0.616447	0.380007	cis	unpruned	S3	Linear	9:8587907-8587907	T	synonymous_variant	LOW	PPME1	ENSSSCG00000020856	Transcript	ENSSSCT00000027793.4	protein_coding	9/13	-	785	705	235	D	gaC/gaT	-	-	1	HGNC	HGNC:30178	-	ENSSSCP00000024351	-	I3LJT9.61	-	-	-
9:8604480	ENSSSCG00000014830	-5.75307	4.2306e-07	0.00108715	-0.946073	0.164447	-0.616447	0.380007	cis	unpruned	S3	Linear	9:8604480-8604480	C	3_prime_UTR_variant	MODIFIER	PPME1	ENSSSCG00000020856	Transcript	ENSSSCT00000027793.4	protein_coding	13/13	-	2899	-	-	-	-	-	-	1	HGNC	HGNC:30178	-	ENSSSCP00000024351	-	I3LJT9.61	-	-	-
9:8604561	ENSSSCG00000014830	-5.75307	4.2306e-07	0.00108715	-0.946073	0.164447	-0.616447	0.380007	cis	unpruned	S3	Linear	9:8604561-8604561	T	3_prime_UTR_variant	MODIFIER	PPME1	ENSSSCG00000020856	Transcript	ENSSSCT00000027793.4	protein_coding	13/13	-	2980	-	-	-	-	-	-	1	HGNC	HGNC:30178	-	ENSSSCP00000024351	-	I3LJT9.61	-	-	-
9:8604636	ENSSSCG00000014830	-5.75307	4.2306e-07	0.00108715	-0.946073	0.164447	-0.616447	0.380007	cis	unpruned	S3	Linear	9:8604636-8604636	G	3_prime_UTR_variant	MODIFIER	PPME1	ENSSSCG00000020856	Transcript	ENSSSCT00000027793.4	protein_coding	13/13	-	3055	-	-	-	-	-	-	1	HGNC	HGNC:30178	-	ENSSSCP00000024351	-	I3LJT9.61	-	-	-
9:8604642	ENSSSCG00000014830	-5.75307	4.2306e-07	0.00108715	-0.946073	0.164447	-0.616447	0.380007	cis	unpruned	S3	Linear	9:8604642-8604642	A	3_prime_UTR_variant	MODIFIER	PPME1	ENSSSCG00000020856	Transcript	ENSSSCT00000027793.4	protein_coding	13/13	-	3061	-	-	-	-	-	-	1	HGNC	HGNC:30178	-	ENSSSCP00000024351	-	I3LJT9.61	-	-	-
9:8604647	ENSSSCG00000014830	-5.75307	4.2306e-07	0.00108715	-0.946073	0.164447	-0.616447	0.380007	cis	unpruned	S3	Linear	9:8604647-8604647	C	3_prime_UTR_variant	MODIFIER	PPME1	ENSSSCG00000020856	Transcript	ENSSSCT00000027793.4	protein_coding	13/13	-	3066	-	-	-	-	-	-	1	HGNC	HGNC:30178	-	ENSSSCP00000024351	-	I3LJT9.61	-	-	-
9:8604888	ENSSSCG00000014830	-5.75307	4.2306e-07	0.00108715	-0.946073	0.164447	-0.616447	0.380007	cis	unpruned	S3	Linear	9:8604888-8604888	T	3_prime_UTR_variant	MODIFIER	PPME1	ENSSSCG00000020856	Transcript	ENSSSCT00000027793.4	protein_coding	13/13	-	3307	-	-	-	-	-	-	1	HGNC	HGNC:30178	-	ENSSSCP00000024351	-	I3LJT9.61	-	-	-
16:19548610	ENSSSCG00000032650	5.74738	4.31969e-07	0.00110803	1.31948	0.229579	0.61607	0.379542	cis	unpruned	S3	Linear	16:19548610-19548610	C	3_prime_UTR_variant	MODIFIER	ADAMTS12	ENSSSCG00000016816	Transcript	ENSSSCT00000018309.5	protein_coding	23/23	-	6975	-	-	-	-	-	-	-1	HGNC	HGNC:14605	-	ENSSSCP00000017814	-	F1SP19.68	UPI001236C056	-	-
16:19548093	ENSSSCG00000032650	5.74729	4.32114e-07	0.00110803	1.2115	0.210794	0.616063	0.379534	cis	unpruned	S3	Linear	16:19548093-19548093	A	3_prime_UTR_variant	MODIFIER	ADAMTS12	ENSSSCG00000016816	Transcript	ENSSSCT00000018309.5	protein_coding	23/23	-	7492	-	-	-	-	rs322942110	-	-1	HGNC	HGNC:14605	-	ENSSSCP00000017814	-	F1SP19.68	UPI001236C056	-	-
9:8377470	ENSSSCG00000014830	-5.74585	4.34411e-07	0.00111254	-0.944423	0.164366	-0.615967	0.379416	cis	unpruned	S3	Linear	9:8377470-8377470	T	downstream_gene_variant	MODIFIER	UCP3	ENSSSCG00000014834	Transcript	ENSSSCT00000016186.5	protein_coding	-	-	-	-	-	-	-	rs335905139	551	-1	HGNC	HGNC:12519	A1	ENSSSCP00000015753	-	F6QBC3.23	UPI0012353679	-	-
3:41453151	ENSSSCG00000033792	5.7456	4.34804e-07	0.00111254	1.26915	0.220891	0.615951	0.379395	cis	unpruned	S3	Linear	3:41453151-41453151	G	intron_variant	MODIFIER	LUC7L	ENSSSCG00000007979	Transcript	ENSSSCT00000065950.3	protein_coding	-	1/7	-	-	-	-	-	-	-	1	HGNC	HGNC:6723	P1	ENSSSCP00000041412	-	A0A4X1UIT7.10,A0A286ZZE5.8,A0A287AC67.20	UPI0006B1924A	-	-
4:1492886	ENSSSCG00000040535	5.74451	4.3654e-07	0.00111579	1.23018	0.214149	0.615878	0.379306	cis	unpruned	S3	Linear	4:1492886-1492886	T	downstream_gene_variant	MODIFIER	JRK	ENSSSCG00000037975	Transcript	ENSSSCT00000047608.1	protein_coding	-	-	-	-	-	-	-	-	530	1	HGNC	HGNC:6199	P1	ENSSSCP00000056402	-	A0A287BJZ7.25	UPI000A2B3D90	-	-
2:5086371	ENSSSCG00000033777	5.7438	4.37686e-07	0.00111752	0.85074	0.148114	0.615831	0.379248	cis	unpruned	S3	Linear	2:5086371-5086371	C	upstream_gene_variant	MODIFIER	PTPRCAP	ENSSSCG00000012909	Transcript	ENSSSCT00000014112.2	protein_coding	-	-	-	-	-	-	-	rs331473133	885	1	HGNC	HGNC:9667	P1	ENSSSCP00000013726	-	F1RUZ1.50,A0A4X1T4A8.11	UPI0001E8659A	-	-
6:49405355	ENSSSCG00000027016	-5.74077	4.42574e-07	0.00112879	-1.52099	0.264945	-0.615629	0.378999	cis	unpruned	S3	Linear	6:49405355-49405355	C	upstream_gene_variant	MODIFIER	B3GNT8	ENSSSCG00000032536	Transcript	ENSSSCT00000048268.1	protein_coding	-	-	-	-	-	-	-	-	2694	-1	HGNC	HGNC:24139	P1	ENSSSCP00000032513	-	A0A8D0QP03.1,A0A286ZLM1.27	UPI0001C95923	-	-
9:74346477	ENSSSCG00000029515	-5.74008	4.43689e-07	0.00112982	-0.998046	0.173873	-0.615583	0.378943	cis	unpruned	S3	Linear	9:74346477-74346477	A	3_prime_UTR_variant	MODIFIER	CASD1	ENSSSCG00000015327	Transcript	ENSSSCT00000062946.3	protein_coding	19/19	-	2503	-	-	-	-	-	-	1	HGNC	HGNC:16014	P1	ENSSSCP00000037964	-	A0A480WYZ2.7,A0A287A218.20	UPI0001C984F3	-	-
8:114018439	ENSSSCG00000009144	5.73994	4.43923e-07	0.00112982	0.883412	0.153906	0.615574	0.378931	cis	unpruned	S3	Linear	8:114018439-114018439	A	3_prime_UTR_variant	MODIFIER	CYP2U1	ENSSSCG00000009151	Transcript	ENSSSCT00000050462.2	protein_coding	5/7	-	2273	-	-	-	-	rs340615403	-	-1	HGNC	HGNC:20582	P1	ENSSSCP00000037563	-	A0A4X1UUS6.14,A0A287A0X1.22	UPI0001C96B47	-	-
12:1709809	ENSSSCG00000017140	5.73937	4.44851e-07	0.00113098	0.841597	0.146636	0.615536	0.378884	cis	unpruned	S3	Linear	12:1709809-1709809	T	3_prime_UTR_variant	MODIFIER	RPTOR	ENSSSCG00000017139	Transcript	ENSSSCT00000018658.5	protein_coding	32/32	-	5235	-	-	-	-	rs323030308	-	-1	HGNC	HGNC:30287	-	ENSSSCP00000018157	-	F1RZY7.77,A0A8D0SFU2.1	UPI000BAD69C2	-	-
9:8381009	ENSSSCG00000014830	-5.73856	4.46166e-07	0.00113311	-0.895409	0.156034	-0.615482	0.378818	cis	unpruned	S3	Linear	9:8381009-8381009	G	intron_variant	MODIFIER	UCP3	ENSSSCG00000014834	Transcript	ENSSSCT00000016186.5	protein_coding	-	7/7	-	-	-	-	-	rs322351927	-	-1	HGNC	HGNC:12519	A1	ENSSSCP00000015753	-	F6QBC3.23	UPI0012353679	-	-
9:133187993	ENSSSCG00000015619	5.73672	4.49192e-07	0.00113753	0.875287	0.152576	0.615359	0.378667	cis	unpruned	S3	Linear	9:133187993-133187993	G	5_prime_UTR_variant	MODIFIER	C1orf74	ENSSSCG00000015613	Transcript	ENSSSCT00000017007.5	protein_coding	1/3	-	139	-	-	-	-	rs339883939	-	1	HGNC	HGNC:26319	P1	ENSSSCP00000016553	-	A0A8D1KZF8.1,F1SF50.52	UPI000A2B0465	-	-
9:133193334	ENSSSCG00000015619	5.73672	4.49192e-07	0.00113753	0.875287	0.152576	0.615359	0.378667	cis	unpruned	S3	Linear	9:133193334-133193334	G	3_prime_UTR_variant	MODIFIER	C1orf74	ENSSSCG00000015613	Transcript	ENSSSCT00000017007.5	protein_coding	3/3	-	1698	-	-	-	-	-	-	1	HGNC	HGNC:26319	P1	ENSSSCP00000016553	-	A0A8D1KZF8.1,F1SF50.52	UPI000A2B0465	-	-
16:47308794	ENSSSCG00000016963	-5.73644	4.49642e-07	0.00113753	-1.061	0.184957	-0.615341	0.378645	cis	unpruned	S3	Linear	16:47308794-47308794	T	synonymous_variant	LOW	SLC30A5	ENSSSCG00000022430	Transcript	ENSSSCT00000042625.2	protein_coding	6/13	-	880	681	227	S	agC/agT	-	-	1	HGNC	HGNC:19089	A2	ENSSSCP00000038494	-	A0A287A3F0.22	UPI00123476C4	-	-
12:26320689	ENSSSCG00000039259	5.73577	4.50747e-07	0.00113753	0.924897	0.161251	0.615296	0.37859	cis	unpruned	S3	Linear	12:26320689-26320689	G	3_prime_UTR_variant	MODIFIER	PPP1R9B	ENSSSCG00000017584	Transcript	ENSSSCT00000019143.5	protein_coding	11/11	-	2482	-	-	-	-	-	-	-1	HGNC	HGNC:9298	P1	ENSSSCP00000018637	-	F1RT57.64	UPI001236FC21	-	-
12:39307269	ENSSSCG00000039569	5.73346	4.54575e-07	0.00113753	1.54589	0.269626	0.615142	0.3784	cis	unpruned	S3	Linear	12:39307269-39307269	T	3_prime_UTR_variant	MODIFIER	HEATR6	ENSSSCG00000038478	Transcript	ENSSSCT00000061822.2	protein_coding	21/22	-	3749	-	-	-	-	rs329492432	-	-1	HGNC	HGNC:24076	P1	ENSSSCP00000055946	-	A0A287BII2.19	UPI0012346511	-	-
12:39341720	ENSSSCG00000039569	5.73346	4.54575e-07	0.00113753	1.54589	0.269626	0.615142	0.3784	cis	unpruned	S3	Linear	12:39341720-39341720	G	synonymous_variant	LOW	HEATR6	ENSSSCG00000038478	Transcript	ENSSSCT00000061822.2	protein_coding	3/22	-	364	357	119	F	ttT/ttC	-	-	-1	HGNC	HGNC:24076	P1	ENSSSCP00000055946	-	A0A287BII2.19	UPI0012346511	-	-
12:39403679	ENSSSCG00000039569	5.73346	4.54575e-07	0.00113753	1.54589	0.269626	0.615142	0.3784	cis	unpruned	S3	Linear	12:39403679-39403679	C	intergenic_variant	MODIFIER	-	-	-	-	-	-	-	-	-	-	-	-	-	-	-	-	-	-	-	-	-	-	-	-
12:39403685	ENSSSCG00000039569	5.73346	4.54575e-07	0.00113753	1.54589	0.269626	0.615142	0.3784	cis	unpruned	S3	Linear	12:39403685-39403685	A	intergenic_variant	MODIFIER	-	-	-	-	-	-	-	-	-	-	-	-	-	-	-	-	-	-	-	-	-	-	-	-
12:39403689	ENSSSCG00000039569	5.73346	4.54575e-07	0.00113753	1.54589	0.269626	0.615142	0.3784	cis	unpruned	S3	Linear	12:39403689-39403689	A	intergenic_variant	MODIFIER	-	-	-	-	-	-	-	-	-	-	-	-	-	-	-	-	-	-	-	-	-	-	-	-
12:39403724	ENSSSCG00000039569	5.73346	4.54575e-07	0.00113753	1.54589	0.269626	0.615142	0.3784	cis	unpruned	S3	Linear	12:39403724-39403724	C	intergenic_variant	MODIFIER	-	-	-	-	-	-	-	-	-	-	-	-	-	-	-	-	-	-	-	-	-	-	-	-
12:39403725	ENSSSCG00000039569	5.73346	4.54575e-07	0.00113753	1.54589	0.269626	0.615142	0.3784	cis	unpruned	S3	Linear	12:39403725-39403725	T	intergenic_variant	MODIFIER	-	-	-	-	-	-	-	-	-	-	-	-	-	-	-	-	-	-	-	-	-	-	-	-
12:39403726	ENSSSCG00000039569	5.73346	4.54575e-07	0.00113753	1.54589	0.269626	0.615142	0.3784	cis	unpruned	S3	Linear	12:39403726-39403726	T	intergenic_variant	MODIFIER	-	-	-	-	-	-	-	-	-	-	-	-	-	-	-	-	-	-	-	-	-	-	-	-
12:39408175	ENSSSCG00000039569	5.73346	4.54575e-07	0.00113753	1.54589	0.269626	0.615142	0.3784	cis	unpruned	S3	Linear	12:39408175-39408175	A	intergenic_variant	MODIFIER	-	-	-	-	-	-	-	-	-	-	-	-	-	-	-	-	-	-	-	-	-	-	-	-
12:39411126	ENSSSCG00000039569	5.73346	4.54575e-07	0.00113753	1.54589	0.269626	0.615142	0.3784	cis	unpruned	S3	Linear	12:39411126-39411126	T	intergenic_variant	MODIFIER	-	-	-	-	-	-	-	-	-	-	-	-	-	-	-	-	-	-	-	-	-	-	-	-
2:7248645	ENSSSCG00000034387	5.72382	4.70914e-07	0.00117595	1.33803	0.233765	0.614499	0.377609	cis	unpruned	S3	Linear	2:7248645-7248645	C	downstream_gene_variant	MODIFIER	GPHA2	ENSSSCG00000013015	Transcript	ENSSSCT00000014226.3	protein_coding	-	-	-	-	-	-	-	rs319761776	713	1	HGNC	HGNC:18054	P1	ENSSSCP00000013840	-	A0A4X1V5K8.12,F1RQR6.69	UPI0001C97B93	-	-
2:7248666	ENSSSCG00000034387	5.72382	4.70914e-07	0.00117595	1.33803	0.233765	0.614499	0.377609	cis	unpruned	S3	Linear	2:7248666-7248666	G	downstream_gene_variant	MODIFIER	GPHA2	ENSSSCG00000013015	Transcript	ENSSSCT00000014226.3	protein_coding	-	-	-	-	-	-	-	rs331278291	734	1	HGNC	HGNC:18054	P1	ENSSSCP00000013840	-	A0A4X1V5K8.12,F1RQR6.69	UPI0001C97B93	-	-
5:66914354	ENSSSCG00000000738	5.72255	4.73114e-07	0.00117669	0.821512	0.143557	0.614414	0.377504	cis	unpruned	S3	Linear	5:66914354-66914354	T	downstream_gene_variant	MODIFIER	TSPAN11	ENSSSCG00000000734	Transcript	ENSSSCT00000000797.5	protein_coding	-	-	-	-	-	-	-	rs330785536	2785	1	HGNC	HGNC:30795	-	ENSSSCP00000000781	-	A0A4X1UN16.10,F1SKA6.57	UPI000BAD6440	-	-
12:26362289	ENSSSCG00000034653	-5.72166	4.74663e-07	0.00117669	-1.02554	0.179239	-0.614354	0.377431	cis	unpruned	S3	Linear	12:26362289-26362289	T	intron_variant	MODIFIER	SGCA	ENSSSCG00000017583	Transcript	ENSSSCT00000019141.5	protein_coding	-	8/9	-	-	-	-	-	-	-	1	HGNC	HGNC:10805	-	ENSSSCP00000018635	-	A0A8D1R2X3.1,A0A5K1UBB6.10	UPI0012340691	-	-
12:26365984	ENSSSCG00000034653	-5.72166	4.74663e-07	0.00117669	-1.02554	0.179239	-0.614354	0.377431	cis	unpruned	S3	Linear	12:26365984-26365984	C	intron_variant	MODIFIER	SGCA	ENSSSCG00000017583	Transcript	ENSSSCT00000019141.5	protein_coding	-	8/9	-	-	-	-	-	-	-	1	HGNC	HGNC:10805	-	ENSSSCP00000018635	-	A0A8D1R2X3.1,A0A5K1UBB6.10	UPI0012340691	-	-
12:26366452	ENSSSCG00000034653	-5.72166	4.74663e-07	0.00117669	-1.02554	0.179239	-0.614354	0.377431	cis	unpruned	S3	Linear	12:26366452-26366452	C	intron_variant	MODIFIER	SGCA	ENSSSCG00000017583	Transcript	ENSSSCT00000019141.5	protein_coding	-	8/9	-	-	-	-	-	-	-	1	HGNC	HGNC:10805	-	ENSSSCP00000018635	-	A0A8D1R2X3.1,A0A5K1UBB6.10	UPI0012340691	-	-
12:26367346	ENSSSCG00000034653	-5.72166	4.74663e-07	0.00117669	-1.02554	0.179239	-0.614354	0.377431	cis	unpruned	S3	Linear	12:26367346-26367346	T	intron_variant	MODIFIER	SGCA	ENSSSCG00000017583	Transcript	ENSSSCT00000019141.5	protein_coding	-	8/9	-	-	-	-	-	-	-	1	HGNC	HGNC:10805	-	ENSSSCP00000018635	-	A0A8D1R2X3.1,A0A5K1UBB6.10	UPI0012340691	-	-
12:26367607	ENSSSCG00000034653	-5.72166	4.74663e-07	0.00117669	-1.02554	0.179239	-0.614354	0.377431	cis	unpruned	S3	Linear	12:26367607-26367607	T	intron_variant	MODIFIER	SGCA	ENSSSCG00000017583	Transcript	ENSSSCT00000019141.5	protein_coding	-	8/9	-	-	-	-	-	-	-	1	HGNC	HGNC:10805	-	ENSSSCP00000018635	-	A0A8D1R2X3.1,A0A5K1UBB6.10	UPI0012340691	-	-
12:26367696	ENSSSCG00000034653	-5.72166	4.74663e-07	0.00117669	-1.02554	0.179239	-0.614354	0.377431	cis	unpruned	S3	Linear	12:26367696-26367696	C	synonymous_variant	LOW	SGCA	ENSSSCG00000017583	Transcript	ENSSSCT00000019141.5	protein_coding	9/10	-	919	891	297	V	gtT/gtC	-	-	1	HGNC	HGNC:10805	-	ENSSSCP00000018635	-	A0A8D1R2X3.1,A0A5K1UBB6.10	UPI0012340691	-	-
12:26679979	ENSSSCG00000039259	5.72119	4.75472e-07	0.00117748	0.913907	0.159741	0.614323	0.377393	cis	unpruned	S3	Linear	12:26679979-26679979	C	3_prime_UTR_variant	MODIFIER	EME1	ENSSSCG00000017571	Transcript	ENSSSCT00000019127.4	protein_coding	9/9	-	3851	-	-	-	-	-	-	1	HGNC	HGNC:24965	P1	ENSSSCP00000018621	-	F1RT80.59,A0A4X1TVB1.13	UPI00025DF78E	-	-
9:8388381	ENSSSCG00000014830	-5.72068	4.76369e-07	0.00117848	-1.00841	0.176275	-0.614289	0.37735	cis	unpruned	S3	Linear	9:8388381-8388381	G	upstream_gene_variant	MODIFIER	UCP3	ENSSSCG00000014834	Transcript	ENSSSCT00000016186.5	protein_coding	-	-	-	-	-	-	-	rs323649560	2170	-1	HGNC	HGNC:12519	A1	ENSSSCP00000015753	-	F6QBC3.23	UPI0012353679	-	-
2:14916265	ENSSSCG00000013236	5.71954	4.78363e-07	0.00117893	0.992917	0.173601	0.614212	0.377257	cis	unpruned	S3	Linear	2:14916265-14916265	A	intron_variant	MODIFIER	FNBP4	ENSSSCG00000030610	Transcript	ENSSSCT00000052525.3	protein_coding	-	12/16	-	-	-	-	-	rs342572877	-	1	HGNC	HGNC:19752	P1	ENSSSCP00000036536	-	A0A286ZYE8.9,A0A8D2CCI9.1	UPI000A2B1804	-	-
14:141242684	ENSSSCG00000010773	-5.71884	4.79593e-07	0.00117893	-1.02811	0.179776	-0.614165	0.377199	cis	unpruned	S3	Linear	14:141242684-141242684	G	synonymous_variant	LOW	TUBGCP2	ENSSSCG00000010773	Transcript	ENSSSCT00000011787.4	protein_coding	7/18	-	990	882	294	A	gcT/gcC	rs343155829	-	-1	HGNC	HGNC:18599	-	ENSSSCP00000011485	-	A0A8D1PTK2.1,F1SCV1.73	UPI0010B39682	-	-
12:26366532	ENSSSCG00000039259	-5.71841	4.80343e-07	0.00117893	-0.72838	0.127375	-0.614137	0.377164	cis	unpruned	S3	Linear	12:26366532-26366532	G	intron_variant	MODIFIER	SGCA	ENSSSCG00000017583	Transcript	ENSSSCT00000019141.5	protein_coding	-	8/9	-	-	-	-	-	rs322445261	-	1	HGNC	HGNC:10805	-	ENSSSCP00000018635	-	A0A8D1R2X3.1,A0A5K1UBB6.10	UPI0012340691	-	-
12:38624687	ENSSSCG00000034371	5.71759	4.81783e-07	0.00117893	2.03488	0.355898	0.614082	0.377097	cis	unpruned	S3	Linear	12:38624687-38624687	A	synonymous_variant	LOW	ACACA	ENSSSCG00000017694	Transcript	ENSSSCT00000042467.3	protein_coding	46/56	-	5808	5640	1880	N	aaC/aaT	rs340781986	-	-1	HGNC	HGNC:84	P1	ENSSSCP00000053665	-	A0A480I1V1.16	-	-	-
9:8252954	ENSSSCG00000014830	-5.71636	4.83958e-07	0.00117893	-0.931376	0.162932	-0.614	0.376996	cis	unpruned	S3	Linear	9:8252954-8252954	T	missense_variant	MODERATE	MRPL48	ENSSSCG00000014829	Transcript	ENSSSCT00000016181.5	protein_coding	3/6	-	599	400	134	S/C	Agt/Tgt	rs81213164	-	1	HGNC	HGNC:16653	-	ENSSSCP00000015748	-	A0A480J9Z6.16	UPI001234E2A9	-	deleterious(0.05)
9:8266573	ENSSSCG00000014830	-5.71636	4.83958e-07	0.00117893	-0.931376	0.162932	-0.614	0.376996	cis	unpruned	S3	Linear	9:8266573-8266573	T	3_prime_UTR_variant	MODIFIER	MRPL48	ENSSSCG00000014829	Transcript	ENSSSCT00000016181.5	protein_coding	6/6	-	937	-	-	-	-	rs337872941	-	1	HGNC	HGNC:16653	-	ENSSSCP00000015748	-	A0A480J9Z6.16	UPI001234E2A9	-	-
9:8278486	ENSSSCG00000014830	-5.71636	4.83958e-07	0.00117893	-0.931376	0.162932	-0.614	0.376996	cis	unpruned	S3	Linear	9:8278486-8278486	C	3_prime_UTR_variant	MODIFIER	COA4	ENSSSCG00000014830	Transcript	ENSSSCT00000016182.4	protein_coding	2/2	-	673	-	-	-	-	rs81413720	-	-1	HGNC	HGNC:24604	P1	ENSSSCP00000015749	-	F1SUS8.52,A0A8D1L013.1	UPI0001C983D2	-	-
9:8378908	ENSSSCG00000014830	-5.71636	4.83958e-07	0.00117893	-0.931376	0.162932	-0.614	0.376996	cis	unpruned	S3	Linear	9:8378908-8378908	A	3_prime_UTR_variant	MODIFIER	UCP3	ENSSSCG00000014834	Transcript	ENSSSCT00000016186.5	protein_coding	8/8	-	1098	-	-	-	-	rs341350926	-	-1	HGNC	HGNC:12519	A1	ENSSSCP00000015753	-	F6QBC3.23	UPI0012353679	-	-
9:8378955	ENSSSCG00000014830	-5.71636	4.83958e-07	0.00117893	-0.931376	0.162932	-0.614	0.376996	cis	unpruned	S3	Linear	9:8378955-8378955	A	3_prime_UTR_variant	MODIFIER	UCP3	ENSSSCG00000014834	Transcript	ENSSSCT00000016186.5	protein_coding	8/8	-	1051	-	-	-	-	rs1111063860	-	-1	HGNC	HGNC:12519	A1	ENSSSCP00000015753	-	F6QBC3.23	UPI0012353679	-	-
9:8378987	ENSSSCG00000014830	-5.71636	4.83958e-07	0.00117893	-0.931376	0.162932	-0.614	0.376996	cis	unpruned	S3	Linear	9:8378987-8378987	T	3_prime_UTR_variant	MODIFIER	UCP3	ENSSSCG00000014834	Transcript	ENSSSCT00000016186.5	protein_coding	8/8	-	1019	-	-	-	-	rs321620052	-	-1	HGNC	HGNC:12519	A1	ENSSSCP00000015753	-	F6QBC3.23	UPI0012353679	-	-
9:8379022	ENSSSCG00000014830	-5.71636	4.83958e-07	0.00117893	-0.931376	0.162932	-0.614	0.376996	cis	unpruned	S3	Linear	9:8379022-8379022	A	3_prime_UTR_variant	MODIFIER	UCP3	ENSSSCG00000014834	Transcript	ENSSSCT00000016186.5	protein_coding	8/8	-	984	-	-	-	-	rs323750155	-	-1	HGNC	HGNC:12519	A1	ENSSSCP00000015753	-	F6QBC3.23	UPI0012353679	-	-
9:8382604	ENSSSCG00000014830	-5.71636	4.83958e-07	0.00117893	-0.931376	0.162932	-0.614	0.376996	cis	unpruned	S3	Linear	9:8382604-8382604	G	missense_variant	MODERATE	UCP3	ENSSSCG00000014834	Transcript	ENSSSCT00000016186.5	protein_coding	7/8	-	770	770	257	M/T	aTg/aCg	rs322814755	-	-1	HGNC	HGNC:12519	A1	ENSSSCP00000015753	-	F6QBC3.23	UPI0012353679	-	tolerated(0.56)
9:8400750	ENSSSCG00000014830	-5.71636	4.83958e-07	0.00117893	-0.931376	0.162932	-0.614	0.376996	cis	unpruned	S3	Linear	9:8400750-8400750	A	intron_variant	MODIFIER	C2CD3	ENSSSCG00000014835	Transcript	ENSSSCT00000016187.5	protein_coding	-	30/30	-	-	-	-	-	rs790537654	-	-1	HGNC	HGNC:24564	P2	ENSSSCP00000015754	-	F1SUR6.60	-	-	-
9:8402663	ENSSSCG00000014830	-5.71636	4.83958e-07	0.00117893	-0.931376	0.162932	-0.614	0.376996	cis	unpruned	S3	Linear	9:8402663-8402663	C	intron_variant	MODIFIER	C2CD3	ENSSSCG00000014835	Transcript	ENSSSCT00000016187.5	protein_coding	-	30/30	-	-	-	-	-	rs326361817	-	-1	HGNC	HGNC:24564	P2	ENSSSCP00000015754	-	F1SUR6.60	-	-	-
9:8402696	ENSSSCG00000014830	-5.71636	4.83958e-07	0.00117893	-0.931376	0.162932	-0.614	0.376996	cis	unpruned	S3	Linear	9:8402696-8402696	G	intron_variant	MODIFIER	C2CD3	ENSSSCG00000014835	Transcript	ENSSSCT00000016187.5	protein_coding	-	30/30	-	-	-	-	-	rs345093307	-	-1	HGNC	HGNC:24564	P2	ENSSSCP00000015754	-	F1SUR6.60	-	-	-
9:8587946	ENSSSCG00000014830	-5.715	4.8638e-07	0.00118362	-0.905632	0.158466	-0.613909	0.376884	cis	unpruned	S3	Linear	9:8587946-8587946	A	synonymous_variant	LOW	PPME1	ENSSSCG00000020856	Transcript	ENSSSCT00000027793.4	protein_coding	9/13	-	824	744	248	E	gaG/gaA	-	-	1	HGNC	HGNC:30178	-	ENSSSCP00000024351	-	I3LJT9.61	-	-	-
14:29366938	ENSSSCG00000009765	5.71347	4.89108e-07	0.00118862	1.73549	0.303754	0.613806	0.376758	cis	unpruned	S3	Linear	14:29366938-29366938	G	3_prime_UTR_variant	MODIFIER	-	ENSSSCG00000009770	Transcript	ENSSSCT00000010712.5	protein_coding	7/7	-	1112	-	-	-	-	-	-	1	-	-	-	ENSSSCP00000010433	-	F1RFL6.68	-	-	-
5:63751416	ENSSSCG00000026812	-5.71329	4.89433e-07	0.00118862	-1.07114	0.187482	-0.613794	0.376743	cis	unpruned	S3	Linear	5:63751416-63751416	G	5_prime_UTR_variant	MODIFIER	EMG1	ENSSSCG00000026812	Transcript	ENSSSCT00000025035.3	protein_coding	1/6	-	54	-	-	-	-	-	-	-1	HGNC	HGNC:16912	P1	ENSSSCP00000026081	-	A0A8D1ETV0.1,I3LPQ4.47	UPI0002105B8A	-	-
6:53079742	ENSSSCG00000003093	-5.71052	4.94415e-07	0.0011995	-0.855242	0.149766	-0.613609	0.376516	cis	unpruned	S3	Linear	6:53079742-53079742	G	downstream_gene_variant	MODIFIER	CCDC9	ENSSSCG00000024240	Transcript	ENSSSCT00000026006.4	protein_coding	-	-	-	-	-	-	-	rs330059076	2864	1	HGNC	HGNC:24560	P2	ENSSSCP00000027135	-	I3LSP2.42	UPI000A2B1B32	-	-
9:8380468	ENSSSCG00000014830	-5.70658	5.01606e-07	0.00121571	-0.880257	0.154253	-0.613344	0.376191	cis	unpruned	S3	Linear	9:8380468-8380468	C	intron_variant	MODIFIER	UCP3	ENSSSCG00000014834	Transcript	ENSSSCT00000016186.5	protein_coding	-	7/7	-	-	-	-	-	rs334639515	-	-1	HGNC	HGNC:12519	A1	ENSSSCP00000015753	-	F6QBC3.23	UPI0012353679	-	-
2:7887023	ENSSSCG00000013040	5.70409	5.06199e-07	0.0012256	0.905146	0.158684	0.613177	0.375987	cis	unpruned	S3	Linear	2:7887023-7887023	G	3_prime_UTR_variant	MODIFIER	TRPT1	ENSSSCG00000013040	Transcript	ENSSSCT00000014253.5	protein_coding	7/7	-	1235	-	-	-	-	rs330926170	-	1	HGNC	HGNC:20316	P1	ENSSSCP00000013867	-	F1RQ02.61	UPI000BAD9EAE	-	-
4:1339614	ENSSSCG00000040535	5.70065	5.12599e-07	0.00123984	1.02718	0.180186	0.612947	0.375704	cis	unpruned	S3	Linear	4:1339614-1339614	T	5_prime_UTR_variant	MODIFIER	LY6E	ENSSSCG00000040535	Transcript	ENSSSCT00000043028.3	protein_coding	2/4	-	113	-	-	-	-	-	-	1	HGNC	HGNC:6727	P1	ENSSSCP00000039868	-	A0A4X1UX45.7,A0A076V5Y0.22	UPI0004EF5198	-	-
5:63781222	ENSSSCG00000026812	-5.69602	5.21357e-07	0.00125902	-1.0922	0.191748	-0.612636	0.375323	cis	unpruned	S3	Linear	5:63781222-63781222	T	intron_variant	MODIFIER	PTPN6	ENSSSCG00000025537	Transcript	ENSSSCT00000031587.3	protein_coding	-	1/15	-	-	-	-	-	rs330582367	-	-1	HGNC	HGNC:9658	P1	ENSSSCP00000024517	-	A0A4X1UYC7.14,I3LKA3.81	UPI0002105B88	-	-
6:51173622	ENSSSCG00000003093	-5.6953	5.22743e-07	0.00125902	-0.818258	0.143673	-0.612587	0.375263	cis	unpruned	S3	Linear	6:51173622-51173622	T	missense_variant	MODERATE	-	ENSSSCG00000003079	Transcript	ENSSSCT00000033534.4	protein_coding	7/8	-	947	947	316	T/I	aCt/aTt	rs343526531	-	1	-	-	-	ENSSSCP00000030420	-	A0A8D0SEH4.1,K7GR94.60	UPI001235CD5B	-	tolerated(0.42)
3:131307659	ENSSSCG00000024665	5.69508	5.23165e-07	0.00125902	1.09182	0.191713	0.612573	0.375245	cis	unpruned	S3	Linear	3:131307659-131307659	G	downstream_gene_variant	MODIFIER	ADI1	ENSSSCG00000029161	Transcript	ENSSSCT00000026549.4	protein_coding	-	-	-	-	-	-	-	-	3350	1	HGNC	HGNC:30576	P1	ENSSSCP00000022476	-	I3LEI8.56	UPI0002105661	-	-
3:131307661	ENSSSCG00000024665	5.69508	5.23165e-07	0.00125902	1.09182	0.191713	0.612573	0.375245	cis	unpruned	S3	Linear	3:131307661-131307661	G	downstream_gene_variant	MODIFIER	ADI1	ENSSSCG00000029161	Transcript	ENSSSCT00000026549.4	protein_coding	-	-	-	-	-	-	-	-	3352	1	HGNC	HGNC:30576	P1	ENSSSCP00000022476	-	I3LEI8.56	UPI0002105661	-	-
3:131307684	ENSSSCG00000024665	5.69508	5.23165e-07	0.00125902	1.09182	0.191713	0.612573	0.375245	cis	unpruned	S3	Linear	3:131307684-131307684	T	downstream_gene_variant	MODIFIER	ADI1	ENSSSCG00000029161	Transcript	ENSSSCT00000026549.4	protein_coding	-	-	-	-	-	-	-	-	3375	1	HGNC	HGNC:30576	P1	ENSSSCP00000022476	-	I3LEI8.56	UPI0002105661	-	-
1:2520919	ENSSSCG00000004020	-5.69388	5.25451e-07	0.00126324	-1.07775	0.189282	-0.612492	0.375147	cis	unpruned	S3	Linear	1:2520919-2520919	T	3_prime_UTR_variant	MODIFIER	RPS6KA2	ENSSSCG00000004022	Transcript	ENSSSCT00000004447.5	protein_coding	22/22	-	3728	-	-	-	-	rs81349916	-	1	HGNC	HGNC:10431	-	ENSSSCP00000004346	-	F1SBY1.79	UPI001235ED5A	-	-
4:803343	ENSSSCG00000040535	5.6923	5.285e-07	0.0012693	0.753233	0.132325	0.612386	0.375017	cis	unpruned	S3	Linear	4:803343-803343	A	intron_variant	MODIFIER	NRBP2	ENSSSCG00000038025	Transcript	ENSSSCT00000059447.3	protein_coding	-	10/17	-	-	-	-	-	-	-	1	HGNC	HGNC:19339	P1	ENSSSCP00000049998	-	A0A287B0S4.20,A0A4X1UQR6.9,A0A480Y222.5	UPI000A2AFBC7	-	-
4:90721001	ENSSSCG00000033585	-5.68995	5.33076e-07	0.001279	-1.01781	0.178879	-0.612228	0.374823	cis	unpruned	S3	Linear	4:90721001-90721001	A	synonymous_variant	LOW	DUSP23	ENSSSCG00000033585	Transcript	ENSSSCT00000049522.2	protein_coding	2/3	-	413	360	120	D	gaC/gaT	rs334602538	-	-1	HGNC	HGNC:21480	P1	ENSSSCP00000033896	-	A0A4X1VVH1.11,A0A286ZQZ8.22	UPI0002105766	-	-
4:461425	ENSSSCG00000040535	5.68933	5.34275e-07	0.00128059	0.79648	0.139995	0.612186	0.374772	cis	unpruned	S3	Linear	4:461425-461425	T	downstream_gene_variant	MODIFIER	HSF1	ENSSSCG00000005917	Transcript	ENSSSCT00000006497.5	protein_coding	-	-	-	-	-	-	-	rs81499273	2102	-1	HGNC	HGNC:5224	P1	ENSSSCP00000006326	-	A0A481B9E5.7,F1RSM7.80	UPI0001C96139	-	-
17:40625103	ENSSSCG00000007336	5.68882	5.35278e-07	0.00128171	1.62658	0.285926	0.612152	0.37473	cis	unpruned	S3	Linear	17:40625103-40625103	C	upstream_gene_variant	MODIFIER	-	ENSSSCG00000007336	Transcript	ENSSSCT00000008027.5	protein_coding	-	-	-	-	-	-	-	-	2010	1	-	-	A2	ENSSSCP00000007813	-	A0A5S6G2V3.5,A0A8D1N014.1	UPI0012343B21	-	-
17:32561252	ENSSSCG00000037324	5.68639	5.40052e-07	0.00129113	0.779794	0.137133	0.611988	0.37453	cis	unpruned	S3	Linear	17:32561252-32561252	T	3_prime_UTR_variant	MODIFIER	UBOX5	ENSSSCG00000007162	Transcript	ENSSSCT00000050369.3	protein_coding	5/5	-	2102	-	-	-	-	-	-	1	HGNC	HGNC:17777	P4	ENSSSCP00000056934	-	A0A287BLI6.24	UPI000A2AFDEF	-	-
12:1991373	ENSSSCG00000017140	5.68627	5.40296e-07	0.00129113	0.892891	0.157026	0.61198	0.37452	cis	unpruned	S3	Linear	12:1991373-1991373	A	5_prime_UTR_variant	MODIFIER	RPTOR	ENSSSCG00000017139	Transcript	ENSSSCT00000018658.5	protein_coding	1/32	-	184	-	-	-	-	rs327251766	-	-1	HGNC	HGNC:30287	-	ENSSSCP00000018157	-	F1RZY7.77,A0A8D0SFU2.1	UPI000BAD69C2	-	-
6:51861791	ENSSSCG00000003093	-5.68367	5.45445e-07	0.00130213	-0.799136	0.140602	-0.611805	0.374306	cis	unpruned	S3	Linear	6:51861791-51861791	C	missense_variant	MODERATE	RTN2	ENSSSCG00000036870	Transcript	ENSSSCT00000037707.3	protein_coding	6/12	-	993	758	253	Q/R	cAg/cGg	-	-	-1	HGNC	HGNC:10468	-	ENSSSCP00000052658	-	A0A287B985.7,A0A8D1FB89.1	UPI0012360294	-	-
6:51258137	ENSSSCG00000003093	-5.6808	5.51215e-07	0.00131459	-0.875268	0.154075	-0.611612	0.374069	cis	unpruned	S3	Linear	6:51258137-51258137	T	synonymous_variant	LOW	BCL3	ENSSSCG00000027426	Transcript	ENSSSCT00000036014.4	protein_coding	3/10	-	387	387	129	R	cgC/cgT	rs324920870	-	1	HGNC	HGNC:998	P1	ENSSSCP00000030903	-	K7GSL6.48	UPI001234DBD6	-	-
4:584947	ENSSSCG00000005880	5.68009	5.52643e-07	0.00131537	0.914793	0.161053	0.611564	0.37401	cis	unpruned	S3	Linear	4:584947-584947	A	missense_variant	MODERATE	HGH1	ENSSSCG00000026590	Transcript	ENSSSCT00000029038.4	protein_coding	1/5	-	89	83	28	A/V	gCa/gTa	rs324520515	-	-1	HGNC	HGNC:24161	-	ENSSSCP00000026604	-	I3LR72.50	UPI0006B1F41D	-	tolerated_low_confidence(0.3)
4:584960	ENSSSCG00000005880	5.68009	5.52643e-07	0.00131537	0.914793	0.161053	0.611564	0.37401	cis	unpruned	S3	Linear	4:584960-584960	C	missense_variant	MODERATE	HGH1	ENSSSCG00000026590	Transcript	ENSSSCT00000029038.4	protein_coding	1/5	-	76	70	24	T/A	Acc/Gcc	rs328855753	-	-1	HGNC	HGNC:24161	-	ENSSSCP00000026604	-	I3LR72.50	UPI0006B1F41D	-	tolerated_low_confidence(0.55)
12:2144103	ENSSSCG00000017140	5.67966	5.53514e-07	0.00131613	0.853314	0.15024	0.611535	0.373975	cis	unpruned	S3	Linear	12:2144103-2144103	G	5_prime_UTR_variant	MODIFIER	-	ENSSSCG00000055162	Transcript	ENSSSCT00000022376.4	protein_coding	1/40	-	173	-	-	-	-	rs329066026	-	-1	-	-	P1	ENSSSCP00000022936	-	I3LFU3.37	-	-	-
14:29366938	ENSSSCG00000009791	5.67829	5.56301e-07	0.00132106	1.81737	0.320056	0.611442	0.373862	cis	unpruned	S3	Linear	14:29366938-29366938	G	3_prime_UTR_variant	MODIFIER	-	ENSSSCG00000009770	Transcript	ENSSSCT00000010712.5	protein_coding	7/7	-	1112	-	-	-	-	-	-	1	-	-	-	ENSSSCP00000010433	-	F1RFL6.68	-	-	-
17:31799959	ENSSSCG00000037324	5.67809	5.56694e-07	0.00132106	0.817421	0.14396	0.611429	0.373846	cis	unpruned	S3	Linear	17:31799959-31799959	G	3_prime_UTR_variant	MODIFIER	PANK2	ENSSSCG00000007142	Transcript	ENSSSCT00000040048.3	protein_coding	7/7	-	4389	-	-	-	-	-	-	-1	HGNC	HGNC:15894	-	ENSSSCP00000050618	-	A0A287B3C3.22	-	-	-
3:17287783	ENSSSCG00000007760	5.67712	5.5868e-07	0.00132183	1.39302	0.245374	0.611364	0.373765	cis	unpruned	S3	Linear	3:17287783-17287783	G	3_prime_UTR_variant	MODIFIER	TRIM72	ENSSSCG00000007757	Transcript	ENSSSCT00000008504.4	protein_coding	9/9	-	2631	-	-	-	-	rs318739638	-	-1	HGNC	HGNC:32671	-	ENSSSCP00000008285	-	F1RIS3.75	UPI0012343F8C	-	-
3:17289038	ENSSSCG00000007760	5.67712	5.5868e-07	0.00132183	1.39302	0.245374	0.611364	0.373765	cis	unpruned	S3	Linear	3:17289038-17289038	C	synonymous_variant	LOW	TRIM72	ENSSSCG00000007757	Transcript	ENSSSCT00000008504.4	protein_coding	9/9	-	1376	1236	412	P	ccC/ccG	rs341108611	-	-1	HGNC	HGNC:32671	-	ENSSSCP00000008285	-	F1RIS3.75	UPI0012343F8C	-	-
3:17292647	ENSSSCG00000007760	5.67712	5.5868e-07	0.00132183	1.39302	0.245374	0.611364	0.373765	cis	unpruned	S3	Linear	3:17292647-17292647	C	synonymous_variant	LOW	TRIM72	ENSSSCG00000007757	Transcript	ENSSSCT00000008504.4	protein_coding	5/9	-	695	555	185	A	gcA/gcG	rs318530401	-	-1	HGNC	HGNC:32671	-	ENSSSCP00000008285	-	F1RIS3.75	UPI0012343F8C	-	-
12:2158850	ENSSSCG00000017140	5.66942	5.74617e-07	0.0013582	0.703947	0.124166	0.610844	0.373131	cis	unpruned	S3	Linear	12:2158850-2158850	T	downstream_gene_variant	MODIFIER	-	ENSSSCG00000017146	Transcript	ENSSSCT00000018668.5	protein_coding	-	-	-	-	-	-	-	rs703294065	1388	-1	-	-	P4	ENSSSCP00000018167	-	F1RZA4.60	-	-	-
9:8605092	ENSSSCG00000014830	-5.66559	5.82725e-07	0.001376	-0.917008	0.161856	-0.610585	0.372814	cis	unpruned	S3	Linear	9:8605092-8605092	G	3_prime_UTR_variant	MODIFIER	PPME1	ENSSSCG00000020856	Transcript	ENSSSCT00000027793.4	protein_coding	13/13	-	3511	-	-	-	-	-	-	1	HGNC	HGNC:30178	-	ENSSSCP00000024351	-	I3LJT9.61	-	-	-
9:8386672	ENSSSCG00000014830	-5.66302	5.88233e-07	0.00138476	-0.889763	0.157118	-0.610411	0.372602	cis	unpruned	S3	Linear	9:8386672-8386672	T	upstream_gene_variant	MODIFIER	UCP3	ENSSSCG00000014834	Transcript	ENSSSCT00000016186.5	protein_coding	-	-	-	-	-	-	-	rs335582305	461	-1	HGNC	HGNC:12519	A1	ENSSSCP00000015753	-	F6QBC3.23	UPI0012353679	-	-
9:8387942	ENSSSCG00000014830	-5.66047	5.93732e-07	0.00138476	-0.863598	0.152567	-0.610239	0.372392	cis	unpruned	S3	Linear	9:8387942-8387942	T	upstream_gene_variant	MODIFIER	UCP3	ENSSSCG00000014834	Transcript	ENSSSCT00000016186.5	protein_coding	-	-	-	-	-	-	-	rs342407675	1731	-1	HGNC	HGNC:12519	A1	ENSSSCP00000015753	-	F6QBC3.23	UPI0012353679	-	-
4:389689	ENSSSCG00000040535	5.65929	5.96297e-07	0.00138476	0.807548	0.142694	0.610159	0.372294	cis	unpruned	S3	Linear	4:389689-389689	G	downstream_gene_variant	MODIFIER	ADCK5	ENSSSCG00000005907	Transcript	ENSSSCT00000006487.6	protein_coding	-	-	-	-	-	-	-	-	4039	-1	HGNC	HGNC:21738	P1	ENSSSCP00000006316	-	F1RSN7.54	UPI0001C960F8	-	-
4:392973	ENSSSCG00000040535	5.65929	5.96297e-07	0.00138476	0.807548	0.142694	0.610159	0.372294	cis	unpruned	S3	Linear	4:392973-392973	C	downstream_gene_variant	MODIFIER	ADCK5	ENSSSCG00000005907	Transcript	ENSSSCT00000006487.6	protein_coding	-	-	-	-	-	-	-	rs80991214	755	-1	HGNC	HGNC:21738	P1	ENSSSCP00000006316	-	F1RSN7.54	UPI0001C960F8	-	-
4:601595	ENSSSCG00000040535	5.65929	5.96297e-07	0.00138476	0.807548	0.142694	0.610159	0.372294	cis	unpruned	S3	Linear	4:601595-601595	C	missense_variant	MODERATE	SHARPIN	ENSSSCG00000005914	Transcript	ENSSSCT00000006494.5	protein_coding	2/9	-	619	236	79	N/T	aAc/aCc	rs334648720	-	1	HGNC	HGNC:25321	P1	ENSSSCP00000006323	-	A0A8D1NC40.1,F1RSN0.69	UPI001236AB0E	-	tolerated(1)
4:605642	ENSSSCG00000040535	5.65929	5.96297e-07	0.00138476	0.807548	0.142694	0.610159	0.372294	cis	unpruned	S3	Linear	4:605642-605642	T	3_prime_UTR_variant	MODIFIER	SHARPIN	ENSSSCG00000005914	Transcript	ENSSSCT00000006494.5	protein_coding	9/9	-	1600	-	-	-	-	rs1112269172	-	1	HGNC	HGNC:25321	P1	ENSSSCP00000006323	-	A0A8D1NC40.1,F1RSN0.69	UPI001236AB0E	-	-
4:608450	ENSSSCG00000040535	5.65929	5.96297e-07	0.00138476	0.807548	0.142694	0.610159	0.372294	cis	unpruned	S3	Linear	4:608450-608450	C	downstream_gene_variant	MODIFIER	SHARPIN	ENSSSCG00000005914	Transcript	ENSSSCT00000006494.5	protein_coding	-	-	-	-	-	-	-	-	2749	1	HGNC	HGNC:25321	P1	ENSSSCP00000006323	-	A0A8D1NC40.1,F1RSN0.69	UPI001236AB0E	-	-
4:621211	ENSSSCG00000040535	5.65929	5.96297e-07	0.00138476	0.807548	0.142694	0.610159	0.372294	cis	unpruned	S3	Linear	4:621211-621211	G	upstream_gene_variant	MODIFIER	GPAA1	ENSSSCG00000005912	Transcript	ENSSSCT00000006492.4	protein_coding	-	-	-	-	-	-	-	rs1111182233	2970	-1	HGNC	HGNC:4446	P1	ENSSSCP00000006321	-	F1RSN2.63,A0A8D1UNI9.1	UPI0012341280	-	-
4:732238	ENSSSCG00000040535	5.65929	5.96297e-07	0.00138476	0.807548	0.142694	0.610159	0.372294	cis	unpruned	S3	Linear	4:732238-732238	A	synonymous_variant	LOW	PLEC	ENSSSCG00000039094	Transcript	ENSSSCT00000038538.3	protein_coding	4/32	-	895	696	232	R	cgG/cgA	-	-	1	HGNC	HGNC:9069	P1	ENSSSCP00000049773	-	A0A287B0Y8.24	UPI000A2B8A79	-	-
4:736967	ENSSSCG00000040535	5.65929	5.96297e-07	0.00138476	0.807548	0.142694	0.610159	0.372294	cis	unpruned	S3	Linear	4:736967-736967	C	missense_variant	MODERATE	PLEC	ENSSSCG00000039094	Transcript	ENSSSCT00000038538.3	protein_coding	17/32	-	2632	2433	811	E/D	gaG/gaC	-	-	1	HGNC	HGNC:9069	P1	ENSSSCP00000049773	-	A0A287B0Y8.24	UPI000A2B8A79	-	tolerated(0.42)
4:738540	ENSSSCG00000040535	5.65929	5.96297e-07	0.00138476	0.807548	0.142694	0.610159	0.372294	cis	unpruned	S3	Linear	4:738540-738540	G	missense_variant	MODERATE	PLEC	ENSSSCG00000039094	Transcript	ENSSSCT00000038538.3	protein_coding	20/32	-	2994	2795	932	H/R	cAc/cGc	-	-	1	HGNC	HGNC:9069	P1	ENSSSCP00000049773	-	A0A287B0Y8.24	UPI000A2B8A79	-	tolerated(0.77)
4:741155	ENSSSCG00000040535	5.65929	5.96297e-07	0.00138476	0.807548	0.142694	0.610159	0.372294	cis	unpruned	S3	Linear	4:741155-741155	C	synonymous_variant	LOW	PLEC	ENSSSCG00000039094	Transcript	ENSSSCT00000038538.3	protein_coding	27/32	-	4057	3858	1286	G	ggT/ggC	-	-	1	HGNC	HGNC:9069	P1	ENSSSCP00000049773	-	A0A287B0Y8.24	UPI000A2B8A79	-	-
4:748121	ENSSSCG00000040535	5.65929	5.96297e-07	0.00138476	0.807548	0.142694	0.610159	0.372294	cis	unpruned	S3	Linear	4:748121-748121	G	missense_variant	MODERATE	PLEC	ENSSSCG00000039094	Transcript	ENSSSCT00000038538.3	protein_coding	32/32	-	9647	9448	3150	S/G	Agc/Ggc	-	-	1	HGNC	HGNC:9069	P1	ENSSSCP00000049773	-	A0A287B0Y8.24	UPI000A2B8A79	-	tolerated(1)
4:748132	ENSSSCG00000040535	5.65929	5.96297e-07	0.00138476	0.807548	0.142694	0.610159	0.372294	cis	unpruned	S3	Linear	4:748132-748132	G	synonymous_variant	LOW	PLEC	ENSSSCG00000039094	Transcript	ENSSSCT00000038538.3	protein_coding	32/32	-	9658	9459	3153	A	gcA/gcG	-	-	1	HGNC	HGNC:9069	P1	ENSSSCP00000049773	-	A0A287B0Y8.24	UPI000A2B8A79	-	-
4:749677	ENSSSCG00000040535	5.65929	5.96297e-07	0.00138476	0.807548	0.142694	0.610159	0.372294	cis	unpruned	S3	Linear	4:749677-749677	G	synonymous_variant	LOW	PLEC	ENSSSCG00000039094	Transcript	ENSSSCT00000038538.3	protein_coding	32/32	-	11203	11004	3668	P	ccA/ccG	-	-	1	HGNC	HGNC:9069	P1	ENSSSCP00000049773	-	A0A287B0Y8.24	UPI000A2B8A79	-	-
4:751393	ENSSSCG00000040535	5.65929	5.96297e-07	0.00138476	0.807548	0.142694	0.610159	0.372294	cis	unpruned	S3	Linear	4:751393-751393	G	synonymous_variant	LOW	PLEC	ENSSSCG00000039094	Transcript	ENSSSCT00000038538.3	protein_coding	32/32	-	12919	12720	4240	T	acA/acG	-	-	1	HGNC	HGNC:9069	P1	ENSSSCP00000049773	-	A0A287B0Y8.24	UPI000A2B8A79	-	-
4:751489	ENSSSCG00000040535	5.65929	5.96297e-07	0.00138476	0.807548	0.142694	0.610159	0.372294	cis	unpruned	S3	Linear	4:751489-751489	G	synonymous_variant	LOW	PLEC	ENSSSCG00000039094	Transcript	ENSSSCT00000038538.3	protein_coding	32/32	-	13015	12816	4272	P	ccA/ccG	-	-	1	HGNC	HGNC:9069	P1	ENSSSCP00000049773	-	A0A287B0Y8.24	UPI000A2B8A79	-	-
17:32434420	ENSSSCG00000037324	5.65681	6.01733e-07	0.00139461	0.795377	0.140605	0.609991	0.372089	cis	unpruned	S3	Linear	17:32434420-32434420	C	3_prime_UTR_variant	MODIFIER	DNAAF9	ENSSSCG00000007155	Transcript	ENSSSCT00000007828.5	protein_coding	37/37	-	3629	-	-	-	-	-	-	1	HGNC	HGNC:17721	P4	ENSSSCP00000007617	-	A0A480JUM4.13	-	-	-
1:2521958	ENSSSCG00000004018	-5.65664	6.02092e-07	0.00139461	-1.12838	0.199479	-0.60998	0.372076	cis	unpruned	S3	Linear	1:2521958-2521958	T	3_prime_UTR_variant	MODIFIER	RPS6KA2	ENSSSCG00000004022	Transcript	ENSSSCT00000004447.5	protein_coding	22/22	-	4767	-	-	-	-	rs693125190	-	1	HGNC	HGNC:10431	-	ENSSSCP00000004346	-	F1SBY1.79	UPI001235ED5A	-	-
17:40625103	ENSSSCG00000007346	5.65655	6.02293e-07	0.00139461	1.64613	0.291013	0.609974	0.372068	cis	unpruned	S3	Linear	17:40625103-40625103	C	upstream_gene_variant	MODIFIER	-	ENSSSCG00000007336	Transcript	ENSSSCT00000008027.5	protein_coding	-	-	-	-	-	-	-	-	2010	1	-	-	A2	ENSSSCP00000007813	-	A0A5S6G2V3.5,A0A8D1N014.1	UPI0012343B21	-	-
8:135397665	ENSSSCG00000009240	-5.65606	6.03376e-07	0.00139507	-0.799012	0.141266	-0.609941	0.372027	cis	unpruned	S3	Linear	8:135397665-135397665	G	3_prime_UTR_variant	MODIFIER	LIN54	ENSSSCG00000009242	Transcript	ENSSSCT00000010122.5	protein_coding	11/11	-	3646	-	-	-	-	rs342868995	-	1	HGNC	HGNC:25397	-	ENSSSCP00000009856	-	F1RVD6.64	-	-	-
9:8280964	ENSSSCG00000014830	-5.65435	6.07167e-07	0.00139507	-0.951721	0.168317	-0.609824	0.371886	cis	unpruned	S3	Linear	9:8280964-8280964	A	5_prime_UTR_variant	MODIFIER	COA4	ENSSSCG00000014830	Transcript	ENSSSCT00000016182.4	protein_coding	1/2	-	190	-	-	-	-	rs338854032	-	-1	HGNC	HGNC:24604	P1	ENSSSCP00000015749	-	F1SUS8.52,A0A8D1L013.1	UPI0001C983D2	-	-
9:8378088	ENSSSCG00000014830	-5.65435	6.07167e-07	0.00139507	-0.951721	0.168317	-0.609824	0.371886	cis	unpruned	S3	Linear	9:8378088-8378088	G	3_prime_UTR_variant	MODIFIER	UCP3	ENSSSCG00000014834	Transcript	ENSSSCT00000016186.5	protein_coding	8/8	-	1918	-	-	-	-	rs341154628	-	-1	HGNC	HGNC:12519	A1	ENSSSCP00000015753	-	F6QBC3.23	UPI0012353679	-	-
9:8378110	ENSSSCG00000014830	-5.65435	6.07167e-07	0.00139507	-0.951721	0.168317	-0.609824	0.371886	cis	unpruned	S3	Linear	9:8378110-8378110	C	3_prime_UTR_variant	MODIFIER	UCP3	ENSSSCG00000014834	Transcript	ENSSSCT00000016186.5	protein_coding	8/8	-	1896	-	-	-	-	rs324577361	-	-1	HGNC	HGNC:12519	A1	ENSSSCP00000015753	-	F6QBC3.23	UPI0012353679	-	-
9:8378111	ENSSSCG00000014830	-5.65435	6.07167e-07	0.00139507	-0.951721	0.168317	-0.609824	0.371886	cis	unpruned	S3	Linear	9:8378111-8378111	A	3_prime_UTR_variant	MODIFIER	UCP3	ENSSSCG00000014834	Transcript	ENSSSCT00000016186.5	protein_coding	8/8	-	1895	-	-	-	-	rs332336340	-	-1	HGNC	HGNC:12519	A1	ENSSSCP00000015753	-	F6QBC3.23	UPI0012353679	-	-
9:8378974	ENSSSCG00000014830	-5.65435	6.07167e-07	0.00139507	-0.951721	0.168317	-0.609824	0.371886	cis	unpruned	S3	Linear	9:8378974-8378974	C	3_prime_UTR_variant	MODIFIER	UCP3	ENSSSCG00000014834	Transcript	ENSSSCT00000016186.5	protein_coding	8/8	-	1032	-	-	-	-	rs340233871	-	-1	HGNC	HGNC:12519	A1	ENSSSCP00000015753	-	F6QBC3.23	UPI0012353679	-	-
9:8402438	ENSSSCG00000014830	-5.65435	6.07167e-07	0.00139507	-0.951721	0.168317	-0.609824	0.371886	cis	unpruned	S3	Linear	9:8402438-8402438	C	intron_variant	MODIFIER	C2CD3	ENSSSCG00000014835	Transcript	ENSSSCT00000016187.5	protein_coding	-	30/30	-	-	-	-	-	-	-	-1	HGNC	HGNC:24564	P2	ENSSSCP00000015754	-	F1SUR6.60	-	-	-
9:8402459	ENSSSCG00000014830	-5.65435	6.07167e-07	0.00139507	-0.951721	0.168317	-0.609824	0.371886	cis	unpruned	S3	Linear	9:8402459-8402459	G	intron_variant	MODIFIER	C2CD3	ENSSSCG00000014835	Transcript	ENSSSCT00000016187.5	protein_coding	-	30/30	-	-	-	-	-	-	-	-1	HGNC	HGNC:24564	P2	ENSSSCP00000015754	-	F1SUR6.60	-	-	-
1:37008793	ENSSSCG00000004222	5.64989	6.17126e-07	0.00141282	1.84643	0.326808	0.609523	0.371518	cis	unpruned	S3	Linear	1:37008793-37008793	C	3_prime_UTR_variant	MODIFIER	HINT3	ENSSSCG00000004221	Transcript	ENSSSCT00000064605.3	protein_coding	6/6	-	1820	-	-	-	-	-	-	-1	HGNC	HGNC:18468	P1	ENSSSCP00000037637	-	F1S2W6.65,A0A8D0XGE2.1	UPI000A2B8E56	-	-
18:48537196	ENSSSCG00000028523	-5.64971	6.17548e-07	0.00141282	-0.974561	0.172498	-0.60951	0.371502	cis	unpruned	S3	Linear	18:48537196-48537196	T	downstream_gene_variant	MODIFIER	HUS1	ENSSSCG00000028523	Transcript	ENSSSCT00000036937.3	protein_coding	-	-	-	-	-	-	-	-	2514	1	HGNC	HGNC:5309	P1	ENSSSCP00000040283	-	A0A8D0VF77.1,A0A287A8S7.24	UPI0012359DD2	-	-
4:8396181	ENSSSCG00000005953	-5.64957	6.17851e-07	0.00141282	-1.55854	0.275869	-0.609501	0.371491	cis	unpruned	S3	Linear	4:8396181-8396181	C	3_prime_UTR_variant	MODIFIER	PHF20L1	ENSSSCG00000005950	Transcript	ENSSSCT00000006533.4	protein_coding	20/20	-	3830	-	-	-	-	rs333166950	-	-1	HGNC	HGNC:24280	-	ENSSSCP00000006360	-	F1RRU2.66	UPI0012368F4E	-	-
4:8396241	ENSSSCG00000005953	-5.64957	6.17851e-07	0.00141282	-1.55854	0.275869	-0.609501	0.371491	cis	unpruned	S3	Linear	4:8396241-8396241	A	3_prime_UTR_variant	MODIFIER	PHF20L1	ENSSSCG00000005950	Transcript	ENSSSCT00000006533.4	protein_coding	20/20	-	3770	-	-	-	-	rs344275125	-	-1	HGNC	HGNC:24280	-	ENSSSCP00000006360	-	F1RRU2.66	UPI0012368F4E	-	-
4:8396661	ENSSSCG00000005953	-5.64957	6.17851e-07	0.00141282	-1.55854	0.275869	-0.609501	0.371491	cis	unpruned	S3	Linear	4:8396661-8396661	T	3_prime_UTR_variant	MODIFIER	PHF20L1	ENSSSCG00000005950	Transcript	ENSSSCT00000006533.4	protein_coding	20/20	-	3350	-	-	-	-	rs328213425	-	-1	HGNC	HGNC:24280	-	ENSSSCP00000006360	-	F1RRU2.66	UPI0012368F4E	-	-
12:2221456	ENSSSCG00000017140	5.6466	6.24595e-07	0.00142413	0.833832	0.14767	0.609299	0.371246	cis	unpruned	S3	Linear	12:2221456-2221456	C	synonymous_variant	LOW	SLC26A11	ENSSSCG00000021040	Transcript	ENSSSCT00000018681.4	protein_coding	18/19	-	1779	1728	576	P	ccC/ccG	rs1107826941	-	-1	HGNC	HGNC:14471	P1	ENSSSCP00000018180	-	F1RZ81.84	UPI000BAD7A2D	-	-
17:31854830	ENSSSCG00000037324	5.64491	6.28457e-07	0.00142413	0.966838	0.171276	0.609185	0.371106	cis	unpruned	S3	Linear	17:31854830-31854830	T	3_prime_UTR_variant	MODIFIER	MAVS	ENSSSCG00000007143	Transcript	ENSSSCT00000034089.4	protein_coding	7/7	-	2347	-	-	-	-	-	-	-1	HGNC	HGNC:29233	P1	ENSSSCP00000029237	-	A0A5K1V3V4.12	UPI000A2B7A26	-	-
17:31855996	ENSSSCG00000037324	5.64491	6.28457e-07	0.00142413	0.966838	0.171276	0.609185	0.371106	cis	unpruned	S3	Linear	17:31855996-31855996	A	synonymous_variant	LOW	MAVS	ENSSSCG00000007143	Transcript	ENSSSCT00000034089.4	protein_coding	7/7	-	1181	1023	341	A	gcC/gcT	-	-	-1	HGNC	HGNC:29233	P1	ENSSSCP00000029237	-	A0A5K1V3V4.12	UPI000A2B7A26	-	-
4:97272334	ENSSSCG00000027091	-5.64434	6.29777e-07	0.00142413	-0.908784	0.161008	-0.609146	0.371058	cis	unpruned	S3	Linear	4:97272334-97272334	C	3_prime_UTR_variant	MODIFIER	S100A10	ENSSSCG00000006612	Transcript	ENSSSCT00000035099.3	protein_coding	4/4	-	3471	-	-	-	-	-	-	1	HGNC	HGNC:10487	P1	ENSSSCP00000030365	-	A0A4X1W024.13,F2Z5M2.86	UPI0000005BAB	-	-
4:97272433	ENSSSCG00000027091	-5.64434	6.29777e-07	0.00142413	-0.908784	0.161008	-0.609146	0.371058	cis	unpruned	S3	Linear	4:97272433-97272433	A	3_prime_UTR_variant	MODIFIER	S100A10	ENSSSCG00000006612	Transcript	ENSSSCT00000035099.3	protein_coding	4/4	-	3570	-	-	-	-	-	-	1	HGNC	HGNC:10487	P1	ENSSSCP00000030365	-	A0A4X1W024.13,F2Z5M2.86	UPI0000005BAB	-	-
4:97272814	ENSSSCG00000027091	-5.64434	6.29777e-07	0.00142413	-0.908784	0.161008	-0.609146	0.371058	cis	unpruned	S3	Linear	4:97272814-97272814	C	downstream_gene_variant	MODIFIER	S100A10	ENSSSCG00000006612	Transcript	ENSSSCT00000035099.3	protein_coding	-	-	-	-	-	-	-	-	301	1	HGNC	HGNC:10487	P1	ENSSSCP00000030365	-	A0A4X1W024.13,F2Z5M2.86	UPI0000005BAB	-	-
4:97272829	ENSSSCG00000027091	-5.64434	6.29777e-07	0.00142413	-0.908784	0.161008	-0.609146	0.371058	cis	unpruned	S3	Linear	4:97272829-97272829	G	downstream_gene_variant	MODIFIER	S100A10	ENSSSCG00000006612	Transcript	ENSSSCT00000035099.3	protein_coding	-	-	-	-	-	-	-	-	316	1	HGNC	HGNC:10487	P1	ENSSSCP00000030365	-	A0A4X1W024.13,F2Z5M2.86	UPI0000005BAB	-	-
4:97536220	ENSSSCG00000027091	-5.64434	6.29777e-07	0.00142413	-0.908784	0.161008	-0.609146	0.371058	cis	unpruned	S3	Linear	4:97536220-97536220	C	downstream_gene_variant	MODIFIER	SNX27	ENSSSCG00000006619	Transcript	ENSSSCT00000007253.5	protein_coding	-	-	-	-	-	-	-	-	2071	-1	HGNC	HGNC:20073	-	ENSSSCP00000007058	-	A0A8D1Z5Q7.1,F1ST14.67	UPI0012351052	-	-
4:97947887	ENSSSCG00000027091	-5.64434	6.29777e-07	0.00142413	-0.908784	0.161008	-0.609146	0.371058	cis	unpruned	S3	Linear	4:97947887-97947887	G	synonymous_variant	LOW	PI4KB	ENSSSCG00000006626	Transcript	ENSSSCT00000007260.4	protein_coding	12/14	-	2340	2208	736	L	ctA/ctG	-	-	1	HGNC	HGNC:8984	P1	ENSSSCP00000007065	-	F1SSZ9.75,A0A8D2CBV7.1	UPI0012345A0D	-	-
4:97955231	ENSSSCG00000027091	-5.64434	6.29777e-07	0.00142413	-0.908784	0.161008	-0.609146	0.371058	cis	unpruned	S3	Linear	4:97955231-97955231	C	missense_variant	MODERATE	ZNF687	ENSSSCG00000006627	Transcript	ENSSSCT00000007261.5	protein_coding	2/9	-	641	503	168	E/G	gAg/gGg	-	-	-1	HGNC	HGNC:29277	P1	ENSSSCP00000007066	-	F1SSZ8.64,A0A8D0MH80.1	UPI00017F044A	-	-
4:97951200	ENSSSCG00000027091	-5.64428	6.29905e-07	0.00142413	-0.790494	0.140052	-0.609142	0.371054	cis	unpruned	S3	Linear	4:97951200-97951200	A	downstream_gene_variant	MODIFIER	PI4KB	ENSSSCG00000006626	Transcript	ENSSSCT00000007260.4	protein_coding	-	-	-	-	-	-	-	-	1277	1	HGNC	HGNC:8984	P1	ENSSSCP00000007065	-	F1SSZ9.75,A0A8D2CBV7.1	UPI0012345A0D	-	-
4:932956	ENSSSCG00000005880	5.64426	6.29956e-07	0.00142413	1.05442	0.186814	0.60914	0.371052	cis	unpruned	S3	Linear	4:932956-932956	G	5_prime_UTR_variant	MODIFIER	ZNF623	ENSSSCG00000039679	Transcript	ENSSSCT00000049009.3	protein_coding	2/2	-	143	-	-	-	-	rs327206694	-	-1	HGNC	HGNC:29084	P1	ENSSSCP00000046437	-	A0A8D0TN28.1,A0A287AR64.18	UPI000A2B5EA4	-	-
17:31919159	ENSSSCG00000037324	5.6433	6.32174e-07	0.0014278	0.933588	0.165433	0.609075	0.370972	cis	unpruned	S3	Linear	17:31919159-31919159	C	synonymous_variant	LOW	CDC25B	ENSSSCG00000007151	Transcript	ENSSSCT00000007824.5	protein_coding	3/16	-	159	159	53	A	gcA/gcG	-	-	-1	HGNC	HGNC:1726	P2	ENSSSCP00000007614	-	A0A5K1V645.9,A0A8D0WT21.1	UPI00133FF2B3	-	-
4:90721645	ENSSSCG00000033585	-5.64151	6.36312e-07	0.00143578	-0.98739	0.175022	-0.608954	0.370825	cis	unpruned	S3	Linear	4:90721645-90721645	T	synonymous_variant	LOW	DUSP23	ENSSSCG00000033585	Transcript	ENSSSCT00000049522.2	protein_coding	1/3	-	302	249	83	E	gaG/gaA	rs339816711	-	-1	HGNC	HGNC:21480	P1	ENSSSCP00000033896	-	A0A4X1VVH1.11,A0A286ZQZ8.22	UPI0002105766	-	-
2:30298259	ENSSSCG00000039889	-5.641	6.37497e-07	0.0014371	-0.914208	0.162065	-0.608919	0.370782	cis	unpruned	S3	Linear	2:30298259-30298259	G	3_prime_UTR_variant	MODIFIER	ARL14EP	ENSSSCG00000039889	Transcript	ENSSSCT00000039547.3	protein_coding	5/5	-	1399	-	-	-	-	-	-	-1	HGNC	HGNC:26798	P1	ENSSSCP00000038286	-	A0A4X1SW04.9,A0A287A2Y6.18	UPI0003345E1C	-	-
4:1727037	ENSSSCG00000040535	5.63957	6.40844e-07	0.00144328	0.873219	0.154838	0.608822	0.370664	cis	unpruned	S3	Linear	4:1727037-1727037	G	synonymous_variant	LOW	-	ENSSSCG00000036022	Transcript	ENSSSCT00000051820.3	protein_coding	5/14	-	908	783	261	T	acA/acG	-	-	1	-	-	-	ENSSSCP00000036025	-	A0A8D1S5M6.1,A0A286ZX36.25	UPI000A2B2DC8	-	-
6:44060556	ENSSSCG00000032438	5.63828	6.43868e-07	0.00144873	1.19	0.211057	0.608734	0.370557	cis	unpruned	S3	Linear	6:44060556-44060556	G	intron_variant	MODIFIER	GPI	ENSSSCG00000002873	Transcript	ENSSSCT00000003173.5	protein_coding	-	8/16	-	-	-	-	-	-	-	1	EntrezGene	-	-	ENSSSCP00000003092	-	A0A8D1VCZ5.1,F1RNV1.50	UPI001236D3D5	-	-
12:26320673	ENSSSCG00000039259	5.635	6.51617e-07	0.00146478	0.918806	0.163053	0.608511	0.370286	cis	unpruned	S3	Linear	12:26320673-26320673	A	3_prime_UTR_variant	MODIFIER	PPP1R9B	ENSSSCG00000017584	Transcript	ENSSSCT00000019143.5	protein_coding	11/11	-	2498	-	-	-	-	rs342158920	-	-1	HGNC	HGNC:9298	P1	ENSSSCP00000018637	-	F1RT57.64	UPI001236FC21	-	-
4:807703	ENSSSCG00000005880	5.6314	6.60244e-07	0.00148278	1.11997	0.198879	0.608266	0.369988	cis	unpruned	S3	Linear	4:807703-807703	C	upstream_gene_variant	MODIFIER	PUF60	ENSSSCG00000038800	Transcript	ENSSSCT00000029289.4	protein_coding	-	-	-	-	-	-	-	-	4428	1	HGNC	HGNC:17042	-	ENSSSCP00000028171	-	A0A8D1B901.1,I3LVL9.68	UPI000A2B076A	-	-
9:8402767	ENSSSCG00000014830	-5.6298	6.64113e-07	0.00149007	-0.900013	0.159866	-0.608157	0.369855	cis	unpruned	S3	Linear	9:8402767-8402767	C	intron_variant	MODIFIER	C2CD3	ENSSSCG00000014835	Transcript	ENSSSCT00000016187.5	protein_coding	-	30/30	-	-	-	-	-	-	-	-1	HGNC	HGNC:24564	P2	ENSSSCP00000015754	-	F1SUR6.60	-	-	-
4:1490460	ENSSSCG00000040535	5.62947	6.64892e-07	0.00149041	1.10823	0.196862	0.608135	0.369829	cis	unpruned	S3	Linear	4:1490460-1490460	A	upstream_gene_variant	MODIFIER	JRK	ENSSSCG00000037975	Transcript	ENSSSCT00000047608.1	protein_coding	-	-	-	-	-	-	-	-	340	1	HGNC	HGNC:6199	P1	ENSSSCP00000056402	-	A0A287BJZ7.25	UPI000A2B3D90	-	-
4:1012757	ENSSSCG00000040535	5.62888	6.66331e-07	0.00149224	1.09363	0.194289	0.608095	0.36978	cis	unpruned	S3	Linear	4:1012757-1012757	A	missense_variant	MODERATE	ZC3H3	ENSSSCG00000006956	Transcript	ENSSSCT00000007621.4	protein_coding	2/13	-	746	731	244	P/Q	cCg/cAg	-	-	1	HGNC	HGNC:28972	P1	ENSSSCP00000007418	-	A0A8D1N388.1,F1SEV6.54	UPI001236E951	-	tolerated(0.1)
10:65674773	ENSSSCG00000036941	5.6279	6.68721e-07	0.00149619	0.890551	0.158239	0.608028	0.369698	cis	unpruned	S3	Linear	10:65674773-65674773	T	synonymous_variant	LOW	-	ENSSSCG00000062058	Transcript	ENSSSCT00000032108.4	protein_coding	9/9	-	1029	891	297	S	agC/agT	-	-	1	-	-	P4	ENSSSCP00000026498	-	F1RYU4.71,A0A8D1IC59.1	UPI00123461BA	-	-
14:48303908	ENSSSCG00000010039	5.62555	6.7448e-07	0.0015072	0.980123	0.174227	0.607868	0.369504	cis	unpruned	S3	Linear	14:48303908-48303908	T	3_prime_UTR_variant	MODIFIER	PISD	ENSSSCG00000010032	Transcript	ENSSSCT00000010989.5	protein_coding	8/8	-	1981	-	-	-	-	-	-	-1	HGNC	HGNC:8999	P5	ENSSSCP00000010702	-	F1RLV4.62,A0A8D0ZP98.1	UPI0012363417	-	-
3:41453151	ENSSSCG00000028549	5.62538	6.74905e-07	0.0015072	1.21369	0.215753	0.607857	0.36949	cis	unpruned	S3	Linear	3:41453151-41453151	G	intron_variant	MODIFIER	LUC7L	ENSSSCG00000007979	Transcript	ENSSSCT00000065950.3	protein_coding	-	1/7	-	-	-	-	-	-	-	1	HGNC	HGNC:6723	P1	ENSSSCP00000041412	-	A0A4X1UIT7.10,A0A286ZZE5.8,A0A287AC67.20	UPI0006B1924A	-	-
6:44597584	ENSSSCG00000002927	-5.62469	6.76615e-07	0.0015096	-0.835593	0.148558	-0.607809	0.369432	cis	unpruned	S3	Linear	6:44597584-44597584	C	downstream_gene_variant	MODIFIER	GRAMD1A	ENSSSCG00000002879	Transcript	ENSSSCT00000003181.4	protein_coding	-	-	-	-	-	-	-	-	3414	1	HGNC	HGNC:29305	-	ENSSSCP00000003100	-	F1RM83.55	UPI0012354D2D	-	-
18:48538650	ENSSSCG00000028523	-5.62362	6.79257e-07	0.00151408	-1.04106	0.185122	-0.607736	0.369344	cis	unpruned	S3	Linear	18:48538650-48538650	C	downstream_gene_variant	MODIFIER	HUS1	ENSSSCG00000028523	Transcript	ENSSSCT00000036937.3	protein_coding	-	-	-	-	-	-	-	-	3968	1	HGNC	HGNC:5309	P1	ENSSSCP00000040283	-	A0A8D0VF77.1,A0A287A8S7.24	UPI0012359DD2	-	-
9:8377843	ENSSSCG00000014830	-5.62176	6.83876e-07	0.00152277	-0.887438	0.157858	-0.60761	0.36919	cis	unpruned	S3	Linear	9:8377843-8377843	A	downstream_gene_variant	MODIFIER	UCP3	ENSSSCG00000014834	Transcript	ENSSSCT00000016186.5	protein_coding	-	-	-	-	-	-	-	rs693189645	178	-1	HGNC	HGNC:12519	A1	ENSSSCP00000015753	-	F6QBC3.23	UPI0012353679	-	-
8:114017642	ENSSSCG00000009144	5.62154	6.8443e-07	0.00152277	0.915142	0.162792	0.607595	0.369171	cis	unpruned	S3	Linear	8:114017642-114017642	A	3_prime_UTR_variant	MODIFIER	CYP2U1	ENSSSCG00000009151	Transcript	ENSSSCT00000050462.2	protein_coding	5/7	-	3070	-	-	-	-	rs341478832	-	-1	HGNC	HGNC:20582	P1	ENSSSCP00000037563	-	A0A4X1UUS6.14,A0A287A0X1.22	UPI0001C96B47	-	-
4:1231918	ENSSSCG00000040535	5.62012	6.87985e-07	0.00152826	0.969592	0.172522	0.607498	0.369054	cis	unpruned	S3	Linear	4:1231918-1231918	C	intron_variant	MODIFIER	GLI4	ENSSSCG00000039881	Transcript	ENSSSCT00000097418.1	protein_coding	-	2/4	-	-	-	-	-	rs341736178	-	-1	HGNC	HGNC:4320	-	ENSSSCP00000080993	-	A0A8D0IUY1.1	UPI001344BC52	-	-
1:2521954	ENSSSCG00000004018	-5.61986	6.88634e-07	0.00152826	-1.13686	0.202294	-0.60748	0.369032	cis	unpruned	S3	Linear	1:2521954-2521954	T	3_prime_UTR_variant	MODIFIER	RPS6KA2	ENSSSCG00000004022	Transcript	ENSSSCT00000004447.5	protein_coding	22/22	-	4763	-	-	-	-	rs711862740	-	1	HGNC	HGNC:10431	-	ENSSSCP00000004346	-	F1SBY1.79	UPI001235ED5A	-	-
9:8388185	ENSSSCG00000014830	-5.61979	6.88817e-07	0.00152826	-0.950097	0.169063	-0.607475	0.369026	cis	unpruned	S3	Linear	9:8388185-8388185	T	upstream_gene_variant	MODIFIER	UCP3	ENSSSCG00000014834	Transcript	ENSSSCT00000016186.5	protein_coding	-	-	-	-	-	-	-	rs321209575	1974	-1	HGNC	HGNC:12519	A1	ENSSSCP00000015753	-	F6QBC3.23	UPI0012353679	-	-
9:8387353	ENSSSCG00000014830	-5.61752	6.94551e-07	0.00153669	-0.907865	0.161613	-0.60732	0.368838	cis	unpruned	S3	Linear	9:8387353-8387353	G	upstream_gene_variant	MODIFIER	UCP3	ENSSSCG00000014834	Transcript	ENSSSCT00000016186.5	protein_coding	-	-	-	-	-	-	-	rs692332261	1142	-1	HGNC	HGNC:12519	A1	ENSSSCP00000015753	-	F6QBC3.23	UPI0012353679	-	-
9:8387354	ENSSSCG00000014830	-5.61752	6.94551e-07	0.00153669	-0.907865	0.161613	-0.60732	0.368838	cis	unpruned	S3	Linear	9:8387354-8387354	A	upstream_gene_variant	MODIFIER	UCP3	ENSSSCG00000014834	Transcript	ENSSSCT00000016186.5	protein_coding	-	-	-	-	-	-	-	rs699414397	1143	-1	HGNC	HGNC:12519	A1	ENSSSCP00000015753	-	F6QBC3.23	UPI0012353679	-	-
9:8387356	ENSSSCG00000014830	-5.61752	6.94551e-07	0.00153669	-0.907865	0.161613	-0.60732	0.368838	cis	unpruned	S3	Linear	9:8387356-8387356	A	upstream_gene_variant	MODIFIER	UCP3	ENSSSCG00000014834	Transcript	ENSSSCT00000016186.5	protein_coding	-	-	-	-	-	-	-	rs705960647	1145	-1	HGNC	HGNC:12519	A1	ENSSSCP00000015753	-	F6QBC3.23	UPI0012353679	-	-
12:2460507	ENSSSCG00000017140	5.61575	6.99033e-07	0.00154462	0.825106	0.146927	0.6072	0.368692	cis	unpruned	S3	Linear	12:2460507-2460507	C	downstream_gene_variant	MODIFIER	-	ENSSSCG00000017159	Transcript	ENSSSCT00000071498.1	protein_coding	-	-	-	-	-	-	-	rs326586989	4670	1	-	-	P5	ENSSSCP00000069213	-	A0A5G2QYJ2.6,A0A4X1UKF4.6	UPI001148F8BC	-	-
5:3301495	ENSSSCG00000000010	5.6156	6.99428e-07	0.00154462	1.94918	0.347101	0.607189	0.368679	cis	unpruned	S3	Linear	5:3301495-3301495	C	3_prime_UTR_variant	MODIFIER	PPARA	ENSSSCG00000000006	Transcript	ENSSSCT00000000007.5	protein_coding	9/9	-	2926	-	-	-	-	-	-	-1	HGNC	HGNC:9232	P1	ENSSSCP00000000007	-	F1SM76.83	-	-	-
17:32056373	ENSSSCG00000037324	5.61328	7.05372e-07	0.00155631	0.712183	0.126875	0.607031	0.368487	cis	unpruned	S3	Linear	17:32056373-32056373	A	3_prime_UTR_variant	MODIFIER	ATRN	ENSSSCG00000007153	Transcript	ENSSSCT00000035365.4	protein_coding	30/30	-	5606	-	-	-	-	-	-	-1	HGNC	HGNC:885	P1	ENSSSCP00000029393	-	A0A8D1ZQ08.1,A0A5K1UYV7.12	UPI000A2B4011	-	-
9:8378975	ENSSSCG00000014830	-5.61187	7.09002e-07	0.00156287	-0.935293	0.166663	-0.606935	0.36837	cis	unpruned	S3	Linear	9:8378975-8378975	A	3_prime_UTR_variant	MODIFIER	UCP3	ENSSSCG00000014834	Transcript	ENSSSCT00000016186.5	protein_coding	8/8	-	1031	-	-	-	-	rs709534625	-	-1	HGNC	HGNC:12519	A1	ENSSSCP00000015753	-	F6QBC3.23	UPI0012353679	-	-
1:2522096	ENSSSCG00000004018	-5.61157	7.09768e-07	0.00156312	-1.13798	0.202791	-0.606915	0.368345	cis	unpruned	S3	Linear	1:2522096-2522096	A	3_prime_UTR_variant	MODIFIER	RPS6KA2	ENSSSCG00000004022	Transcript	ENSSSCT00000004447.5	protein_coding	22/22	-	4905	-	-	-	-	rs322907632	-	1	HGNC	HGNC:10431	-	ENSSSCP00000004346	-	F1SBY1.79	UPI001235ED5A	-	-
9:8396469	ENSSSCG00000014830	-5.61004	7.13743e-07	0.00157042	-0.945679	0.168569	-0.60681	0.368218	cis	unpruned	S3	Linear	9:8396469-8396469	T	intron_variant	MODIFIER	C2CD3	ENSSSCG00000014835	Transcript	ENSSSCT00000016187.5	protein_coding	-	30/30	-	-	-	-	-	rs334191260	-	-1	HGNC	HGNC:24564	P2	ENSSSCP00000015754	-	F1SUR6.60	-	-	-
3:17287187	ENSSSCG00000007760	5.60473	7.27697e-07	0.00159818	1.33764	0.238663	0.606447	0.367778	cis	unpruned	S3	Linear	3:17287187-17287187	C	downstream_gene_variant	MODIFIER	TRIM72	ENSSSCG00000007757	Transcript	ENSSSCT00000008504.4	protein_coding	-	-	-	-	-	-	-	rs346299806	155	-1	HGNC	HGNC:32671	-	ENSSSCP00000008285	-	F1RIS3.75	UPI0012343F8C	-	-
3:17287231	ENSSSCG00000007760	5.60473	7.27697e-07	0.00159818	1.33764	0.238663	0.606447	0.367778	cis	unpruned	S3	Linear	3:17287231-17287231	C	downstream_gene_variant	MODIFIER	TRIM72	ENSSSCG00000007757	Transcript	ENSSSCT00000008504.4	protein_coding	-	-	-	-	-	-	-	rs326287387	111	-1	HGNC	HGNC:32671	-	ENSSSCP00000008285	-	F1RIS3.75	UPI0012343F8C	-	-
2:26794165	ENSSSCG00000013304	5.60314	7.31929e-07	0.00160305	0.943058	0.168309	0.606338	0.367646	cis	unpruned	S3	Linear	2:26794165-26794165	T	missense_variant	MODERATE	NAT10	ENSSSCG00000013304	Transcript	ENSSSCT00000014530.5	protein_coding	23/30	-	2478	2272	758	A/T	Gcc/Acc	rs336073295	-	-1	HGNC	HGNC:29830	P1	ENSSSCP00000014137	-	F1SGS7.69,A0A8D1IX89.1	UPI0001E86565	-	tolerated(0.36)
2:26841520	ENSSSCG00000013304	5.60314	7.31929e-07	0.00160305	0.943058	0.168309	0.606338	0.367646	cis	unpruned	S3	Linear	2:26841520-26841520	T	synonymous_variant	LOW	CAPRIN1	ENSSSCG00000013305	Transcript	ENSSSCT00000051606.3	protein_coding	14/19	-	1603	1488	496	G	ggG/ggA	-	-	-1	HGNC	HGNC:6743	A2	ENSSSCP00000054708	-	A0A287BDU1.16,A0A8D0W7S2.1	UPI0013465111	-	-
2:26841866	ENSSSCG00000013304	5.60314	7.31929e-07	0.00160305	0.943058	0.168309	0.606338	0.367646	cis	unpruned	S3	Linear	2:26841866-26841866	G	synonymous_variant	LOW	CAPRIN1	ENSSSCG00000013305	Transcript	ENSSSCT00000051606.3	protein_coding	13/19	-	1462	1347	449	Y	taT/taC	-	-	-1	HGNC	HGNC:6743	A2	ENSSSCP00000054708	-	A0A287BDU1.16,A0A8D0W7S2.1	UPI0013465111	-	-
18:6145767	ENSSSCG00000021475	5.59925	7.42402e-07	0.0016245	1.35506	0.242008	0.606072	0.367323	cis	unpruned	S3	Linear	18:6145767-6145767	A	downstream_gene_variant	MODIFIER	TMUB1	ENSSSCG00000028266	Transcript	ENSSSCT00000023559.4	protein_coding	-	-	-	-	-	-	-	-	873	1	HGNC	HGNC:21709	P5	ENSSSCP00000026096	-	I3LPR9.57	-	-	-
6:159410360	ENSSSCG00000003846	5.59471	7.54788e-07	0.00165009	1.53313	0.274032	0.605761	0.366946	cis	unpruned	S3	Linear	6:159410360-159410360	C	intron_variant	MODIFIER	ZYG11B	ENSSSCG00000003857	Transcript	ENSSSCT00000004269.5	protein_coding	-	14/14	-	-	-	-	-	-	-	-1	HGNC	HGNC:25820	P1	ENSSSCP00000004173	-	A0A4X1W5B2.8,F1S6I1.62	UPI000A2B4AEE	-	-
4:607027	ENSSSCG00000005880	5.59416	7.56307e-07	0.0016519	1.00735	0.180071	0.605723	0.3669	cis	unpruned	S3	Linear	4:607027-607027	A	downstream_gene_variant	MODIFIER	SHARPIN	ENSSSCG00000005914	Transcript	ENSSSCT00000006494.5	protein_coding	-	-	-	-	-	-	-	rs1113073665	1326	1	HGNC	HGNC:25321	P1	ENSSSCP00000006323	-	A0A8D1NC40.1,F1RSN0.69	UPI001236AB0E	-	-
2:5086607	ENSSSCG00000033777	5.59317	7.59023e-07	0.00165631	0.867358	0.155074	0.605655	0.366818	cis	unpruned	S3	Linear	2:5086607-5086607	A	upstream_gene_variant	MODIFIER	PTPRCAP	ENSSSCG00000012909	Transcript	ENSSSCT00000014112.2	protein_coding	-	-	-	-	-	-	-	rs322809890	649	1	HGNC	HGNC:9667	P1	ENSSSCP00000013726	-	F1RUZ1.50,A0A4X1T4A8.11	UPI0001E8659A	-	-
3:22826234	ENSSSCG00000010799	-5.59287	7.59859e-07	0.00165662	-1.10505	0.197581	-0.605635	0.366793	cis	unpruned	S3	Linear	3:22826234-22826234	C	synonymous_variant	LOW	COG7	ENSSSCG00000010799	Transcript	ENSSSCT00000011815.4	protein_coding	17/17	-	2406	2208	736	I	atT/atC	-	-	1	HGNC	HGNC:18622	P1	ENSSSCP00000011512	-	A0A4X1V2Y5.9,F1SAB2.62	UPI0006B15E04	-	-
9:8402729	ENSSSCG00000014830	-5.59009	7.6759e-07	0.00167195	-0.885313	0.158372	-0.605444	0.366563	cis	unpruned	S3	Linear	9:8402729-8402729	A	intron_variant	MODIFIER	C2CD3	ENSSSCG00000014835	Transcript	ENSSSCT00000016187.5	protein_coding	-	30/30	-	-	-	-	-	rs319601437	-	-1	HGNC	HGNC:24564	P2	ENSSSCP00000015754	-	F1SUR6.60	-	-	-
4:807703	ENSSSCG00000040535	5.58976	7.68533e-07	0.00167248	0.943376	0.168769	0.605421	0.366535	cis	unpruned	S3	Linear	4:807703-807703	C	upstream_gene_variant	MODIFIER	PUF60	ENSSSCG00000038800	Transcript	ENSSSCT00000029289.4	protein_coding	-	-	-	-	-	-	-	-	4428	1	HGNC	HGNC:17042	-	ENSSSCP00000028171	-	A0A8D1B901.1,I3LVL9.68	UPI000A2B076A	-	-
5:68129120	ENSSSCG00000000738	5.58869	7.71523e-07	0.00167362	1.18237	0.211565	0.605348	0.366446	cis	unpruned	S3	Linear	5:68129120-68129120	G	missense_variant	MODERATE	WNK1	ENSSSCG00000000753	Transcript	ENSSSCT00000038423.3	protein_coding	25/29	-	5850	5651	1884	H/R	cAt/cGt	rs332752534	-	1	HGNC	HGNC:14540	P1	ENSSSCP00000042408	-	A0A287AEZ4.11	UPI001234337C	-	tolerated_low_confidence(0.55)
5:68129424	ENSSSCG00000000738	5.58869	7.71523e-07	0.00167362	1.18237	0.211565	0.605348	0.366446	cis	unpruned	S3	Linear	5:68129424-68129424	C	synonymous_variant	LOW	WNK1	ENSSSCG00000000753	Transcript	ENSSSCT00000038423.3	protein_coding	25/29	-	6154	5955	1985	A	gcT/gcC	rs322850861	-	1	HGNC	HGNC:14540	P1	ENSSSCP00000042408	-	A0A287AEZ4.11	UPI001234337C	-	-
13:197997822	ENSSSCG00000012049	5.58865	7.71637e-07	0.00167362	1.81977	0.325618	0.605345	0.366443	cis	unpruned	S3	Linear	13:197997822-197997822	G	intron_variant	MODIFIER	SMIM11	ENSSSCG00000012046	Transcript	ENSSSCT00000063457.3	protein_coding	-	3/3	-	-	-	-	-	rs80910589	-	1	HGNC	HGNC:1293	P1	ENSSSCP00000056791	-	A0A4X1TVL7.11,F1SGZ0.57	UPI0001E8822B	-	-
9:8387371	ENSSSCG00000014830	-5.58857	7.71862e-07	0.00167362	-0.891344	0.159494	-0.60534	0.366436	cis	unpruned	S3	Linear	9:8387371-8387371	T	upstream_gene_variant	MODIFIER	UCP3	ENSSSCG00000014834	Transcript	ENSSSCT00000016186.5	protein_coding	-	-	-	-	-	-	-	rs320956630	1160	-1	HGNC	HGNC:12519	A1	ENSSSCP00000015753	-	F6QBC3.23	UPI0012353679	-	-
4:851286	ENSSSCG00000005880	5.58797	7.73551e-07	0.00167576	0.981638	0.17567	0.605299	0.366386	cis	unpruned	S3	Linear	4:851286-851286	T	downstream_gene_variant	MODIFIER	IQANK1	ENSSSCG00000034987	Transcript	ENSSSCT00000037561.3	protein_coding	-	-	-	-	-	-	-	-	1076	-1	HGNC	HGNC:49576	P5	ENSSSCP00000044166	-	A0A8D1NGA8.1,A0A287AJH2.19	UPI00134C635B	-	-
9:8379349	ENSSSCG00000014830	-5.58503	7.81894e-07	0.0016923	-0.934875	0.167389	-0.605096	0.366142	cis	unpruned	S3	Linear	9:8379349-8379349	T	intron_variant	MODIFIER	UCP3	ENSSSCG00000014834	Transcript	ENSSSCT00000016186.5	protein_coding	-	7/7	-	-	-	-	-	rs332657759	-	-1	HGNC	HGNC:12519	A1	ENSSSCP00000015753	-	F6QBC3.23	UPI0012353679	-	-
9:8380320	ENSSSCG00000014830	-5.58412	7.84486e-07	0.00169637	-0.931486	0.16681	-0.605034	0.366066	cis	unpruned	S3	Linear	9:8380320-8380320	C	intron_variant	MODIFIER	UCP3	ENSSSCG00000014834	Transcript	ENSSSCT00000016186.5	protein_coding	-	7/7	-	-	-	-	-	rs324534860	-	-1	HGNC	HGNC:12519	A1	ENSSSCP00000015753	-	F6QBC3.23	UPI0012353679	-	-
8:114276161	ENSSSCG00000009144	5.58363	7.8589e-07	0.00169721	1.05295	0.188578	0.605	0.366025	cis	unpruned	S3	Linear	8:114276161-114276161	G	synonymous_variant	LOW	PAPSS1	ENSSSCG00000031901	Transcript	ENSSSCT00000063231.3	protein_coding	3/13	-	393	351	117	A	gcT/gcG	-	-	1	HGNC	HGNC:8603	P1	ENSSSCP00000039809	-	A0A4X1UVJ4.11,M3VH94.30,A0A287A7F4.9	UPI0002C5ADB2	-	-
9:8311855	ENSSSCG00000014830	-5.5823	7.89694e-07	0.00169721	-0.837889	0.150097	-0.604909	0.365915	cis	unpruned	S3	Linear	9:8311855-8311855	A	synonymous_variant	LOW	PAAF1	ENSSSCG00000014831	Transcript	ENSSSCT00000016183.4	protein_coding	8/13	-	683	669	223	A	gcT/gcA	rs329900651	-	1	HGNC	HGNC:25687	-	ENSSSCP00000015750	-	A0A8D1SLR9.1,F2Z5W5.64	UPI0003AEEE96	-	-
1:249949825	ENSSSCG00000038824	5.58135	7.92448e-07	0.00169721	1.11829	0.200361	0.604844	0.365836	cis	unpruned	S3	Linear	1:249949825-249949825	A	synonymous_variant	LOW	ELP1	ENSSSCG00000005441	Transcript	ENSSSCT00000005985.5	protein_coding	18/36	-	2194	2001	667	E	gaG/gaA	rs330759721	-	1	HGNC	HGNC:5959	-	ENSSSCP00000005836	-	F1SP27.66	UPI0012356A68	-	-
5:67129561	ENSSSCG00000000738	5.58109	7.93194e-07	0.00169721	0.795438	0.142524	0.604826	0.365814	cis	unpruned	S3	Linear	5:67129561-67129561	A	3_prime_UTR_variant	MODIFIER	TEAD4	ENSSSCG00000000736	Transcript	ENSSSCT00000000799.5	protein_coding	12/13	-	2529	-	-	-	-	rs324122400	-	-1	HGNC	HGNC:11717	P2	ENSSSCP00000000783	-	F1SKA4.69,A0A4X1UN21.10	UPI0001C952FA	-	-
14:114932132	ENSSSCG00000030271	5.57937	7.98195e-07	0.00169721	0.911622	0.163392	0.604707	0.365671	cis	unpruned	S3	Linear	14:114932132-114932132	C	missense_variant	MODERATE	SLK	ENSSSCG00000010606	Transcript	ENSSSCT00000011602.5	protein_coding	9/18	-	1356	1214	405	V/A	gTt/gCt	-	-	1	HGNC	HGNC:11088	-	ENSSSCP00000011300	-	A0A8D0TAF0.1,F1S5P2.78	UPI00017EFFBC	-	-
14:114932278	ENSSSCG00000030271	5.57937	7.98195e-07	0.00169721	0.911622	0.163392	0.604707	0.365671	cis	unpruned	S3	Linear	14:114932278-114932278	A	missense_variant	MODERATE	SLK	ENSSSCG00000010606	Transcript	ENSSSCT00000011602.5	protein_coding	9/18	-	1502	1360	454	V/M	Gtg/Atg	-	-	1	HGNC	HGNC:11088	-	ENSSSCP00000011300	-	A0A8D0TAF0.1,F1S5P2.78	UPI00017EFFBC	-	-
14:114932322	ENSSSCG00000030271	5.57937	7.98195e-07	0.00169721	0.911622	0.163392	0.604707	0.365671	cis	unpruned	S3	Linear	14:114932322-114932322	G	synonymous_variant	LOW	SLK	ENSSSCG00000010606	Transcript	ENSSSCT00000011602.5	protein_coding	9/18	-	1546	1404	468	E	gaA/gaG	-	-	1	HGNC	HGNC:11088	-	ENSSSCP00000011300	-	A0A8D0TAF0.1,F1S5P2.78	UPI00017EFFBC	-	-
14:114932490	ENSSSCG00000030271	5.57937	7.98195e-07	0.00169721	0.911622	0.163392	0.604707	0.365671	cis	unpruned	S3	Linear	14:114932490-114932490	C	synonymous_variant	LOW	SLK	ENSSSCG00000010606	Transcript	ENSSSCT00000011602.5	protein_coding	9/18	-	1714	1572	524	D	gaT/gaC	-	-	1	HGNC	HGNC:11088	-	ENSSSCP00000011300	-	A0A8D0TAF0.1,F1S5P2.78	UPI00017EFFBC	-	-
14:114932546	ENSSSCG00000030271	5.57937	7.98195e-07	0.00169721	0.911622	0.163392	0.604707	0.365671	cis	unpruned	S3	Linear	14:114932546-114932546	T	missense_variant	MODERATE	SLK	ENSSSCG00000010606	Transcript	ENSSSCT00000011602.5	protein_coding	9/18	-	1770	1628	543	T/I	aCa/aTa	-	-	1	HGNC	HGNC:11088	-	ENSSSCP00000011300	-	A0A8D0TAF0.1,F1S5P2.78	UPI00017EFFBC	-	-
14:114932559	ENSSSCG00000030271	5.57937	7.98195e-07	0.00169721	0.911622	0.163392	0.604707	0.365671	cis	unpruned	S3	Linear	14:114932559-114932559	A	synonymous_variant	LOW	SLK	ENSSSCG00000010606	Transcript	ENSSSCT00000011602.5	protein_coding	9/18	-	1783	1641	547	I	atC/atA	-	-	1	HGNC	HGNC:11088	-	ENSSSCP00000011300	-	A0A8D0TAF0.1,F1S5P2.78	UPI00017EFFBC	-	-
14:114932684	ENSSSCG00000030271	5.57937	7.98195e-07	0.00169721	0.911622	0.163392	0.604707	0.365671	cis	unpruned	S3	Linear	14:114932684-114932684	G	missense_variant	MODERATE	SLK	ENSSSCG00000010606	Transcript	ENSSSCT00000011602.5	protein_coding	9/18	-	1908	1766	589	I/S	aTt/aGt	-	-	1	HGNC	HGNC:11088	-	ENSSSCP00000011300	-	A0A8D0TAF0.1,F1S5P2.78	UPI00017EFFBC	-	-
14:114947396	ENSSSCG00000030271	5.57937	7.98195e-07	0.00169721	0.911622	0.163392	0.604707	0.365671	cis	unpruned	S3	Linear	14:114947396-114947396	C	synonymous_variant	LOW	SLK	ENSSSCG00000010606	Transcript	ENSSSCT00000011602.5	protein_coding	13/18	-	3019	2877	959	N	aaT/aaC	-	-	1	HGNC	HGNC:11088	-	ENSSSCP00000011300	-	A0A8D0TAF0.1,F1S5P2.78	UPI00017EFFBC	-	-
14:114948863	ENSSSCG00000030271	5.57937	7.98195e-07	0.00169721	0.911622	0.163392	0.604707	0.365671	cis	unpruned	S3	Linear	14:114948863-114948863	A	synonymous_variant	LOW	SLK	ENSSSCG00000010606	Transcript	ENSSSCT00000011602.5	protein_coding	15/18	-	3208	3066	1022	R	cgT/cgA	-	-	1	HGNC	HGNC:11088	-	ENSSSCP00000011300	-	A0A8D0TAF0.1,F1S5P2.78	UPI00017EFFBC	-	-
14:114948950	ENSSSCG00000030271	5.57937	7.98195e-07	0.00169721	0.911622	0.163392	0.604707	0.365671	cis	unpruned	S3	Linear	14:114948950-114948950	G	synonymous_variant	LOW	SLK	ENSSSCG00000010606	Transcript	ENSSSCT00000011602.5	protein_coding	15/18	-	3295	3153	1051	K	aaA/aaG	-	-	1	HGNC	HGNC:11088	-	ENSSSCP00000011300	-	A0A8D0TAF0.1,F1S5P2.78	UPI00017EFFBC	-	-
14:114954709	ENSSSCG00000030271	5.57937	7.98195e-07	0.00169721	0.911622	0.163392	0.604707	0.365671	cis	unpruned	S3	Linear	14:114954709-114954709	C	3_prime_UTR_variant	MODIFIER	SLK	ENSSSCG00000010606	Transcript	ENSSSCT00000011602.5	protein_coding	18/18	-	4728	-	-	-	-	-	-	1	HGNC	HGNC:11088	-	ENSSSCP00000011300	-	A0A8D0TAF0.1,F1S5P2.78	UPI00017EFFBC	-	-
14:114955319	ENSSSCG00000030271	5.57937	7.98195e-07	0.00169721	0.911622	0.163392	0.604707	0.365671	cis	unpruned	S3	Linear	14:114955319-114955319	C	downstream_gene_variant	MODIFIER	SLK	ENSSSCG00000010606	Transcript	ENSSSCT00000011602.5	protein_coding	-	-	-	-	-	-	-	-	249	1	HGNC	HGNC:11088	-	ENSSSCP00000011300	-	A0A8D0TAF0.1,F1S5P2.78	UPI00017EFFBC	-	-
14:114955410	ENSSSCG00000030271	5.57937	7.98195e-07	0.00169721	0.911622	0.163392	0.604707	0.365671	cis	unpruned	S3	Linear	14:114955410-114955410	G	downstream_gene_variant	MODIFIER	SLK	ENSSSCG00000010606	Transcript	ENSSSCT00000011602.5	protein_coding	-	-	-	-	-	-	-	-	340	1	HGNC	HGNC:11088	-	ENSSSCP00000011300	-	A0A8D0TAF0.1,F1S5P2.78	UPI00017EFFBC	-	-
12:40044062	ENSSSCG00000034371	5.57936	7.98218e-07	0.00169721	1.48036	0.265327	0.604707	0.36567	cis	unpruned	S3	Linear	12:40044062-40044062	A	downstream_gene_variant	MODIFIER	FNDC8	ENSSSCG00000021617	Transcript	ENSSSCT00000025823.4	protein_coding	-	-	-	-	-	-	-	rs324653609	1032	-1	HGNC	HGNC:25286	P1	ENSSSCP00000025608	-	I3LND4.44	UPI001236658E	-	-
9:8377538	ENSSSCG00000014830	-5.57906	7.99092e-07	0.00169721	-0.958173	0.171745	-0.604686	0.365645	cis	unpruned	S3	Linear	9:8377538-8377538	G	downstream_gene_variant	MODIFIER	UCP3	ENSSSCG00000014834	Transcript	ENSSSCT00000016186.5	protein_coding	-	-	-	-	-	-	-	rs336917305	483	-1	HGNC	HGNC:12519	A1	ENSSSCP00000015753	-	F6QBC3.23	UPI0012353679	-	-
9:8377541	ENSSSCG00000014830	-5.57906	7.99092e-07	0.00169721	-0.958173	0.171745	-0.604686	0.365645	cis	unpruned	S3	Linear	9:8377541-8377541	T	downstream_gene_variant	MODIFIER	UCP3	ENSSSCG00000014834	Transcript	ENSSSCT00000016186.5	protein_coding	-	-	-	-	-	-	-	rs320523418	480	-1	HGNC	HGNC:12519	A1	ENSSSCP00000015753	-	F6QBC3.23	UPI0012353679	-	-
3:24198424	ENSSSCG00000026686	-5.57573	8.08843e-07	0.00171639	-0.77197	0.138452	-0.604457	0.365368	cis	unpruned	S3	Linear	3:24198424-24198424	G	3_prime_UTR_variant	MODIFIER	UQCRC2	ENSSSCG00000007845	Transcript	ENSSSCT00000008595.5	protein_coding	14/14	-	1820	-	-	-	-	rs691738735	-	-1	HGNC	HGNC:12586	P4	ENSSSCP00000008374	-	F1RPD2.71,A0A8D0TNZ9.1	UPI000A2B1E13	-	-
4:966880	ENSSSCG00000005880	5.57388	8.14298e-07	0.00172643	0.985529	0.176812	0.60433	0.365215	cis	unpruned	S3	Linear	4:966880-966880	G	upstream_gene_variant	MODIFIER	EEF1D	ENSSSCG00000006954	Transcript	ENSSSCT00000007619.5	protein_coding	-	-	-	-	-	-	-	rs325688073	2785	1	HGNC	HGNC:3211	-	ENSSSCP00000007416	-	F1SEV8.60	-	-	-
10:49068965	ENSSSCG00000039244	-5.57322	8.16258e-07	0.00172905	-0.91198	0.163636	-0.604285	0.36516	cis	unpruned	S3	Linear	10:49068965-49068965	G	3_prime_UTR_variant	MODIFIER	ABI1	ENSSSCG00000024127	Transcript	ENSSSCT00000012105.4	protein_coding	10/10	-	2977	-	-	-	-	rs319875807	-	1	HGNC	HGNC:11320	-	ENSSSCP00000011797	-	F1RTW8.76	UPI001234852C	-	-
2:88449527	ENSSSCG00000014116	-5.57134	8.21873e-07	0.00173806	-0.976069	0.175195	-0.604155	0.365003	cis	unpruned	S3	Linear	2:88449527-88449527	A	missense_variant	MODERATE	CMYA5	ENSSSCG00000026098	Transcript	ENSSSCT00000024422.4	protein_coding	2/12	-	1895	1831	611	L/I	Ctt/Att	rs343950054	-	1	HGNC	HGNC:14305	-	ENSSSCP00000025962	-	I3LPD6.41	-	-	tolerated(0.09)
11:77261352	ENSSSCG00000036545	5.57131	8.21965e-07	0.00173806	0.71259	0.127904	0.604153	0.365001	cis	unpruned	S3	Linear	11:77261352-77261352	A	synonymous_variant	LOW	CARS2	ENSSSCG00000031757	Transcript	ENSSSCT00000059304.3	protein_coding	3/15	-	386	315	105	S	agC/agT	-	-	-1	HGNC	HGNC:25695	P2	ENSSSCP00000037946	-	A0A8D1P5Q0.1,A0A287A2J3.20	UPI0006B1A7AB	-	-
4:618572	ENSSSCG00000040535	5.57032	8.2494e-07	0.0017428	0.791798	0.142146	0.604085	0.364918	cis	unpruned	S3	Linear	4:618572-618572	T	upstream_gene_variant	MODIFIER	GPAA1	ENSSSCG00000005912	Transcript	ENSSSCT00000006492.4	protein_coding	-	-	-	-	-	-	-	rs333516998	331	-1	HGNC	HGNC:4446	P1	ENSSSCP00000006321	-	F1RSN2.63,A0A8D1UNI9.1	UPI0012341280	-	-
14:101224657	ENSSSCG00000010444	5.56825	8.31182e-07	0.00175345	0.730659	0.131219	0.603942	0.364746	cis	unpruned	S3	Linear	14:101224657-101224657	C	missense_variant	MODERATE	IFIT3	ENSSSCG00000061268	Transcript	ENSSSCT00000011438.5	protein_coding	2/2	-	1597	1490	497	R/T	aGg/aCg	rs333159432	-	1	HGNC	HGNC:5411	P1	ENSSSCP00000011141	-	F1SCY2.78,A0A4X1UZH6.14	UPI00017F09C3	-	tolerated_low_confidence(0.46)
10:48261007	ENSSSCG00000039244	5.5681	8.31616e-07	0.00175345	0.830198	0.149099	0.603932	0.364734	cis	unpruned	S3	Linear	10:48261007-48261007	C	3_prime_UTR_variant	MODIFIER	BEND7	ENSSSCG00000032984	Transcript	ENSSSCT00000050418.3	protein_coding	8/8	-	2839	-	-	-	-	-	-	1	HGNC	HGNC:23514	A2	ENSSSCP00000045174	-	A0A287AMN7.12,A0A480U0Z0.5,A0A8D2CA71.1	UPI000A2B14AF	-	-
[truncated: 32,248 more rows]
