# Supplementary material for: Identification of eQTLs using different sets of single nucleotide polymorphisms associated with carcass and body composition traits in pigs
Source: BMC Genomics. 2024 Jan 2;25:14. doi: 10.1186/s12864-023-09863-8 (PMC10759680; doi:10.1186/s12864-023-09863-8)
Supplement: Supplementary file 4 — Additional file 4. “Variant Effect Prediction for cis- and trans-eQTLs identified in the skeletal muscle of pigs with threshold of 1% from the FDR”. Description: This file provides Variant Effect Prediction (VEP) information for all cis- and trans-eQTL (FDR < 0.01) identified in the scenarios S2, S3, S4, S6, S7, and S8. It includes detailed annotations and predictions on the functional consequences of genetic variants associated with gene expression regulation in the scenarios (FDR < 0.01). [file 12864_2023_9863_MOESM4_ESM.xlsx]

## Sheet: AF4
Additional File 4. Variant Effect Predict for cis- and trans-eQTL identified in the skeletal muscle of pigs with threshold of 1% from the FDR
SCENARIO	#Uploaded_variation	Location	Allele	Consequence	IMPACT	SYMBOL	Gene	Feature_type	Feature	BIOTYPE	EXON	INTRON	HGVSc	HGVSp	cDNA_position	CDS_position	Protein_position	Amino_acids	Codons	Existing_variation	DISTANCE	STRAND	FLAGS	SYMBOL_SOURCE	HGNC_ID	MANE_SELECT	MANE_PLUS_CLINICAL	TSL	APPRIS	SIFT	CLIN_SIG	SOMATIC	PHENO
S2	1:859936	1:859936-859936	A	synonymous_variant	LOW	THBS2	ENSSSCG00000004012	Transcript	ENSSSCT00000004436.5	protein_coding	2023-04-01	-	-	-	430	144	48	P	ccG/ccA	rs340249428	-	1	-	HGNC	HGNC:11786	-	-	-	P2	-	-	-	-
S2	1:859936	1:859936-859936	A	synonymous_variant	LOW	THBS2	ENSSSCG00000004012	Transcript	ENSSSCT00000064251.2	protein_coding	2024-04-01	-	-	-	430	144	48	P	ccG/ccA	rs340249428	-	1	-	HGNC	HGNC:11786	-	-	-	A2	-	-	-	-
S2	1:859936	1:859936-859936	A	synonymous_variant	LOW	THBS2	ENSSSCG00000004012	Transcript	ENSSSCT00000082164.2	protein_coding	2022-04-01	-	-	-	430	144	48	P	ccG/ccA	rs340249428	-	1	-	HGNC	HGNC:11786	-	-	-	-	-	-	-	-
S2	1:859936	1:859936-859936	A	synonymous_variant	LOW	THBS2	ENSSSCG00000004012	Transcript	ENSSSCT00000084254.2	protein_coding	2022-04-01	-	-	-	430	144	48	P	ccG/ccA	rs340249428	-	1	-	HGNC	HGNC:11786	-	-	-	-	-	-	-	-
S2	1:866535	1:866535-866535	G	missense_variant	MODERATE	THBS2	ENSSSCG00000004012	Transcript	ENSSSCT00000004436.5	protein_coding	2023-08-01	-	-	-	1347	1061	354	T/S	aCc/aGc	rs322869252	-	1	-	HGNC	HGNC:11786	-	-	-	P2	tolerated_low_confidence(1)	-	-	-
S2	1:866535	1:866535-866535	G	missense_variant	MODERATE	THBS2	ENSSSCG00000004012	Transcript	ENSSSCT00000064251.2	protein_coding	2024-08-01	-	-	-	1347	1061	354	T/S	aCc/aGc	rs322869252	-	1	-	HGNC	HGNC:11786	-	-	-	A2	tolerated_low_confidence(1)	-	-	-
S2	1:866535	1:866535-866535	G	missense_variant	MODERATE	THBS2	ENSSSCG00000004012	Transcript	ENSSSCT00000082164.2	protein_coding	2022-08-01	-	-	-	1347	1061	354	T/S	aCc/aGc	rs322869252	-	1	-	HGNC	HGNC:11786	-	-	-	-	tolerated_low_confidence(0.48)	-	-	-
S2	1:866535	1:866535-866535	G	missense_variant	MODERATE	THBS2	ENSSSCG00000004012	Transcript	ENSSSCT00000084254.2	protein_coding	2022-08-01	-	-	-	1347	1061	354	T/S	aCc/aGc	rs322869252	-	1	-	HGNC	HGNC:11786	-	-	-	-	tolerated_low_confidence(0.9)	-	-	-
S2	1:880811	1:880811-880811	C	3_prime_UTR_variant	MODIFIER	THBS2	ENSSSCG00000004012	Transcript	ENSSSCT00000004436.5	protein_coding	23/23	-	-	-	4048	-	-	-	-	rs324934619	-	1	-	HGNC	HGNC:11786	-	-	-	P2	-	-	-	-
S2	1:880811	1:880811-880811	C	3_prime_UTR_variant	MODIFIER	THBS2	ENSSSCG00000004012	Transcript	ENSSSCT00000064251.2	protein_coding	24/24	-	-	-	4063	-	-	-	-	rs324934619	-	1	-	HGNC	HGNC:11786	-	-	-	A2	-	-	-	-
S2	1:880811	1:880811-880811	C	3_prime_UTR_variant	MODIFIER	THBS2	ENSSSCG00000004012	Transcript	ENSSSCT00000082164.2	protein_coding	22/22	-	-	-	3880	-	-	-	-	rs324934619	-	1	-	HGNC	HGNC:11786	-	-	-	-	-	-	-	-
S2	1:880811	1:880811-880811	C	3_prime_UTR_variant	MODIFIER	THBS2	ENSSSCG00000004012	Transcript	ENSSSCT00000084254.2	protein_coding	22/22	-	-	-	3874	-	-	-	-	rs324934619	-	1	-	HGNC	HGNC:11786	-	-	-	-	-	-	-	-
S2	1:881027	1:881027-881027	G	3_prime_UTR_variant	MODIFIER	THBS2	ENSSSCG00000004012	Transcript	ENSSSCT00000004436.5	protein_coding	23/23	-	-	-	4264	-	-	-	-	rs338596114	-	1	-	HGNC	HGNC:11786	-	-	-	P2	-	-	-	-
S2	1:881027	1:881027-881027	G	3_prime_UTR_variant	MODIFIER	THBS2	ENSSSCG00000004012	Transcript	ENSSSCT00000064251.2	protein_coding	24/24	-	-	-	4279	-	-	-	-	rs338596114	-	1	-	HGNC	HGNC:11786	-	-	-	A2	-	-	-	-
S2	1:881027	1:881027-881027	G	3_prime_UTR_variant	MODIFIER	THBS2	ENSSSCG00000004012	Transcript	ENSSSCT00000082164.2	protein_coding	22/22	-	-	-	4096	-	-	-	-	rs338596114	-	1	-	HGNC	HGNC:11786	-	-	-	-	-	-	-	-
S2	1:881027	1:881027-881027	G	3_prime_UTR_variant	MODIFIER	THBS2	ENSSSCG00000004012	Transcript	ENSSSCT00000084254.2	protein_coding	22/22	-	-	-	4090	-	-	-	-	rs338596114	-	1	-	HGNC	HGNC:11786	-	-	-	-	-	-	-	-
S2	1:881098	1:881098-881098	G	3_prime_UTR_variant	MODIFIER	THBS2	ENSSSCG00000004012	Transcript	ENSSSCT00000004436.5	protein_coding	23/23	-	-	-	4335	-	-	-	-	rs342751693	-	1	-	HGNC	HGNC:11786	-	-	-	P2	-	-	-	-
S2	1:881098	1:881098-881098	G	3_prime_UTR_variant	MODIFIER	THBS2	ENSSSCG00000004012	Transcript	ENSSSCT00000064251.2	protein_coding	24/24	-	-	-	4350	-	-	-	-	rs342751693	-	1	-	HGNC	HGNC:11786	-	-	-	A2	-	-	-	-
S2	1:881098	1:881098-881098	G	3_prime_UTR_variant	MODIFIER	THBS2	ENSSSCG00000004012	Transcript	ENSSSCT00000082164.2	protein_coding	22/22	-	-	-	4167	-	-	-	-	rs342751693	-	1	-	HGNC	HGNC:11786	-	-	-	-	-	-	-	-
S2	1:881098	1:881098-881098	G	3_prime_UTR_variant	MODIFIER	THBS2	ENSSSCG00000004012	Transcript	ENSSSCT00000084254.2	protein_coding	22/22	-	-	-	4161	-	-	-	-	rs342751693	-	1	-	HGNC	HGNC:11786	-	-	-	-	-	-	-	-
S2	1:1570152	1:1570152-1570152	C	downstream_gene_variant	MODIFIER	AFDN	ENSSSCG00000004018	Transcript	ENSSSCT00000039396.3	protein_coding	-	-	-	-	-	-	-	-	-	rs343324516	120	-1	-	HGNC	HGNC:7137	-	-	-	A2	-	-	-	-
S2	1:1570152	1:1570152-1570152	C	downstream_gene_variant	MODIFIER	AFDN	ENSSSCG00000004018	Transcript	ENSSSCT00000043070.3	protein_coding	-	-	-	-	-	-	-	-	-	rs343324516	120	-1	-	HGNC	HGNC:7137	-	-	-	P4	-	-	-	-
S2	1:1570152	1:1570152-1570152	C	downstream_gene_variant	MODIFIER	AFDN	ENSSSCG00000004018	Transcript	ENSSSCT00000083946.2	protein_coding	-	-	-	-	-	-	-	-	-	rs343324516	120	-1	-	HGNC	HGNC:7137	-	-	-	A2	-	-	-	-
S2	1:1570152	1:1570152-1570152	C	downstream_gene_variant	MODIFIER	AFDN	ENSSSCG00000004018	Transcript	ENSSSCT00000085884.2	protein_coding	-	-	-	-	-	-	-	-	-	rs343324516	120	-1	-	HGNC	HGNC:7137	-	-	-	A2	-	-	-	-
S2	1:1570287	1:1570287-1570287	C	3_prime_UTR_variant	MODIFIER	AFDN	ENSSSCG00000004018	Transcript	ENSSSCT00000039396.3	protein_coding	35/35	-	-	-	6680	-	-	-	-	-	-	-1	-	HGNC	HGNC:7137	-	-	-	A2	-	-	-	-
S2	1:1570287	1:1570287-1570287	C	3_prime_UTR_variant	MODIFIER	AFDN	ENSSSCG00000004018	Transcript	ENSSSCT00000043070.3	protein_coding	32/32	-	-	-	6641	-	-	-	-	-	-	-1	-	HGNC	HGNC:7137	-	-	-	P4	-	-	-	-
S2	1:1570287	1:1570287-1570287	C	3_prime_UTR_variant	MODIFIER	AFDN	ENSSSCG00000004018	Transcript	ENSSSCT00000083946.2	protein_coding	34/34	-	-	-	6671	-	-	-	-	-	-	-1	-	HGNC	HGNC:7137	-	-	-	A2	-	-	-	-
S2	1:1570287	1:1570287-1570287	C	3_prime_UTR_variant	MODIFIER	AFDN	ENSSSCG00000004018	Transcript	ENSSSCT00000085884.2	protein_coding	34/34	-	-	-	6659	-	-	-	-	-	-	-1	-	HGNC	HGNC:7137	-	-	-	A2	-	-	-	-
S2	1:1570514	1:1570514-1570514	G	3_prime_UTR_variant	MODIFIER	AFDN	ENSSSCG00000004018	Transcript	ENSSSCT00000039396.3	protein_coding	35/35	-	-	-	6453	-	-	-	-	-	-	-1	-	HGNC	HGNC:7137	-	-	-	A2	-	-	-	-
S2	1:1570514	1:1570514-1570514	G	3_prime_UTR_variant	MODIFIER	AFDN	ENSSSCG00000004018	Transcript	ENSSSCT00000043070.3	protein_coding	32/32	-	-	-	6414	-	-	-	-	-	-	-1	-	HGNC	HGNC:7137	-	-	-	P4	-	-	-	-
S2	1:1570514	1:1570514-1570514	G	3_prime_UTR_variant	MODIFIER	AFDN	ENSSSCG00000004018	Transcript	ENSSSCT00000083946.2	protein_coding	34/34	-	-	-	6444	-	-	-	-	-	-	-1	-	HGNC	HGNC:7137	-	-	-	A2	-	-	-	-
S2	1:1570514	1:1570514-1570514	G	3_prime_UTR_variant	MODIFIER	AFDN	ENSSSCG00000004018	Transcript	ENSSSCT00000085884.2	protein_coding	34/34	-	-	-	6432	-	-	-	-	-	-	-1	-	HGNC	HGNC:7137	-	-	-	A2	-	-	-	-
S2	1:1571149	1:1571149-1571149	C	3_prime_UTR_variant	MODIFIER	AFDN	ENSSSCG00000004018	Transcript	ENSSSCT00000039396.3	protein_coding	35/35	-	-	-	5818	-	-	-	-	rs341894926	-	-1	-	HGNC	HGNC:7137	-	-	-	A2	-	-	-	-
S2	1:1571149	1:1571149-1571149	C	3_prime_UTR_variant	MODIFIER	AFDN	ENSSSCG00000004018	Transcript	ENSSSCT00000043070.3	protein_coding	32/32	-	-	-	5779	-	-	-	-	rs341894926	-	-1	-	HGNC	HGNC:7137	-	-	-	P4	-	-	-	-
S2	1:1571149	1:1571149-1571149	C	3_prime_UTR_variant	MODIFIER	AFDN	ENSSSCG00000004018	Transcript	ENSSSCT00000083946.2	protein_coding	34/34	-	-	-	5809	-	-	-	-	rs341894926	-	-1	-	HGNC	HGNC:7137	-	-	-	A2	-	-	-	-
S2	1:1571149	1:1571149-1571149	C	3_prime_UTR_variant	MODIFIER	AFDN	ENSSSCG00000004018	Transcript	ENSSSCT00000085884.2	protein_coding	34/34	-	-	-	5797	-	-	-	-	rs341894926	-	-1	-	HGNC	HGNC:7137	-	-	-	A2	-	-	-	-
S2	1:2095665	1:2095665-2095665	G	3_prime_UTR_variant	MODIFIER	CEP43	ENSSSCG00000004023	Transcript	ENSSSCT00000004448.5	protein_coding	2023-12-12	-	-	-	1426	-	-	-	-	rs341034432	-	-1	-	HGNC	HGNC:17012	-	-	-	A2	-	-	-	-
S2	1:2095665	1:2095665-2095665	G	3_prime_UTR_variant	MODIFIER	CEP43	ENSSSCG00000004023	Transcript	ENSSSCT00000059456.3	protein_coding	13/13	-	-	-	1476	-	-	-	-	rs341034432	-	-1	-	HGNC	HGNC:17012	-	-	-	P2	-	-	-	-
S2	1:2095665	1:2095665-2095665	G	downstream_gene_variant	MODIFIER	CEP43	ENSSSCG00000004023	Transcript	ENSSSCT00000092259.1	protein_coding	-	-	-	-	-	-	-	-	-	rs341034432	124	-1	-	HGNC	HGNC:17012	-	-	-	-	-	-	-	-
S2	1:2161123	1:2161123-2161123	C	missense_variant	MODERATE	-	ENSSSCG00000004024	Transcript	ENSSSCT00000004450.5	protein_coding	2023-08-06	-	-	-	794	794	265	I/T	aTc/aCc	rs329431771	-	1	-	-	-	-	-	-	-	tolerated_low_confidence(0.52)	-	-	-
S2	1:2161123	1:2161123-2161123	C	missense_variant	MODERATE	-	ENSSSCG00000004024	Transcript	ENSSSCT00000044112.3	protein_coding	2023-09-07	-	-	-	809	809	270	I/T	aTc/aCc	rs329431771	-	1	-	-	-	-	-	-	-	tolerated_low_confidence(0.53)	-	-	-
S2	1:2161123	1:2161123-2161123	C	missense_variant	MODERATE	-	ENSSSCG00000004024	Transcript	ENSSSCT00000046761.3	protein_coding	2023-07-06	-	-	-	359	359	120	I/T	aTc/aCc	rs329431771	-	1	-	-	-	-	-	-	-	tolerated(0.63)	-	-	-
S2	1:2161123	1:2161123-2161123	C	missense_variant	MODERATE	-	ENSSSCG00000004024	Transcript	ENSSSCT00000064255.3	protein_coding	2023-11-08	-	-	-	664	470	157	I/T	aTc/aCc	rs329431771	-	1	-	-	-	-	-	-	A2	tolerated(0.59)	-	-	-
S2	1:2161123	1:2161123-2161123	C	missense_variant	MODERATE	-	ENSSSCG00000004024	Transcript	ENSSSCT00000064938.2	protein_coding	2023-09-08	-	-	-	674	470	157	I/T	aTc/aCc	rs329431771	-	1	-	-	-	-	-	-	-	tolerated(0.7)	-	-	-
S2	1:2161123	1:2161123-2161123	C	missense_variant	MODERATE	-	ENSSSCG00000004024	Transcript	ENSSSCT00000082373.2	protein_coding	2023-11-09	-	-	-	1895	470	157	I/T	aTc/aCc	rs329431771	-	1	-	-	-	-	-	-	P2	tolerated(0.57)	-	-	-
S2	1:2161123	1:2161123-2161123	C	missense_variant	MODERATE	-	ENSSSCG00000004024	Transcript	ENSSSCT00000087930.2	protein_coding	2023-12-09	-	-	-	1895	470	157	I/T	aTc/aCc	rs329431771	-	1	-	-	-	-	-	-	A2	tolerated(0.57)	-	-	-
S2	1:2164125	1:2164125-2164125	A	3_prime_UTR_variant	MODIFIER	-	ENSSSCG00000004024	Transcript	ENSSSCT00000004450.5	protein_coding	2023-08-08	-	-	-	1324	-	-	-	-	rs333647737	-	1	-	-	-	-	-	-	-	-	-	-	-
S2	1:2164125	1:2164125-2164125	A	3_prime_UTR_variant	MODIFIER	-	ENSSSCG00000004024	Transcript	ENSSSCT00000044112.3	protein_coding	2023-09-09	-	-	-	1339	-	-	-	-	rs333647737	-	1	-	-	-	-	-	-	-	-	-	-	-
S2	1:2164125	1:2164125-2164125	A	3_prime_UTR_variant	MODIFIER	-	ENSSSCG00000004024	Transcript	ENSSSCT00000046761.3	protein_coding	2023-07-07	-	-	-	814	-	-	-	-	rs333647737	-	1	-	-	-	-	-	-	-	-	-	-	-
S2	1:2164125	1:2164125-2164125	A	3_prime_UTR_variant	MODIFIER	-	ENSSSCG00000004024	Transcript	ENSSSCT00000064255.3	protein_coding	2023-11-11	-	-	-	1323	-	-	-	-	rs333647737	-	1	-	-	-	-	-	-	A2	-	-	-	-
S2	1:2164125	1:2164125-2164125	A	3_prime_UTR_variant	MODIFIER	-	ENSSSCG00000004024	Transcript	ENSSSCT00000064938.2	protein_coding	2023-09-09	-	-	-	1129	-	-	-	-	rs333647737	-	1	-	-	-	-	-	-	-	-	-	-	-
S2	1:2164125	1:2164125-2164125	A	3_prime_UTR_variant	MODIFIER	-	ENSSSCG00000004024	Transcript	ENSSSCT00000082373.2	protein_coding	2023-11-11	-	-	-	2425	-	-	-	-	rs333647737	-	1	-	-	-	-	-	-	P2	-	-	-	-
S2	1:2164125	1:2164125-2164125	A	downstream_gene_variant	MODIFIER	-	ENSSSCG00000004024	Transcript	ENSSSCT00000087930.2	protein_coding	-	-	-	-	-	-	-	-	-	rs333647737	247	1	-	-	-	-	-	-	A2	-	-	-	-
S2	1:2441995	1:2441995-2441995	T	synonymous_variant	LOW	RPS6KA2	ENSSSCG00000004022	Transcript	ENSSSCT00000004447.5	protein_coding	2022-05-01	-	-	-	720	354	118	L	ctA/ctT	rs81479606	-	1	-	HGNC	HGNC:10431	-	-	-	-	-	-	-	-
S2	1:2441995	1:2441995-2441995	T	synonymous_variant	LOW	RPS6KA2	ENSSSCG00000004022	Transcript	ENSSSCT00000041914.3	protein_coding	2024-06-01	-	-	-	692	327	109	L	ctA/ctT	rs81479606	-	1	-	HGNC	HGNC:10431	-	-	-	-	-	-	-	-
S2	1:2441995	1:2441995-2441995	T	synonymous_variant	LOW	RPS6KA2	ENSSSCG00000004022	Transcript	ENSSSCT00000044784.3	protein_coding	2025-06-01	-	-	-	692	327	109	L	ctA/ctT	rs81479606	-	1	-	HGNC	HGNC:10431	-	-	-	-	-	-	-	-
S2	1:2441995	1:2441995-2441995	T	synonymous_variant	LOW	RPS6KA2	ENSSSCG00000004022	Transcript	ENSSSCT00000049529.3	protein_coding	2023-05-01	-	-	-	720	354	118	L	ctA/ctT	rs81479606	-	1	-	HGNC	HGNC:10431	-	-	-	-	-	-	-	-
S2	1:2441995	1:2441995-2441995	T	synonymous_variant	LOW	RPS6KA2	ENSSSCG00000004022	Transcript	ENSSSCT00000052370.3	protein_coding	2019-03-01	-	-	-	402	402	134	L	ctA/ctT	rs81479606	-	1	-	HGNC	HGNC:10431	-	-	-	-	-	-	-	-
S2	1:2441995	1:2441995-2441995	T	synonymous_variant	LOW	RPS6KA2	ENSSSCG00000004022	Transcript	ENSSSCT00000058943.3	protein_coding	2023-04-01	-	-	-	669	303	101	L	ctA/ctT	rs81479606	-	1	-	HGNC	HGNC:10431	-	-	-	A1	-	-	-	-
S2	1:2441995	1:2441995-2441995	T	synonymous_variant	LOW	RPS6KA2	ENSSSCG00000004022	Transcript	ENSSSCT00000061934.3	protein_coding	2023-03-01	-	-	-	484	279	93	L	ctA/ctT	rs81479606	-	1	-	HGNC	HGNC:10431	-	-	-	P4	-	-	-	-
S2	1:2441995	1:2441995-2441995	T	synonymous_variant	LOW	RPS6KA2	ENSSSCG00000004022	Transcript	ENSSSCT00000078486.2	protein_coding	2024-05-01	-	-	-	720	354	118	L	ctA/ctT	rs81479606	-	1	-	HGNC	HGNC:10431	-	-	-	-	-	-	-	-
S2	1:2492533	1:2492533-2492533	T	synonymous_variant	LOW	RPS6KA2	ENSSSCG00000004022	Transcript	ENSSSCT00000004447.5	protein_coding	14/22	-	-	-	1491	1125	375	P	ccC/ccT	rs81349868	-	1	-	HGNC	HGNC:10431	-	-	-	-	-	-	-	-
S2	1:2492533	1:2492533-2492533	T	synonymous_variant	LOW	RPS6KA2	ENSSSCG00000004022	Transcript	ENSSSCT00000041914.3	protein_coding	14/24	-	-	-	1454	1089	363	P	ccC/ccT	rs81349868	-	1	-	HGNC	HGNC:10431	-	-	-	-	-	-	-	-
S2	1:2492533	1:2492533-2492533	T	synonymous_variant	LOW	RPS6KA2	ENSSSCG00000004022	Transcript	ENSSSCT00000044784.3	protein_coding	15/25	-	-	-	1463	1098	366	P	ccC/ccT	rs81349868	-	1	-	HGNC	HGNC:10431	-	-	-	-	-	-	-	-
S2	1:2492533	1:2492533-2492533	T	synonymous_variant	LOW	RPS6KA2	ENSSSCG00000004022	Transcript	ENSSSCT00000049529.3	protein_coding	14/23	-	-	-	1491	1125	375	P	ccC/ccT	rs81349868	-	1	-	HGNC	HGNC:10431	-	-	-	-	-	-	-	-
S2	1:2492533	1:2492533-2492533	T	synonymous_variant	LOW	RPS6KA2	ENSSSCG00000004022	Transcript	ENSSSCT00000052370.3	protein_coding	2019-11-01	-	-	-	1164	1164	388	P	ccC/ccT	rs81349868	-	1	-	HGNC	HGNC:10431	-	-	-	-	-	-	-	-
S2	1:2492533	1:2492533-2492533	T	synonymous_variant	LOW	RPS6KA2	ENSSSCG00000004022	Transcript	ENSSSCT00000058943.3	protein_coding	13/23	-	-	-	1440	1074	358	P	ccC/ccT	rs81349868	-	1	-	HGNC	HGNC:10431	-	-	-	A1	-	-	-	-
S2	1:2492533	1:2492533-2492533	T	synonymous_variant	LOW	RPS6KA2	ENSSSCG00000004022	Transcript	ENSSSCT00000061934.3	protein_coding	2023-12-01	-	-	-	1255	1050	350	P	ccC/ccT	rs81349868	-	1	-	HGNC	HGNC:10431	-	-	-	P4	-	-	-	-
S2	1:2492533	1:2492533-2492533	T	synonymous_variant	LOW	RPS6KA2	ENSSSCG00000004022	Transcript	ENSSSCT00000078486.2	protein_coding	14/24	-	-	-	1491	1125	375	P	ccC/ccT	rs81349868	-	1	-	HGNC	HGNC:10431	-	-	-	-	-	-	-	-
S2	1:2520371	1:2520371-2520371	T	3_prime_UTR_variant	MODIFIER	RPS6KA2	ENSSSCG00000004022	Transcript	ENSSSCT00000004447.5	protein_coding	22/22	-	-	-	3180	-	-	-	-	rs81349913	-	1	-	HGNC	HGNC:10431	-	-	-	-	-	-	-	-
S2	1:2520371	1:2520371-2520371	T	3_prime_UTR_variant	MODIFIER	RPS6KA2	ENSSSCG00000004022	Transcript	ENSSSCT00000041914.3	protein_coding	24/24	-	-	-	3188	-	-	-	-	rs81349913	-	1	-	HGNC	HGNC:10431	-	-	-	-	-	-	-	-
S2	1:2520371	1:2520371-2520371	T	3_prime_UTR_variant	MODIFIER	RPS6KA2	ENSSSCG00000004022	Transcript	ENSSSCT00000044784.3	protein_coding	25/25	-	-	-	3227	-	-	-	-	rs81349913	-	1	-	HGNC	HGNC:10431	-	-	-	-	-	-	-	-
S2	1:2520371	1:2520371-2520371	T	3_prime_UTR_variant	MODIFIER	RPS6KA2	ENSSSCG00000004022	Transcript	ENSSSCT00000049529.3	protein_coding	23/23	-	-	-	3257	-	-	-	-	rs81349913	-	1	-	HGNC	HGNC:10431	-	-	-	-	-	-	-	-
S2	1:2520371	1:2520371-2520371	T	3_prime_UTR_variant	MODIFIER	RPS6KA2	ENSSSCG00000004022	Transcript	ENSSSCT00000052370.3	protein_coding	19/19	-	-	-	2826	-	-	-	-	rs81349913	-	1	-	HGNC	HGNC:10431	-	-	-	-	-	-	-	-
S2	1:2520371	1:2520371-2520371	T	3_prime_UTR_variant	MODIFIER	RPS6KA2	ENSSSCG00000004022	Transcript	ENSSSCT00000058943.3	protein_coding	23/23	-	-	-	3204	-	-	-	-	rs81349913	-	1	-	HGNC	HGNC:10431	-	-	-	A1	-	-	-	-
S2	1:2520371	1:2520371-2520371	T	3_prime_UTR_variant	MODIFIER	RPS6KA2	ENSSSCG00000004022	Transcript	ENSSSCT00000061934.3	protein_coding	23/23	-	-	-	2829	-	-	-	-	rs81349913	-	1	-	HGNC	HGNC:10431	-	-	-	P4	-	-	-	-
S2	1:2520371	1:2520371-2520371	T	3_prime_UTR_variant	MODIFIER	RPS6KA2	ENSSSCG00000004022	Transcript	ENSSSCT00000078486.2	protein_coding	24/24	-	-	-	3255	-	-	-	-	rs81349913	-	1	-	HGNC	HGNC:10431	-	-	-	-	-	-	-	-
S2	1:2520750	1:2520750-2520750	C	3_prime_UTR_variant	MODIFIER	RPS6KA2	ENSSSCG00000004022	Transcript	ENSSSCT00000004447.5	protein_coding	22/22	-	-	-	3559	-	-	-	-	rs81349915	-	1	-	HGNC	HGNC:10431	-	-	-	-	-	-	-	-
S2	1:2520750	1:2520750-2520750	C	3_prime_UTR_variant	MODIFIER	RPS6KA2	ENSSSCG00000004022	Transcript	ENSSSCT00000041914.3	protein_coding	24/24	-	-	-	3567	-	-	-	-	rs81349915	-	1	-	HGNC	HGNC:10431	-	-	-	-	-	-	-	-
S2	1:2520750	1:2520750-2520750	C	3_prime_UTR_variant	MODIFIER	RPS6KA2	ENSSSCG00000004022	Transcript	ENSSSCT00000044784.3	protein_coding	25/25	-	-	-	3606	-	-	-	-	rs81349915	-	1	-	HGNC	HGNC:10431	-	-	-	-	-	-	-	-
S2	1:2520750	1:2520750-2520750	C	3_prime_UTR_variant	MODIFIER	RPS6KA2	ENSSSCG00000004022	Transcript	ENSSSCT00000049529.3	protein_coding	23/23	-	-	-	3636	-	-	-	-	rs81349915	-	1	-	HGNC	HGNC:10431	-	-	-	-	-	-	-	-
S2	1:2520750	1:2520750-2520750	C	3_prime_UTR_variant	MODIFIER	RPS6KA2	ENSSSCG00000004022	Transcript	ENSSSCT00000052370.3	protein_coding	19/19	-	-	-	3205	-	-	-	-	rs81349915	-	1	-	HGNC	HGNC:10431	-	-	-	-	-	-	-	-
S2	1:2520750	1:2520750-2520750	C	3_prime_UTR_variant	MODIFIER	RPS6KA2	ENSSSCG00000004022	Transcript	ENSSSCT00000058943.3	protein_coding	23/23	-	-	-	3583	-	-	-	-	rs81349915	-	1	-	HGNC	HGNC:10431	-	-	-	A1	-	-	-	-
S2	1:2520750	1:2520750-2520750	C	3_prime_UTR_variant	MODIFIER	RPS6KA2	ENSSSCG00000004022	Transcript	ENSSSCT00000061934.3	protein_coding	23/23	-	-	-	3208	-	-	-	-	rs81349915	-	1	-	HGNC	HGNC:10431	-	-	-	P4	-	-	-	-
S2	1:2520750	1:2520750-2520750	C	3_prime_UTR_variant	MODIFIER	RPS6KA2	ENSSSCG00000004022	Transcript	ENSSSCT00000078486.2	protein_coding	24/24	-	-	-	3634	-	-	-	-	rs81349915	-	1	-	HGNC	HGNC:10431	-	-	-	-	-	-	-	-
S2	1:2520772	1:2520772-2520772	G	3_prime_UTR_variant	MODIFIER	RPS6KA2	ENSSSCG00000004022	Transcript	ENSSSCT00000004447.5	protein_coding	22/22	-	-	-	3581	-	-	-	-	rs320675760	-	1	-	HGNC	HGNC:10431	-	-	-	-	-	-	-	-
S2	1:2520772	1:2520772-2520772	G	3_prime_UTR_variant	MODIFIER	RPS6KA2	ENSSSCG00000004022	Transcript	ENSSSCT00000041914.3	protein_coding	24/24	-	-	-	3589	-	-	-	-	rs320675760	-	1	-	HGNC	HGNC:10431	-	-	-	-	-	-	-	-
S2	1:2520772	1:2520772-2520772	G	3_prime_UTR_variant	MODIFIER	RPS6KA2	ENSSSCG00000004022	Transcript	ENSSSCT00000044784.3	protein_coding	25/25	-	-	-	3628	-	-	-	-	rs320675760	-	1	-	HGNC	HGNC:10431	-	-	-	-	-	-	-	-
S2	1:2520772	1:2520772-2520772	G	3_prime_UTR_variant	MODIFIER	RPS6KA2	ENSSSCG00000004022	Transcript	ENSSSCT00000049529.3	protein_coding	23/23	-	-	-	3658	-	-	-	-	rs320675760	-	1	-	HGNC	HGNC:10431	-	-	-	-	-	-	-	-
S2	1:2520772	1:2520772-2520772	G	3_prime_UTR_variant	MODIFIER	RPS6KA2	ENSSSCG00000004022	Transcript	ENSSSCT00000052370.3	protein_coding	19/19	-	-	-	3227	-	-	-	-	rs320675760	-	1	-	HGNC	HGNC:10431	-	-	-	-	-	-	-	-
S2	1:2520772	1:2520772-2520772	G	3_prime_UTR_variant	MODIFIER	RPS6KA2	ENSSSCG00000004022	Transcript	ENSSSCT00000058943.3	protein_coding	23/23	-	-	-	3605	-	-	-	-	rs320675760	-	1	-	HGNC	HGNC:10431	-	-	-	A1	-	-	-	-
S2	1:2520772	1:2520772-2520772	G	3_prime_UTR_variant	MODIFIER	RPS6KA2	ENSSSCG00000004022	Transcript	ENSSSCT00000061934.3	protein_coding	23/23	-	-	-	3230	-	-	-	-	rs320675760	-	1	-	HGNC	HGNC:10431	-	-	-	P4	-	-	-	-
S2	1:2520772	1:2520772-2520772	G	3_prime_UTR_variant	MODIFIER	RPS6KA2	ENSSSCG00000004022	Transcript	ENSSSCT00000078486.2	protein_coding	24/24	-	-	-	3656	-	-	-	-	rs320675760	-	1	-	HGNC	HGNC:10431	-	-	-	-	-	-	-	-
S2	1:2520919	1:2520919-2520919	T	3_prime_UTR_variant	MODIFIER	RPS6KA2	ENSSSCG00000004022	Transcript	ENSSSCT00000004447.5	protein_coding	22/22	-	-	-	3728	-	-	-	-	rs81349916	-	1	-	HGNC	HGNC:10431	-	-	-	-	-	-	-	-
S2	1:2520919	1:2520919-2520919	T	3_prime_UTR_variant	MODIFIER	RPS6KA2	ENSSSCG00000004022	Transcript	ENSSSCT00000041914.3	protein_coding	24/24	-	-	-	3736	-	-	-	-	rs81349916	-	1	-	HGNC	HGNC:10431	-	-	-	-	-	-	-	-
S2	1:2520919	1:2520919-2520919	T	3_prime_UTR_variant	MODIFIER	RPS6KA2	ENSSSCG00000004022	Transcript	ENSSSCT00000044784.3	protein_coding	25/25	-	-	-	3775	-	-	-	-	rs81349916	-	1	-	HGNC	HGNC:10431	-	-	-	-	-	-	-	-
S2	1:2520919	1:2520919-2520919	T	3_prime_UTR_variant	MODIFIER	RPS6KA2	ENSSSCG00000004022	Transcript	ENSSSCT00000049529.3	protein_coding	23/23	-	-	-	3805	-	-	-	-	rs81349916	-	1	-	HGNC	HGNC:10431	-	-	-	-	-	-	-	-
S2	1:2520919	1:2520919-2520919	T	3_prime_UTR_variant	MODIFIER	RPS6KA2	ENSSSCG00000004022	Transcript	ENSSSCT00000052370.3	protein_coding	19/19	-	-	-	3374	-	-	-	-	rs81349916	-	1	-	HGNC	HGNC:10431	-	-	-	-	-	-	-	-
S2	1:2520919	1:2520919-2520919	T	3_prime_UTR_variant	MODIFIER	RPS6KA2	ENSSSCG00000004022	Transcript	ENSSSCT00000058943.3	protein_coding	23/23	-	-	-	3752	-	-	-	-	rs81349916	-	1	-	HGNC	HGNC:10431	-	-	-	A1	-	-	-	-
S2	1:2520919	1:2520919-2520919	T	3_prime_UTR_variant	MODIFIER	RPS6KA2	ENSSSCG00000004022	Transcript	ENSSSCT00000061934.3	protein_coding	23/23	-	-	-	3377	-	-	-	-	rs81349916	-	1	-	HGNC	HGNC:10431	-	-	-	P4	-	-	-	-
S2	1:2520919	1:2520919-2520919	T	3_prime_UTR_variant	MODIFIER	RPS6KA2	ENSSSCG00000004022	Transcript	ENSSSCT00000078486.2	protein_coding	24/24	-	-	-	3803	-	-	-	-	rs81349916	-	1	-	HGNC	HGNC:10431	-	-	-	-	-	-	-	-
S2	1:2520989	1:2520989-2520989	A	3_prime_UTR_variant	MODIFIER	RPS6KA2	ENSSSCG00000004022	Transcript	ENSSSCT00000004447.5	protein_coding	22/22	-	-	-	3798	-	-	-	-	rs345038855	-	1	-	HGNC	HGNC:10431	-	-	-	-	-	-	-	-
S2	1:2520989	1:2520989-2520989	A	3_prime_UTR_variant	MODIFIER	RPS6KA2	ENSSSCG00000004022	Transcript	ENSSSCT00000041914.3	protein_coding	24/24	-	-	-	3806	-	-	-	-	rs345038855	-	1	-	HGNC	HGNC:10431	-	-	-	-	-	-	-	-
S2	1:2520989	1:2520989-2520989	A	3_prime_UTR_variant	MODIFIER	RPS6KA2	ENSSSCG00000004022	Transcript	ENSSSCT00000044784.3	protein_coding	25/25	-	-	-	3845	-	-	-	-	rs345038855	-	1	-	HGNC	HGNC:10431	-	-	-	-	-	-	-	-
S2	1:2520989	1:2520989-2520989	A	3_prime_UTR_variant	MODIFIER	RPS6KA2	ENSSSCG00000004022	Transcript	ENSSSCT00000049529.3	protein_coding	23/23	-	-	-	3875	-	-	-	-	rs345038855	-	1	-	HGNC	HGNC:10431	-	-	-	-	-	-	-	-
S2	1:2520989	1:2520989-2520989	A	3_prime_UTR_variant	MODIFIER	RPS6KA2	ENSSSCG00000004022	Transcript	ENSSSCT00000052370.3	protein_coding	19/19	-	-	-	3444	-	-	-	-	rs345038855	-	1	-	HGNC	HGNC:10431	-	-	-	-	-	-	-	-
S2	1:2520989	1:2520989-2520989	A	3_prime_UTR_variant	MODIFIER	RPS6KA2	ENSSSCG00000004022	Transcript	ENSSSCT00000058943.3	protein_coding	23/23	-	-	-	3822	-	-	-	-	rs345038855	-	1	-	HGNC	HGNC:10431	-	-	-	A1	-	-	-	-
S2	1:2520989	1:2520989-2520989	A	3_prime_UTR_variant	MODIFIER	RPS6KA2	ENSSSCG00000004022	Transcript	ENSSSCT00000061934.3	protein_coding	23/23	-	-	-	3447	-	-	-	-	rs345038855	-	1	-	HGNC	HGNC:10431	-	-	-	P4	-	-	-	-
S2	1:2520989	1:2520989-2520989	A	3_prime_UTR_variant	MODIFIER	RPS6KA2	ENSSSCG00000004022	Transcript	ENSSSCT00000078486.2	protein_coding	24/24	-	-	-	3873	-	-	-	-	rs345038855	-	1	-	HGNC	HGNC:10431	-	-	-	-	-	-	-	-
S2	1:2521091	1:2521091-2521091	T	3_prime_UTR_variant	MODIFIER	RPS6KA2	ENSSSCG00000004022	Transcript	ENSSSCT00000004447.5	protein_coding	22/22	-	-	-	3900	-	-	-	-	rs324420144	-	1	-	HGNC	HGNC:10431	-	-	-	-	-	-	-	-
S2	1:2521091	1:2521091-2521091	T	3_prime_UTR_variant	MODIFIER	RPS6KA2	ENSSSCG00000004022	Transcript	ENSSSCT00000041914.3	protein_coding	24/24	-	-	-	3908	-	-	-	-	rs324420144	-	1	-	HGNC	HGNC:10431	-	-	-	-	-	-	-	-
S2	1:2521091	1:2521091-2521091	T	3_prime_UTR_variant	MODIFIER	RPS6KA2	ENSSSCG00000004022	Transcript	ENSSSCT00000044784.3	protein_coding	25/25	-	-	-	3947	-	-	-	-	rs324420144	-	1	-	HGNC	HGNC:10431	-	-	-	-	-	-	-	-
S2	1:2521091	1:2521091-2521091	T	3_prime_UTR_variant	MODIFIER	RPS6KA2	ENSSSCG00000004022	Transcript	ENSSSCT00000049529.3	protein_coding	23/23	-	-	-	3977	-	-	-	-	rs324420144	-	1	-	HGNC	HGNC:10431	-	-	-	-	-	-	-	-
S2	1:2521091	1:2521091-2521091	T	3_prime_UTR_variant	MODIFIER	RPS6KA2	ENSSSCG00000004022	Transcript	ENSSSCT00000052370.3	protein_coding	19/19	-	-	-	3546	-	-	-	-	rs324420144	-	1	-	HGNC	HGNC:10431	-	-	-	-	-	-	-	-
S2	1:2521091	1:2521091-2521091	T	3_prime_UTR_variant	MODIFIER	RPS6KA2	ENSSSCG00000004022	Transcript	ENSSSCT00000058943.3	protein_coding	23/23	-	-	-	3924	-	-	-	-	rs324420144	-	1	-	HGNC	HGNC:10431	-	-	-	A1	-	-	-	-
S2	1:2521091	1:2521091-2521091	T	3_prime_UTR_variant	MODIFIER	RPS6KA2	ENSSSCG00000004022	Transcript	ENSSSCT00000061934.3	protein_coding	23/23	-	-	-	3549	-	-	-	-	rs324420144	-	1	-	HGNC	HGNC:10431	-	-	-	P4	-	-	-	-
S2	1:2521091	1:2521091-2521091	T	3_prime_UTR_variant	MODIFIER	RPS6KA2	ENSSSCG00000004022	Transcript	ENSSSCT00000078486.2	protein_coding	24/24	-	-	-	3975	-	-	-	-	rs324420144	-	1	-	HGNC	HGNC:10431	-	-	-	-	-	-	-	-
S2	1:2521430	1:2521430-2521430	T	3_prime_UTR_variant	MODIFIER	RPS6KA2	ENSSSCG00000004022	Transcript	ENSSSCT00000004447.5	protein_coding	22/22	-	-	-	4239	-	-	-	-	rs334490716	-	1	-	HGNC	HGNC:10431	-	-	-	-	-	-	-	-
S2	1:2521430	1:2521430-2521430	T	3_prime_UTR_variant	MODIFIER	RPS6KA2	ENSSSCG00000004022	Transcript	ENSSSCT00000041914.3	protein_coding	24/24	-	-	-	4247	-	-	-	-	rs334490716	-	1	-	HGNC	HGNC:10431	-	-	-	-	-	-	-	-
S2	1:2521430	1:2521430-2521430	T	3_prime_UTR_variant	MODIFIER	RPS6KA2	ENSSSCG00000004022	Transcript	ENSSSCT00000044784.3	protein_coding	25/25	-	-	-	4286	-	-	-	-	rs334490716	-	1	-	HGNC	HGNC:10431	-	-	-	-	-	-	-	-
S2	1:2521430	1:2521430-2521430	T	3_prime_UTR_variant	MODIFIER	RPS6KA2	ENSSSCG00000004022	Transcript	ENSSSCT00000049529.3	protein_coding	23/23	-	-	-	4316	-	-	-	-	rs334490716	-	1	-	HGNC	HGNC:10431	-	-	-	-	-	-	-	-
S2	1:2521430	1:2521430-2521430	T	3_prime_UTR_variant	MODIFIER	RPS6KA2	ENSSSCG00000004022	Transcript	ENSSSCT00000052370.3	protein_coding	19/19	-	-	-	3885	-	-	-	-	rs334490716	-	1	-	HGNC	HGNC:10431	-	-	-	-	-	-	-	-
S2	1:2521430	1:2521430-2521430	T	3_prime_UTR_variant	MODIFIER	RPS6KA2	ENSSSCG00000004022	Transcript	ENSSSCT00000058943.3	protein_coding	23/23	-	-	-	4263	-	-	-	-	rs334490716	-	1	-	HGNC	HGNC:10431	-	-	-	A1	-	-	-	-
S2	1:2521430	1:2521430-2521430	T	3_prime_UTR_variant	MODIFIER	RPS6KA2	ENSSSCG00000004022	Transcript	ENSSSCT00000061934.3	protein_coding	23/23	-	-	-	3888	-	-	-	-	rs334490716	-	1	-	HGNC	HGNC:10431	-	-	-	P4	-	-	-	-
S2	1:2521430	1:2521430-2521430	T	3_prime_UTR_variant	MODIFIER	RPS6KA2	ENSSSCG00000004022	Transcript	ENSSSCT00000078486.2	protein_coding	24/24	-	-	-	4314	-	-	-	-	rs334490716	-	1	-	HGNC	HGNC:10431	-	-	-	-	-	-	-	-
S2	1:2521440	1:2521440-2521440	C	3_prime_UTR_variant	MODIFIER	RPS6KA2	ENSSSCG00000004022	Transcript	ENSSSCT00000004447.5	protein_coding	22/22	-	-	-	4249	-	-	-	-	rs326352663	-	1	-	HGNC	HGNC:10431	-	-	-	-	-	-	-	-
S2	1:2521440	1:2521440-2521440	C	3_prime_UTR_variant	MODIFIER	RPS6KA2	ENSSSCG00000004022	Transcript	ENSSSCT00000041914.3	protein_coding	24/24	-	-	-	4257	-	-	-	-	rs326352663	-	1	-	HGNC	HGNC:10431	-	-	-	-	-	-	-	-
S2	1:2521440	1:2521440-2521440	C	3_prime_UTR_variant	MODIFIER	RPS6KA2	ENSSSCG00000004022	Transcript	ENSSSCT00000044784.3	protein_coding	25/25	-	-	-	4296	-	-	-	-	rs326352663	-	1	-	HGNC	HGNC:10431	-	-	-	-	-	-	-	-
S2	1:2521440	1:2521440-2521440	C	3_prime_UTR_variant	MODIFIER	RPS6KA2	ENSSSCG00000004022	Transcript	ENSSSCT00000049529.3	protein_coding	23/23	-	-	-	4326	-	-	-	-	rs326352663	-	1	-	HGNC	HGNC:10431	-	-	-	-	-	-	-	-
S2	1:2521440	1:2521440-2521440	C	3_prime_UTR_variant	MODIFIER	RPS6KA2	ENSSSCG00000004022	Transcript	ENSSSCT00000052370.3	protein_coding	19/19	-	-	-	3895	-	-	-	-	rs326352663	-	1	-	HGNC	HGNC:10431	-	-	-	-	-	-	-	-
S2	1:2521440	1:2521440-2521440	C	3_prime_UTR_variant	MODIFIER	RPS6KA2	ENSSSCG00000004022	Transcript	ENSSSCT00000058943.3	protein_coding	23/23	-	-	-	4273	-	-	-	-	rs326352663	-	1	-	HGNC	HGNC:10431	-	-	-	A1	-	-	-	-
S2	1:2521440	1:2521440-2521440	C	3_prime_UTR_variant	MODIFIER	RPS6KA2	ENSSSCG00000004022	Transcript	ENSSSCT00000061934.3	protein_coding	23/23	-	-	-	3898	-	-	-	-	rs326352663	-	1	-	HGNC	HGNC:10431	-	-	-	P4	-	-	-	-
S2	1:2521440	1:2521440-2521440	C	3_prime_UTR_variant	MODIFIER	RPS6KA2	ENSSSCG00000004022	Transcript	ENSSSCT00000078486.2	protein_coding	24/24	-	-	-	4324	-	-	-	-	rs326352663	-	1	-	HGNC	HGNC:10431	-	-	-	-	-	-	-	-
S2	1:2521454	1:2521454-2521454	C	3_prime_UTR_variant	MODIFIER	RPS6KA2	ENSSSCG00000004022	Transcript	ENSSSCT00000004447.5	protein_coding	22/22	-	-	-	4263	-	-	-	-	rs335124501	-	1	-	HGNC	HGNC:10431	-	-	-	-	-	-	-	-
S2	1:2521454	1:2521454-2521454	C	3_prime_UTR_variant	MODIFIER	RPS6KA2	ENSSSCG00000004022	Transcript	ENSSSCT00000041914.3	protein_coding	24/24	-	-	-	4271	-	-	-	-	rs335124501	-	1	-	HGNC	HGNC:10431	-	-	-	-	-	-	-	-
S2	1:2521454	1:2521454-2521454	C	3_prime_UTR_variant	MODIFIER	RPS6KA2	ENSSSCG00000004022	Transcript	ENSSSCT00000044784.3	protein_coding	25/25	-	-	-	4310	-	-	-	-	rs335124501	-	1	-	HGNC	HGNC:10431	-	-	-	-	-	-	-	-
S2	1:2521454	1:2521454-2521454	C	3_prime_UTR_variant	MODIFIER	RPS6KA2	ENSSSCG00000004022	Transcript	ENSSSCT00000049529.3	protein_coding	23/23	-	-	-	4340	-	-	-	-	rs335124501	-	1	-	HGNC	HGNC:10431	-	-	-	-	-	-	-	-
S2	1:2521454	1:2521454-2521454	C	3_prime_UTR_variant	MODIFIER	RPS6KA2	ENSSSCG00000004022	Transcript	ENSSSCT00000052370.3	protein_coding	19/19	-	-	-	3909	-	-	-	-	rs335124501	-	1	-	HGNC	HGNC:10431	-	-	-	-	-	-	-	-
S2	1:2521454	1:2521454-2521454	C	3_prime_UTR_variant	MODIFIER	RPS6KA2	ENSSSCG00000004022	Transcript	ENSSSCT00000058943.3	protein_coding	23/23	-	-	-	4287	-	-	-	-	rs335124501	-	1	-	HGNC	HGNC:10431	-	-	-	A1	-	-	-	-
S2	1:2521454	1:2521454-2521454	C	3_prime_UTR_variant	MODIFIER	RPS6KA2	ENSSSCG00000004022	Transcript	ENSSSCT00000061934.3	protein_coding	23/23	-	-	-	3912	-	-	-	-	rs335124501	-	1	-	HGNC	HGNC:10431	-	-	-	P4	-	-	-	-
S2	1:2521454	1:2521454-2521454	C	3_prime_UTR_variant	MODIFIER	RPS6KA2	ENSSSCG00000004022	Transcript	ENSSSCT00000078486.2	protein_coding	24/24	-	-	-	4338	-	-	-	-	rs335124501	-	1	-	HGNC	HGNC:10431	-	-	-	-	-	-	-	-
S2	1:2521460	1:2521460-2521460	G	3_prime_UTR_variant	MODIFIER	RPS6KA2	ENSSSCG00000004022	Transcript	ENSSSCT00000004447.5	protein_coding	22/22	-	-	-	4269	-	-	-	-	rs345547859	-	1	-	HGNC	HGNC:10431	-	-	-	-	-	-	-	-
S2	1:2521460	1:2521460-2521460	G	3_prime_UTR_variant	MODIFIER	RPS6KA2	ENSSSCG00000004022	Transcript	ENSSSCT00000041914.3	protein_coding	24/24	-	-	-	4277	-	-	-	-	rs345547859	-	1	-	HGNC	HGNC:10431	-	-	-	-	-	-	-	-
S2	1:2521460	1:2521460-2521460	G	3_prime_UTR_variant	MODIFIER	RPS6KA2	ENSSSCG00000004022	Transcript	ENSSSCT00000044784.3	protein_coding	25/25	-	-	-	4316	-	-	-	-	rs345547859	-	1	-	HGNC	HGNC:10431	-	-	-	-	-	-	-	-
S2	1:2521460	1:2521460-2521460	G	3_prime_UTR_variant	MODIFIER	RPS6KA2	ENSSSCG00000004022	Transcript	ENSSSCT00000049529.3	protein_coding	23/23	-	-	-	4346	-	-	-	-	rs345547859	-	1	-	HGNC	HGNC:10431	-	-	-	-	-	-	-	-
S2	1:2521460	1:2521460-2521460	G	3_prime_UTR_variant	MODIFIER	RPS6KA2	ENSSSCG00000004022	Transcript	ENSSSCT00000052370.3	protein_coding	19/19	-	-	-	3915	-	-	-	-	rs345547859	-	1	-	HGNC	HGNC:10431	-	-	-	-	-	-	-	-
S2	1:2521460	1:2521460-2521460	G	3_prime_UTR_variant	MODIFIER	RPS6KA2	ENSSSCG00000004022	Transcript	ENSSSCT00000058943.3	protein_coding	23/23	-	-	-	4293	-	-	-	-	rs345547859	-	1	-	HGNC	HGNC:10431	-	-	-	A1	-	-	-	-
S2	1:2521460	1:2521460-2521460	G	3_prime_UTR_variant	MODIFIER	RPS6KA2	ENSSSCG00000004022	Transcript	ENSSSCT00000061934.3	protein_coding	23/23	-	-	-	3918	-	-	-	-	rs345547859	-	1	-	HGNC	HGNC:10431	-	-	-	P4	-	-	-	-
S2	1:2521460	1:2521460-2521460	G	3_prime_UTR_variant	MODIFIER	RPS6KA2	ENSSSCG00000004022	Transcript	ENSSSCT00000078486.2	protein_coding	24/24	-	-	-	4344	-	-	-	-	rs345547859	-	1	-	HGNC	HGNC:10431	-	-	-	-	-	-	-	-
S2	1:2521474	1:2521474-2521474	T	3_prime_UTR_variant	MODIFIER	RPS6KA2	ENSSSCG00000004022	Transcript	ENSSSCT00000004447.5	protein_coding	22/22	-	-	-	4283	-	-	-	-	rs690513810	-	1	-	HGNC	HGNC:10431	-	-	-	-	-	-	-	-
S2	1:2521474	1:2521474-2521474	T	3_prime_UTR_variant	MODIFIER	RPS6KA2	ENSSSCG00000004022	Transcript	ENSSSCT00000041914.3	protein_coding	24/24	-	-	-	4291	-	-	-	-	rs690513810	-	1	-	HGNC	HGNC:10431	-	-	-	-	-	-	-	-
S2	1:2521474	1:2521474-2521474	T	3_prime_UTR_variant	MODIFIER	RPS6KA2	ENSSSCG00000004022	Transcript	ENSSSCT00000044784.3	protein_coding	25/25	-	-	-	4330	-	-	-	-	rs690513810	-	1	-	HGNC	HGNC:10431	-	-	-	-	-	-	-	-
S2	1:2521474	1:2521474-2521474	T	3_prime_UTR_variant	MODIFIER	RPS6KA2	ENSSSCG00000004022	Transcript	ENSSSCT00000049529.3	protein_coding	23/23	-	-	-	4360	-	-	-	-	rs690513810	-	1	-	HGNC	HGNC:10431	-	-	-	-	-	-	-	-
S2	1:2521474	1:2521474-2521474	T	3_prime_UTR_variant	MODIFIER	RPS6KA2	ENSSSCG00000004022	Transcript	ENSSSCT00000052370.3	protein_coding	19/19	-	-	-	3929	-	-	-	-	rs690513810	-	1	-	HGNC	HGNC:10431	-	-	-	-	-	-	-	-
S2	1:2521474	1:2521474-2521474	T	3_prime_UTR_variant	MODIFIER	RPS6KA2	ENSSSCG00000004022	Transcript	ENSSSCT00000058943.3	protein_coding	23/23	-	-	-	4307	-	-	-	-	rs690513810	-	1	-	HGNC	HGNC:10431	-	-	-	A1	-	-	-	-
S2	1:2521474	1:2521474-2521474	T	3_prime_UTR_variant	MODIFIER	RPS6KA2	ENSSSCG00000004022	Transcript	ENSSSCT00000061934.3	protein_coding	23/23	-	-	-	3932	-	-	-	-	rs690513810	-	1	-	HGNC	HGNC:10431	-	-	-	P4	-	-	-	-
S2	1:2521474	1:2521474-2521474	T	3_prime_UTR_variant	MODIFIER	RPS6KA2	ENSSSCG00000004022	Transcript	ENSSSCT00000078486.2	protein_coding	24/24	-	-	-	4358	-	-	-	-	rs690513810	-	1	-	HGNC	HGNC:10431	-	-	-	-	-	-	-	-
S2	1:2521626	1:2521626-2521626	T	3_prime_UTR_variant	MODIFIER	RPS6KA2	ENSSSCG00000004022	Transcript	ENSSSCT00000004447.5	protein_coding	22/22	-	-	-	4435	-	-	-	-	rs328477797	-	1	-	HGNC	HGNC:10431	-	-	-	-	-	-	-	-
S2	1:2521626	1:2521626-2521626	T	3_prime_UTR_variant	MODIFIER	RPS6KA2	ENSSSCG00000004022	Transcript	ENSSSCT00000041914.3	protein_coding	24/24	-	-	-	4443	-	-	-	-	rs328477797	-	1	-	HGNC	HGNC:10431	-	-	-	-	-	-	-	-
S2	1:2521626	1:2521626-2521626	T	3_prime_UTR_variant	MODIFIER	RPS6KA2	ENSSSCG00000004022	Transcript	ENSSSCT00000044784.3	protein_coding	25/25	-	-	-	4482	-	-	-	-	rs328477797	-	1	-	HGNC	HGNC:10431	-	-	-	-	-	-	-	-
S2	1:2521626	1:2521626-2521626	T	3_prime_UTR_variant	MODIFIER	RPS6KA2	ENSSSCG00000004022	Transcript	ENSSSCT00000049529.3	protein_coding	23/23	-	-	-	4512	-	-	-	-	rs328477797	-	1	-	HGNC	HGNC:10431	-	-	-	-	-	-	-	-
S2	1:2521626	1:2521626-2521626	T	3_prime_UTR_variant	MODIFIER	RPS6KA2	ENSSSCG00000004022	Transcript	ENSSSCT00000052370.3	protein_coding	19/19	-	-	-	4081	-	-	-	-	rs328477797	-	1	-	HGNC	HGNC:10431	-	-	-	-	-	-	-	-
S2	1:2521626	1:2521626-2521626	T	3_prime_UTR_variant	MODIFIER	RPS6KA2	ENSSSCG00000004022	Transcript	ENSSSCT00000058943.3	protein_coding	23/23	-	-	-	4459	-	-	-	-	rs328477797	-	1	-	HGNC	HGNC:10431	-	-	-	A1	-	-	-	-
S2	1:2521626	1:2521626-2521626	T	3_prime_UTR_variant	MODIFIER	RPS6KA2	ENSSSCG00000004022	Transcript	ENSSSCT00000061934.3	protein_coding	23/23	-	-	-	4084	-	-	-	-	rs328477797	-	1	-	HGNC	HGNC:10431	-	-	-	P4	-	-	-	-
S2	1:2521626	1:2521626-2521626	T	3_prime_UTR_variant	MODIFIER	RPS6KA2	ENSSSCG00000004022	Transcript	ENSSSCT00000078486.2	protein_coding	24/24	-	-	-	4510	-	-	-	-	rs328477797	-	1	-	HGNC	HGNC:10431	-	-	-	-	-	-	-	-
S2	1:2521629	1:2521629-2521629	T	3_prime_UTR_variant	MODIFIER	RPS6KA2	ENSSSCG00000004022	Transcript	ENSSSCT00000004447.5	protein_coding	22/22	-	-	-	4438	-	-	-	-	rs335675383	-	1	-	HGNC	HGNC:10431	-	-	-	-	-	-	-	-
S2	1:2521629	1:2521629-2521629	T	3_prime_UTR_variant	MODIFIER	RPS6KA2	ENSSSCG00000004022	Transcript	ENSSSCT00000041914.3	protein_coding	24/24	-	-	-	4446	-	-	-	-	rs335675383	-	1	-	HGNC	HGNC:10431	-	-	-	-	-	-	-	-
S2	1:2521629	1:2521629-2521629	T	3_prime_UTR_variant	MODIFIER	RPS6KA2	ENSSSCG00000004022	Transcript	ENSSSCT00000044784.3	protein_coding	25/25	-	-	-	4485	-	-	-	-	rs335675383	-	1	-	HGNC	HGNC:10431	-	-	-	-	-	-	-	-
S2	1:2521629	1:2521629-2521629	T	3_prime_UTR_variant	MODIFIER	RPS6KA2	ENSSSCG00000004022	Transcript	ENSSSCT00000049529.3	protein_coding	23/23	-	-	-	4515	-	-	-	-	rs335675383	-	1	-	HGNC	HGNC:10431	-	-	-	-	-	-	-	-
S2	1:2521629	1:2521629-2521629	T	3_prime_UTR_variant	MODIFIER	RPS6KA2	ENSSSCG00000004022	Transcript	ENSSSCT00000052370.3	protein_coding	19/19	-	-	-	4084	-	-	-	-	rs335675383	-	1	-	HGNC	HGNC:10431	-	-	-	-	-	-	-	-
S2	1:2521629	1:2521629-2521629	T	3_prime_UTR_variant	MODIFIER	RPS6KA2	ENSSSCG00000004022	Transcript	ENSSSCT00000058943.3	protein_coding	23/23	-	-	-	4462	-	-	-	-	rs335675383	-	1	-	HGNC	HGNC:10431	-	-	-	A1	-	-	-	-
S2	1:2521629	1:2521629-2521629	T	3_prime_UTR_variant	MODIFIER	RPS6KA2	ENSSSCG00000004022	Transcript	ENSSSCT00000061934.3	protein_coding	23/23	-	-	-	4087	-	-	-	-	rs335675383	-	1	-	HGNC	HGNC:10431	-	-	-	P4	-	-	-	-
S2	1:2521629	1:2521629-2521629	T	3_prime_UTR_variant	MODIFIER	RPS6KA2	ENSSSCG00000004022	Transcript	ENSSSCT00000078486.2	protein_coding	24/24	-	-	-	4513	-	-	-	-	rs335675383	-	1	-	HGNC	HGNC:10431	-	-	-	-	-	-	-	-
S2	1:2521638	1:2521638-2521638	T	3_prime_UTR_variant	MODIFIER	RPS6KA2	ENSSSCG00000004022	Transcript	ENSSSCT00000004447.5	protein_coding	22/22	-	-	-	4447	-	-	-	-	rs319866646	-	1	-	HGNC	HGNC:10431	-	-	-	-	-	-	-	-
S2	1:2521638	1:2521638-2521638	T	3_prime_UTR_variant	MODIFIER	RPS6KA2	ENSSSCG00000004022	Transcript	ENSSSCT00000041914.3	protein_coding	24/24	-	-	-	4455	-	-	-	-	rs319866646	-	1	-	HGNC	HGNC:10431	-	-	-	-	-	-	-	-
S2	1:2521638	1:2521638-2521638	T	3_prime_UTR_variant	MODIFIER	RPS6KA2	ENSSSCG00000004022	Transcript	ENSSSCT00000044784.3	protein_coding	25/25	-	-	-	4494	-	-	-	-	rs319866646	-	1	-	HGNC	HGNC:10431	-	-	-	-	-	-	-	-
S2	1:2521638	1:2521638-2521638	T	3_prime_UTR_variant	MODIFIER	RPS6KA2	ENSSSCG00000004022	Transcript	ENSSSCT00000049529.3	protein_coding	23/23	-	-	-	4524	-	-	-	-	rs319866646	-	1	-	HGNC	HGNC:10431	-	-	-	-	-	-	-	-
S2	1:2521638	1:2521638-2521638	T	3_prime_UTR_variant	MODIFIER	RPS6KA2	ENSSSCG00000004022	Transcript	ENSSSCT00000052370.3	protein_coding	19/19	-	-	-	4093	-	-	-	-	rs319866646	-	1	-	HGNC	HGNC:10431	-	-	-	-	-	-	-	-
S2	1:2521638	1:2521638-2521638	T	3_prime_UTR_variant	MODIFIER	RPS6KA2	ENSSSCG00000004022	Transcript	ENSSSCT00000058943.3	protein_coding	23/23	-	-	-	4471	-	-	-	-	rs319866646	-	1	-	HGNC	HGNC:10431	-	-	-	A1	-	-	-	-
S2	1:2521638	1:2521638-2521638	T	3_prime_UTR_variant	MODIFIER	RPS6KA2	ENSSSCG00000004022	Transcript	ENSSSCT00000061934.3	protein_coding	23/23	-	-	-	4096	-	-	-	-	rs319866646	-	1	-	HGNC	HGNC:10431	-	-	-	P4	-	-	-	-
S2	1:2521638	1:2521638-2521638	T	3_prime_UTR_variant	MODIFIER	RPS6KA2	ENSSSCG00000004022	Transcript	ENSSSCT00000078486.2	protein_coding	24/24	-	-	-	4522	-	-	-	-	rs319866646	-	1	-	HGNC	HGNC:10431	-	-	-	-	-	-	-	-
S2	1:2521739	1:2521739-2521739	C	3_prime_UTR_variant	MODIFIER	RPS6KA2	ENSSSCG00000004022	Transcript	ENSSSCT00000004447.5	protein_coding	22/22	-	-	-	4548	-	-	-	-	rs330243261	-	1	-	HGNC	HGNC:10431	-	-	-	-	-	-	-	-
S2	1:2521739	1:2521739-2521739	C	3_prime_UTR_variant	MODIFIER	RPS6KA2	ENSSSCG00000004022	Transcript	ENSSSCT00000041914.3	protein_coding	24/24	-	-	-	4556	-	-	-	-	rs330243261	-	1	-	HGNC	HGNC:10431	-	-	-	-	-	-	-	-
S2	1:2521739	1:2521739-2521739	C	3_prime_UTR_variant	MODIFIER	RPS6KA2	ENSSSCG00000004022	Transcript	ENSSSCT00000044784.3	protein_coding	25/25	-	-	-	4595	-	-	-	-	rs330243261	-	1	-	HGNC	HGNC:10431	-	-	-	-	-	-	-	-
S2	1:2521739	1:2521739-2521739	C	3_prime_UTR_variant	MODIFIER	RPS6KA2	ENSSSCG00000004022	Transcript	ENSSSCT00000049529.3	protein_coding	23/23	-	-	-	4625	-	-	-	-	rs330243261	-	1	-	HGNC	HGNC:10431	-	-	-	-	-	-	-	-
S2	1:2521739	1:2521739-2521739	C	3_prime_UTR_variant	MODIFIER	RPS6KA2	ENSSSCG00000004022	Transcript	ENSSSCT00000052370.3	protein_coding	19/19	-	-	-	4194	-	-	-	-	rs330243261	-	1	-	HGNC	HGNC:10431	-	-	-	-	-	-	-	-
S2	1:2521739	1:2521739-2521739	C	3_prime_UTR_variant	MODIFIER	RPS6KA2	ENSSSCG00000004022	Transcript	ENSSSCT00000058943.3	protein_coding	23/23	-	-	-	4572	-	-	-	-	rs330243261	-	1	-	HGNC	HGNC:10431	-	-	-	A1	-	-	-	-
S2	1:2521739	1:2521739-2521739	C	3_prime_UTR_variant	MODIFIER	RPS6KA2	ENSSSCG00000004022	Transcript	ENSSSCT00000061934.3	protein_coding	23/23	-	-	-	4197	-	-	-	-	rs330243261	-	1	-	HGNC	HGNC:10431	-	-	-	P4	-	-	-	-
S2	1:2521739	1:2521739-2521739	C	3_prime_UTR_variant	MODIFIER	RPS6KA2	ENSSSCG00000004022	Transcript	ENSSSCT00000078486.2	protein_coding	24/24	-	-	-	4623	-	-	-	-	rs330243261	-	1	-	HGNC	HGNC:10431	-	-	-	-	-	-	-	-
S2	1:2521919	1:2521919-2521919	C	3_prime_UTR_variant	MODIFIER	RPS6KA2	ENSSSCG00000004022	Transcript	ENSSSCT00000004447.5	protein_coding	22/22	-	-	-	4728	-	-	-	-	rs339701677	-	1	-	HGNC	HGNC:10431	-	-	-	-	-	-	-	-
S2	1:2521919	1:2521919-2521919	C	3_prime_UTR_variant	MODIFIER	RPS6KA2	ENSSSCG00000004022	Transcript	ENSSSCT00000041914.3	protein_coding	24/24	-	-	-	4736	-	-	-	-	rs339701677	-	1	-	HGNC	HGNC:10431	-	-	-	-	-	-	-	-
S2	1:2521919	1:2521919-2521919	C	3_prime_UTR_variant	MODIFIER	RPS6KA2	ENSSSCG00000004022	Transcript	ENSSSCT00000044784.3	protein_coding	25/25	-	-	-	4775	-	-	-	-	rs339701677	-	1	-	HGNC	HGNC:10431	-	-	-	-	-	-	-	-
S2	1:2521919	1:2521919-2521919	C	3_prime_UTR_variant	MODIFIER	RPS6KA2	ENSSSCG00000004022	Transcript	ENSSSCT00000049529.3	protein_coding	23/23	-	-	-	4805	-	-	-	-	rs339701677	-	1	-	HGNC	HGNC:10431	-	-	-	-	-	-	-	-
S2	1:2521919	1:2521919-2521919	C	3_prime_UTR_variant	MODIFIER	RPS6KA2	ENSSSCG00000004022	Transcript	ENSSSCT00000052370.3	protein_coding	19/19	-	-	-	4374	-	-	-	-	rs339701677	-	1	-	HGNC	HGNC:10431	-	-	-	-	-	-	-	-
S2	1:2521919	1:2521919-2521919	C	3_prime_UTR_variant	MODIFIER	RPS6KA2	ENSSSCG00000004022	Transcript	ENSSSCT00000058943.3	protein_coding	23/23	-	-	-	4752	-	-	-	-	rs339701677	-	1	-	HGNC	HGNC:10431	-	-	-	A1	-	-	-	-
S2	1:2521919	1:2521919-2521919	C	3_prime_UTR_variant	MODIFIER	RPS6KA2	ENSSSCG00000004022	Transcript	ENSSSCT00000061934.3	protein_coding	23/23	-	-	-	4377	-	-	-	-	rs339701677	-	1	-	HGNC	HGNC:10431	-	-	-	P4	-	-	-	-
S2	1:2521919	1:2521919-2521919	C	3_prime_UTR_variant	MODIFIER	RPS6KA2	ENSSSCG00000004022	Transcript	ENSSSCT00000078486.2	protein_coding	24/24	-	-	-	4803	-	-	-	-	rs339701677	-	1	-	HGNC	HGNC:10431	-	-	-	-	-	-	-	-
S2	1:2521954	1:2521954-2521954	T	3_prime_UTR_variant	MODIFIER	RPS6KA2	ENSSSCG00000004022	Transcript	ENSSSCT00000004447.5	protein_coding	22/22	-	-	-	4763	-	-	-	-	rs711862740	-	1	-	HGNC	HGNC:10431	-	-	-	-	-	-	-	-
S2	1:2521954	1:2521954-2521954	T	3_prime_UTR_variant	MODIFIER	RPS6KA2	ENSSSCG00000004022	Transcript	ENSSSCT00000041914.3	protein_coding	24/24	-	-	-	4771	-	-	-	-	rs711862740	-	1	-	HGNC	HGNC:10431	-	-	-	-	-	-	-	-
S2	1:2521954	1:2521954-2521954	T	3_prime_UTR_variant	MODIFIER	RPS6KA2	ENSSSCG00000004022	Transcript	ENSSSCT00000044784.3	protein_coding	25/25	-	-	-	4810	-	-	-	-	rs711862740	-	1	-	HGNC	HGNC:10431	-	-	-	-	-	-	-	-
S2	1:2521954	1:2521954-2521954	T	3_prime_UTR_variant	MODIFIER	RPS6KA2	ENSSSCG00000004022	Transcript	ENSSSCT00000049529.3	protein_coding	23/23	-	-	-	4840	-	-	-	-	rs711862740	-	1	-	HGNC	HGNC:10431	-	-	-	-	-	-	-	-
S2	1:2521954	1:2521954-2521954	T	3_prime_UTR_variant	MODIFIER	RPS6KA2	ENSSSCG00000004022	Transcript	ENSSSCT00000052370.3	protein_coding	19/19	-	-	-	4409	-	-	-	-	rs711862740	-	1	-	HGNC	HGNC:10431	-	-	-	-	-	-	-	-
S2	1:2521954	1:2521954-2521954	T	3_prime_UTR_variant	MODIFIER	RPS6KA2	ENSSSCG00000004022	Transcript	ENSSSCT00000058943.3	protein_coding	23/23	-	-	-	4787	-	-	-	-	rs711862740	-	1	-	HGNC	HGNC:10431	-	-	-	A1	-	-	-	-
S2	1:2521954	1:2521954-2521954	T	3_prime_UTR_variant	MODIFIER	RPS6KA2	ENSSSCG00000004022	Transcript	ENSSSCT00000061934.3	protein_coding	23/23	-	-	-	4412	-	-	-	-	rs711862740	-	1	-	HGNC	HGNC:10431	-	-	-	P4	-	-	-	-
S2	1:2521954	1:2521954-2521954	T	3_prime_UTR_variant	MODIFIER	RPS6KA2	ENSSSCG00000004022	Transcript	ENSSSCT00000078486.2	protein_coding	24/24	-	-	-	4838	-	-	-	-	rs711862740	-	1	-	HGNC	HGNC:10431	-	-	-	-	-	-	-	-
S2	1:2521958	1:2521958-2521958	T	3_prime_UTR_variant	MODIFIER	RPS6KA2	ENSSSCG00000004022	Transcript	ENSSSCT00000004447.5	protein_coding	22/22	-	-	-	4767	-	-	-	-	rs693125190	-	1	-	HGNC	HGNC:10431	-	-	-	-	-	-	-	-
S2	1:2521958	1:2521958-2521958	T	3_prime_UTR_variant	MODIFIER	RPS6KA2	ENSSSCG00000004022	Transcript	ENSSSCT00000041914.3	protein_coding	24/24	-	-	-	4775	-	-	-	-	rs693125190	-	1	-	HGNC	HGNC:10431	-	-	-	-	-	-	-	-
S2	1:2521958	1:2521958-2521958	T	3_prime_UTR_variant	MODIFIER	RPS6KA2	ENSSSCG00000004022	Transcript	ENSSSCT00000044784.3	protein_coding	25/25	-	-	-	4814	-	-	-	-	rs693125190	-	1	-	HGNC	HGNC:10431	-	-	-	-	-	-	-	-
S2	1:2521958	1:2521958-2521958	T	3_prime_UTR_variant	MODIFIER	RPS6KA2	ENSSSCG00000004022	Transcript	ENSSSCT00000049529.3	protein_coding	23/23	-	-	-	4844	-	-	-	-	rs693125190	-	1	-	HGNC	HGNC:10431	-	-	-	-	-	-	-	-
S2	1:2521958	1:2521958-2521958	T	3_prime_UTR_variant	MODIFIER	RPS6KA2	ENSSSCG00000004022	Transcript	ENSSSCT00000052370.3	protein_coding	19/19	-	-	-	4413	-	-	-	-	rs693125190	-	1	-	HGNC	HGNC:10431	-	-	-	-	-	-	-	-
S2	1:2521958	1:2521958-2521958	T	3_prime_UTR_variant	MODIFIER	RPS6KA2	ENSSSCG00000004022	Transcript	ENSSSCT00000058943.3	protein_coding	23/23	-	-	-	4791	-	-	-	-	rs693125190	-	1	-	HGNC	HGNC:10431	-	-	-	A1	-	-	-	-
S2	1:2521958	1:2521958-2521958	T	3_prime_UTR_variant	MODIFIER	RPS6KA2	ENSSSCG00000004022	Transcript	ENSSSCT00000061934.3	protein_coding	23/23	-	-	-	4416	-	-	-	-	rs693125190	-	1	-	HGNC	HGNC:10431	-	-	-	P4	-	-	-	-
S2	1:2521958	1:2521958-2521958	T	3_prime_UTR_variant	MODIFIER	RPS6KA2	ENSSSCG00000004022	Transcript	ENSSSCT00000078486.2	protein_coding	24/24	-	-	-	4842	-	-	-	-	rs693125190	-	1	-	HGNC	HGNC:10431	-	-	-	-	-	-	-	-
S2	1:2522037	1:2522037-2522037	C	3_prime_UTR_variant	MODIFIER	RPS6KA2	ENSSSCG00000004022	Transcript	ENSSSCT00000004447.5	protein_coding	22/22	-	-	-	4846	-	-	-	-	rs81349920	-	1	-	HGNC	HGNC:10431	-	-	-	-	-	-	-	-
S2	1:2522037	1:2522037-2522037	C	3_prime_UTR_variant	MODIFIER	RPS6KA2	ENSSSCG00000004022	Transcript	ENSSSCT00000041914.3	protein_coding	24/24	-	-	-	4854	-	-	-	-	rs81349920	-	1	-	HGNC	HGNC:10431	-	-	-	-	-	-	-	-
S2	1:2522037	1:2522037-2522037	C	3_prime_UTR_variant	MODIFIER	RPS6KA2	ENSSSCG00000004022	Transcript	ENSSSCT00000044784.3	protein_coding	25/25	-	-	-	4893	-	-	-	-	rs81349920	-	1	-	HGNC	HGNC:10431	-	-	-	-	-	-	-	-
S2	1:2522037	1:2522037-2522037	C	3_prime_UTR_variant	MODIFIER	RPS6KA2	ENSSSCG00000004022	Transcript	ENSSSCT00000049529.3	protein_coding	23/23	-	-	-	4923	-	-	-	-	rs81349920	-	1	-	HGNC	HGNC:10431	-	-	-	-	-	-	-	-
S2	1:2522037	1:2522037-2522037	C	3_prime_UTR_variant	MODIFIER	RPS6KA2	ENSSSCG00000004022	Transcript	ENSSSCT00000052370.3	protein_coding	19/19	-	-	-	4492	-	-	-	-	rs81349920	-	1	-	HGNC	HGNC:10431	-	-	-	-	-	-	-	-
S2	1:2522037	1:2522037-2522037	C	3_prime_UTR_variant	MODIFIER	RPS6KA2	ENSSSCG00000004022	Transcript	ENSSSCT00000058943.3	protein_coding	23/23	-	-	-	4870	-	-	-	-	rs81349920	-	1	-	HGNC	HGNC:10431	-	-	-	A1	-	-	-	-
S2	1:2522037	1:2522037-2522037	C	3_prime_UTR_variant	MODIFIER	RPS6KA2	ENSSSCG00000004022	Transcript	ENSSSCT00000061934.3	protein_coding	23/23	-	-	-	4495	-	-	-	-	rs81349920	-	1	-	HGNC	HGNC:10431	-	-	-	P4	-	-	-	-
S2	1:2522037	1:2522037-2522037	C	3_prime_UTR_variant	MODIFIER	RPS6KA2	ENSSSCG00000004022	Transcript	ENSSSCT00000078486.2	protein_coding	24/24	-	-	-	4921	-	-	-	-	rs81349920	-	1	-	HGNC	HGNC:10431	-	-	-	-	-	-	-	-
S2	1:2522096	1:2522096-2522096	A	3_prime_UTR_variant	MODIFIER	RPS6KA2	ENSSSCG00000004022	Transcript	ENSSSCT00000004447.5	protein_coding	22/22	-	-	-	4905	-	-	-	-	rs322907632	-	1	-	HGNC	HGNC:10431	-	-	-	-	-	-	-	-
S2	1:2522096	1:2522096-2522096	A	3_prime_UTR_variant	MODIFIER	RPS6KA2	ENSSSCG00000004022	Transcript	ENSSSCT00000041914.3	protein_coding	24/24	-	-	-	4913	-	-	-	-	rs322907632	-	1	-	HGNC	HGNC:10431	-	-	-	-	-	-	-	-
S2	1:2522096	1:2522096-2522096	A	3_prime_UTR_variant	MODIFIER	RPS6KA2	ENSSSCG00000004022	Transcript	ENSSSCT00000044784.3	protein_coding	25/25	-	-	-	4952	-	-	-	-	rs322907632	-	1	-	HGNC	HGNC:10431	-	-	-	-	-	-	-	-
S2	1:2522096	1:2522096-2522096	A	3_prime_UTR_variant	MODIFIER	RPS6KA2	ENSSSCG00000004022	Transcript	ENSSSCT00000049529.3	protein_coding	23/23	-	-	-	4982	-	-	-	-	rs322907632	-	1	-	HGNC	HGNC:10431	-	-	-	-	-	-	-	-
S2	1:2522096	1:2522096-2522096	A	3_prime_UTR_variant	MODIFIER	RPS6KA2	ENSSSCG00000004022	Transcript	ENSSSCT00000052370.3	protein_coding	19/19	-	-	-	4551	-	-	-	-	rs322907632	-	1	-	HGNC	HGNC:10431	-	-	-	-	-	-	-	-
S2	1:2522096	1:2522096-2522096	A	3_prime_UTR_variant	MODIFIER	RPS6KA2	ENSSSCG00000004022	Transcript	ENSSSCT00000058943.3	protein_coding	23/23	-	-	-	4929	-	-	-	-	rs322907632	-	1	-	HGNC	HGNC:10431	-	-	-	A1	-	-	-	-
S2	1:2522096	1:2522096-2522096	A	3_prime_UTR_variant	MODIFIER	RPS6KA2	ENSSSCG00000004022	Transcript	ENSSSCT00000061934.3	protein_coding	23/23	-	-	-	4554	-	-	-	-	rs322907632	-	1	-	HGNC	HGNC:10431	-	-	-	P4	-	-	-	-
S2	1:2522096	1:2522096-2522096	A	3_prime_UTR_variant	MODIFIER	RPS6KA2	ENSSSCG00000004022	Transcript	ENSSSCT00000078486.2	protein_coding	24/24	-	-	-	4980	-	-	-	-	rs322907632	-	1	-	HGNC	HGNC:10431	-	-	-	-	-	-	-	-
S2	1:2522147	1:2522147-2522147	A	3_prime_UTR_variant	MODIFIER	RPS6KA2	ENSSSCG00000004022	Transcript	ENSSSCT00000004447.5	protein_coding	22/22	-	-	-	4956	-	-	-	-	rs335012032	-	1	-	HGNC	HGNC:10431	-	-	-	-	-	-	-	-
S2	1:2522147	1:2522147-2522147	A	3_prime_UTR_variant	MODIFIER	RPS6KA2	ENSSSCG00000004022	Transcript	ENSSSCT00000041914.3	protein_coding	24/24	-	-	-	4964	-	-	-	-	rs335012032	-	1	-	HGNC	HGNC:10431	-	-	-	-	-	-	-	-
S2	1:2522147	1:2522147-2522147	A	3_prime_UTR_variant	MODIFIER	RPS6KA2	ENSSSCG00000004022	Transcript	ENSSSCT00000044784.3	protein_coding	25/25	-	-	-	5003	-	-	-	-	rs335012032	-	1	-	HGNC	HGNC:10431	-	-	-	-	-	-	-	-
S2	1:2522147	1:2522147-2522147	A	3_prime_UTR_variant	MODIFIER	RPS6KA2	ENSSSCG00000004022	Transcript	ENSSSCT00000049529.3	protein_coding	23/23	-	-	-	5033	-	-	-	-	rs335012032	-	1	-	HGNC	HGNC:10431	-	-	-	-	-	-	-	-
S2	1:2522147	1:2522147-2522147	A	3_prime_UTR_variant	MODIFIER	RPS6KA2	ENSSSCG00000004022	Transcript	ENSSSCT00000052370.3	protein_coding	19/19	-	-	-	4602	-	-	-	-	rs335012032	-	1	-	HGNC	HGNC:10431	-	-	-	-	-	-	-	-
S2	1:2522147	1:2522147-2522147	A	3_prime_UTR_variant	MODIFIER	RPS6KA2	ENSSSCG00000004022	Transcript	ENSSSCT00000058943.3	protein_coding	23/23	-	-	-	4980	-	-	-	-	rs335012032	-	1	-	HGNC	HGNC:10431	-	-	-	A1	-	-	-	-
S2	1:2522147	1:2522147-2522147	A	3_prime_UTR_variant	MODIFIER	RPS6KA2	ENSSSCG00000004022	Transcript	ENSSSCT00000061934.3	protein_coding	23/23	-	-	-	4605	-	-	-	-	rs335012032	-	1	-	HGNC	HGNC:10431	-	-	-	P4	-	-	-	-
S2	1:2522147	1:2522147-2522147	A	3_prime_UTR_variant	MODIFIER	RPS6KA2	ENSSSCG00000004022	Transcript	ENSSSCT00000078486.2	protein_coding	24/24	-	-	-	5031	-	-	-	-	rs335012032	-	1	-	HGNC	HGNC:10431	-	-	-	-	-	-	-	-
S2	1:2522349	1:2522349-2522349	G	3_prime_UTR_variant	MODIFIER	RPS6KA2	ENSSSCG00000004022	Transcript	ENSSSCT00000004447.5	protein_coding	22/22	-	-	-	5158	-	-	-	-	rs345454260	-	1	-	HGNC	HGNC:10431	-	-	-	-	-	-	-	-
S2	1:2522349	1:2522349-2522349	G	3_prime_UTR_variant	MODIFIER	RPS6KA2	ENSSSCG00000004022	Transcript	ENSSSCT00000041914.3	protein_coding	24/24	-	-	-	5166	-	-	-	-	rs345454260	-	1	-	HGNC	HGNC:10431	-	-	-	-	-	-	-	-
S2	1:2522349	1:2522349-2522349	G	3_prime_UTR_variant	MODIFIER	RPS6KA2	ENSSSCG00000004022	Transcript	ENSSSCT00000044784.3	protein_coding	25/25	-	-	-	5205	-	-	-	-	rs345454260	-	1	-	HGNC	HGNC:10431	-	-	-	-	-	-	-	-
S2	1:2522349	1:2522349-2522349	G	3_prime_UTR_variant	MODIFIER	RPS6KA2	ENSSSCG00000004022	Transcript	ENSSSCT00000049529.3	protein_coding	23/23	-	-	-	5235	-	-	-	-	rs345454260	-	1	-	HGNC	HGNC:10431	-	-	-	-	-	-	-	-
S2	1:2522349	1:2522349-2522349	G	3_prime_UTR_variant	MODIFIER	RPS6KA2	ENSSSCG00000004022	Transcript	ENSSSCT00000052370.3	protein_coding	19/19	-	-	-	4804	-	-	-	-	rs345454260	-	1	-	HGNC	HGNC:10431	-	-	-	-	-	-	-	-
S2	1:2522349	1:2522349-2522349	G	3_prime_UTR_variant	MODIFIER	RPS6KA2	ENSSSCG00000004022	Transcript	ENSSSCT00000058943.3	protein_coding	23/23	-	-	-	5182	-	-	-	-	rs345454260	-	1	-	HGNC	HGNC:10431	-	-	-	A1	-	-	-	-
S2	1:2522349	1:2522349-2522349	G	3_prime_UTR_variant	MODIFIER	RPS6KA2	ENSSSCG00000004022	Transcript	ENSSSCT00000061934.3	protein_coding	23/23	-	-	-	4807	-	-	-	-	rs345454260	-	1	-	HGNC	HGNC:10431	-	-	-	P4	-	-	-	-
S2	1:2522349	1:2522349-2522349	G	3_prime_UTR_variant	MODIFIER	RPS6KA2	ENSSSCG00000004022	Transcript	ENSSSCT00000078486.2	protein_coding	24/24	-	-	-	5233	-	-	-	-	rs345454260	-	1	-	HGNC	HGNC:10431	-	-	-	-	-	-	-	-
S2	1:2522361	1:2522361-2522361	T	3_prime_UTR_variant	MODIFIER	RPS6KA2	ENSSSCG00000004022	Transcript	ENSSSCT00000004447.5	protein_coding	22/22	-	-	-	5170	-	-	-	-	rs326055378	-	1	-	HGNC	HGNC:10431	-	-	-	-	-	-	-	-
S2	1:2522361	1:2522361-2522361	T	3_prime_UTR_variant	MODIFIER	RPS6KA2	ENSSSCG00000004022	Transcript	ENSSSCT00000041914.3	protein_coding	24/24	-	-	-	5178	-	-	-	-	rs326055378	-	1	-	HGNC	HGNC:10431	-	-	-	-	-	-	-	-
S2	1:2522361	1:2522361-2522361	T	3_prime_UTR_variant	MODIFIER	RPS6KA2	ENSSSCG00000004022	Transcript	ENSSSCT00000044784.3	protein_coding	25/25	-	-	-	5217	-	-	-	-	rs326055378	-	1	-	HGNC	HGNC:10431	-	-	-	-	-	-	-	-
S2	1:2522361	1:2522361-2522361	T	3_prime_UTR_variant	MODIFIER	RPS6KA2	ENSSSCG00000004022	Transcript	ENSSSCT00000049529.3	protein_coding	23/23	-	-	-	5247	-	-	-	-	rs326055378	-	1	-	HGNC	HGNC:10431	-	-	-	-	-	-	-	-
S2	1:2522361	1:2522361-2522361	T	3_prime_UTR_variant	MODIFIER	RPS6KA2	ENSSSCG00000004022	Transcript	ENSSSCT00000052370.3	protein_coding	19/19	-	-	-	4816	-	-	-	-	rs326055378	-	1	-	HGNC	HGNC:10431	-	-	-	-	-	-	-	-
S2	1:2522361	1:2522361-2522361	T	3_prime_UTR_variant	MODIFIER	RPS6KA2	ENSSSCG00000004022	Transcript	ENSSSCT00000058943.3	protein_coding	23/23	-	-	-	5194	-	-	-	-	rs326055378	-	1	-	HGNC	HGNC:10431	-	-	-	A1	-	-	-	-
S2	1:2522361	1:2522361-2522361	T	3_prime_UTR_variant	MODIFIER	RPS6KA2	ENSSSCG00000004022	Transcript	ENSSSCT00000061934.3	protein_coding	23/23	-	-	-	4819	-	-	-	-	rs326055378	-	1	-	HGNC	HGNC:10431	-	-	-	P4	-	-	-	-
S2	1:2522361	1:2522361-2522361	T	3_prime_UTR_variant	MODIFIER	RPS6KA2	ENSSSCG00000004022	Transcript	ENSSSCT00000078486.2	protein_coding	24/24	-	-	-	5245	-	-	-	-	rs326055378	-	1	-	HGNC	HGNC:10431	-	-	-	-	-	-	-	-
S2	1:2542849	1:2542849-2542849	A	intron_variant	MODIFIER	-	ENSSSCG00000032916	Transcript	ENSSSCT00000075149.1	protein_coding	-	2023-03-01	-	-	-	-	-	-	-	rs323509403	-	1	-	-	-	-	-	-	-	-	-	-	-
S2	1:2542849	1:2542849-2542849	A	5_prime_UTR_variant	MODIFIER	-	ENSSSCG00000032916	Transcript	ENSSSCT00000083136.2	protein_coding	2023-04-01	-	-	-	59	-	-	-	-	rs323509403	-	1	-	-	-	-	-	-	-	-	-	-	-
S2	1:2542849	1:2542849-2542849	A	intron_variant	MODIFIER	-	ENSSSCG00000032916	Transcript	ENSSSCT00000091595.2	protein_coding	-	2023-04-01	-	-	-	-	-	-	-	rs323509403	-	1	-	-	-	-	-	-	P1	-	-	-	-
S2	1:2543054	1:2543054-2543054	T	intron_variant	MODIFIER	-	ENSSSCG00000032916	Transcript	ENSSSCT00000075149.1	protein_coding	-	2023-03-01	-	-	-	-	-	-	-	rs342240100	-	1	-	-	-	-	-	-	-	-	-	-	-
S2	1:2543054	1:2543054-2543054	T	5_prime_UTR_variant	MODIFIER	-	ENSSSCG00000032916	Transcript	ENSSSCT00000083136.2	protein_coding	2023-04-01	-	-	-	264	-	-	-	-	rs342240100	-	1	-	-	-	-	-	-	-	-	-	-	-
S2	1:2543054	1:2543054-2543054	T	intron_variant	MODIFIER	-	ENSSSCG00000032916	Transcript	ENSSSCT00000091595.2	protein_coding	-	2023-04-01	-	-	-	-	-	-	-	rs342240100	-	1	-	-	-	-	-	-	P1	-	-	-	-
S2	1:2543055	1:2543055-2543055	A	intron_variant	MODIFIER	-	ENSSSCG00000032916	Transcript	ENSSSCT00000075149.1	protein_coding	-	2023-03-01	-	-	-	-	-	-	-	rs327118136	-	1	-	-	-	-	-	-	-	-	-	-	-
S2	1:2543055	1:2543055-2543055	A	5_prime_UTR_variant	MODIFIER	-	ENSSSCG00000032916	Transcript	ENSSSCT00000083136.2	protein_coding	2023-04-01	-	-	-	265	-	-	-	-	rs327118136	-	1	-	-	-	-	-	-	-	-	-	-	-
S2	1:2543055	1:2543055-2543055	A	intron_variant	MODIFIER	-	ENSSSCG00000032916	Transcript	ENSSSCT00000091595.2	protein_coding	-	2023-04-01	-	-	-	-	-	-	-	rs327118136	-	1	-	-	-	-	-	-	P1	-	-	-	-
S2	1:2546992	1:2546992-2546992	C	intron_variant	MODIFIER	-	ENSSSCG00000032916	Transcript	ENSSSCT00000075149.1	protein_coding	-	2023-03-01	-	-	-	-	-	-	-	rs341731172	-	1	-	-	-	-	-	-	-	-	-	-	-
S2	1:2546992	1:2546992-2546992	C	5_prime_UTR_variant	MODIFIER	-	ENSSSCG00000032916	Transcript	ENSSSCT00000083136.2	protein_coding	2023-04-01	-	-	-	4202	-	-	-	-	rs341731172	-	1	-	-	-	-	-	-	-	-	-	-	-
S2	1:2546992	1:2546992-2546992	C	intron_variant	MODIFIER	-	ENSSSCG00000032916	Transcript	ENSSSCT00000091595.2	protein_coding	-	2023-04-01	-	-	-	-	-	-	-	rs341731172	-	1	-	-	-	-	-	-	P1	-	-	-	-
S2	1:2547835	1:2547835-2547835	C	intron_variant	MODIFIER	-	ENSSSCG00000032916	Transcript	ENSSSCT00000075149.1	protein_coding	-	2023-03-01	-	-	-	-	-	-	-	rs330552129	-	1	-	-	-	-	-	-	-	-	-	-	-
S2	1:2547835	1:2547835-2547835	C	5_prime_UTR_variant	MODIFIER	-	ENSSSCG00000032916	Transcript	ENSSSCT00000083136.2	protein_coding	2023-04-01	-	-	-	5045	-	-	-	-	rs330552129	-	1	-	-	-	-	-	-	-	-	-	-	-
S2	1:2547835	1:2547835-2547835	C	intron_variant	MODIFIER	-	ENSSSCG00000032916	Transcript	ENSSSCT00000091595.2	protein_coding	-	2023-04-01	-	-	-	-	-	-	-	rs330552129	-	1	-	-	-	-	-	-	P1	-	-	-	-
S2	1:37008791	1:37008791-37008791	C	3_prime_UTR_variant	MODIFIER	HINT3	ENSSSCG00000004221	Transcript	ENSSSCT00000064605.3	protein_coding	2023-06-06	-	-	-	1822	-	-	-	-	-	-	-1	-	HGNC	HGNC:18468	-	-	-	P1	-	-	-	-
S2	1:37008793	1:37008793-37008793	C	3_prime_UTR_variant	MODIFIER	HINT3	ENSSSCG00000004221	Transcript	ENSSSCT00000064605.3	protein_coding	2023-06-06	-	-	-	1820	-	-	-	-	-	-	-1	-	HGNC	HGNC:18468	-	-	-	P1	-	-	-	-
S2	1:66464989	1:66464989-66464989	G	3_prime_UTR_variant	MODIFIER	-	ENSSSCG00000038757	Transcript	ENSSSCT00000053219.2	protein_coding	2023-05-04	-	-	-	1306	-	-	-	-	-	-	1	-	-	-	-	-	-	P1	-	-	-	-
S2	1:66465216	1:66465216-66465216	G	3_prime_UTR_variant	MODIFIER	-	ENSSSCG00000038757	Transcript	ENSSSCT00000053219.2	protein_coding	2023-05-04	-	-	-	1533	-	-	-	-	-	-	1	-	-	-	-	-	-	P1	-	-	-	-
S2	1:72403654	1:72403654-72403654	G	downstream_gene_variant	MODIFIER	ATG5	ENSSSCG00000004370	Transcript	ENSSSCT00000004831.5	protein_coding	-	-	-	-	-	-	-	-	-	rs10720747	474	-1	-	HGNC	HGNC:589	-	-	-	-	-	-	-	-
S2	1:72403654	1:72403654-72403654	G	3_prime_UTR_variant	MODIFIER	ATG5	ENSSSCG00000004370	Transcript	ENSSSCT00000065385.3	protein_coding	2023-07-07	-	-	-	2786	-	-	-	-	rs10720747	-	-1	-	HGNC	HGNC:589	-	-	-	-	-	-	-	-
S2	1:72403654	1:72403654-72403654	G	intron_variant	MODIFIER	ATG5	ENSSSCG00000004370	Transcript	ENSSSCT00000067784.2	protein_coding	-	2023-06-06	-	-	-	-	-	-	-	rs10720747	-	-1	-	HGNC	HGNC:589	-	-	-	-	-	-	-	-
S2	1:72403654	1:72403654-72403654	G	3_prime_UTR_variant	MODIFIER	ATG5	ENSSSCG00000004370	Transcript	ENSSSCT00000076567.2	protein_coding	2023-08-08	-	-	-	2929	-	-	-	-	rs10720747	-	-1	-	HGNC	HGNC:589	-	-	-	P1	-	-	-	-
S2	1:72815470	1:72815470-72815470	T	5_prime_UTR_variant	MODIFIER	RTN4IP1	ENSSSCG00000004373	Transcript	ENSSSCT00000004833.5	protein_coding	2023-11-01	-	-	-	33	-	-	-	-	rs337598091	-	-1	-	HGNC	HGNC:18647	-	-	-	-	-	-	-	-
S2	1:72815470	1:72815470-72815470	T	5_prime_UTR_variant	MODIFIER	RTN4IP1	ENSSSCG00000004373	Transcript	ENSSSCT00000004834.3	protein_coding	2023-09-01	-	-	-	71	-	-	-	-	rs337598091	-	-1	-	HGNC	HGNC:18647	-	-	-	-	-	-	-	-
S2	1:72815470	1:72815470-72815470	T	5_prime_UTR_variant	MODIFIER	RTN4IP1	ENSSSCG00000004373	Transcript	ENSSSCT00000026870.4	protein_coding	2023-11-01	-	-	-	71	-	-	-	-	rs337598091	-	-1	-	HGNC	HGNC:18647	-	-	-	P1	-	-	-	-
S2	1:72815470	1:72815470-72815470	T	5_prime_UTR_variant	MODIFIER	RTN4IP1	ENSSSCG00000004373	Transcript	ENSSSCT00000036990.3	protein_coding	2023-09-01	-	-	-	70	-	-	-	-	rs337598091	-	-1	-	HGNC	HGNC:18647	-	-	-	-	-	-	-	-
S2	1:72815470	1:72815470-72815470	T	upstream_gene_variant	MODIFIER	QRSL1	ENSSSCG00000004374	Transcript	ENSSSCT00000041310.3	protein_coding	-	-	-	-	-	-	-	-	-	rs337598091	143	1	-	HGNC	HGNC:21020	-	-	-	P1	-	-	-	-
S2	1:72815470	1:72815470-72815470	T	5_prime_UTR_variant	MODIFIER	RTN4IP1	ENSSSCG00000004373	Transcript	ENSSSCT00000048689.3	protein_coding	2023-08-01	-	-	-	70	-	-	-	-	rs337598091	-	-1	-	HGNC	HGNC:18647	-	-	-	-	-	-	-	-
S2	1:72815470	1:72815470-72815470	T	5_prime_UTR_variant	MODIFIER	RTN4IP1	ENSSSCG00000004373	Transcript	ENSSSCT00000070099.2	protein_coding	2023-05-01	-	-	-	71	-	-	-	-	rs337598091	-	-1	-	HGNC	HGNC:18647	-	-	-	-	-	-	-	-
S2	1:72815470	1:72815470-72815470	T	5_prime_UTR_variant	MODIFIER	RTN4IP1	ENSSSCG00000004373	Transcript	ENSSSCT00000074488.2	protein_coding	2023-09-01	-	-	-	70	-	-	-	-	rs337598091	-	-1	-	HGNC	HGNC:18647	-	-	-	-	-	-	-	-
S2	1:72815654	1:72815654-72815654	C	upstream_gene_variant	MODIFIER	RTN4IP1	ENSSSCG00000004373	Transcript	ENSSSCT00000004833.5	protein_coding	-	-	-	-	-	-	-	-	-	rs81283322	152	-1	-	HGNC	HGNC:18647	-	-	-	-	-	-	-	-
S2	1:72815654	1:72815654-72815654	C	upstream_gene_variant	MODIFIER	RTN4IP1	ENSSSCG00000004373	Transcript	ENSSSCT00000004834.3	protein_coding	-	-	-	-	-	-	-	-	-	rs81283322	114	-1	-	HGNC	HGNC:18647	-	-	-	-	-	-	-	-
S2	1:72815654	1:72815654-72815654	C	upstream_gene_variant	MODIFIER	RTN4IP1	ENSSSCG00000004373	Transcript	ENSSSCT00000026870.4	protein_coding	-	-	-	-	-	-	-	-	-	rs81283322	114	-1	-	HGNC	HGNC:18647	-	-	-	P1	-	-	-	-
S2	1:72815654	1:72815654-72815654	C	upstream_gene_variant	MODIFIER	RTN4IP1	ENSSSCG00000004373	Transcript	ENSSSCT00000036990.3	protein_coding	-	-	-	-	-	-	-	-	-	rs81283322	115	-1	-	HGNC	HGNC:18647	-	-	-	-	-	-	-	-
S2	1:72815654	1:72815654-72815654	C	5_prime_UTR_variant	MODIFIER	QRSL1	ENSSSCG00000004374	Transcript	ENSSSCT00000041310.3	protein_coding	2023-12-01	-	-	-	42	-	-	-	-	rs81283322	-	1	-	HGNC	HGNC:21020	-	-	-	P1	-	-	-	-
S2	1:72815654	1:72815654-72815654	C	upstream_gene_variant	MODIFIER	RTN4IP1	ENSSSCG00000004373	Transcript	ENSSSCT00000048689.3	protein_coding	-	-	-	-	-	-	-	-	-	rs81283322	115	-1	-	HGNC	HGNC:18647	-	-	-	-	-	-	-	-
S2	1:72815654	1:72815654-72815654	C	upstream_gene_variant	MODIFIER	RTN4IP1	ENSSSCG00000004373	Transcript	ENSSSCT00000070099.2	protein_coding	-	-	-	-	-	-	-	-	-	rs81283322	114	-1	-	HGNC	HGNC:18647	-	-	-	-	-	-	-	-
S2	1:72815654	1:72815654-72815654	C	upstream_gene_variant	MODIFIER	RTN4IP1	ENSSSCG00000004373	Transcript	ENSSSCT00000074488.2	protein_coding	-	-	-	-	-	-	-	-	-	rs81283322	115	-1	-	HGNC	HGNC:18647	-	-	-	-	-	-	-	-
S2	1:72821656	1:72821656-72821656	C	synonymous_variant	LOW	QRSL1	ENSSSCG00000004374	Transcript	ENSSSCT00000041310.3	protein_coding	2023-12-02	-	-	-	211	93	31	I	atT/atC	rs320114869	-	1	-	HGNC	HGNC:21020	-	-	-	P1	-	-	-	-
S2	1:72834539	1:72834539-72834539	G	missense_variant	MODERATE	QRSL1	ENSSSCG00000004374	Transcript	ENSSSCT00000041310.3	protein_coding	2023-12-08	-	-	-	999	881	294	Q/R	cAa/cGa	rs81218519	-	1	-	HGNC	HGNC:21020	-	-	-	P1	tolerated(0.19)	-	-	-
S2	1:72835324	1:72835324-72835324	G	synonymous_variant	LOW	QRSL1	ENSSSCG00000004374	Transcript	ENSSSCT00000041310.3	protein_coding	2023-12-09	-	-	-	1252	1134	378	S	tcC/tcG	rs81218520	-	1	-	HGNC	HGNC:21020	-	-	-	P1	-	-	-	-
S2	1:108995119	1:108995119-108995119	T	downstream_gene_variant	MODIFIER	TPM1	ENSSSCG00000004570	Transcript	ENSSSCT00000005049.5	protein_coding	-	-	-	-	-	-	-	-	-	-	1057	-1	-	HGNC	HGNC:12010	-	-	-	-	-	-	-	-
S2	1:108995119	1:108995119-108995119	T	intron_variant	MODIFIER	TPM1	ENSSSCG00000004570	Transcript	ENSSSCT00000038839.3	protein_coding	-	2023-09-08	-	-	-	-	-	-	-	-	-	-1	-	HGNC	HGNC:12010	-	-	-	A1	-	-	-	-
S2	1:108995119	1:108995119-108995119	T	intron_variant	MODIFIER	TPM1	ENSSSCG00000004570	Transcript	ENSSSCT00000050713.3	protein_coding	-	2023-10-10	-	-	-	-	-	-	-	-	-	-1	-	HGNC	HGNC:12010	-	-	-	-	-	-	-	-
S2	1:268214055	1:268214055-268214055	C	stop_lost	HIGH	PTRH1	ENSSSCG00000005615	Transcript	ENSSSCT00000073852.1	protein_coding	45020	-	-	-	556	530	177	*/W	tAg/tGg	-	-	-1	-	EntrezGene	-	-	-	-	-	-	-	-	-
S2	1:108995119	1:108995119-108995119	T	intron_variant	MODIFIER	TPM1	ENSSSCG00000004570	Transcript	ENSSSCT00000065037.3	protein_coding	-	2023-11-11	-	-	-	-	-	-	-	-	-	-1	-	HGNC	HGNC:12010	-	-	-	-	-	-	-	-
S2	1:108995119	1:108995119-108995119	T	splice_donor_variant	HIGH	TPM1	ENSSSCG00000004570	Transcript	ENSSSCT00000071412.1	protein_coding	-	2023-07-07	-	-	-	-	-	-	-	-	-	-1	-	HGNC	HGNC:12010	-	-	-	-	-	-	-	-
S2	1:108995119	1:108995119-108995119	T	downstream_gene_variant	MODIFIER	TPM1	ENSSSCG00000004570	Transcript	ENSSSCT00000071569.2	protein_coding	-	-	-	-	-	-	-	-	-	-	717	-1	-	HGNC	HGNC:12010	-	-	-	-	-	-	-	-
S2	3:31433706	3:31433706-31433706	G	stop_lost	HIGH	-	ENSSSCG00000045157	Transcript	ENSSSCT00000067033.1	protein_coding	44959	-	-	-	5197	121	41	*/Q	Tag/Cag	-	-	-1	-	-	-	-	-	-	P1	-	-	-	-
S2	1:108995119	1:108995119-108995119	T	intron_variant	MODIFIER	TPM1	ENSSSCG00000004570	Transcript	ENSSSCT00000103305.1	protein_coding	-	2023-08-08	-	-	-	-	-	-	-	-	-	-1	-	HGNC	HGNC:12010	-	-	-	-	-	-	-	-
S2	1:111481825	1:111481825-111481825	G	downstream_gene_variant	MODIFIER	RORA	ENSSSCG00000004576	Transcript	ENSSSCT00000005055.5	protein_coding	-	-	-	-	-	-	-	-	-	rs326390593	4719	1	-	HGNC	HGNC:10258	-	-	-	-	-	-	-	-
S2	1:111481825	1:111481825-111481825	G	downstream_gene_variant	MODIFIER	RORA	ENSSSCG00000004576	Transcript	ENSSSCT00000057944.2	protein_coding	-	-	-	-	-	-	-	-	-	rs326390593	4122	1	-	HGNC	HGNC:10258	-	-	-	P1	-	-	-	-
S2	1:111481825	1:111481825-111481825	G	downstream_gene_variant	MODIFIER	RORA	ENSSSCG00000004576	Transcript	ENSSSCT00000080573.2	protein_coding	-	-	-	-	-	-	-	-	-	rs326390593	4122	1	-	HGNC	HGNC:10258	-	-	-	-	-	-	-	-
S2	1:111481825	1:111481825-111481825	G	downstream_gene_variant	MODIFIER	RORA	ENSSSCG00000004576	Transcript	ENSSSCT00000083166.1	protein_coding	-	-	-	-	-	-	-	-	-	rs326390593	4122	1	-	HGNC	HGNC:10258	-	-	-	-	-	-	-	-
S2	1:112815810	1:112815810-112815810	G	synonymous_variant	LOW	MYO1E	ENSSSCG00000004587	Transcript	ENSSSCT00000063902.3	protein_coding	2027-07-01	-	-	-	720	627	209	R	agA/agG	-	-	1	-	HGNC	HGNC:7599	-	-	-	-	-	-	-	-
S2	1:112815810	1:112815810-112815810	G	synonymous_variant	LOW	MYO1E	ENSSSCG00000004587	Transcript	ENSSSCT00000076955.1	protein_coding	2029-08-01	-	-	-	1125	759	253	R	agA/agG	-	-	1	-	HGNC	HGNC:7599	-	-	-	P1	-	-	-	-
S2	1:112815810	1:112815810-112815810	G	synonymous_variant	LOW	MYO1E	ENSSSCG00000004587	Transcript	ENSSSCT00000088211.1	protein_coding	2026-06-01	-	-	-	720	525	175	R	agA/agG	-	-	1	-	HGNC	HGNC:7599	-	-	-	-	-	-	-	-
S2	1:112844176	1:112844176-112844176	C	synonymous_variant	LOW	MYO1E	ENSSSCG00000004587	Transcript	ENSSSCT00000063902.3	protein_coding	16/27	-	-	-	1710	1617	539	Y	taT/taC	rs327074608	-	1	-	HGNC	HGNC:7599	-	-	-	-	-	-	-	-
S2	1:112844176	1:112844176-112844176	C	synonymous_variant	LOW	MYO1E	ENSSSCG00000004587	Transcript	ENSSSCT00000076955.1	protein_coding	17/29	-	-	-	2115	1749	583	Y	taT/taC	rs327074608	-	1	-	HGNC	HGNC:7599	-	-	-	P1	-	-	-	-
S2	1:112844176	1:112844176-112844176	C	synonymous_variant	LOW	MYO1E	ENSSSCG00000004587	Transcript	ENSSSCT00000088211.1	protein_coding	15/26	-	-	-	1710	1515	505	Y	taT/taC	rs327074608	-	1	-	HGNC	HGNC:7599	-	-	-	-	-	-	-	-
S2	1:113131172	1:113131172-113131172	T	synonymous_variant	LOW	SLTM	ENSSSCG00000004592	Transcript	ENSSSCT00000005071.5	protein_coding	21/22	-	-	-	3499	3192	1064	P	ccC/ccT	rs329594819	-	1	-	HGNC	HGNC:20709	-	-	-	A2	-	-	-	-
S2	1:113131172	1:113131172-113131172	T	synonymous_variant	LOW	SLTM	ENSSSCG00000004592	Transcript	ENSSSCT00000005073.4	protein_coding	22/23	-	-	-	3619	3312	1104	P	ccC/ccT	rs329594819	-	1	-	HGNC	HGNC:20709	-	-	-	P4	-	-	-	-
S2	1:113131172	1:113131172-113131172	T	synonymous_variant	LOW	SLTM	ENSSSCG00000004592	Transcript	ENSSSCT00000037087.3	protein_coding	20/21	-	-	-	2776	2607	869	P	ccC/ccT	rs329594819	-	1	-	HGNC	HGNC:20709	-	-	-	-	-	-	-	-
S2	1:113131172	1:113131172-113131172	T	synonymous_variant	LOW	SLTM	ENSSSCG00000004592	Transcript	ENSSSCT00000039763.3	protein_coding	18/19	-	-	-	2671	2544	848	P	ccC/ccT	rs329594819	-	1	-	HGNC	HGNC:20709	-	-	-	A2	-	-	-	-
S2	1:113131172	1:113131172-113131172	T	downstream_gene_variant	MODIFIER	SLTM	ENSSSCG00000004592	Transcript	ENSSSCT00000043725.2	protein_coding	-	-	-	-	-	-	-	-	-	rs329594819	4762	1	-	HGNC	HGNC:20709	-	-	-	A2	-	-	-	-
S2	1:113131172	1:113131172-113131172	T	synonymous_variant	LOW	SLTM	ENSSSCG00000004592	Transcript	ENSSSCT00000052540.3	protein_coding	19/20	-	-	-	2691	2691	897	P	ccC/ccT	rs329594819	-	1	-	HGNC	HGNC:20709	-	-	-	-	-	-	-	-
S2	1:113131172	1:113131172-113131172	T	synonymous_variant	LOW	SLTM	ENSSSCG00000004592	Transcript	ENSSSCT00000086226.2	protein_coding	20/21	-	-	-	3475	3168	1056	P	ccC/ccT	rs329594819	-	1	-	HGNC	HGNC:20709	-	-	-	A2	-	-	-	-
S2	1:113131172	1:113131172-113131172	T	synonymous_variant	LOW	SLTM	ENSSSCG00000004592	Transcript	ENSSSCT00000087362.2	protein_coding	21/22	-	-	-	3571	3264	1088	P	ccC/ccT	rs329594819	-	1	-	HGNC	HGNC:20709	-	-	-	A2	-	-	-	-
S2	1:113172092	1:113172092-113172092	A	downstream_gene_variant	MODIFIER	MINDY2	ENSSSCG00000024131	Transcript	ENSSSCT00000022531.4	protein_coding	-	-	-	-	-	-	-	-	-	rs338941305	4131	-1	-	HGNC	HGNC:26954	-	-	-	P4	-	-	-	-
S2	1:113172092	1:113172092-113172092	A	downstream_gene_variant	MODIFIER	MINDY2	ENSSSCG00000024131	Transcript	ENSSSCT00000025255.4	protein_coding	-	-	-	-	-	-	-	-	-	rs338941305	4131	-1	-	HGNC	HGNC:26954	-	-	-	A2	-	-	-	-
S2	1:113172092	1:113172092-113172092	A	non_coding_transcript_exon_variant	MODIFIER	-	ENSSSCG00000059422	Transcript	ENSSSCT00000096113.1	lncRNA	2023-01-01	-	-	-	3413	-	-	-	-	rs338941305	-	1	-	-	-	-	-	-	-	-	-	-	-
S2	1:113172092	1:113172092-113172092	A	non_coding_transcript_exon_variant	MODIFIER	-	ENSSSCG00000055290	Transcript	ENSSSCT00000096723.1	lncRNA	2023-01-01	-	-	-	3441	-	-	-	-	rs338941305	-	-1	-	-	-	-	-	-	-	-	-	-	-
S2	1:113172092	1:113172092-113172092	A	upstream_gene_variant	MODIFIER	-	ENSSSCG00000061963	Transcript	ENSSSCT00000101939.1	lncRNA	-	-	-	-	-	-	-	-	-	rs338941305	2871	-1	-	-	-	-	-	-	-	-	-	-	-
S2	1:113175473	1:113175473-113175473	G	downstream_gene_variant	MODIFIER	MINDY2	ENSSSCG00000024131	Transcript	ENSSSCT00000022531.4	protein_coding	-	-	-	-	-	-	-	-	-	rs3475200636	750	-1	-	HGNC	HGNC:26954	-	-	-	P4	-	-	-	-
S2	1:113175473	1:113175473-113175473	G	downstream_gene_variant	MODIFIER	MINDY2	ENSSSCG00000024131	Transcript	ENSSSCT00000025255.4	protein_coding	-	-	-	-	-	-	-	-	-	rs3475200636	750	-1	-	HGNC	HGNC:26954	-	-	-	A2	-	-	-	-
S2	1:113175473	1:113175473-113175473	G	downstream_gene_variant	MODIFIER	-	ENSSSCG00000059422	Transcript	ENSSSCT00000096113.1	lncRNA	-	-	-	-	-	-	-	-	-	rs3475200636	2411	1	-	-	-	-	-	-	-	-	-	-	-
S2	1:113175473	1:113175473-113175473	G	non_coding_transcript_exon_variant	MODIFIER	-	ENSSSCG00000055290	Transcript	ENSSSCT00000096723.1	lncRNA	2023-01-01	-	-	-	60	-	-	-	-	rs3475200636	-	-1	-	-	-	-	-	-	-	-	-	-	-
S2	1:116319066	1:116319066-116319066	C	synonymous_variant	LOW	PYGO1	ENSSSCG00000004607	Transcript	ENSSSCT00000005088.5	protein_coding	2023-03-03	-	-	-	1638	996	332	H	caT/caC	rs330837227	-	1	-	HGNC	HGNC:30256	-	-	-	P1	-	-	-	-
S2	1:116319066	1:116319066-116319066	C	synonymous_variant	LOW	PYGO1	ENSSSCG00000004607	Transcript	ENSSSCT00000068573.2	protein_coding	2023-03-03	-	-	-	996	996	332	H	caT/caC	rs330837227	-	1	-	HGNC	HGNC:30256	-	-	-	-	-	-	-	-
S2	1:116319066	1:116319066-116319066	C	upstream_gene_variant	MODIFIER	-	ENSSSCG00000059103	Transcript	ENSSSCT00000094885.1	lncRNA	-	-	-	-	-	-	-	-	-	rs330837227	3313	1	-	-	-	-	-	-	-	-	-	-	-
S2	1:121133570	1:121133570-121133570	G	3_prime_UTR_variant	MODIFIER	SPPL2A	ENSSSCG00000004635	Transcript	ENSSSCT00000005120.5	protein_coding	17/17	-	-	-	5325	-	-	-	-	rs710956809	-	1	-	HGNC	HGNC:30227	-	-	-	A2	-	-	-	-
S2	1:121133570	1:121133570-121133570	G	downstream_gene_variant	MODIFIER	SPPL2A	ENSSSCG00000004635	Transcript	ENSSSCT00000058029.3	protein_coding	-	-	-	-	-	-	-	-	-	rs710956809	1330	1	-	HGNC	HGNC:30227	-	-	-	-	-	-	-	-
S2	1:121133570	1:121133570-121133570	G	intron_variant	MODIFIER	SPPL2A	ENSSSCG00000004635	Transcript	ENSSSCT00000059371.3	protein_coding	-	15/15	-	-	-	-	-	-	-	rs710956809	-	1	-	HGNC	HGNC:30227	-	-	-	P4	-	-	-	-
S2	1:121133570	1:121133570-121133570	G	intron_variant	MODIFIER	SPPL2A	ENSSSCG00000004635	Transcript	ENSSSCT00000071136.2	protein_coding	-	16/16	-	-	-	-	-	-	-	rs710956809	-	1	-	HGNC	HGNC:30227	-	-	-	A2	-	-	-	-
S2	1:121133570	1:121133570-121133570	G	downstream_gene_variant	MODIFIER	SPPL2A	ENSSSCG00000004635	Transcript	ENSSSCT00000088498.2	protein_coding	-	-	-	-	-	-	-	-	-	rs710956809	803	1	-	HGNC	HGNC:30227	-	-	-	-	-	-	-	-
S2	1:121133570	1:121133570-121133570	G	intron_variant	MODIFIER	SPPL2A	ENSSSCG00000004635	Transcript	ENSSSCT00000093749.1	protein_coding	-	15/15	-	-	-	-	-	-	-	rs710956809	-	1	-	HGNC	HGNC:30227	-	-	-	A2	-	-	-	-
S2	1:126166148	1:126166148-126166148	C	downstream_gene_variant	MODIFIER	BLOC1S6	ENSSSCG00000037384	Transcript	ENSSSCT00000029227.4	protein_coding	-	-	-	-	-	-	-	-	-	-	1970	-1	-	EntrezGene	-	-	-	-	-	-	-	-	-
S2	1:126166148	1:126166148-126166148	C	3_prime_UTR_variant	MODIFIER	BLOC1S6	ENSSSCG00000037384	Transcript	ENSSSCT00000047121.2	protein_coding	2023-06-06	-	-	-	3703	-	-	-	-	-	-	-1	-	EntrezGene	-	-	-	-	-	-	-	-	-
S2	1:126166148	1:126166148-126166148	C	3_prime_UTR_variant	MODIFIER	BLOC1S6	ENSSSCG00000037384	Transcript	ENSSSCT00000083253.2	protein_coding	2023-06-06	-	-	-	3446	-	-	-	-	-	-	-1	-	EntrezGene	-	-	-	-	P1	-	-	-	-
S2	1:126167398	1:126167398-126167398	C	downstream_gene_variant	MODIFIER	BLOC1S6	ENSSSCG00000037384	Transcript	ENSSSCT00000029227.4	protein_coding	-	-	-	-	-	-	-	-	-	-	720	-1	-	EntrezGene	-	-	-	-	-	-	-	-	-
S2	1:126167398	1:126167398-126167398	C	3_prime_UTR_variant	MODIFIER	BLOC1S6	ENSSSCG00000037384	Transcript	ENSSSCT00000047121.2	protein_coding	2023-06-06	-	-	-	2453	-	-	-	-	-	-	-1	-	EntrezGene	-	-	-	-	-	-	-	-	-
S2	1:126167398	1:126167398-126167398	C	3_prime_UTR_variant	MODIFIER	BLOC1S6	ENSSSCG00000037384	Transcript	ENSSSCT00000083253.2	protein_coding	2023-06-05	-	-	-	2275	-	-	-	-	-	-	-1	-	EntrezGene	-	-	-	-	P1	-	-	-	-
S2	1:158326715	1:158326715-158326715	G	3_prime_UTR_variant	MODIFIER	KDSR	ENSSSCG00000025744	Transcript	ENSSSCT00000031522.3	protein_coding	2023-10-10	-	-	-	2334	-	-	-	-	-	-	1	-	HGNC	HGNC:4021	-	-	-	P1	-	-	-	-
S2	1:158326715	1:158326715-158326715	G	3_prime_UTR_variant	MODIFIER	KDSR	ENSSSCG00000025744	Transcript	ENSSSCT00000039219.3	protein_coding	2023-09-09	-	-	-	2277	-	-	-	-	-	-	1	-	HGNC	HGNC:4021	-	-	-	-	-	-	-	-
S2	1:158326715	1:158326715-158326715	G	downstream_gene_variant	MODIFIER	KDSR	ENSSSCG00000025744	Transcript	ENSSSCT00000068024.2	protein_coding	-	-	-	-	-	-	-	-	-	-	101	1	-	HGNC	HGNC:4021	-	-	-	-	-	-	-	-
S2	1:158326715	1:158326715-158326715	G	3_prime_UTR_variant	MODIFIER	KDSR	ENSSSCG00000025744	Transcript	ENSSSCT00000076201.1	protein_coding	2023-09-09	-	-	-	2142	-	-	-	-	-	-	1	-	HGNC	HGNC:4021	-	-	-	-	-	-	-	-
S2	1:158327902	1:158327902-158327902	G	3_prime_UTR_variant	MODIFIER	KDSR	ENSSSCG00000025744	Transcript	ENSSSCT00000031522.3	protein_coding	2023-10-10	-	-	-	3521	-	-	-	-	-	-	1	-	HGNC	HGNC:4021	-	-	-	P1	-	-	-	-
S2	1:158327902	1:158327902-158327902	G	3_prime_UTR_variant	MODIFIER	KDSR	ENSSSCG00000025744	Transcript	ENSSSCT00000039219.3	protein_coding	2023-09-09	-	-	-	3464	-	-	-	-	-	-	1	-	HGNC	HGNC:4021	-	-	-	-	-	-	-	-
S2	1:158327902	1:158327902-158327902	G	downstream_gene_variant	MODIFIER	KDSR	ENSSSCG00000025744	Transcript	ENSSSCT00000068024.2	protein_coding	-	-	-	-	-	-	-	-	-	-	1288	1	-	HGNC	HGNC:4021	-	-	-	-	-	-	-	-
S2	1:158327902	1:158327902-158327902	G	3_prime_UTR_variant	MODIFIER	KDSR	ENSSSCG00000025744	Transcript	ENSSSCT00000076201.1	protein_coding	2023-09-09	-	-	-	3329	-	-	-	-	-	-	1	-	HGNC	HGNC:4021	-	-	-	-	-	-	-	-
S2	1:161878386	1:161878386-161878386	C	3_prime_UTR_variant	MODIFIER	ZNF532	ENSSSCG00000034704	Transcript	ENSSSCT00000005423.5	protein_coding	2023-09-09	-	-	-	5151	-	-	-	-	-	-	-1	-	HGNC	HGNC:30940	-	-	-	-	-	-	-	-
S2	1:161878386	1:161878386-161878386	C	3_prime_UTR_variant	MODIFIER	ZNF532	ENSSSCG00000034704	Transcript	ENSSSCT00000057907.2	protein_coding	2023-08-08	-	-	-	5097	-	-	-	-	-	-	-1	-	HGNC	HGNC:30940	-	-	-	-	-	-	-	-
S2	1:161878386	1:161878386-161878386	C	3_prime_UTR_variant	MODIFIER	ZNF532	ENSSSCG00000034704	Transcript	ENSSSCT00000058237.3	protein_coding	2023-11-11	-	-	-	5621	-	-	-	-	-	-	-1	-	HGNC	HGNC:30940	-	-	-	P1	-	-	-	-
S2	1:161878386	1:161878386-161878386	C	3_prime_UTR_variant	MODIFIER	ZNF532	ENSSSCG00000034704	Transcript	ENSSSCT00000062940.3	protein_coding	2023-08-08	-	-	-	5043	-	-	-	-	-	-	-1	-	HGNC	HGNC:30940	-	-	-	-	-	-	-	-
S2	1:161878609	1:161878609-161878609	G	3_prime_UTR_variant	MODIFIER	ZNF532	ENSSSCG00000034704	Transcript	ENSSSCT00000005423.5	protein_coding	2023-09-09	-	-	-	4928	-	-	-	-	-	-	-1	-	HGNC	HGNC:30940	-	-	-	-	-	-	-	-
S2	1:161878609	1:161878609-161878609	G	3_prime_UTR_variant	MODIFIER	ZNF532	ENSSSCG00000034704	Transcript	ENSSSCT00000057907.2	protein_coding	2023-08-08	-	-	-	4874	-	-	-	-	-	-	-1	-	HGNC	HGNC:30940	-	-	-	-	-	-	-	-
S2	1:161878609	1:161878609-161878609	G	3_prime_UTR_variant	MODIFIER	ZNF532	ENSSSCG00000034704	Transcript	ENSSSCT00000058237.3	protein_coding	2023-11-11	-	-	-	5398	-	-	-	-	-	-	-1	-	HGNC	HGNC:30940	-	-	-	P1	-	-	-	-
S2	1:161878609	1:161878609-161878609	G	3_prime_UTR_variant	MODIFIER	ZNF532	ENSSSCG00000034704	Transcript	ENSSSCT00000062940.3	protein_coding	2023-08-08	-	-	-	4820	-	-	-	-	-	-	-1	-	HGNC	HGNC:30940	-	-	-	-	-	-	-	-
S2	1:161878868	1:161878868-161878868	T	3_prime_UTR_variant	MODIFIER	ZNF532	ENSSSCG00000034704	Transcript	ENSSSCT00000005423.5	protein_coding	2023-09-09	-	-	-	4669	-	-	-	-	-	-	-1	-	HGNC	HGNC:30940	-	-	-	-	-	-	-	-
S2	1:161878868	1:161878868-161878868	T	3_prime_UTR_variant	MODIFIER	ZNF532	ENSSSCG00000034704	Transcript	ENSSSCT00000057907.2	protein_coding	2023-08-08	-	-	-	4615	-	-	-	-	-	-	-1	-	HGNC	HGNC:30940	-	-	-	-	-	-	-	-
S2	1:161878868	1:161878868-161878868	T	3_prime_UTR_variant	MODIFIER	ZNF532	ENSSSCG00000034704	Transcript	ENSSSCT00000058237.3	protein_coding	2023-11-11	-	-	-	5139	-	-	-	-	-	-	-1	-	HGNC	HGNC:30940	-	-	-	P1	-	-	-	-
S2	1:161878868	1:161878868-161878868	T	3_prime_UTR_variant	MODIFIER	ZNF532	ENSSSCG00000034704	Transcript	ENSSSCT00000062940.3	protein_coding	2023-08-08	-	-	-	4561	-	-	-	-	-	-	-1	-	HGNC	HGNC:30940	-	-	-	-	-	-	-	-
S2	1:161879949	1:161879949-161879949	T	synonymous_variant	LOW	ZNF532	ENSSSCG00000034704	Transcript	ENSSSCT00000005423.5	protein_coding	2023-09-09	-	-	-	3588	3588	1196	R	cgC/cgA	-	-	-1	-	HGNC	HGNC:30940	-	-	-	-	-	-	-	-
S2	1:161879949	1:161879949-161879949	T	synonymous_variant	LOW	ZNF532	ENSSSCG00000034704	Transcript	ENSSSCT00000057907.2	protein_coding	2023-08-08	-	-	-	3534	3534	1178	R	cgC/cgA	-	-	-1	-	HGNC	HGNC:30940	-	-	-	-	-	-	-	-
S2	1:161879949	1:161879949-161879949	T	synonymous_variant	LOW	ZNF532	ENSSSCG00000034704	Transcript	ENSSSCT00000058237.3	protein_coding	2023-11-11	-	-	-	4058	3645	1215	R	cgC/cgA	-	-	-1	-	HGNC	HGNC:30940	-	-	-	P1	-	-	-	-
S2	1:161879949	1:161879949-161879949	T	synonymous_variant	LOW	ZNF532	ENSSSCG00000034704	Transcript	ENSSSCT00000062940.3	protein_coding	2023-08-08	-	-	-	3480	3480	1160	R	cgC/cgA	-	-	-1	-	HGNC	HGNC:30940	-	-	-	-	-	-	-	-
S2	1:161882083	1:161882083-161882083	T	synonymous_variant	LOW	ZNF532	ENSSSCG00000034704	Transcript	ENSSSCT00000005423.5	protein_coding	2023-09-08	-	-	-	3369	3369	1123	K	aaG/aaA	-	-	-1	-	HGNC	HGNC:30940	-	-	-	-	-	-	-	-
S2	1:161882083	1:161882083-161882083	T	synonymous_variant	LOW	ZNF532	ENSSSCG00000034704	Transcript	ENSSSCT00000057907.2	protein_coding	2023-08-07	-	-	-	3315	3315	1105	K	aaG/aaA	-	-	-1	-	HGNC	HGNC:30940	-	-	-	-	-	-	-	-
S2	1:161882083	1:161882083-161882083	T	synonymous_variant	LOW	ZNF532	ENSSSCG00000034704	Transcript	ENSSSCT00000058237.3	protein_coding	2023-11-10	-	-	-	3839	3426	1142	K	aaG/aaA	-	-	-1	-	HGNC	HGNC:30940	-	-	-	P1	-	-	-	-
S2	1:161882083	1:161882083-161882083	T	synonymous_variant	LOW	ZNF532	ENSSSCG00000034704	Transcript	ENSSSCT00000062940.3	protein_coding	2023-08-07	-	-	-	3261	3261	1087	K	aaG/aaA	-	-	-1	-	HGNC	HGNC:30940	-	-	-	-	-	-	-	-
S2	1:161937115	1:161937115-161937115	G	synonymous_variant	LOW	ZNF532	ENSSSCG00000034704	Transcript	ENSSSCT00000005423.5	protein_coding	2023-09-02	-	-	-	2169	2169	723	G	ggG/ggC	-	-	-1	-	HGNC	HGNC:30940	-	-	-	-	-	-	-	-
S2	1:161937115	1:161937115-161937115	G	synonymous_variant	LOW	ZNF532	ENSSSCG00000034704	Transcript	ENSSSCT00000057907.2	protein_coding	2023-08-01	-	-	-	2130	2130	710	G	ggG/ggC	-	-	-1	-	HGNC	HGNC:30940	-	-	-	-	-	-	-	-
S2	1:161937115	1:161937115-161937115	G	synonymous_variant	LOW	ZNF532	ENSSSCG00000034704	Transcript	ENSSSCT00000058237.3	protein_coding	2023-11-04	-	-	-	2570	2157	719	G	ggG/ggC	-	-	-1	-	HGNC	HGNC:30940	-	-	-	P1	-	-	-	-
S2	1:161937115	1:161937115-161937115	G	synonymous_variant	LOW	ZNF532	ENSSSCG00000034704	Transcript	ENSSSCT00000062940.3	protein_coding	2023-08-02	-	-	-	2169	2169	723	G	ggG/ggC	-	-	-1	-	HGNC	HGNC:30940	-	-	-	-	-	-	-	-
S2	1:161938348	1:161938348-161938348	T	synonymous_variant	LOW	ZNF532	ENSSSCG00000034704	Transcript	ENSSSCT00000005423.5	protein_coding	2023-09-02	-	-	-	936	936	312	P	ccG/ccA	-	-	-1	-	HGNC	HGNC:30940	-	-	-	-	-	-	-	-
S2	1:161938348	1:161938348-161938348	T	synonymous_variant	LOW	ZNF532	ENSSSCG00000034704	Transcript	ENSSSCT00000057907.2	protein_coding	2023-08-01	-	-	-	897	897	299	P	ccG/ccA	-	-	-1	-	HGNC	HGNC:30940	-	-	-	-	-	-	-	-
S2	1:161938348	1:161938348-161938348	T	synonymous_variant	LOW	ZNF532	ENSSSCG00000034704	Transcript	ENSSSCT00000058237.3	protein_coding	2023-11-04	-	-	-	1337	924	308	P	ccG/ccA	-	-	-1	-	HGNC	HGNC:30940	-	-	-	P1	-	-	-	-
S2	1:161938348	1:161938348-161938348	T	synonymous_variant	LOW	ZNF532	ENSSSCG00000034704	Transcript	ENSSSCT00000062940.3	protein_coding	2023-08-02	-	-	-	936	936	312	P	ccG/ccA	-	-	-1	-	HGNC	HGNC:30940	-	-	-	-	-	-	-	-
S2	1:108995119	1:108995119-108995119	T	missense_variant	MODERATE	TPM1	ENSSSCG00000004570	Transcript	ENSSSCT00000061453.3	protein_coding	45208	-	-	-	930	852	284	M/I	atG/atA	-	-	-1	-	HGNC	HGNC:12010	-	-	-	P4	tolerated_low_confidence(1)	-	-	-
S2	1:108995119	1:108995119-108995119	T	missense_variant	MODERATE	TPM1	ENSSSCG00000004570	Transcript	ENSSSCT00000096593.1	protein_coding	45271	-	-	-	1391	927	309	M/I	atG/atA	-	-	-1	-	HGNC	HGNC:12010	-	-	-	-	tolerated_low_confidence(0.89)	-	-	-
S2	1:161938479	1:161938479-161938479	C	missense_variant	MODERATE	ZNF532	ENSSSCG00000034704	Transcript	ENSSSCT00000005423.5	protein_coding	45171	-	-	-	805	805	269	M/V	Atg/Gtg	-	-	-1	-	HGNC	HGNC:30940	-	-	-	-	-	-	-	-
S2	1:161938479	1:161938479-161938479	C	missense_variant	MODERATE	ZNF532	ENSSSCG00000034704	Transcript	ENSSSCT00000057907.2	protein_coding	45139	-	-	-	766	766	256	M/V	Atg/Gtg	-	-	-1	-	HGNC	HGNC:30940	-	-	-	-	-	-	-	-
S2	1:161938708	1:161938708-161938708	A	synonymous_variant	LOW	ZNF532	ENSSSCG00000034704	Transcript	ENSSSCT00000005423.5	protein_coding	2023-09-02	-	-	-	576	576	192	L	ctC/ctT	-	-	-1	-	HGNC	HGNC:30940	-	-	-	-	-	-	-	-
S2	1:161938708	1:161938708-161938708	A	synonymous_variant	LOW	ZNF532	ENSSSCG00000034704	Transcript	ENSSSCT00000057907.2	protein_coding	2023-08-01	-	-	-	537	537	179	L	ctC/ctT	-	-	-1	-	HGNC	HGNC:30940	-	-	-	-	-	-	-	-
S2	1:161938708	1:161938708-161938708	A	synonymous_variant	LOW	ZNF532	ENSSSCG00000034704	Transcript	ENSSSCT00000058237.3	protein_coding	2023-11-04	-	-	-	977	564	188	L	ctC/ctT	-	-	-1	-	HGNC	HGNC:30940	-	-	-	P1	-	-	-	-
S2	1:161938708	1:161938708-161938708	A	synonymous_variant	LOW	ZNF532	ENSSSCG00000034704	Transcript	ENSSSCT00000062940.3	protein_coding	2023-08-02	-	-	-	576	576	192	L	ctC/ctT	-	-	-1	-	HGNC	HGNC:30940	-	-	-	-	-	-	-	-
S2	1:161938750	1:161938750-161938750	A	synonymous_variant	LOW	ZNF532	ENSSSCG00000034704	Transcript	ENSSSCT00000005423.5	protein_coding	2023-09-02	-	-	-	534	534	178	A	gcC/gcT	-	-	-1	-	HGNC	HGNC:30940	-	-	-	-	-	-	-	-
S2	1:161938750	1:161938750-161938750	A	synonymous_variant	LOW	ZNF532	ENSSSCG00000034704	Transcript	ENSSSCT00000057907.2	protein_coding	2023-08-01	-	-	-	495	495	165	A	gcC/gcT	-	-	-1	-	HGNC	HGNC:30940	-	-	-	-	-	-	-	-
S2	1:161938750	1:161938750-161938750	A	synonymous_variant	LOW	ZNF532	ENSSSCG00000034704	Transcript	ENSSSCT00000058237.3	protein_coding	2023-11-04	-	-	-	935	522	174	A	gcC/gcT	-	-	-1	-	HGNC	HGNC:30940	-	-	-	P1	-	-	-	-
S2	1:161938750	1:161938750-161938750	A	synonymous_variant	LOW	ZNF532	ENSSSCG00000034704	Transcript	ENSSSCT00000062940.3	protein_coding	2023-08-02	-	-	-	534	534	178	A	gcC/gcT	-	-	-1	-	HGNC	HGNC:30940	-	-	-	-	-	-	-	-
S2	1:162209429	1:162209429-162209429	A	intron_variant	MODIFIER	ALPK2	ENSSSCG00000004918	Transcript	ENSSSCT00000041269.3	protein_coding	-	2023-12-03	-	-	-	-	-	-	-	rs319042584	-	1	-	HGNC	HGNC:20565	-	-	-	P1	-	-	-	-
S2	1:162209447	1:162209447-162209447	G	intron_variant	MODIFIER	ALPK2	ENSSSCG00000004918	Transcript	ENSSSCT00000041269.3	protein_coding	-	2023-12-03	-	-	-	-	-	-	-	rs341525223	-	1	-	HGNC	HGNC:20565	-	-	-	P1	-	-	-	-
S2	1:162209457	1:162209457-162209457	T	intron_variant	MODIFIER	ALPK2	ENSSSCG00000004918	Transcript	ENSSSCT00000041269.3	protein_coding	-	2023-12-03	-	-	-	-	-	-	-	rs329965003	-	1	-	HGNC	HGNC:20565	-	-	-	P1	-	-	-	-
S2	1:165437433	1:165437433-165437433	C	intron_variant	MODIFIER	C15orf61	ENSSSCG00000004954	Transcript	ENSSSCT00000005466.3	protein_coding	-	2023-01-01	-	-	-	-	-	-	-	rs319132016	-	1	-	HGNC	HGNC:34453	-	-	-	P1	-	-	-	-
S2	1:165437451	1:165437451-165437451	T	intron_variant	MODIFIER	C15orf61	ENSSSCG00000004954	Transcript	ENSSSCT00000005466.3	protein_coding	-	2023-01-01	-	-	-	-	-	-	-	rs326798074	-	1	-	HGNC	HGNC:34453	-	-	-	P1	-	-	-	-
S2	1:166596136	1:166596136-166596136	T	synonymous_variant	LOW	CORO2B	ENSSSCG00000004962	Transcript	ENSSSCT00000005474.4	protein_coding	2013-08-01	-	-	-	1093	1023	341	I	atC/atT	rs1112980061	-	1	-	HGNC	HGNC:2256	-	-	-	-	-	-	-	-
S2	1:166596136	1:166596136-166596136	T	synonymous_variant	LOW	CORO2B	ENSSSCG00000004962	Transcript	ENSSSCT00000039054.3	protein_coding	2023-12-07	-	-	-	1079	801	267	I	atC/atT	rs1112980061	-	1	-	HGNC	HGNC:2256	-	-	-	P1	-	-	-	-
S2	1:166596136	1:166596136-166596136	T	synonymous_variant	LOW	CORO2B	ENSSSCG00000004962	Transcript	ENSSSCT00000063026.3	protein_coding	2023-12-07	-	-	-	3500	843	281	I	atC/atT	rs1112980061	-	1	-	HGNC	HGNC:2256	-	-	-	-	-	-	-	-
S2	1:166596136	1:166596136-166596136	T	synonymous_variant	LOW	CORO2B	ENSSSCG00000004962	Transcript	ENSSSCT00000069283.2	protein_coding	2023-12-07	-	-	-	981	981	327	I	atC/atT	rs1112980061	-	1	-	HGNC	HGNC:2256	-	-	-	-	-	-	-	-
S2	1:166596136	1:166596136-166596136	T	synonymous_variant	LOW	CORO2B	ENSSSCG00000004962	Transcript	ENSSSCT00000078692.2	protein_coding	2023-12-07	-	-	-	3500	843	281	I	atC/atT	rs1112980061	-	1	-	HGNC	HGNC:2256	-	-	-	-	-	-	-	-
S2	1:182334259	1:182334259-182334259	G	intron_variant	MODIFIER	PSMC6	ENSSSCG00000005038	Transcript	ENSSSCT00000005554.4	protein_coding	-	2023-12-03	-	-	-	-	-	-	-	-	-	1	-	HGNC	HGNC:9553	-	-	-	-	-	-	-	-
S2	1:182334259	1:182334259-182334259	G	intron_variant	MODIFIER	PSMC6	ENSSSCG00000005038	Transcript	ENSSSCT00000053879.2	protein_coding	-	2023-12-03	-	-	-	-	-	-	-	-	-	1	-	HGNC	HGNC:9553	-	-	-	-	-	-	-	-
S2	1:182334259	1:182334259-182334259	G	intron_variant	MODIFIER	PSMC6	ENSSSCG00000005038	Transcript	ENSSSCT00000056381.3	protein_coding	-	2013-04-01	-	-	-	-	-	-	-	-	-	1	-	HGNC	HGNC:9553	-	-	-	P1	-	-	-	-
S2	1:182334259	1:182334259-182334259	G	intron_variant	MODIFIER	PSMC6	ENSSSCG00000005038	Transcript	ENSSSCT00000099636.1	protein_coding	-	2023-11-02	-	-	-	-	-	-	-	-	-	1	-	HGNC	HGNC:9553	-	-	-	-	-	-	-	-
S2	1:189152126	1:189152126-189152126	C	downstream_gene_variant	MODIFIER	PCNX4	ENSSSCG00000005082	Transcript	ENSSSCT00000005601.4	protein_coding	-	-	-	-	-	-	-	-	-	-	258	1	-	HGNC	HGNC:20349	-	-	-	P1	-	-	-	-
S2	1:189152126	1:189152126-189152126	C	3_prime_UTR_variant	MODIFIER	DHRS7	ENSSSCG00000005083	Transcript	ENSSSCT00000005603.5	protein_coding	2023-08-08	-	-	-	2611	-	-	-	-	-	-	-1	-	EntrezGene	-	-	-	-	P1	-	-	-	-
S2	1:189152126	1:189152126-189152126	C	downstream_gene_variant	MODIFIER	PCNX4	ENSSSCG00000005082	Transcript	ENSSSCT00000042041.3	protein_coding	-	-	-	-	-	-	-	-	-	-	253	1	-	HGNC	HGNC:20349	-	-	-	-	-	-	-	-
S2	1:189152126	1:189152126-189152126	C	intron_variant	MODIFIER	DHRS7	ENSSSCG00000005083	Transcript	ENSSSCT00000077244.2	protein_coding	-	2023-06-06	-	-	-	-	-	-	-	-	-	-1	-	EntrezGene	-	-	-	-	-	-	-	-	-
S2	1:189152982	1:189152982-189152982	C	downstream_gene_variant	MODIFIER	PCNX4	ENSSSCG00000005082	Transcript	ENSSSCT00000005601.4	protein_coding	-	-	-	-	-	-	-	-	-	-	1114	1	-	HGNC	HGNC:20349	-	-	-	P1	-	-	-	-
S2	1:189152982	1:189152982-189152982	C	intron_variant	MODIFIER	DHRS7	ENSSSCG00000005083	Transcript	ENSSSCT00000005603.5	protein_coding	-	2023-07-07	-	-	-	-	-	-	-	-	-	-1	-	EntrezGene	-	-	-	-	P1	-	-	-	-
S2	1:189152982	1:189152982-189152982	C	downstream_gene_variant	MODIFIER	PCNX4	ENSSSCG00000005082	Transcript	ENSSSCT00000042041.3	protein_coding	-	-	-	-	-	-	-	-	-	-	1109	1	-	HGNC	HGNC:20349	-	-	-	-	-	-	-	-
S2	1:189152982	1:189152982-189152982	C	intron_variant	MODIFIER	DHRS7	ENSSSCG00000005083	Transcript	ENSSSCT00000077244.2	protein_coding	-	2023-06-06	-	-	-	-	-	-	-	-	-	-1	-	EntrezGene	-	-	-	-	-	-	-	-	-
S2	1:189152983	1:189152983-189152983	C	downstream_gene_variant	MODIFIER	PCNX4	ENSSSCG00000005082	Transcript	ENSSSCT00000005601.4	protein_coding	-	-	-	-	-	-	-	-	-	-	1115	1	-	HGNC	HGNC:20349	-	-	-	P1	-	-	-	-
S2	1:189152983	1:189152983-189152983	C	intron_variant	MODIFIER	DHRS7	ENSSSCG00000005083	Transcript	ENSSSCT00000005603.5	protein_coding	-	2023-07-07	-	-	-	-	-	-	-	-	-	-1	-	EntrezGene	-	-	-	-	P1	-	-	-	-
S2	1:189152983	1:189152983-189152983	C	downstream_gene_variant	MODIFIER	PCNX4	ENSSSCG00000005082	Transcript	ENSSSCT00000042041.3	protein_coding	-	-	-	-	-	-	-	-	-	-	1110	1	-	HGNC	HGNC:20349	-	-	-	-	-	-	-	-
S2	1:189152983	1:189152983-189152983	C	intron_variant	MODIFIER	DHRS7	ENSSSCG00000005083	Transcript	ENSSSCT00000077244.2	protein_coding	-	2023-06-06	-	-	-	-	-	-	-	-	-	-1	-	EntrezGene	-	-	-	-	-	-	-	-	-
S2	1:249949825	1:249949825-249949825	A	synonymous_variant	LOW	ELP1	ENSSSCG00000005441	Transcript	ENSSSCT00000005985.5	protein_coding	18/36	-	-	-	2194	2001	667	E	gaG/gaA	rs330759721	-	1	-	HGNC	HGNC:5959	-	-	-	-	-	-	-	-
S2	1:249949825	1:249949825-249949825	A	synonymous_variant	LOW	ELP1	ENSSSCG00000005441	Transcript	ENSSSCT00000056556.3	protein_coding	16/36	-	-	-	2287	2088	696	E	gaG/gaA	rs330759721	-	1	-	HGNC	HGNC:5959	-	-	-	-	-	-	-	-
S2	1:249949825	1:249949825-249949825	A	synonymous_variant	LOW	ELP1	ENSSSCG00000005441	Transcript	ENSSSCT00000063138.3	protein_coding	18/37	-	-	-	2380	2181	727	E	gaG/gaA	rs330759721	-	1	-	HGNC	HGNC:5959	-	-	-	-	-	-	-	-
S2	1:249949825	1:249949825-249949825	A	synonymous_variant	LOW	ELP1	ENSSSCG00000005441	Transcript	ENSSSCT00000088348.2	protein_coding	18/38	-	-	-	2470	2271	757	E	gaG/gaA	rs330759721	-	1	-	HGNC	HGNC:5959	-	-	-	P1	-	-	-	-
S2	1:249954589	1:249954589-249954589	A	missense_variant	MODERATE	ELP1	ENSSSCG00000005441	Transcript	ENSSSCT00000005985.5	protein_coding	23/36	-	-	-	2654	2461	821	D/N	Gac/Aac	rs321515130	-	1	-	HGNC	HGNC:5959	-	-	-	-	deleterious(0.01)	-	-	-
S2	1:249954589	1:249954589-249954589	A	missense_variant	MODERATE	ELP1	ENSSSCG00000005441	Transcript	ENSSSCT00000056556.3	protein_coding	21/36	-	-	-	2747	2548	850	D/N	Gac/Aac	rs321515130	-	1	-	HGNC	HGNC:5959	-	-	-	-	deleterious(0.01)	-	-	-
S2	1:249954589	1:249954589-249954589	A	missense_variant	MODERATE	ELP1	ENSSSCG00000005441	Transcript	ENSSSCT00000063138.3	protein_coding	23/37	-	-	-	2840	2641	881	D/N	Gac/Aac	rs321515130	-	1	-	HGNC	HGNC:5959	-	-	-	-	deleterious(0.01)	-	-	-
S2	1:249954589	1:249954589-249954589	A	missense_variant	MODERATE	ELP1	ENSSSCG00000005441	Transcript	ENSSSCT00000088348.2	protein_coding	23/38	-	-	-	2930	2731	911	D/N	Gac/Aac	rs321515130	-	1	-	HGNC	HGNC:5959	-	-	-	P1	deleterious(0.01)	-	-	-
S2	1:250002277	1:250002277-250002277	T	downstream_gene_variant	MODIFIER	TMEM245	ENSSSCG00000005444	Transcript	ENSSSCT00000005987.5	protein_coding	-	-	-	-	-	-	-	-	-	rs699260903	3172	-1	-	HGNC	HGNC:1363	-	-	-	P1	-	-	-	-
S2	1:250002277	1:250002277-250002277	T	downstream_gene_variant	MODIFIER	TMEM245	ENSSSCG00000005444	Transcript	ENSSSCT00000057456.3	protein_coding	-	-	-	-	-	-	-	-	-	rs699260903	3366	-1	-	HGNC	HGNC:1363	-	-	-	-	-	-	-	-
S2	1:250002322	1:250002322-250002322	A	downstream_gene_variant	MODIFIER	TMEM245	ENSSSCG00000005444	Transcript	ENSSSCT00000005987.5	protein_coding	-	-	-	-	-	-	-	-	-	rs713795053	3127	-1	-	HGNC	HGNC:1363	-	-	-	P1	-	-	-	-
S2	1:250002322	1:250002322-250002322	A	downstream_gene_variant	MODIFIER	TMEM245	ENSSSCG00000005444	Transcript	ENSSSCT00000057456.3	protein_coding	-	-	-	-	-	-	-	-	-	rs713795053	3321	-1	-	HGNC	HGNC:1363	-	-	-	-	-	-	-	-
S2	1:250082223	1:250082223-250082223	T	upstream_gene_variant	MODIFIER	TMEM245	ENSSSCG00000005444	Transcript	ENSSSCT00000005987.5	protein_coding	-	-	-	-	-	-	-	-	-	rs335798076	3770	-1	-	HGNC	HGNC:1363	-	-	-	P1	-	-	-	-
S2	1:250082223	1:250082223-250082223	T	intron_variant	MODIFIER	TMEM245	ENSSSCG00000005444	Transcript	ENSSSCT00000005988.5	protein_coding	-	18/18	-	-	-	-	-	-	-	rs335798076	-	-1	-	HGNC	HGNC:1363	-	-	-	-	-	-	-	-
S2	1:250082223	1:250082223-250082223	T	downstream_gene_variant	MODIFIER	TMEM245	ENSSSCG00000005444	Transcript	ENSSSCT00000037517.3	protein_coding	-	-	-	-	-	-	-	-	-	rs335798076	1866	-1	-	HGNC	HGNC:1363	-	-	-	-	-	-	-	-
S2	1:250082223	1:250082223-250082223	T	downstream_gene_variant	MODIFIER	TMEM245	ENSSSCG00000005444	Transcript	ENSSSCT00000043818.2	protein_coding	-	-	-	-	-	-	-	-	-	rs335798076	1648	-1	-	HGNC	HGNC:1363	-	-	-	-	-	-	-	-
S2	1:250082223	1:250082223-250082223	T	intron_variant	MODIFIER	TMEM245	ENSSSCG00000005444	Transcript	ENSSSCT00000057456.3	protein_coding	-	2020-01-01	-	-	-	-	-	-	-	rs335798076	-	-1	-	HGNC	HGNC:1363	-	-	-	-	-	-	-	-
S2	1:250084013	1:250084013-250084013	C	intron_variant	MODIFIER	TMEM245	ENSSSCG00000005444	Transcript	ENSSSCT00000005988.5	protein_coding	-	18/18	-	-	-	-	-	-	-	-	-	-1	-	HGNC	HGNC:1363	-	-	-	-	-	-	-	-
S2	1:250084013	1:250084013-250084013	C	downstream_gene_variant	MODIFIER	TMEM245	ENSSSCG00000005444	Transcript	ENSSSCT00000037517.3	protein_coding	-	-	-	-	-	-	-	-	-	-	76	-1	-	HGNC	HGNC:1363	-	-	-	-	-	-	-	-
S2	1:250084013	1:250084013-250084013	C	3_prime_UTR_variant	MODIFIER	TMEM245	ENSSSCG00000005444	Transcript	ENSSSCT00000043818.2	protein_coding	15/15	-	-	-	4406	-	-	-	-	-	-	-1	-	HGNC	HGNC:1363	-	-	-	-	-	-	-	-
S2	1:250084013	1:250084013-250084013	C	intron_variant	MODIFIER	TMEM245	ENSSSCG00000005444	Transcript	ENSSSCT00000057456.3	protein_coding	-	2020-01-01	-	-	-	-	-	-	-	-	-	-1	-	HGNC	HGNC:1363	-	-	-	-	-	-	-	-
S2	1:250084014	1:250084014-250084014	C	intron_variant	MODIFIER	TMEM245	ENSSSCG00000005444	Transcript	ENSSSCT00000005988.5	protein_coding	-	18/18	-	-	-	-	-	-	-	-	-	-1	-	HGNC	HGNC:1363	-	-	-	-	-	-	-	-
S2	1:250084014	1:250084014-250084014	C	downstream_gene_variant	MODIFIER	TMEM245	ENSSSCG00000005444	Transcript	ENSSSCT00000037517.3	protein_coding	-	-	-	-	-	-	-	-	-	-	75	-1	-	HGNC	HGNC:1363	-	-	-	-	-	-	-	-
S2	1:250084014	1:250084014-250084014	C	3_prime_UTR_variant	MODIFIER	TMEM245	ENSSSCG00000005444	Transcript	ENSSSCT00000043818.2	protein_coding	15/15	-	-	-	4405	-	-	-	-	-	-	-1	-	HGNC	HGNC:1363	-	-	-	-	-	-	-	-
S2	1:250084014	1:250084014-250084014	C	intron_variant	MODIFIER	TMEM245	ENSSSCG00000005444	Transcript	ENSSSCT00000057456.3	protein_coding	-	2020-01-01	-	-	-	-	-	-	-	-	-	-1	-	HGNC	HGNC:1363	-	-	-	-	-	-	-	-
S2	1:268213933	1:268213933-268213933	C	3_prime_UTR_variant	MODIFIER	PTRH1	ENSSSCG00000005615	Transcript	ENSSSCT00000006175.4	protein_coding	2023-05-05	-	-	-	724	-	-	-	-	-	-	-1	-	EntrezGene	-	-	-	-	P1	-	-	-	-
S2	1:268213933	1:268213933-268213933	C	upstream_gene_variant	MODIFIER	TTC16	ENSSSCG00000005616	Transcript	ENSSSCT00000006176.5	protein_coding	-	-	-	-	-	-	-	-	-	-	1917	1	-	HGNC	HGNC:26536	-	-	-	P1	-	-	-	-
S2	1:268213933	1:268213933-268213933	C	3_prime_UTR_variant	MODIFIER	CFAP157	ENSSSCG00000005618	Transcript	ENSSSCT00000006178.5	protein_coding	2023-11-11	-	-	-	1969	-	-	-	-	-	-	1	-	HGNC	HGNC:27843	-	-	-	P1	-	-	-	-
S2	1:268213933	1:268213933-268213933	C	downstream_gene_variant	MODIFIER	PTRH1	ENSSSCG00000005615	Transcript	ENSSSCT00000073852.1	protein_coding	-	-	-	-	-	-	-	-	-	-	103	-1	-	EntrezGene	-	-	-	-	-	-	-	-	-
S2	1:268213997	1:268213997-268213997	G	synonymous_variant	LOW	PTRH1	ENSSSCG00000005615	Transcript	ENSSSCT00000006175.4	protein_coding	2023-05-05	-	-	-	660	634	212	L	Ttg/Ctg	-	-	-1	-	EntrezGene	-	-	-	-	P1	-	-	-	-
S2	1:268213997	1:268213997-268213997	G	upstream_gene_variant	MODIFIER	TTC16	ENSSSCG00000005616	Transcript	ENSSSCT00000006176.5	protein_coding	-	-	-	-	-	-	-	-	-	-	1853	1	-	HGNC	HGNC:26536	-	-	-	P1	-	-	-	-
S2	1:268213997	1:268213997-268213997	G	3_prime_UTR_variant	MODIFIER	CFAP157	ENSSSCG00000005618	Transcript	ENSSSCT00000006178.5	protein_coding	2023-11-11	-	-	-	2033	-	-	-	-	-	-	1	-	HGNC	HGNC:27843	-	-	-	P1	-	-	-	-
S2	1:268213997	1:268213997-268213997	G	downstream_gene_variant	MODIFIER	PTRH1	ENSSSCG00000005615	Transcript	ENSSSCT00000073852.1	protein_coding	-	-	-	-	-	-	-	-	-	-	39	-1	-	EntrezGene	-	-	-	-	-	-	-	-	-
S2	1:268214055	1:268214055-268214055	C	synonymous_variant	LOW	PTRH1	ENSSSCG00000005615	Transcript	ENSSSCT00000006175.4	protein_coding	2023-05-05	-	-	-	602	576	192	L	ctA/ctG	-	-	-1	-	EntrezGene	-	-	-	-	P1	-	-	-	-
S2	1:268214055	1:268214055-268214055	C	upstream_gene_variant	MODIFIER	TTC16	ENSSSCG00000005616	Transcript	ENSSSCT00000006176.5	protein_coding	-	-	-	-	-	-	-	-	-	-	1795	1	-	HGNC	HGNC:26536	-	-	-	P1	-	-	-	-
S2	1:268214055	1:268214055-268214055	C	3_prime_UTR_variant	MODIFIER	CFAP157	ENSSSCG00000005618	Transcript	ENSSSCT00000006178.5	protein_coding	2023-11-11	-	-	-	2091	-	-	-	-	-	-	1	-	HGNC	HGNC:27843	-	-	-	P1	-	-	-	-
S2	1:161938479	1:161938479-161938479	C	missense_variant	MODERATE	ZNF532	ENSSSCG00000034704	Transcript	ENSSSCT00000058237.3	protein_coding	45234	-	-	-	1206	793	265	M/V	Atg/Gtg	-	-	-1	-	HGNC	HGNC:30940	-	-	-	P1	-	-	-	-
S2	1:268214299	1:268214299-268214299	G	synonymous_variant	LOW	PTRH1	ENSSSCG00000005615	Transcript	ENSSSCT00000006175.4	protein_coding	2023-05-04	-	-	-	458	432	144	V	gtG/gtC	-	-	-1	-	EntrezGene	-	-	-	-	P1	-	-	-	-
S2	1:268214299	1:268214299-268214299	G	upstream_gene_variant	MODIFIER	TTC16	ENSSSCG00000005616	Transcript	ENSSSCT00000006176.5	protein_coding	-	-	-	-	-	-	-	-	-	-	1551	1	-	HGNC	HGNC:26536	-	-	-	P1	-	-	-	-
S2	1:268214299	1:268214299-268214299	G	3_prime_UTR_variant	MODIFIER	CFAP157	ENSSSCG00000005618	Transcript	ENSSSCT00000006178.5	protein_coding	2023-11-11	-	-	-	2335	-	-	-	-	-	-	1	-	HGNC	HGNC:27843	-	-	-	P1	-	-	-	-
S2	1:268214299	1:268214299-268214299	G	intron_variant	MODIFIER	PTRH1	ENSSSCG00000005615	Transcript	ENSSSCT00000073852.1	protein_coding	-	2023-03-03	-	-	-	-	-	-	-	-	-	-1	-	EntrezGene	-	-	-	-	-	-	-	-	-
S2	10:10090585	10:10090585-10090585	A	missense_variant	MODERATE	MARK1	ENSSSCG00000010825	Transcript	ENSSSCT00000011843.5	protein_coding	15/17	-	-	-	1619	1595	532	S/N	aGc/aAc	rs699998473	-	1	-	HGNC	HGNC:6896	-	-	-	-	deleterious_low_confidence(0)	-	-	-
S2	10:10090585	10:10090585-10090585	A	missense_variant	MODERATE	MARK1	ENSSSCG00000010825	Transcript	ENSSSCT00000029833.3	protein_coding	15/18	-	-	-	1615	1595	532	S/N	aGc/aAc	rs699998473	-	1	-	HGNC	HGNC:6896	-	-	-	P1	deleterious_low_confidence(0)	-	-	-
S2	10:10090585	10:10090585-10090585	A	missense_variant	MODERATE	MARK1	ENSSSCG00000010825	Transcript	ENSSSCT00000081225.2	protein_coding	14/17	-	-	-	1549	1529	510	S/N	aGc/aAc	rs699998473	-	1	-	HGNC	HGNC:6896	-	-	-	-	deleterious_low_confidence(0)	-	-	-
S2	10:10104657	10:10104657-10104657	G	3_prime_UTR_variant	MODIFIER	MARK1	ENSSSCG00000010825	Transcript	ENSSSCT00000011843.5	protein_coding	17/17	-	-	-	2442	-	-	-	-	rs196959944	-	1	-	HGNC	HGNC:6896	-	-	-	-	-	-	-	-
S2	10:10104657	10:10104657-10104657	G	3_prime_UTR_variant	MODIFIER	MARK1	ENSSSCG00000010825	Transcript	ENSSSCT00000029833.3	protein_coding	18/18	-	-	-	2486	-	-	-	-	rs196959944	-	1	-	HGNC	HGNC:6896	-	-	-	P1	-	-	-	-
S2	10:10104657	10:10104657-10104657	G	3_prime_UTR_variant	MODIFIER	MARK1	ENSSSCG00000010825	Transcript	ENSSSCT00000081225.2	protein_coding	17/17	-	-	-	2417	-	-	-	-	rs196959944	-	1	-	HGNC	HGNC:6896	-	-	-	-	-	-	-	-
S2	10:10125898	10:10125898-10125898	T	3_prime_UTR_variant	MODIFIER	C1orf115	ENSSSCG00000027882	Transcript	ENSSSCT00000022625.4	protein_coding	2023-02-02	-	-	-	978	-	-	-	-	rs320961630	-	1	-	HGNC	HGNC:25873	-	-	-	P1	-	-	-	-
S2	10:10169152	10:10169152-10169152	C	synonymous_variant	LOW	MTARC2	ENSSSCG00000010826	Transcript	ENSSSCT00000011844.5	protein_coding	2023-07-03	-	-	-	596	534	178	R	cgG/cgC	-	-	1	-	HGNC	HGNC:26064	-	-	-	-	-	-	-	-
S2	10:10169152	10:10169152-10169152	C	synonymous_variant	LOW	MTARC2	ENSSSCG00000010826	Transcript	ENSSSCT00000039797.3	protein_coding	2023-09-04	-	-	-	485	477	159	R	cgG/cgC	-	-	1	-	HGNC	HGNC:26064	-	-	-	-	-	-	-	-
S2	10:10169152	10:10169152-10169152	C	synonymous_variant	LOW	MTARC2	ENSSSCG00000010826	Transcript	ENSSSCT00000085146.2	protein_coding	2023-08-03	-	-	-	571	534	178	R	cgG/cgC	-	-	1	-	HGNC	HGNC:26064	-	-	-	P1	-	-	-	-
S2	10:10169152	10:10169152-10169152	C	synonymous_variant	LOW	MTARC2	ENSSSCG00000010826	Transcript	ENSSSCT00000086767.2	protein_coding	2023-05-03	-	-	-	601	534	178	R	cgG/cgC	-	-	1	-	HGNC	HGNC:26064	-	-	-	-	-	-	-	-
S2	10:10194782	10:10194782-10194782	A	synonymous_variant	LOW	MTARC1	ENSSSCG00000010829	Transcript	ENSSSCT00000011847.5	protein_coding	2023-06-02	-	-	-	550	351	117	L	ctG/ctA	-	-	1	-	HGNC	HGNC:26189	-	-	-	-	-	-	-	-
S2	10:10194782	10:10194782-10194782	A	downstream_gene_variant	MODIFIER	MTARC2	ENSSSCG00000010826	Transcript	ENSSSCT00000039797.3	protein_coding	-	-	-	-	-	-	-	-	-	-	4858	1	-	HGNC	HGNC:26064	-	-	-	-	-	-	-	-
S2	10:10194782	10:10194782-10194782	A	synonymous_variant	LOW	MTARC1	ENSSSCG00000010829	Transcript	ENSSSCT00000061361.3	protein_coding	2023-07-02	-	-	-	550	351	117	L	ctG/ctA	-	-	1	-	HGNC	HGNC:26189	-	-	-	P1	-	-	-	-
S2	1:161938479	1:161938479-161938479	C	missense_variant	MODERATE	ZNF532	ENSSSCG00000034704	Transcript	ENSSSCT00000062940.3	protein_coding	45140	-	-	-	805	805	269	M/V	Atg/Gtg	-	-	-1	-	HGNC	HGNC:30940	-	-	-	-	-	-	-	-
S2	10:10194858	10:10194858-10194858	G	downstream_gene_variant	MODIFIER	MTARC2	ENSSSCG00000010826	Transcript	ENSSSCT00000039797.3	protein_coding	-	-	-	-	-	-	-	-	-	-	4934	1	-	HGNC	HGNC:26064	-	-	-	-	-	-	-	-
S2	10:10194858	10:10194858-10194858	G	missense_variant	MODERATE	MTARC1	ENSSSCG00000010829	Transcript	ENSSSCT00000011847.5	protein_coding	45079	-	-	-	626	427	143	T/A	Aca/Gca	-	-	1	-	HGNC	HGNC:26189	-	-	-	-	-	-	-	-
S2	10:10202503	10:10202503-10202503	A	synonymous_variant	LOW	MTARC1	ENSSSCG00000010829	Transcript	ENSSSCT00000011847.5	protein_coding	2023-06-04	-	-	-	898	699	233	K	aaG/aaA	-	-	1	-	HGNC	HGNC:26189	-	-	-	-	-	-	-	-
S2	10:10202503	10:10202503-10202503	A	synonymous_variant	LOW	MTARC1	ENSSSCG00000010829	Transcript	ENSSSCT00000061361.3	protein_coding	2023-07-04	-	-	-	898	699	233	K	aaG/aaA	-	-	1	-	HGNC	HGNC:26189	-	-	-	P1	-	-	-	-
S2	10:10194858	10:10194858-10194858	G	missense_variant	MODERATE	MTARC1	ENSSSCG00000010829	Transcript	ENSSSCT00000061361.3	protein_coding	45109	-	-	-	626	427	143	T/A	Aca/Gca	-	-	1	-	HGNC	HGNC:26189	-	-	-	P1	-	-	-	-
S2	10:10202537	10:10202537-10202537	G	missense_variant	MODERATE	MTARC1	ENSSSCG00000010829	Transcript	ENSSSCT00000011847.5	protein_coding	45081	-	-	-	932	733	245	I/V	Atc/Gtc	-	-	1	-	HGNC	HGNC:26189	-	-	-	-	-	-	-	-
S2	10:10202537	10:10202537-10202537	G	missense_variant	MODERATE	MTARC1	ENSSSCG00000010829	Transcript	ENSSSCT00000061361.3	protein_coding	45111	-	-	-	932	733	245	I/V	Atc/Gtc	-	-	1	-	HGNC	HGNC:26189	-	-	-	P1	-	-	-	-
S2	10:10207387	10:10207387-10207387	A	missense_variant	MODERATE	MTARC1	ENSSSCG00000010829	Transcript	ENSSSCT00000011847.5	protein_coding	45082	-	-	-	977	778	260	L/I	Ctt/Att	-	-	1	-	HGNC	HGNC:26189	-	-	-	-	-	-	-	-
S2	10:10207387	10:10207387-10207387	A	missense_variant	MODERATE	MTARC1	ENSSSCG00000010829	Transcript	ENSSSCT00000061361.3	protein_coding	45112	-	-	-	977	778	260	L/I	Ctt/Att	-	-	1	-	HGNC	HGNC:26189	-	-	-	P1	-	-	-	-
S2	10:10207402	10:10207402-10207402	G	missense_variant	MODERATE	MTARC1	ENSSSCG00000010829	Transcript	ENSSSCT00000011847.5	protein_coding	45082	-	-	-	992	793	265	M/V	Atg/Gtg	-	-	1	-	HGNC	HGNC:26189	-	-	-	-	-	-	-	-
S2	10:10207402	10:10207402-10207402	G	missense_variant	MODERATE	MTARC1	ENSSSCG00000010829	Transcript	ENSSSCT00000061361.3	protein_coding	45112	-	-	-	992	793	265	M/V	Atg/Gtg	-	-	1	-	HGNC	HGNC:26189	-	-	-	P1	-	-	-	-
S2	10:10207408	10:10207408-10207408	C	missense_variant	MODERATE	MTARC1	ENSSSCG00000010829	Transcript	ENSSSCT00000011847.5	protein_coding	45082	-	-	-	998	799	267	M/L	Atg/Ctg	-	-	1	-	HGNC	HGNC:26189	-	-	-	-	-	-	-	-
S2	10:10214400	10:10214400-10214400	G	synonymous_variant	LOW	MTARC1	ENSSSCG00000010829	Transcript	ENSSSCT00000011847.5	protein_coding	2023-06-06	-	-	-	1048	849	283	E	gaA/gaG	-	-	1	-	HGNC	HGNC:26189	-	-	-	-	-	-	-	-
S2	10:10214400	10:10214400-10214400	G	synonymous_variant	LOW	MTARC1	ENSSSCG00000010829	Transcript	ENSSSCT00000061361.3	protein_coding	2023-07-07	-	-	-	1120	921	307	E	gaA/gaG	-	-	1	-	HGNC	HGNC:26189	-	-	-	P1	-	-	-	-
S2	10:10214400	10:10214400-10214400	G	upstream_gene_variant	MODIFIER	-	ENSSSCG00000060719	Transcript	ENSSSCT00000093412.1	lncRNA	-	-	-	-	-	-	-	-	-	-	4522	1	-	-	-	-	-	-	-	-	-	-	-
S2	10:10214400	10:10214400-10214400	G	downstream_gene_variant	MODIFIER	-	ENSSSCG00000051856	Transcript	ENSSSCT00000100346.1	lncRNA	-	-	-	-	-	-	-	-	-	-	3493	-1	-	-	-	-	-	-	-	-	-	-	-
S2	10:10214528	10:10214528-10214528	C	3_prime_UTR_variant	MODIFIER	MTARC1	ENSSSCG00000010829	Transcript	ENSSSCT00000011847.5	protein_coding	2023-06-06	-	-	-	1176	-	-	-	-	-	-	1	-	HGNC	HGNC:26189	-	-	-	-	-	-	-	-
S2	10:10214528	10:10214528-10214528	C	3_prime_UTR_variant	MODIFIER	MTARC1	ENSSSCG00000010829	Transcript	ENSSSCT00000061361.3	protein_coding	2023-07-07	-	-	-	1248	-	-	-	-	-	-	1	-	HGNC	HGNC:26189	-	-	-	P1	-	-	-	-
S2	10:10214528	10:10214528-10214528	C	upstream_gene_variant	MODIFIER	-	ENSSSCG00000060719	Transcript	ENSSSCT00000093412.1	lncRNA	-	-	-	-	-	-	-	-	-	-	4394	1	-	-	-	-	-	-	-	-	-	-	-
S2	10:10214528	10:10214528-10214528	C	downstream_gene_variant	MODIFIER	-	ENSSSCG00000051856	Transcript	ENSSSCT00000100346.1	lncRNA	-	-	-	-	-	-	-	-	-	-	3365	-1	-	-	-	-	-	-	-	-	-	-	-
S2	10:10214550	10:10214550-10214550	A	3_prime_UTR_variant	MODIFIER	MTARC1	ENSSSCG00000010829	Transcript	ENSSSCT00000011847.5	protein_coding	2023-06-06	-	-	-	1198	-	-	-	-	-	-	1	-	HGNC	HGNC:26189	-	-	-	-	-	-	-	-
S2	10:10214550	10:10214550-10214550	A	3_prime_UTR_variant	MODIFIER	MTARC1	ENSSSCG00000010829	Transcript	ENSSSCT00000061361.3	protein_coding	2023-07-07	-	-	-	1270	-	-	-	-	-	-	1	-	HGNC	HGNC:26189	-	-	-	P1	-	-	-	-
S2	10:10214550	10:10214550-10214550	A	upstream_gene_variant	MODIFIER	-	ENSSSCG00000060719	Transcript	ENSSSCT00000093412.1	lncRNA	-	-	-	-	-	-	-	-	-	-	4372	1	-	-	-	-	-	-	-	-	-	-	-
S2	10:10214550	10:10214550-10214550	A	downstream_gene_variant	MODIFIER	-	ENSSSCG00000051856	Transcript	ENSSSCT00000100346.1	lncRNA	-	-	-	-	-	-	-	-	-	-	3343	-1	-	-	-	-	-	-	-	-	-	-	-
S2	10:10214581	10:10214581-10214581	T	3_prime_UTR_variant	MODIFIER	MTARC1	ENSSSCG00000010829	Transcript	ENSSSCT00000011847.5	protein_coding	2023-06-06	-	-	-	1229	-	-	-	-	-	-	1	-	HGNC	HGNC:26189	-	-	-	-	-	-	-	-
S2	10:10214581	10:10214581-10214581	T	3_prime_UTR_variant	MODIFIER	MTARC1	ENSSSCG00000010829	Transcript	ENSSSCT00000061361.3	protein_coding	2023-07-07	-	-	-	1301	-	-	-	-	-	-	1	-	HGNC	HGNC:26189	-	-	-	P1	-	-	-	-
S2	10:10214581	10:10214581-10214581	T	upstream_gene_variant	MODIFIER	-	ENSSSCG00000060719	Transcript	ENSSSCT00000093412.1	lncRNA	-	-	-	-	-	-	-	-	-	-	4341	1	-	-	-	-	-	-	-	-	-	-	-
S2	10:10214581	10:10214581-10214581	T	downstream_gene_variant	MODIFIER	-	ENSSSCG00000051856	Transcript	ENSSSCT00000100346.1	lncRNA	-	-	-	-	-	-	-	-	-	-	3312	-1	-	-	-	-	-	-	-	-	-	-	-
S2	10:10214581	10:10214581-10214581	T	upstream_gene_variant	MODIFIER	-	ENSSSCG00000060719	Transcript	ENSSSCT00000105158.1	lncRNA	-	-	-	-	-	-	-	-	-	-	4978	1	-	-	-	-	-	-	-	-	-	-	-
S2	10:10214585	10:10214585-10214585	A	3_prime_UTR_variant	MODIFIER	MTARC1	ENSSSCG00000010829	Transcript	ENSSSCT00000011847.5	protein_coding	2023-06-06	-	-	-	1233	-	-	-	-	-	-	1	-	HGNC	HGNC:26189	-	-	-	-	-	-	-	-
S2	10:10214585	10:10214585-10214585	A	3_prime_UTR_variant	MODIFIER	MTARC1	ENSSSCG00000010829	Transcript	ENSSSCT00000061361.3	protein_coding	2023-07-07	-	-	-	1305	-	-	-	-	-	-	1	-	HGNC	HGNC:26189	-	-	-	P1	-	-	-	-
S2	10:10214585	10:10214585-10214585	A	upstream_gene_variant	MODIFIER	-	ENSSSCG00000060719	Transcript	ENSSSCT00000093412.1	lncRNA	-	-	-	-	-	-	-	-	-	-	4337	1	-	-	-	-	-	-	-	-	-	-	-
S2	10:10214585	10:10214585-10214585	A	downstream_gene_variant	MODIFIER	-	ENSSSCG00000051856	Transcript	ENSSSCT00000100346.1	lncRNA	-	-	-	-	-	-	-	-	-	-	3308	-1	-	-	-	-	-	-	-	-	-	-	-
S2	10:10214585	10:10214585-10214585	A	upstream_gene_variant	MODIFIER	-	ENSSSCG00000060719	Transcript	ENSSSCT00000105158.1	lncRNA	-	-	-	-	-	-	-	-	-	-	4974	1	-	-	-	-	-	-	-	-	-	-	-
S2	10:10214587	10:10214587-10214587	A	3_prime_UTR_variant	MODIFIER	MTARC1	ENSSSCG00000010829	Transcript	ENSSSCT00000011847.5	protein_coding	2023-06-06	-	-	-	1235	-	-	-	-	-	-	1	-	HGNC	HGNC:26189	-	-	-	-	-	-	-	-
S2	10:10214587	10:10214587-10214587	A	3_prime_UTR_variant	MODIFIER	MTARC1	ENSSSCG00000010829	Transcript	ENSSSCT00000061361.3	protein_coding	2023-07-07	-	-	-	1307	-	-	-	-	-	-	1	-	HGNC	HGNC:26189	-	-	-	P1	-	-	-	-
S2	10:10214587	10:10214587-10214587	A	upstream_gene_variant	MODIFIER	-	ENSSSCG00000060719	Transcript	ENSSSCT00000093412.1	lncRNA	-	-	-	-	-	-	-	-	-	-	4335	1	-	-	-	-	-	-	-	-	-	-	-
S2	10:10214587	10:10214587-10214587	A	downstream_gene_variant	MODIFIER	-	ENSSSCG00000051856	Transcript	ENSSSCT00000100346.1	lncRNA	-	-	-	-	-	-	-	-	-	-	3306	-1	-	-	-	-	-	-	-	-	-	-	-
S2	10:10214587	10:10214587-10214587	A	upstream_gene_variant	MODIFIER	-	ENSSSCG00000060719	Transcript	ENSSSCT00000105158.1	lncRNA	-	-	-	-	-	-	-	-	-	-	4972	1	-	-	-	-	-	-	-	-	-	-	-
S2	10:10214782	10:10214782-10214782	C	3_prime_UTR_variant	MODIFIER	MTARC1	ENSSSCG00000010829	Transcript	ENSSSCT00000011847.5	protein_coding	2023-06-06	-	-	-	1430	-	-	-	-	-	-	1	-	HGNC	HGNC:26189	-	-	-	-	-	-	-	-
S2	10:10214782	10:10214782-10214782	C	3_prime_UTR_variant	MODIFIER	MTARC1	ENSSSCG00000010829	Transcript	ENSSSCT00000061361.3	protein_coding	2023-07-07	-	-	-	1502	-	-	-	-	-	-	1	-	HGNC	HGNC:26189	-	-	-	P1	-	-	-	-
S2	10:10214782	10:10214782-10214782	C	upstream_gene_variant	MODIFIER	-	ENSSSCG00000060719	Transcript	ENSSSCT00000093412.1	lncRNA	-	-	-	-	-	-	-	-	-	-	4140	1	-	-	-	-	-	-	-	-	-	-	-
S2	10:10214782	10:10214782-10214782	C	downstream_gene_variant	MODIFIER	-	ENSSSCG00000051856	Transcript	ENSSSCT00000100346.1	lncRNA	-	-	-	-	-	-	-	-	-	-	3111	-1	-	-	-	-	-	-	-	-	-	-	-
S2	10:10214782	10:10214782-10214782	C	upstream_gene_variant	MODIFIER	-	ENSSSCG00000060719	Transcript	ENSSSCT00000105158.1	lncRNA	-	-	-	-	-	-	-	-	-	-	4777	1	-	-	-	-	-	-	-	-	-	-	-
S2	10:10214918	10:10214918-10214918	T	3_prime_UTR_variant	MODIFIER	MTARC1	ENSSSCG00000010829	Transcript	ENSSSCT00000011847.5	protein_coding	2023-06-06	-	-	-	1566	-	-	-	-	-	-	1	-	HGNC	HGNC:26189	-	-	-	-	-	-	-	-
S2	10:10214918	10:10214918-10214918	T	3_prime_UTR_variant	MODIFIER	MTARC1	ENSSSCG00000010829	Transcript	ENSSSCT00000061361.3	protein_coding	2023-07-07	-	-	-	1638	-	-	-	-	-	-	1	-	HGNC	HGNC:26189	-	-	-	P1	-	-	-	-
S2	10:10214918	10:10214918-10214918	T	upstream_gene_variant	MODIFIER	-	ENSSSCG00000060719	Transcript	ENSSSCT00000093412.1	lncRNA	-	-	-	-	-	-	-	-	-	-	4004	1	-	-	-	-	-	-	-	-	-	-	-
S2	10:10214918	10:10214918-10214918	T	downstream_gene_variant	MODIFIER	-	ENSSSCG00000051856	Transcript	ENSSSCT00000100346.1	lncRNA	-	-	-	-	-	-	-	-	-	-	2975	-1	-	-	-	-	-	-	-	-	-	-	-
S2	10:10214918	10:10214918-10214918	T	upstream_gene_variant	MODIFIER	-	ENSSSCG00000060719	Transcript	ENSSSCT00000105158.1	lncRNA	-	-	-	-	-	-	-	-	-	-	4641	1	-	-	-	-	-	-	-	-	-	-	-
S2	10:10215075	10:10215075-10215075	T	3_prime_UTR_variant	MODIFIER	MTARC1	ENSSSCG00000010829	Transcript	ENSSSCT00000011847.5	protein_coding	2023-06-06	-	-	-	1723	-	-	-	-	-	-	1	-	HGNC	HGNC:26189	-	-	-	-	-	-	-	-
S2	10:10215075	10:10215075-10215075	T	3_prime_UTR_variant	MODIFIER	MTARC1	ENSSSCG00000010829	Transcript	ENSSSCT00000061361.3	protein_coding	2023-07-07	-	-	-	1795	-	-	-	-	-	-	1	-	HGNC	HGNC:26189	-	-	-	P1	-	-	-	-
S2	10:10215075	10:10215075-10215075	T	upstream_gene_variant	MODIFIER	-	ENSSSCG00000060719	Transcript	ENSSSCT00000093412.1	lncRNA	-	-	-	-	-	-	-	-	-	-	3847	1	-	-	-	-	-	-	-	-	-	-	-
S2	10:10215075	10:10215075-10215075	T	downstream_gene_variant	MODIFIER	-	ENSSSCG00000051856	Transcript	ENSSSCT00000100346.1	lncRNA	-	-	-	-	-	-	-	-	-	-	2818	-1	-	-	-	-	-	-	-	-	-	-	-
S2	10:10215075	10:10215075-10215075	T	upstream_gene_variant	MODIFIER	-	ENSSSCG00000060719	Transcript	ENSSSCT00000105158.1	lncRNA	-	-	-	-	-	-	-	-	-	-	4484	1	-	-	-	-	-	-	-	-	-	-	-
S2	10:10215156	10:10215156-10215156	T	3_prime_UTR_variant	MODIFIER	MTARC1	ENSSSCG00000010829	Transcript	ENSSSCT00000011847.5	protein_coding	2023-06-06	-	-	-	1804	-	-	-	-	-	-	1	-	HGNC	HGNC:26189	-	-	-	-	-	-	-	-
S2	10:10215156	10:10215156-10215156	T	3_prime_UTR_variant	MODIFIER	MTARC1	ENSSSCG00000010829	Transcript	ENSSSCT00000061361.3	protein_coding	2023-07-07	-	-	-	1876	-	-	-	-	-	-	1	-	HGNC	HGNC:26189	-	-	-	P1	-	-	-	-
S2	10:10215156	10:10215156-10215156	T	upstream_gene_variant	MODIFIER	-	ENSSSCG00000060719	Transcript	ENSSSCT00000093412.1	lncRNA	-	-	-	-	-	-	-	-	-	-	3766	1	-	-	-	-	-	-	-	-	-	-	-
S2	10:10215156	10:10215156-10215156	T	downstream_gene_variant	MODIFIER	-	ENSSSCG00000051856	Transcript	ENSSSCT00000100346.1	lncRNA	-	-	-	-	-	-	-	-	-	-	2737	-1	-	-	-	-	-	-	-	-	-	-	-
S2	10:10215156	10:10215156-10215156	T	upstream_gene_variant	MODIFIER	-	ENSSSCG00000060719	Transcript	ENSSSCT00000105158.1	lncRNA	-	-	-	-	-	-	-	-	-	-	4403	1	-	-	-	-	-	-	-	-	-	-	-
S2	10:10215238	10:10215238-10215238	G	3_prime_UTR_variant	MODIFIER	MTARC1	ENSSSCG00000010829	Transcript	ENSSSCT00000011847.5	protein_coding	2023-06-06	-	-	-	1886	-	-	-	-	-	-	1	-	HGNC	HGNC:26189	-	-	-	-	-	-	-	-
S2	10:10215238	10:10215238-10215238	G	3_prime_UTR_variant	MODIFIER	MTARC1	ENSSSCG00000010829	Transcript	ENSSSCT00000061361.3	protein_coding	2023-07-07	-	-	-	1958	-	-	-	-	-	-	1	-	HGNC	HGNC:26189	-	-	-	P1	-	-	-	-
S2	10:10215238	10:10215238-10215238	G	upstream_gene_variant	MODIFIER	-	ENSSSCG00000060719	Transcript	ENSSSCT00000093412.1	lncRNA	-	-	-	-	-	-	-	-	-	-	3684	1	-	-	-	-	-	-	-	-	-	-	-
S2	10:10215238	10:10215238-10215238	G	downstream_gene_variant	MODIFIER	-	ENSSSCG00000051856	Transcript	ENSSSCT00000100346.1	lncRNA	-	-	-	-	-	-	-	-	-	-	2655	-1	-	-	-	-	-	-	-	-	-	-	-
S2	10:10215238	10:10215238-10215238	G	upstream_gene_variant	MODIFIER	-	ENSSSCG00000060719	Transcript	ENSSSCT00000105158.1	lncRNA	-	-	-	-	-	-	-	-	-	-	4321	1	-	-	-	-	-	-	-	-	-	-	-
S2	10:10215284	10:10215284-10215284	A	3_prime_UTR_variant	MODIFIER	MTARC1	ENSSSCG00000010829	Transcript	ENSSSCT00000011847.5	protein_coding	2023-06-06	-	-	-	1932	-	-	-	-	-	-	1	-	HGNC	HGNC:26189	-	-	-	-	-	-	-	-
S2	10:10215284	10:10215284-10215284	A	3_prime_UTR_variant	MODIFIER	MTARC1	ENSSSCG00000010829	Transcript	ENSSSCT00000061361.3	protein_coding	2023-07-07	-	-	-	2004	-	-	-	-	-	-	1	-	HGNC	HGNC:26189	-	-	-	P1	-	-	-	-
S2	10:10215284	10:10215284-10215284	A	upstream_gene_variant	MODIFIER	-	ENSSSCG00000060719	Transcript	ENSSSCT00000093412.1	lncRNA	-	-	-	-	-	-	-	-	-	-	3638	1	-	-	-	-	-	-	-	-	-	-	-
S2	10:10215284	10:10215284-10215284	A	downstream_gene_variant	MODIFIER	-	ENSSSCG00000051856	Transcript	ENSSSCT00000100346.1	lncRNA	-	-	-	-	-	-	-	-	-	-	2609	-1	-	-	-	-	-	-	-	-	-	-	-
S2	10:10215284	10:10215284-10215284	A	upstream_gene_variant	MODIFIER	-	ENSSSCG00000060719	Transcript	ENSSSCT00000105158.1	lncRNA	-	-	-	-	-	-	-	-	-	-	4275	1	-	-	-	-	-	-	-	-	-	-	-
S2	10:10215368	10:10215368-10215368	C	3_prime_UTR_variant	MODIFIER	MTARC1	ENSSSCG00000010829	Transcript	ENSSSCT00000011847.5	protein_coding	2023-06-06	-	-	-	2016	-	-	-	-	-	-	1	-	HGNC	HGNC:26189	-	-	-	-	-	-	-	-
S2	10:10215368	10:10215368-10215368	C	3_prime_UTR_variant	MODIFIER	MTARC1	ENSSSCG00000010829	Transcript	ENSSSCT00000061361.3	protein_coding	2023-07-07	-	-	-	2088	-	-	-	-	-	-	1	-	HGNC	HGNC:26189	-	-	-	P1	-	-	-	-
S2	10:10215368	10:10215368-10215368	C	upstream_gene_variant	MODIFIER	-	ENSSSCG00000060719	Transcript	ENSSSCT00000093412.1	lncRNA	-	-	-	-	-	-	-	-	-	-	3554	1	-	-	-	-	-	-	-	-	-	-	-
S2	10:10215368	10:10215368-10215368	C	downstream_gene_variant	MODIFIER	-	ENSSSCG00000051856	Transcript	ENSSSCT00000100346.1	lncRNA	-	-	-	-	-	-	-	-	-	-	2525	-1	-	-	-	-	-	-	-	-	-	-	-
S2	10:10215368	10:10215368-10215368	C	upstream_gene_variant	MODIFIER	-	ENSSSCG00000060719	Transcript	ENSSSCT00000105158.1	lncRNA	-	-	-	-	-	-	-	-	-	-	4191	1	-	-	-	-	-	-	-	-	-	-	-
S2	10:10215384	10:10215384-10215384	G	3_prime_UTR_variant	MODIFIER	MTARC1	ENSSSCG00000010829	Transcript	ENSSSCT00000011847.5	protein_coding	2023-06-06	-	-	-	2032	-	-	-	-	-	-	1	-	HGNC	HGNC:26189	-	-	-	-	-	-	-	-
S2	10:10215384	10:10215384-10215384	G	3_prime_UTR_variant	MODIFIER	MTARC1	ENSSSCG00000010829	Transcript	ENSSSCT00000061361.3	protein_coding	2023-07-07	-	-	-	2104	-	-	-	-	-	-	1	-	HGNC	HGNC:26189	-	-	-	P1	-	-	-	-
S2	10:10215384	10:10215384-10215384	G	upstream_gene_variant	MODIFIER	-	ENSSSCG00000060719	Transcript	ENSSSCT00000093412.1	lncRNA	-	-	-	-	-	-	-	-	-	-	3538	1	-	-	-	-	-	-	-	-	-	-	-
S2	10:10215384	10:10215384-10215384	G	downstream_gene_variant	MODIFIER	-	ENSSSCG00000051856	Transcript	ENSSSCT00000100346.1	lncRNA	-	-	-	-	-	-	-	-	-	-	2509	-1	-	-	-	-	-	-	-	-	-	-	-
S2	10:10215384	10:10215384-10215384	G	upstream_gene_variant	MODIFIER	-	ENSSSCG00000060719	Transcript	ENSSSCT00000105158.1	lncRNA	-	-	-	-	-	-	-	-	-	-	4175	1	-	-	-	-	-	-	-	-	-	-	-
S2	10:10215505	10:10215505-10215505	C	3_prime_UTR_variant	MODIFIER	MTARC1	ENSSSCG00000010829	Transcript	ENSSSCT00000011847.5	protein_coding	2023-06-06	-	-	-	2153	-	-	-	-	-	-	1	-	HGNC	HGNC:26189	-	-	-	-	-	-	-	-
S2	10:10215505	10:10215505-10215505	C	3_prime_UTR_variant	MODIFIER	MTARC1	ENSSSCG00000010829	Transcript	ENSSSCT00000061361.3	protein_coding	2023-07-07	-	-	-	2225	-	-	-	-	-	-	1	-	HGNC	HGNC:26189	-	-	-	P1	-	-	-	-
S2	10:10215505	10:10215505-10215505	C	upstream_gene_variant	MODIFIER	-	ENSSSCG00000060719	Transcript	ENSSSCT00000093412.1	lncRNA	-	-	-	-	-	-	-	-	-	-	3417	1	-	-	-	-	-	-	-	-	-	-	-
S2	10:10215505	10:10215505-10215505	C	downstream_gene_variant	MODIFIER	-	ENSSSCG00000051856	Transcript	ENSSSCT00000100346.1	lncRNA	-	-	-	-	-	-	-	-	-	-	2388	-1	-	-	-	-	-	-	-	-	-	-	-
S2	10:10215505	10:10215505-10215505	C	upstream_gene_variant	MODIFIER	-	ENSSSCG00000060719	Transcript	ENSSSCT00000105158.1	lncRNA	-	-	-	-	-	-	-	-	-	-	4054	1	-	-	-	-	-	-	-	-	-	-	-
S2	10:10215591	10:10215591-10215591	C	3_prime_UTR_variant	MODIFIER	MTARC1	ENSSSCG00000010829	Transcript	ENSSSCT00000011847.5	protein_coding	2023-06-06	-	-	-	2239	-	-	-	-	-	-	1	-	HGNC	HGNC:26189	-	-	-	-	-	-	-	-
S2	10:10215591	10:10215591-10215591	C	3_prime_UTR_variant	MODIFIER	MTARC1	ENSSSCG00000010829	Transcript	ENSSSCT00000061361.3	protein_coding	2023-07-07	-	-	-	2311	-	-	-	-	-	-	1	-	HGNC	HGNC:26189	-	-	-	P1	-	-	-	-
S2	10:10215591	10:10215591-10215591	C	upstream_gene_variant	MODIFIER	-	ENSSSCG00000060719	Transcript	ENSSSCT00000093412.1	lncRNA	-	-	-	-	-	-	-	-	-	-	3331	1	-	-	-	-	-	-	-	-	-	-	-
S2	10:10215591	10:10215591-10215591	C	downstream_gene_variant	MODIFIER	-	ENSSSCG00000051856	Transcript	ENSSSCT00000100346.1	lncRNA	-	-	-	-	-	-	-	-	-	-	2302	-1	-	-	-	-	-	-	-	-	-	-	-
S2	10:10215591	10:10215591-10215591	C	upstream_gene_variant	MODIFIER	-	ENSSSCG00000060719	Transcript	ENSSSCT00000105158.1	lncRNA	-	-	-	-	-	-	-	-	-	-	3968	1	-	-	-	-	-	-	-	-	-	-	-
S2	10:10215668	10:10215668-10215668	A	3_prime_UTR_variant	MODIFIER	MTARC1	ENSSSCG00000010829	Transcript	ENSSSCT00000011847.5	protein_coding	2023-06-06	-	-	-	2316	-	-	-	-	-	-	1	-	HGNC	HGNC:26189	-	-	-	-	-	-	-	-
S2	10:10215668	10:10215668-10215668	A	3_prime_UTR_variant	MODIFIER	MTARC1	ENSSSCG00000010829	Transcript	ENSSSCT00000061361.3	protein_coding	2023-07-07	-	-	-	2388	-	-	-	-	-	-	1	-	HGNC	HGNC:26189	-	-	-	P1	-	-	-	-
S2	10:10215668	10:10215668-10215668	A	upstream_gene_variant	MODIFIER	-	ENSSSCG00000060719	Transcript	ENSSSCT00000093412.1	lncRNA	-	-	-	-	-	-	-	-	-	-	3254	1	-	-	-	-	-	-	-	-	-	-	-
S2	10:10215668	10:10215668-10215668	A	downstream_gene_variant	MODIFIER	-	ENSSSCG00000051856	Transcript	ENSSSCT00000100346.1	lncRNA	-	-	-	-	-	-	-	-	-	-	2225	-1	-	-	-	-	-	-	-	-	-	-	-
S2	10:10215668	10:10215668-10215668	A	upstream_gene_variant	MODIFIER	-	ENSSSCG00000060719	Transcript	ENSSSCT00000105158.1	lncRNA	-	-	-	-	-	-	-	-	-	-	3891	1	-	-	-	-	-	-	-	-	-	-	-
S2	10:10215702	10:10215702-10215702	G	3_prime_UTR_variant	MODIFIER	MTARC1	ENSSSCG00000010829	Transcript	ENSSSCT00000011847.5	protein_coding	2023-06-06	-	-	-	2350	-	-	-	-	-	-	1	-	HGNC	HGNC:26189	-	-	-	-	-	-	-	-
S2	10:10215702	10:10215702-10215702	G	3_prime_UTR_variant	MODIFIER	MTARC1	ENSSSCG00000010829	Transcript	ENSSSCT00000061361.3	protein_coding	2023-07-07	-	-	-	2422	-	-	-	-	-	-	1	-	HGNC	HGNC:26189	-	-	-	P1	-	-	-	-
S2	10:10215702	10:10215702-10215702	G	upstream_gene_variant	MODIFIER	-	ENSSSCG00000060719	Transcript	ENSSSCT00000093412.1	lncRNA	-	-	-	-	-	-	-	-	-	-	3220	1	-	-	-	-	-	-	-	-	-	-	-
S2	10:10215702	10:10215702-10215702	G	downstream_gene_variant	MODIFIER	-	ENSSSCG00000051856	Transcript	ENSSSCT00000100346.1	lncRNA	-	-	-	-	-	-	-	-	-	-	2191	-1	-	-	-	-	-	-	-	-	-	-	-
S2	10:10215702	10:10215702-10215702	G	upstream_gene_variant	MODIFIER	-	ENSSSCG00000060719	Transcript	ENSSSCT00000105158.1	lncRNA	-	-	-	-	-	-	-	-	-	-	3857	1	-	-	-	-	-	-	-	-	-	-	-
S2	10:10215800	10:10215800-10215800	G	3_prime_UTR_variant	MODIFIER	MTARC1	ENSSSCG00000010829	Transcript	ENSSSCT00000011847.5	protein_coding	2023-06-06	-	-	-	2448	-	-	-	-	-	-	1	-	HGNC	HGNC:26189	-	-	-	-	-	-	-	-
S2	10:10215800	10:10215800-10215800	G	3_prime_UTR_variant	MODIFIER	MTARC1	ENSSSCG00000010829	Transcript	ENSSSCT00000061361.3	protein_coding	2023-07-07	-	-	-	2520	-	-	-	-	-	-	1	-	HGNC	HGNC:26189	-	-	-	P1	-	-	-	-
S2	10:10215800	10:10215800-10215800	G	upstream_gene_variant	MODIFIER	-	ENSSSCG00000060719	Transcript	ENSSSCT00000093412.1	lncRNA	-	-	-	-	-	-	-	-	-	-	3122	1	-	-	-	-	-	-	-	-	-	-	-
S2	10:10215800	10:10215800-10215800	G	downstream_gene_variant	MODIFIER	-	ENSSSCG00000051856	Transcript	ENSSSCT00000100346.1	lncRNA	-	-	-	-	-	-	-	-	-	-	2093	-1	-	-	-	-	-	-	-	-	-	-	-
S2	10:10215800	10:10215800-10215800	G	upstream_gene_variant	MODIFIER	-	ENSSSCG00000060719	Transcript	ENSSSCT00000105158.1	lncRNA	-	-	-	-	-	-	-	-	-	-	3759	1	-	-	-	-	-	-	-	-	-	-	-
S2	10:10215915	10:10215915-10215915	C	3_prime_UTR_variant	MODIFIER	MTARC1	ENSSSCG00000010829	Transcript	ENSSSCT00000011847.5	protein_coding	2023-06-06	-	-	-	2563	-	-	-	-	-	-	1	-	HGNC	HGNC:26189	-	-	-	-	-	-	-	-
S2	10:10215915	10:10215915-10215915	C	3_prime_UTR_variant	MODIFIER	MTARC1	ENSSSCG00000010829	Transcript	ENSSSCT00000061361.3	protein_coding	2023-07-07	-	-	-	2635	-	-	-	-	-	-	1	-	HGNC	HGNC:26189	-	-	-	P1	-	-	-	-
S2	10:10215915	10:10215915-10215915	C	upstream_gene_variant	MODIFIER	-	ENSSSCG00000060719	Transcript	ENSSSCT00000093412.1	lncRNA	-	-	-	-	-	-	-	-	-	-	3007	1	-	-	-	-	-	-	-	-	-	-	-
S2	10:10215915	10:10215915-10215915	C	downstream_gene_variant	MODIFIER	-	ENSSSCG00000051856	Transcript	ENSSSCT00000100346.1	lncRNA	-	-	-	-	-	-	-	-	-	-	1978	-1	-	-	-	-	-	-	-	-	-	-	-
S2	10:10215915	10:10215915-10215915	C	upstream_gene_variant	MODIFIER	-	ENSSSCG00000060719	Transcript	ENSSSCT00000105158.1	lncRNA	-	-	-	-	-	-	-	-	-	-	3644	1	-	-	-	-	-	-	-	-	-	-	-
S2	10:10215969	10:10215969-10215969	G	3_prime_UTR_variant	MODIFIER	MTARC1	ENSSSCG00000010829	Transcript	ENSSSCT00000011847.5	protein_coding	2023-06-06	-	-	-	2617	-	-	-	-	-	-	1	-	HGNC	HGNC:26189	-	-	-	-	-	-	-	-
S2	10:10215969	10:10215969-10215969	G	3_prime_UTR_variant	MODIFIER	MTARC1	ENSSSCG00000010829	Transcript	ENSSSCT00000061361.3	protein_coding	2023-07-07	-	-	-	2689	-	-	-	-	-	-	1	-	HGNC	HGNC:26189	-	-	-	P1	-	-	-	-
S2	10:10215969	10:10215969-10215969	G	upstream_gene_variant	MODIFIER	-	ENSSSCG00000060719	Transcript	ENSSSCT00000093412.1	lncRNA	-	-	-	-	-	-	-	-	-	-	2953	1	-	-	-	-	-	-	-	-	-	-	-
S2	10:10215969	10:10215969-10215969	G	downstream_gene_variant	MODIFIER	-	ENSSSCG00000051856	Transcript	ENSSSCT00000100346.1	lncRNA	-	-	-	-	-	-	-	-	-	-	1924	-1	-	-	-	-	-	-	-	-	-	-	-
S2	10:10215969	10:10215969-10215969	G	upstream_gene_variant	MODIFIER	-	ENSSSCG00000060719	Transcript	ENSSSCT00000105158.1	lncRNA	-	-	-	-	-	-	-	-	-	-	3590	1	-	-	-	-	-	-	-	-	-	-	-
S2	10:10215976	10:10215976-10215976	A	3_prime_UTR_variant	MODIFIER	MTARC1	ENSSSCG00000010829	Transcript	ENSSSCT00000011847.5	protein_coding	2023-06-06	-	-	-	2624	-	-	-	-	-	-	1	-	HGNC	HGNC:26189	-	-	-	-	-	-	-	-
S2	10:10215976	10:10215976-10215976	A	3_prime_UTR_variant	MODIFIER	MTARC1	ENSSSCG00000010829	Transcript	ENSSSCT00000061361.3	protein_coding	2023-07-07	-	-	-	2696	-	-	-	-	-	-	1	-	HGNC	HGNC:26189	-	-	-	P1	-	-	-	-
S2	10:10215976	10:10215976-10215976	A	upstream_gene_variant	MODIFIER	-	ENSSSCG00000060719	Transcript	ENSSSCT00000093412.1	lncRNA	-	-	-	-	-	-	-	-	-	-	2946	1	-	-	-	-	-	-	-	-	-	-	-
S2	10:10215976	10:10215976-10215976	A	downstream_gene_variant	MODIFIER	-	ENSSSCG00000051856	Transcript	ENSSSCT00000100346.1	lncRNA	-	-	-	-	-	-	-	-	-	-	1917	-1	-	-	-	-	-	-	-	-	-	-	-
S2	10:10215976	10:10215976-10215976	A	upstream_gene_variant	MODIFIER	-	ENSSSCG00000060719	Transcript	ENSSSCT00000105158.1	lncRNA	-	-	-	-	-	-	-	-	-	-	3583	1	-	-	-	-	-	-	-	-	-	-	-
S2	10:10216007	10:10216007-10216007	T	3_prime_UTR_variant	MODIFIER	MTARC1	ENSSSCG00000010829	Transcript	ENSSSCT00000011847.5	protein_coding	2023-06-06	-	-	-	2655	-	-	-	-	-	-	1	-	HGNC	HGNC:26189	-	-	-	-	-	-	-	-
S2	10:10216007	10:10216007-10216007	T	3_prime_UTR_variant	MODIFIER	MTARC1	ENSSSCG00000010829	Transcript	ENSSSCT00000061361.3	protein_coding	2023-07-07	-	-	-	2727	-	-	-	-	-	-	1	-	HGNC	HGNC:26189	-	-	-	P1	-	-	-	-
S2	10:10216007	10:10216007-10216007	T	upstream_gene_variant	MODIFIER	-	ENSSSCG00000060719	Transcript	ENSSSCT00000093412.1	lncRNA	-	-	-	-	-	-	-	-	-	-	2915	1	-	-	-	-	-	-	-	-	-	-	-
S2	10:10216007	10:10216007-10216007	T	downstream_gene_variant	MODIFIER	-	ENSSSCG00000051856	Transcript	ENSSSCT00000100346.1	lncRNA	-	-	-	-	-	-	-	-	-	-	1886	-1	-	-	-	-	-	-	-	-	-	-	-
S2	10:10216007	10:10216007-10216007	T	upstream_gene_variant	MODIFIER	-	ENSSSCG00000060719	Transcript	ENSSSCT00000105158.1	lncRNA	-	-	-	-	-	-	-	-	-	-	3552	1	-	-	-	-	-	-	-	-	-	-	-
S2	10:10216066	10:10216066-10216066	T	3_prime_UTR_variant	MODIFIER	MTARC1	ENSSSCG00000010829	Transcript	ENSSSCT00000011847.5	protein_coding	2023-06-06	-	-	-	2714	-	-	-	-	-	-	1	-	HGNC	HGNC:26189	-	-	-	-	-	-	-	-
S2	10:10216066	10:10216066-10216066	T	3_prime_UTR_variant	MODIFIER	MTARC1	ENSSSCG00000010829	Transcript	ENSSSCT00000061361.3	protein_coding	2023-07-07	-	-	-	2786	-	-	-	-	-	-	1	-	HGNC	HGNC:26189	-	-	-	P1	-	-	-	-
S2	10:10216066	10:10216066-10216066	T	upstream_gene_variant	MODIFIER	-	ENSSSCG00000060719	Transcript	ENSSSCT00000093412.1	lncRNA	-	-	-	-	-	-	-	-	-	-	2856	1	-	-	-	-	-	-	-	-	-	-	-
S2	10:10216066	10:10216066-10216066	T	downstream_gene_variant	MODIFIER	-	ENSSSCG00000051856	Transcript	ENSSSCT00000100346.1	lncRNA	-	-	-	-	-	-	-	-	-	-	1827	-1	-	-	-	-	-	-	-	-	-	-	-
S2	10:10216066	10:10216066-10216066	T	upstream_gene_variant	MODIFIER	-	ENSSSCG00000060719	Transcript	ENSSSCT00000105158.1	lncRNA	-	-	-	-	-	-	-	-	-	-	3493	1	-	-	-	-	-	-	-	-	-	-	-
S2	10:10216067	10:10216067-10216067	G	3_prime_UTR_variant	MODIFIER	MTARC1	ENSSSCG00000010829	Transcript	ENSSSCT00000011847.5	protein_coding	2023-06-06	-	-	-	2715	-	-	-	-	-	-	1	-	HGNC	HGNC:26189	-	-	-	-	-	-	-	-
S2	10:10216067	10:10216067-10216067	G	3_prime_UTR_variant	MODIFIER	MTARC1	ENSSSCG00000010829	Transcript	ENSSSCT00000061361.3	protein_coding	2023-07-07	-	-	-	2787	-	-	-	-	-	-	1	-	HGNC	HGNC:26189	-	-	-	P1	-	-	-	-
S2	10:10216067	10:10216067-10216067	G	upstream_gene_variant	MODIFIER	-	ENSSSCG00000060719	Transcript	ENSSSCT00000093412.1	lncRNA	-	-	-	-	-	-	-	-	-	-	2855	1	-	-	-	-	-	-	-	-	-	-	-
S2	10:10216067	10:10216067-10216067	G	downstream_gene_variant	MODIFIER	-	ENSSSCG00000051856	Transcript	ENSSSCT00000100346.1	lncRNA	-	-	-	-	-	-	-	-	-	-	1826	-1	-	-	-	-	-	-	-	-	-	-	-
S2	10:10216067	10:10216067-10216067	G	upstream_gene_variant	MODIFIER	-	ENSSSCG00000060719	Transcript	ENSSSCT00000105158.1	lncRNA	-	-	-	-	-	-	-	-	-	-	3492	1	-	-	-	-	-	-	-	-	-	-	-
S2	10:10216092	10:10216092-10216092	G	3_prime_UTR_variant	MODIFIER	MTARC1	ENSSSCG00000010829	Transcript	ENSSSCT00000011847.5	protein_coding	2023-06-06	-	-	-	2740	-	-	-	-	-	-	1	-	HGNC	HGNC:26189	-	-	-	-	-	-	-	-
S2	10:10216092	10:10216092-10216092	G	3_prime_UTR_variant	MODIFIER	MTARC1	ENSSSCG00000010829	Transcript	ENSSSCT00000061361.3	protein_coding	2023-07-07	-	-	-	2812	-	-	-	-	-	-	1	-	HGNC	HGNC:26189	-	-	-	P1	-	-	-	-
S2	10:10216092	10:10216092-10216092	G	upstream_gene_variant	MODIFIER	-	ENSSSCG00000060719	Transcript	ENSSSCT00000093412.1	lncRNA	-	-	-	-	-	-	-	-	-	-	2830	1	-	-	-	-	-	-	-	-	-	-	-
S2	10:10216092	10:10216092-10216092	G	downstream_gene_variant	MODIFIER	-	ENSSSCG00000051856	Transcript	ENSSSCT00000100346.1	lncRNA	-	-	-	-	-	-	-	-	-	-	1801	-1	-	-	-	-	-	-	-	-	-	-	-
S2	10:10216092	10:10216092-10216092	G	upstream_gene_variant	MODIFIER	-	ENSSSCG00000060719	Transcript	ENSSSCT00000105158.1	lncRNA	-	-	-	-	-	-	-	-	-	-	3467	1	-	-	-	-	-	-	-	-	-	-	-
S2	10:10269710	10:10269710-10269710	G	3_prime_UTR_variant	MODIFIER	HLX	ENSSSCG00000032644	Transcript	ENSSSCT00000063227.3	protein_coding	2023-04-04	-	-	-	2168	-	-	-	-	-	-	1	-	HGNC	HGNC:4978	-	-	-	P2	-	-	-	-
S2	10:10269710	10:10269710-10269710	G	synonymous_variant	LOW	HLX	ENSSSCG00000032644	Transcript	ENSSSCT00000077647.1	protein_coding	2023-05-05	-	-	-	2107	1593	531	A	gcC/gcG	-	-	1	-	HGNC	HGNC:4978	-	-	-	A2	-	-	-	-
S2	10:13608911	10:13608911-13608911	T	5_prime_UTR_variant	MODIFIER	ENAH	ENSSSCG00000038646	Transcript	ENSSSCT00000011872.5	protein_coding	2023-08-01	-	-	-	145	-	-	-	-	-	-	-1	-	HGNC	HGNC:18271	-	-	-	-	-	-	-	-
S2	10:13608911	10:13608911-13608911	T	5_prime_UTR_variant	MODIFIER	ENAH	ENSSSCG00000038646	Transcript	ENSSSCT00000040992.2	protein_coding	2016-01-01	-	-	-	393	-	-	-	-	-	-	-1	-	HGNC	HGNC:18271	-	-	-	A2	-	-	-	-
S2	10:13608911	10:13608911-13608911	T	5_prime_UTR_variant	MODIFIER	ENAH	ENSSSCG00000038646	Transcript	ENSSSCT00000062360.3	protein_coding	2016-01-01	-	-	-	145	-	-	-	-	-	-	-1	-	HGNC	HGNC:18271	-	-	-	P4	-	-	-	-
S2	10:13608911	10:13608911-13608911	T	5_prime_UTR_variant	MODIFIER	ENAH	ENSSSCG00000038646	Transcript	ENSSSCT00000067509.1	protein_coding	2015-01-01	-	-	-	356	-	-	-	-	-	-	-1	-	HGNC	HGNC:18271	-	-	-	A2	-	-	-	-
S2	10:13608911	10:13608911-13608911	T	5_prime_UTR_variant	MODIFIER	ENAH	ENSSSCG00000038646	Transcript	ENSSSCT00000070256.2	protein_coding	2015-01-01	-	-	-	145	-	-	-	-	-	-	-1	-	HGNC	HGNC:18271	-	-	-	A2	-	-	-	-
S2	10:14364068	10:14364068-14364068	T	3_prime_UTR_variant	MODIFIER	-	ENSSSCG00000046588	Transcript	ENSSSCT00000090725.2	protein_coding	2023-05-04	-	-	-	3322	-	-	-	-	rs711237372	-	-1	-	-	-	-	-	-	P1	-	-	-	-
S2	10:19030677	10:19030677-19030677	T	missense_variant	MODERATE	TFB2M	ENSSSCG00000023775	Transcript	ENSSSCT00000032587.4	protein_coding	2023-09-07	-	-	-	1121	985	329	V/I	Gta/Ata	rs1110952386	-	-1	-	HGNC	HGNC:18559	-	-	-	P1	tolerated(1)	-	-	-
S2	10:19030677	10:19030677-19030677	T	missense_variant	MODERATE	TFB2M	ENSSSCG00000023775	Transcript	ENSSSCT00000037887.3	protein_coding	2023-07-06	-	-	-	1011	895	299	V/I	Gta/Ata	rs1110952386	-	-1	-	HGNC	HGNC:18559	-	-	-	-	tolerated(1)	-	-	-
S2	10:19030678	10:19030678-19030678	T	synonymous_variant	LOW	TFB2M	ENSSSCG00000023775	Transcript	ENSSSCT00000032587.4	protein_coding	2023-09-07	-	-	-	1120	984	328	L	ctG/ctA	rs1109331680	-	-1	-	HGNC	HGNC:18559	-	-	-	P1	-	-	-	-
S2	10:19030678	10:19030678-19030678	T	synonymous_variant	LOW	TFB2M	ENSSSCG00000023775	Transcript	ENSSSCT00000037887.3	protein_coding	2023-07-06	-	-	-	1010	894	298	L	ctG/ctA	rs1109331680	-	-1	-	HGNC	HGNC:18559	-	-	-	-	-	-	-	-
S2	10:19030726	10:19030726-19030726	T	synonymous_variant	LOW	TFB2M	ENSSSCG00000023775	Transcript	ENSSSCT00000032587.4	protein_coding	2023-09-07	-	-	-	1072	936	312	V	gtG/gtA	rs713067598	-	-1	-	HGNC	HGNC:18559	-	-	-	P1	-	-	-	-
S2	10:19030726	10:19030726-19030726	T	synonymous_variant	LOW	TFB2M	ENSSSCG00000023775	Transcript	ENSSSCT00000037887.3	protein_coding	2023-07-06	-	-	-	962	846	282	V	gtG/gtA	rs713067598	-	-1	-	HGNC	HGNC:18559	-	-	-	-	-	-	-	-
S2	10:10207408	10:10207408-10207408	C	missense_variant	MODERATE	MTARC1	ENSSSCG00000010829	Transcript	ENSSSCT00000061361.3	protein_coding	45112	-	-	-	998	799	267	M/L	Atg/Ctg	-	-	1	-	HGNC	HGNC:26189	-	-	-	P1	-	-	-	-
S2	10:19122072	10:19122072-19122072	G	missense_variant	MODERATE	CNST	ENSSSCG00000010882	Transcript	ENSSSCT00000011905.5	protein_coding	45239	-	-	-	1402	1174	392	K/E	Aag/Gag	-	-	1	-	HGNC	HGNC:26486	-	-	-	-	-	-	-	-
S2	10:19122072	10:19122072-19122072	G	missense_variant	MODERATE	CNST	ENSSSCG00000010882	Transcript	ENSSSCT00000036817.3	protein_coding	45270	-	-	-	1444	1216	406	K/E	Aag/Gag	-	-	1	-	HGNC	HGNC:26486	-	-	-	P1	-	-	-	-
S2	10:19122072	10:19122072-19122072	G	missense_variant	MODERATE	CNST	ENSSSCG00000010882	Transcript	ENSSSCT00000071325.2	protein_coding	45207	-	-	-	1387	1135	379	K/E	Aag/Gag	-	-	1	-	HGNC	HGNC:26486	-	-	-	-	-	-	-	-
S2	10:19122072	10:19122072-19122072	G	missense_variant	MODERATE	CNST	ENSSSCG00000010882	Transcript	ENSSSCT00000082058.2	protein_coding	45206	-	-	-	844	844	282	K/E	Aag/Gag	-	-	1	-	HGNC	HGNC:26486	-	-	-	-	-	-	-	-
S2	10:25442896	10:25442896-25442896	G	intron_variant	MODIFIER	PRXL2C	ENSSSCG00000011169	Transcript	ENSSSCT00000012231.4	protein_coding	-	2023-06-05	-	-	-	-	-	-	-	-	-	1	-	HGNC	HGNC:16881	-	-	-	P1	-	-	-	-
S2	10:25442897	10:25442897-25442897	G	intron_variant	MODIFIER	PRXL2C	ENSSSCG00000011169	Transcript	ENSSSCT00000012231.4	protein_coding	-	2023-06-05	-	-	-	-	-	-	-	-	-	1	-	HGNC	HGNC:16881	-	-	-	P1	-	-	-	-
S2	10:25442990	10:25442990-25442990	G	intron_variant	MODIFIER	PRXL2C	ENSSSCG00000011169	Transcript	ENSSSCT00000012231.4	protein_coding	-	2023-06-05	-	-	-	-	-	-	-	-	-	1	-	HGNC	HGNC:16881	-	-	-	P1	-	-	-	-
S2	10:25443163	10:25443163-25443163	G	intron_variant	MODIFIER	PRXL2C	ENSSSCG00000011169	Transcript	ENSSSCT00000012231.4	protein_coding	-	2023-06-05	-	-	-	-	-	-	-	-	-	1	-	HGNC	HGNC:16881	-	-	-	P1	-	-	-	-
S2	10:25443198	10:25443198-25443198	G	intron_variant	MODIFIER	PRXL2C	ENSSSCG00000011169	Transcript	ENSSSCT00000012231.4	protein_coding	-	2023-06-05	-	-	-	-	-	-	-	-	-	1	-	HGNC	HGNC:16881	-	-	-	P1	-	-	-	-
S2	10:25443226	10:25443226-25443226	G	intron_variant	MODIFIER	PRXL2C	ENSSSCG00000011169	Transcript	ENSSSCT00000012231.4	protein_coding	-	2023-06-05	-	-	-	-	-	-	-	-	-	1	-	HGNC	HGNC:16881	-	-	-	P1	-	-	-	-
S2	10:25444020	10:25444020-25444020	G	intron_variant	MODIFIER	PRXL2C	ENSSSCG00000011169	Transcript	ENSSSCT00000012231.4	protein_coding	-	2023-06-05	-	-	-	-	-	-	-	-	-	1	-	HGNC	HGNC:16881	-	-	-	P1	-	-	-	-
S2	10:48261007	10:48261007-48261007	C	3_prime_UTR_variant	MODIFIER	BEND7	ENSSSCG00000032984	Transcript	ENSSSCT00000050418.3	protein_coding	2023-08-08	-	-	-	2839	-	-	-	-	rs3471407197	-	1	-	HGNC	HGNC:23514	-	-	-	A2	-	-	-	-
S2	10:48261007	10:48261007-48261007	C	downstream_gene_variant	MODIFIER	BEND7	ENSSSCG00000032984	Transcript	ENSSSCT00000053844.2	protein_coding	-	-	-	-	-	-	-	-	-	rs3471407197	2961	1	-	HGNC	HGNC:23514	-	-	-	P2	-	-	-	-
S2	10:48261962	10:48261962-48261962	C	3_prime_UTR_variant	MODIFIER	BEND7	ENSSSCG00000032984	Transcript	ENSSSCT00000050418.3	protein_coding	2023-08-08	-	-	-	3794	-	-	-	-	-	-	1	-	HGNC	HGNC:23514	-	-	-	A2	-	-	-	-
S2	10:48261962	10:48261962-48261962	C	downstream_gene_variant	MODIFIER	BEND7	ENSSSCG00000032984	Transcript	ENSSSCT00000053844.2	protein_coding	-	-	-	-	-	-	-	-	-	-	3916	1	-	HGNC	HGNC:23514	-	-	-	P2	-	-	-	-
S2	10:48263028	10:48263028-48263028	C	downstream_gene_variant	MODIFIER	BEND7	ENSSSCG00000032984	Transcript	ENSSSCT00000050418.3	protein_coding	-	-	-	-	-	-	-	-	-	rs3473969700	977	1	-	HGNC	HGNC:23514	-	-	-	A2	-	-	-	-
S2	10:48263028	10:48263028-48263028	C	downstream_gene_variant	MODIFIER	BEND7	ENSSSCG00000032984	Transcript	ENSSSCT00000053844.2	protein_coding	-	-	-	-	-	-	-	-	-	rs3473969700	4982	1	-	HGNC	HGNC:23514	-	-	-	P2	-	-	-	-
S2	10:48263386	10:48263386-48263386	T	downstream_gene_variant	MODIFIER	BEND7	ENSSSCG00000032984	Transcript	ENSSSCT00000050418.3	protein_coding	-	-	-	-	-	-	-	-	-	rs3473409422	1335	1	-	HGNC	HGNC:23514	-	-	-	A2	-	-	-	-
S2	10:48263416	10:48263416-48263416	T	downstream_gene_variant	MODIFIER	BEND7	ENSSSCG00000032984	Transcript	ENSSSCT00000050418.3	protein_coding	-	-	-	-	-	-	-	-	-	rs3472302993	1365	1	-	HGNC	HGNC:23514	-	-	-	A2	-	-	-	-
S2	10:48263753	10:48263753-48263753	C	downstream_gene_variant	MODIFIER	BEND7	ENSSSCG00000032984	Transcript	ENSSSCT00000050418.3	protein_coding	-	-	-	-	-	-	-	-	-	rs3471403961	1702	1	-	HGNC	HGNC:23514	-	-	-	A2	-	-	-	-
S2	10:48382647	10:48382647-48382647	C	synonymous_variant	LOW	SEPHS1	ENSSSCG00000031659	Transcript	ENSSSCT00000041326.3	protein_coding	2023-09-08	-	-	-	897	897	299	F	ttT/ttC	-	-	1	-	HGNC	HGNC:19685	-	-	-	P1	-	-	-	-
S2	10:48382698	10:48382698-48382698	G	synonymous_variant	LOW	SEPHS1	ENSSSCG00000031659	Transcript	ENSSSCT00000041326.3	protein_coding	2023-09-08	-	-	-	948	948	316	V	gtA/gtG	-	-	1	-	HGNC	HGNC:19685	-	-	-	P1	-	-	-	-
S2	10:48404470	10:48404470-48404470	G	5_prime_UTR_variant	MODIFIER	PHYH	ENSSSCG00000039244	Transcript	ENSSSCT00000046232.3	protein_coding	2023-08-01	-	-	-	13	-	-	-	-	rs695464716	-	1	-	HGNC	HGNC:8940	-	-	-	-	-	-	-	-
S2	10:48404470	10:48404470-48404470	G	5_prime_UTR_variant	MODIFIER	PHYH	ENSSSCG00000039244	Transcript	ENSSSCT00000049800.3	protein_coding	2023-09-01	-	-	-	178	-	-	-	-	rs695464716	-	1	-	HGNC	HGNC:8940	-	-	-	P1	-	-	-	-
S2	10:48404470	10:48404470-48404470	G	5_prime_UTR_variant	MODIFIER	PHYH	ENSSSCG00000039244	Transcript	ENSSSCT00000076200.2	protein_coding	2023-08-01	-	-	-	75	-	-	-	-	rs695464716	-	1	-	HGNC	HGNC:8940	-	-	-	-	-	-	-	-
S2	10:48404487	10:48404487-48404487	G	synonymous_variant	LOW	PHYH	ENSSSCG00000039244	Transcript	ENSSSCT00000046232.3	protein_coding	2023-08-01	-	-	-	30	15	5	R	cgC/cgG	rs1108332024	-	1	-	HGNC	HGNC:8940	-	-	-	-	-	-	-	-
S2	10:48404487	10:48404487-48404487	G	synonymous_variant	LOW	PHYH	ENSSSCG00000039244	Transcript	ENSSSCT00000049800.3	protein_coding	2023-09-01	-	-	-	195	15	5	R	cgC/cgG	rs1108332024	-	1	-	HGNC	HGNC:8940	-	-	-	P1	-	-	-	-
S2	10:48404487	10:48404487-48404487	G	synonymous_variant	LOW	PHYH	ENSSSCG00000039244	Transcript	ENSSSCT00000076200.2	protein_coding	2023-08-01	-	-	-	92	15	5	R	cgC/cgG	rs1108332024	-	1	-	HGNC	HGNC:8940	-	-	-	-	-	-	-	-
S2	10:48404502	10:48404502-48404502	G	synonymous_variant	LOW	PHYH	ENSSSCG00000039244	Transcript	ENSSSCT00000046232.3	protein_coding	2023-08-01	-	-	-	45	30	10	L	ctC/ctG	rs702116566	-	1	-	HGNC	HGNC:8940	-	-	-	-	-	-	-	-
S2	10:48404502	10:48404502-48404502	G	synonymous_variant	LOW	PHYH	ENSSSCG00000039244	Transcript	ENSSSCT00000049800.3	protein_coding	2023-09-01	-	-	-	210	30	10	L	ctC/ctG	rs702116566	-	1	-	HGNC	HGNC:8940	-	-	-	P1	-	-	-	-
S2	10:48404502	10:48404502-48404502	G	synonymous_variant	LOW	PHYH	ENSSSCG00000039244	Transcript	ENSSSCT00000076200.2	protein_coding	2023-08-01	-	-	-	107	30	10	L	ctC/ctG	rs702116566	-	1	-	HGNC	HGNC:8940	-	-	-	-	-	-	-	-
S2	10:48410361	10:48410361-48410361	A	synonymous_variant	LOW	PHYH	ENSSSCG00000039244	Transcript	ENSSSCT00000046232.3	protein_coding	2023-08-04	-	-	-	390	375	125	K	aaG/aaA	rs81214027	-	1	-	HGNC	HGNC:8940	-	-	-	-	-	-	-	-
S2	10:48410361	10:48410361-48410361	A	synonymous_variant	LOW	PHYH	ENSSSCG00000039244	Transcript	ENSSSCT00000049800.3	protein_coding	2023-09-04	-	-	-	555	375	125	K	aaG/aaA	rs81214027	-	1	-	HGNC	HGNC:8940	-	-	-	P1	-	-	-	-
S2	10:48410361	10:48410361-48410361	A	synonymous_variant	LOW	PHYH	ENSSSCG00000039244	Transcript	ENSSSCT00000076200.2	protein_coding	2023-08-03	-	-	-	341	264	88	K	aaG/aaA	rs81214027	-	1	-	HGNC	HGNC:8940	-	-	-	-	-	-	-	-
S2	10:48410364	10:48410364-48410364	A	synonymous_variant	LOW	PHYH	ENSSSCG00000039244	Transcript	ENSSSCT00000046232.3	protein_coding	2023-08-04	-	-	-	393	378	126	E	gaG/gaA	rs81214028	-	1	-	HGNC	HGNC:8940	-	-	-	-	-	-	-	-
S2	10:48410364	10:48410364-48410364	A	synonymous_variant	LOW	PHYH	ENSSSCG00000039244	Transcript	ENSSSCT00000049800.3	protein_coding	2023-09-04	-	-	-	558	378	126	E	gaG/gaA	rs81214028	-	1	-	HGNC	HGNC:8940	-	-	-	P1	-	-	-	-
S2	10:48410364	10:48410364-48410364	A	synonymous_variant	LOW	PHYH	ENSSSCG00000039244	Transcript	ENSSSCT00000076200.2	protein_coding	2023-08-03	-	-	-	344	267	89	E	gaG/gaA	rs81214028	-	1	-	HGNC	HGNC:8940	-	-	-	-	-	-	-	-
S2	10:48411586	10:48411586-48411586	C	intron_variant	MODIFIER	PHYH	ENSSSCG00000039244	Transcript	ENSSSCT00000046232.3	protein_coding	-	2023-07-04	-	-	-	-	-	-	-	rs1108993362	-	1	-	HGNC	HGNC:8940	-	-	-	-	-	-	-	-
S2	10:48411586	10:48411586-48411586	C	intron_variant	MODIFIER	PHYH	ENSSSCG00000039244	Transcript	ENSSSCT00000049800.3	protein_coding	-	2023-08-04	-	-	-	-	-	-	-	rs1108993362	-	1	-	HGNC	HGNC:8940	-	-	-	P1	-	-	-	-
S2	10:48411586	10:48411586-48411586	C	intron_variant	MODIFIER	PHYH	ENSSSCG00000039244	Transcript	ENSSSCT00000076200.2	protein_coding	-	2023-07-03	-	-	-	-	-	-	-	rs1108993362	-	1	-	HGNC	HGNC:8940	-	-	-	-	-	-	-	-
S2	10:48411605	10:48411605-48411605	G	intron_variant	MODIFIER	PHYH	ENSSSCG00000039244	Transcript	ENSSSCT00000046232.3	protein_coding	-	2023-07-04	-	-	-	-	-	-	-	rs1109787783	-	1	-	HGNC	HGNC:8940	-	-	-	-	-	-	-	-
S2	10:48411605	10:48411605-48411605	G	intron_variant	MODIFIER	PHYH	ENSSSCG00000039244	Transcript	ENSSSCT00000049800.3	protein_coding	-	2023-08-04	-	-	-	-	-	-	-	rs1109787783	-	1	-	HGNC	HGNC:8940	-	-	-	P1	-	-	-	-
S2	10:48411605	10:48411605-48411605	G	intron_variant	MODIFIER	PHYH	ENSSSCG00000039244	Transcript	ENSSSCT00000076200.2	protein_coding	-	2023-07-03	-	-	-	-	-	-	-	rs1109787783	-	1	-	HGNC	HGNC:8940	-	-	-	-	-	-	-	-
S2	10:48411787	10:48411787-48411787	A	intron_variant	MODIFIER	PHYH	ENSSSCG00000039244	Transcript	ENSSSCT00000046232.3	protein_coding	-	2023-07-04	-	-	-	-	-	-	-	rs81272673	-	1	-	HGNC	HGNC:8940	-	-	-	-	-	-	-	-
S2	10:48411787	10:48411787-48411787	A	intron_variant	MODIFIER	PHYH	ENSSSCG00000039244	Transcript	ENSSSCT00000049800.3	protein_coding	-	2023-08-04	-	-	-	-	-	-	-	rs81272673	-	1	-	HGNC	HGNC:8940	-	-	-	P1	-	-	-	-
S2	10:48411787	10:48411787-48411787	A	intron_variant	MODIFIER	PHYH	ENSSSCG00000039244	Transcript	ENSSSCT00000076200.2	protein_coding	-	2023-07-03	-	-	-	-	-	-	-	rs81272673	-	1	-	HGNC	HGNC:8940	-	-	-	-	-	-	-	-
S2	10:48411805	10:48411805-48411805	T	intron_variant	MODIFIER	PHYH	ENSSSCG00000039244	Transcript	ENSSSCT00000046232.3	protein_coding	-	2023-07-04	-	-	-	-	-	-	-	rs81272674	-	1	-	HGNC	HGNC:8940	-	-	-	-	-	-	-	-
S2	10:48411805	10:48411805-48411805	T	intron_variant	MODIFIER	PHYH	ENSSSCG00000039244	Transcript	ENSSSCT00000049800.3	protein_coding	-	2023-08-04	-	-	-	-	-	-	-	rs81272674	-	1	-	HGNC	HGNC:8940	-	-	-	P1	-	-	-	-
S2	10:48411805	10:48411805-48411805	T	intron_variant	MODIFIER	PHYH	ENSSSCG00000039244	Transcript	ENSSSCT00000076200.2	protein_coding	-	2023-07-03	-	-	-	-	-	-	-	rs81272674	-	1	-	HGNC	HGNC:8940	-	-	-	-	-	-	-	-
S2	10:48412936	10:48412936-48412936	G	intron_variant	MODIFIER	PHYH	ENSSSCG00000039244	Transcript	ENSSSCT00000046232.3	protein_coding	-	2023-07-04	-	-	-	-	-	-	-	-	-	1	-	HGNC	HGNC:8940	-	-	-	-	-	-	-	-
S2	10:48412936	10:48412936-48412936	G	intron_variant	MODIFIER	PHYH	ENSSSCG00000039244	Transcript	ENSSSCT00000049800.3	protein_coding	-	2023-08-04	-	-	-	-	-	-	-	-	-	1	-	HGNC	HGNC:8940	-	-	-	P1	-	-	-	-
S2	10:48412936	10:48412936-48412936	G	intron_variant	MODIFIER	PHYH	ENSSSCG00000039244	Transcript	ENSSSCT00000076200.2	protein_coding	-	2023-07-03	-	-	-	-	-	-	-	-	-	1	-	HGNC	HGNC:8940	-	-	-	-	-	-	-	-
S2	10:48413015	10:48413015-48413015	T	intron_variant	MODIFIER	PHYH	ENSSSCG00000039244	Transcript	ENSSSCT00000046232.3	protein_coding	-	2023-07-04	-	-	-	-	-	-	-	rs3473345963	-	1	-	HGNC	HGNC:8940	-	-	-	-	-	-	-	-
S2	10:48413015	10:48413015-48413015	T	intron_variant	MODIFIER	PHYH	ENSSSCG00000039244	Transcript	ENSSSCT00000049800.3	protein_coding	-	2023-08-04	-	-	-	-	-	-	-	rs3473345963	-	1	-	HGNC	HGNC:8940	-	-	-	P1	-	-	-	-
S2	10:48413015	10:48413015-48413015	T	intron_variant	MODIFIER	PHYH	ENSSSCG00000039244	Transcript	ENSSSCT00000076200.2	protein_coding	-	2023-07-03	-	-	-	-	-	-	-	rs3473345963	-	1	-	HGNC	HGNC:8940	-	-	-	-	-	-	-	-
S2	10:48414310	10:48414310-48414310	T	intron_variant	MODIFIER	PHYH	ENSSSCG00000039244	Transcript	ENSSSCT00000046232.3	protein_coding	-	2023-07-04	-	-	-	-	-	-	-	-	-	1	-	HGNC	HGNC:8940	-	-	-	-	-	-	-	-
S2	10:48414310	10:48414310-48414310	T	intron_variant	MODIFIER	PHYH	ENSSSCG00000039244	Transcript	ENSSSCT00000049800.3	protein_coding	-	2023-08-04	-	-	-	-	-	-	-	-	-	1	-	HGNC	HGNC:8940	-	-	-	P1	-	-	-	-
S2	10:48414310	10:48414310-48414310	T	intron_variant	MODIFIER	PHYH	ENSSSCG00000039244	Transcript	ENSSSCT00000076200.2	protein_coding	-	2023-07-03	-	-	-	-	-	-	-	-	-	1	-	HGNC	HGNC:8940	-	-	-	-	-	-	-	-
S2	10:48416200	10:48416200-48416200	T	synonymous_variant	LOW	PHYH	ENSSSCG00000039244	Transcript	ENSSSCT00000046232.3	protein_coding	2023-08-06	-	-	-	603	588	196	I	atC/atT	rs55619017	-	1	-	HGNC	HGNC:8940	-	-	-	-	-	-	-	-
S2	10:48416200	10:48416200-48416200	T	synonymous_variant	LOW	PHYH	ENSSSCG00000039244	Transcript	ENSSSCT00000049800.3	protein_coding	2023-09-06	-	-	-	768	588	196	I	atC/atT	rs55619017	-	1	-	HGNC	HGNC:8940	-	-	-	P1	-	-	-	-
S2	10:48416200	10:48416200-48416200	T	synonymous_variant	LOW	PHYH	ENSSSCG00000039244	Transcript	ENSSSCT00000076200.2	protein_coding	2023-08-05	-	-	-	554	477	159	I	atC/atT	rs55619017	-	1	-	HGNC	HGNC:8940	-	-	-	-	-	-	-	-
S2	10:48416263	10:48416263-48416263	T	synonymous_variant	LOW	PHYH	ENSSSCG00000039244	Transcript	ENSSSCT00000046232.3	protein_coding	2023-08-06	-	-	-	666	651	217	H	caC/caT	rs81214030	-	1	-	HGNC	HGNC:8940	-	-	-	-	-	-	-	-
S2	10:48416263	10:48416263-48416263	T	synonymous_variant	LOW	PHYH	ENSSSCG00000039244	Transcript	ENSSSCT00000049800.3	protein_coding	2023-09-06	-	-	-	831	651	217	H	caC/caT	rs81214030	-	1	-	HGNC	HGNC:8940	-	-	-	P1	-	-	-	-
S2	10:48416263	10:48416263-48416263	T	synonymous_variant	LOW	PHYH	ENSSSCG00000039244	Transcript	ENSSSCT00000076200.2	protein_coding	2023-08-05	-	-	-	617	540	180	H	caC/caT	rs81214030	-	1	-	HGNC	HGNC:8940	-	-	-	-	-	-	-	-
S2	10:48421043	10:48421043-48421043	C	synonymous_variant	LOW	PHYH	ENSSSCG00000039244	Transcript	ENSSSCT00000046232.3	protein_coding	2023-08-07	-	-	-	711	696	232	S	tcT/tcC	rs55619019	-	1	-	HGNC	HGNC:8940	-	-	-	-	-	-	-	-
S2	10:48421043	10:48421043-48421043	C	synonymous_variant	LOW	PHYH	ENSSSCG00000039244	Transcript	ENSSSCT00000049800.3	protein_coding	2023-09-08	-	-	-	1026	846	282	S	tcT/tcC	rs55619019	-	1	-	HGNC	HGNC:8940	-	-	-	P1	-	-	-	-
S2	10:48421043	10:48421043-48421043	C	synonymous_variant	LOW	PHYH	ENSSSCG00000039244	Transcript	ENSSSCT00000076200.2	protein_coding	2023-08-07	-	-	-	812	735	245	S	tcT/tcC	rs55619019	-	1	-	HGNC	HGNC:8940	-	-	-	-	-	-	-	-
S2	10:48530992	10:48530992-48530992	C	3_prime_UTR_variant	MODIFIER	OPTN	ENSSSCG00000023247	Transcript	ENSSSCT00000045280.3	protein_coding	13/13	-	-	-	2933	-	-	-	-	-	-	-1	-	HGNC	HGNC:17142	-	-	-	-	-	-	-	-
S2	10:48530992	10:48530992-48530992	C	3_prime_UTR_variant	MODIFIER	OPTN	ENSSSCG00000023247	Transcript	ENSSSCT00000046449.3	protein_coding	15/15	-	-	-	3057	-	-	-	-	-	-	-1	-	HGNC	HGNC:17142	-	-	-	P1	-	-	-	-
S2	10:48530992	10:48530992-48530992	C	intron_variant	MODIFIER	MCM10	ENSSSCG00000035059	Transcript	ENSSSCT00000062154.3	protein_coding	-	2019-01-01	-	-	-	-	-	-	-	-	-	-1	-	HGNC	HGNC:18043	-	-	-	-	-	-	-	-
S2	10:48531297	10:48531297-48531297	G	3_prime_UTR_variant	MODIFIER	OPTN	ENSSSCG00000023247	Transcript	ENSSSCT00000045280.3	protein_coding	13/13	-	-	-	2628	-	-	-	-	-	-	-1	-	HGNC	HGNC:17142	-	-	-	-	-	-	-	-
S2	10:48531297	10:48531297-48531297	G	3_prime_UTR_variant	MODIFIER	OPTN	ENSSSCG00000023247	Transcript	ENSSSCT00000046449.3	protein_coding	15/15	-	-	-	2752	-	-	-	-	-	-	-1	-	HGNC	HGNC:17142	-	-	-	P1	-	-	-	-
S2	10:48531297	10:48531297-48531297	G	intron_variant	MODIFIER	MCM10	ENSSSCG00000035059	Transcript	ENSSSCT00000062154.3	protein_coding	-	2019-01-01	-	-	-	-	-	-	-	-	-	-1	-	HGNC	HGNC:18043	-	-	-	-	-	-	-	-
S2	10:48531526	10:48531526-48531526	A	3_prime_UTR_variant	MODIFIER	OPTN	ENSSSCG00000023247	Transcript	ENSSSCT00000045280.3	protein_coding	13/13	-	-	-	2399	-	-	-	-	-	-	-1	-	HGNC	HGNC:17142	-	-	-	-	-	-	-	-
S2	10:48531526	10:48531526-48531526	A	3_prime_UTR_variant	MODIFIER	OPTN	ENSSSCG00000023247	Transcript	ENSSSCT00000046449.3	protein_coding	15/15	-	-	-	2523	-	-	-	-	-	-	-1	-	HGNC	HGNC:17142	-	-	-	P1	-	-	-	-
S2	10:48531526	10:48531526-48531526	A	intron_variant	MODIFIER	MCM10	ENSSSCG00000035059	Transcript	ENSSSCT00000062154.3	protein_coding	-	2019-01-01	-	-	-	-	-	-	-	-	-	-1	-	HGNC	HGNC:18043	-	-	-	-	-	-	-	-
S2	10:48531618	10:48531618-48531618	T	3_prime_UTR_variant	MODIFIER	OPTN	ENSSSCG00000023247	Transcript	ENSSSCT00000045280.3	protein_coding	13/13	-	-	-	2307	-	-	-	-	-	-	-1	-	HGNC	HGNC:17142	-	-	-	-	-	-	-	-
S2	10:48531618	10:48531618-48531618	T	3_prime_UTR_variant	MODIFIER	OPTN	ENSSSCG00000023247	Transcript	ENSSSCT00000046449.3	protein_coding	15/15	-	-	-	2431	-	-	-	-	-	-	-1	-	HGNC	HGNC:17142	-	-	-	P1	-	-	-	-
S2	10:48531618	10:48531618-48531618	T	intron_variant	MODIFIER	MCM10	ENSSSCG00000035059	Transcript	ENSSSCT00000062154.3	protein_coding	-	2019-01-01	-	-	-	-	-	-	-	-	-	-1	-	HGNC	HGNC:18043	-	-	-	-	-	-	-	-
S2	10:48531757	10:48531757-48531757	G	3_prime_UTR_variant	MODIFIER	OPTN	ENSSSCG00000023247	Transcript	ENSSSCT00000045280.3	protein_coding	13/13	-	-	-	2168	-	-	-	-	-	-	-1	-	HGNC	HGNC:17142	-	-	-	-	-	-	-	-
S2	10:48531757	10:48531757-48531757	G	3_prime_UTR_variant	MODIFIER	OPTN	ENSSSCG00000023247	Transcript	ENSSSCT00000046449.3	protein_coding	15/15	-	-	-	2292	-	-	-	-	-	-	-1	-	HGNC	HGNC:17142	-	-	-	P1	-	-	-	-
S2	10:48531757	10:48531757-48531757	G	intron_variant	MODIFIER	MCM10	ENSSSCG00000035059	Transcript	ENSSSCT00000062154.3	protein_coding	-	2019-01-01	-	-	-	-	-	-	-	-	-	-1	-	HGNC	HGNC:18043	-	-	-	-	-	-	-	-
S2	10:48531767	10:48531767-48531767	G	3_prime_UTR_variant	MODIFIER	OPTN	ENSSSCG00000023247	Transcript	ENSSSCT00000045280.3	protein_coding	13/13	-	-	-	2158	-	-	-	-	-	-	-1	-	HGNC	HGNC:17142	-	-	-	-	-	-	-	-
S2	10:48531767	10:48531767-48531767	G	3_prime_UTR_variant	MODIFIER	OPTN	ENSSSCG00000023247	Transcript	ENSSSCT00000046449.3	protein_coding	15/15	-	-	-	2282	-	-	-	-	-	-	-1	-	HGNC	HGNC:17142	-	-	-	P1	-	-	-	-
S2	10:48531767	10:48531767-48531767	G	intron_variant	MODIFIER	MCM10	ENSSSCG00000035059	Transcript	ENSSSCT00000062154.3	protein_coding	-	2019-01-01	-	-	-	-	-	-	-	-	-	-1	-	HGNC	HGNC:18043	-	-	-	-	-	-	-	-
S2	10:48531782	10:48531782-48531782	T	3_prime_UTR_variant	MODIFIER	OPTN	ENSSSCG00000023247	Transcript	ENSSSCT00000045280.3	protein_coding	13/13	-	-	-	2143	-	-	-	-	-	-	-1	-	HGNC	HGNC:17142	-	-	-	-	-	-	-	-
S2	10:48531782	10:48531782-48531782	T	3_prime_UTR_variant	MODIFIER	OPTN	ENSSSCG00000023247	Transcript	ENSSSCT00000046449.3	protein_coding	15/15	-	-	-	2267	-	-	-	-	-	-	-1	-	HGNC	HGNC:17142	-	-	-	P1	-	-	-	-
S2	10:48531782	10:48531782-48531782	T	intron_variant	MODIFIER	MCM10	ENSSSCG00000035059	Transcript	ENSSSCT00000062154.3	protein_coding	-	2019-01-01	-	-	-	-	-	-	-	-	-	-1	-	HGNC	HGNC:18043	-	-	-	-	-	-	-	-
S2	10:48531833	10:48531833-48531833	G	3_prime_UTR_variant	MODIFIER	OPTN	ENSSSCG00000023247	Transcript	ENSSSCT00000045280.3	protein_coding	13/13	-	-	-	2092	-	-	-	-	-	-	-1	-	HGNC	HGNC:17142	-	-	-	-	-	-	-	-
S2	10:48531833	10:48531833-48531833	G	3_prime_UTR_variant	MODIFIER	OPTN	ENSSSCG00000023247	Transcript	ENSSSCT00000046449.3	protein_coding	15/15	-	-	-	2216	-	-	-	-	-	-	-1	-	HGNC	HGNC:17142	-	-	-	P1	-	-	-	-
S2	10:48531833	10:48531833-48531833	G	intron_variant	MODIFIER	MCM10	ENSSSCG00000035059	Transcript	ENSSSCT00000062154.3	protein_coding	-	2019-01-01	-	-	-	-	-	-	-	-	-	-1	-	HGNC	HGNC:18043	-	-	-	-	-	-	-	-
S2	10:48532160	10:48532160-48532160	C	3_prime_UTR_variant	MODIFIER	OPTN	ENSSSCG00000023247	Transcript	ENSSSCT00000045280.3	protein_coding	13/13	-	-	-	1765	-	-	-	-	-	-	-1	-	HGNC	HGNC:17142	-	-	-	-	-	-	-	-
S2	10:48532160	10:48532160-48532160	C	3_prime_UTR_variant	MODIFIER	OPTN	ENSSSCG00000023247	Transcript	ENSSSCT00000046449.3	protein_coding	15/15	-	-	-	1889	-	-	-	-	-	-	-1	-	HGNC	HGNC:17142	-	-	-	P1	-	-	-	-
S2	10:48532160	10:48532160-48532160	C	intron_variant	MODIFIER	MCM10	ENSSSCG00000035059	Transcript	ENSSSCT00000062154.3	protein_coding	-	2019-01-01	-	-	-	-	-	-	-	-	-	-1	-	HGNC	HGNC:18043	-	-	-	-	-	-	-	-
S2	10:49068965	10:49068965-49068965	G	3_prime_UTR_variant	MODIFIER	ABI1	ENSSSCG00000024127	Transcript	ENSSSCT00000012105.4	protein_coding	2023-10-10	-	-	-	2977	-	-	-	-	rs319875807	-	1	-	HGNC	HGNC:11320	-	-	-	-	-	-	-	-
S2	10:49068965	10:49068965-49068965	G	3_prime_UTR_variant	MODIFIER	ABI1	ENSSSCG00000024127	Transcript	ENSSSCT00000012106.4	protein_coding	2023-11-11	-	-	-	2949	-	-	-	-	rs319875807	-	1	-	HGNC	HGNC:11320	-	-	-	A1	-	-	-	-
S2	10:49068965	10:49068965-49068965	G	3_prime_UTR_variant	MODIFIER	ABI1	ENSSSCG00000024127	Transcript	ENSSSCT00000031809.4	protein_coding	2023-08-08	-	-	-	2783	-	-	-	-	rs319875807	-	1	-	HGNC	HGNC:11320	-	-	-	P4	-	-	-	-
S2	10:49068965	10:49068965-49068965	G	3_prime_UTR_variant	MODIFIER	ABI1	ENSSSCG00000024127	Transcript	ENSSSCT00000047950.3	protein_coding	2023-09-09	-	-	-	2850	-	-	-	-	rs319875807	-	1	-	HGNC	HGNC:11320	-	-	-	-	-	-	-	-
S2	10:49068965	10:49068965-49068965	G	3_prime_UTR_variant	MODIFIER	ABI1	ENSSSCG00000024127	Transcript	ENSSSCT00000050059.3	protein_coding	2023-10-10	-	-	-	3027	-	-	-	-	rs319875807	-	1	-	HGNC	HGNC:11320	-	-	-	A1	-	-	-	-
S2	10:49068965	10:49068965-49068965	G	3_prime_UTR_variant	MODIFIER	PDSS1	ENSSSCG00000011061	Transcript	ENSSSCT00000053999.3	protein_coding	2023-11-11	-	-	-	1755	-	-	-	-	rs319875807	-	-1	-	HGNC	HGNC:17759	-	-	-	P1	-	-	-	-
S2	10:65426804	10:65426804-65426804	C	3_prime_UTR_variant	MODIFIER	NET1	ENSSSCG00000023105	Transcript	ENSSSCT00000029208.4	protein_coding	13/13	-	-	-	2910	-	-	-	-	rs341173162	-	-1	-	HGNC	HGNC:14592	-	-	-	A2	-	-	-	-
S2	10:65426804	10:65426804-65426804	C	3_prime_UTR_variant	MODIFIER	NET1	ENSSSCG00000023105	Transcript	ENSSSCT00000053439.3	protein_coding	13/13	-	-	-	2934	-	-	-	-	rs341173162	-	-1	-	HGNC	HGNC:14592	-	-	-	P4	-	-	-	-
S2	10:65426804	10:65426804-65426804	C	3_prime_UTR_variant	MODIFIER	NET1	ENSSSCG00000023105	Transcript	ENSSSCT00000076096.2	protein_coding	2023-11-11	-	-	-	2916	-	-	-	-	rs341173162	-	-1	-	HGNC	HGNC:14592	-	-	-	A2	-	-	-	-
S2	10:65427320	10:65427320-65427320	G	3_prime_UTR_variant	MODIFIER	NET1	ENSSSCG00000023105	Transcript	ENSSSCT00000029208.4	protein_coding	13/13	-	-	-	2394	-	-	-	-	rs344830679	-	-1	-	HGNC	HGNC:14592	-	-	-	A2	-	-	-	-
S2	10:65427320	10:65427320-65427320	G	3_prime_UTR_variant	MODIFIER	NET1	ENSSSCG00000023105	Transcript	ENSSSCT00000053439.3	protein_coding	13/13	-	-	-	2418	-	-	-	-	rs344830679	-	-1	-	HGNC	HGNC:14592	-	-	-	P4	-	-	-	-
S2	10:65427320	10:65427320-65427320	G	3_prime_UTR_variant	MODIFIER	NET1	ENSSSCG00000023105	Transcript	ENSSSCT00000076096.2	protein_coding	2023-11-11	-	-	-	2400	-	-	-	-	rs344830679	-	-1	-	HGNC	HGNC:14592	-	-	-	A2	-	-	-	-
S2	10:65428154	10:65428154-65428154	A	synonymous_variant	LOW	NET1	ENSSSCG00000023105	Transcript	ENSSSCT00000029208.4	protein_coding	13/13	-	-	-	1560	1560	520	D	gaC/gaT	rs328402409	-	-1	-	HGNC	HGNC:14592	-	-	-	A2	-	-	-	-
S2	10:65428154	10:65428154-65428154	A	synonymous_variant	LOW	NET1	ENSSSCG00000023105	Transcript	ENSSSCT00000053439.3	protein_coding	13/13	-	-	-	1584	1584	528	D	gaC/gaT	rs328402409	-	-1	-	HGNC	HGNC:14592	-	-	-	P4	-	-	-	-
S2	10:65428154	10:65428154-65428154	A	synonymous_variant	LOW	NET1	ENSSSCG00000023105	Transcript	ENSSSCT00000076096.2	protein_coding	2023-11-11	-	-	-	1566	1440	480	D	gaC/gaT	rs328402409	-	-1	-	HGNC	HGNC:14592	-	-	-	A2	-	-	-	-
S2	10:65428389	10:65428389-65428389	C	missense_variant	MODERATE	NET1	ENSSSCG00000023105	Transcript	ENSSSCT00000029208.4	protein_coding	13/13	-	-	-	1325	1325	442	S/C	tCt/tGt	rs319855403	-	-1	-	HGNC	HGNC:14592	-	-	-	A2	tolerated_low_confidence(0.11)	-	-	-
S2	10:65428389	10:65428389-65428389	C	missense_variant	MODERATE	NET1	ENSSSCG00000023105	Transcript	ENSSSCT00000053439.3	protein_coding	13/13	-	-	-	1349	1349	450	S/C	tCt/tGt	rs319855403	-	-1	-	HGNC	HGNC:14592	-	-	-	P4	tolerated_low_confidence(0.1)	-	-	-
S2	10:65428389	10:65428389-65428389	C	missense_variant	MODERATE	NET1	ENSSSCG00000023105	Transcript	ENSSSCT00000076096.2	protein_coding	2023-11-11	-	-	-	1331	1205	402	S/C	tCt/tGt	rs319855403	-	-1	-	HGNC	HGNC:14592	-	-	-	A2	tolerated_low_confidence(0.11)	-	-	-
S2	10:65431657	10:65431657-65431657	A	synonymous_variant	LOW	NET1	ENSSSCG00000023105	Transcript	ENSSSCT00000029208.4	protein_coding	2013-08-01	-	-	-	723	723	241	N	aaC/aaT	rs322194873	-	-1	-	HGNC	HGNC:14592	-	-	-	A2	-	-	-	-
S2	10:65431657	10:65431657-65431657	A	synonymous_variant	LOW	NET1	ENSSSCG00000023105	Transcript	ENSSSCT00000053439.3	protein_coding	2013-08-01	-	-	-	747	747	249	N	aaC/aaT	rs322194873	-	-1	-	HGNC	HGNC:14592	-	-	-	P4	-	-	-	-
S2	10:65431657	10:65431657-65431657	A	synonymous_variant	LOW	NET1	ENSSSCG00000023105	Transcript	ENSSSCT00000076096.2	protein_coding	2023-11-06	-	-	-	729	603	201	N	aaC/aaT	rs322194873	-	-1	-	HGNC	HGNC:14592	-	-	-	A2	-	-	-	-
S2	10:65432144	10:65432144-65432144	A	synonymous_variant	LOW	NET1	ENSSSCG00000023105	Transcript	ENSSSCT00000029208.4	protein_coding	2013-07-01	-	-	-	591	591	197	S	tcC/tcT	-	-	-1	-	HGNC	HGNC:14592	-	-	-	A2	-	-	-	-
S2	10:65432144	10:65432144-65432144	A	synonymous_variant	LOW	NET1	ENSSSCG00000023105	Transcript	ENSSSCT00000053439.3	protein_coding	2013-07-01	-	-	-	615	615	205	S	tcC/tcT	-	-	-1	-	HGNC	HGNC:14592	-	-	-	P4	-	-	-	-
S2	10:65432144	10:65432144-65432144	A	synonymous_variant	LOW	NET1	ENSSSCG00000023105	Transcript	ENSSSCT00000076096.2	protein_coding	2023-11-05	-	-	-	597	471	157	S	tcC/tcT	-	-	-1	-	HGNC	HGNC:14592	-	-	-	A2	-	-	-	-
S2	10:65662433	10:65662433-65662433	G	missense_variant	MODERATE	-	ENSSSCG00000062058	Transcript	ENSSSCT00000032108.4	protein_coding	2023-09-02	-	-	-	196	58	20	M/V	Atg/Gtg	rs1110129613	-	1	-	-	-	-	-	-	P4	tolerated_low_confidence(1)	-	-	-
S2	10:65662433	10:65662433-65662433	G	intron_variant	MODIFIER	-	ENSSSCG00000062058	Transcript	ENSSSCT00000042007.3	protein_coding	-	2023-07-01	-	-	-	-	-	-	-	rs1110129613	-	1	-	-	-	-	-	-	-	-	-	-	-
S2	10:65662433	10:65662433-65662433	G	missense_variant	MODERATE	-	ENSSSCG00000062058	Transcript	ENSSSCT00000057350.3	protein_coding	2023-10-02	-	-	-	184	58	20	M/V	Atg/Gtg	rs1110129613	-	1	-	-	-	-	-	-	A2	tolerated_low_confidence(1)	-	-	-
S2	10:65664631	10:65664631-65664631	C	missense_variant	MODERATE	-	ENSSSCG00000062058	Transcript	ENSSSCT00000032108.4	protein_coding	2023-09-03	-	-	-	233	95	32	L/P	cTt/cCt	rs1113043105	-	1	-	-	-	-	-	-	P4	tolerated_low_confidence(1)	-	-	-
S2	10:65664631	10:65664631-65664631	C	missense_variant	MODERATE	-	ENSSSCG00000062058	Transcript	ENSSSCT00000042007.3	protein_coding	2023-08-02	-	-	-	56	56	19	L/P	cTt/cCt	rs1113043105	-	1	-	-	-	-	-	-	-	tolerated_low_confidence(0.06)	-	-	-
S2	10:65664631	10:65664631-65664631	C	missense_variant	MODERATE	-	ENSSSCG00000062058	Transcript	ENSSSCT00000057350.3	protein_coding	2023-10-03	-	-	-	221	95	32	L/P	cTt/cCt	rs1113043105	-	1	-	-	-	-	-	-	A2	tolerated_low_confidence(1)	-	-	-
S2	10:65674011	10:65674011-65674011	T	missense_variant	MODERATE	-	ENSSSCG00000062058	Transcript	ENSSSCT00000032108.4	protein_coding	2023-09-08	-	-	-	846	708	236	R/S	agG/agT	rs3473568980	-	1	-	-	-	-	-	-	P4	deleterious_low_confidence(0.04)	-	-	-
S2	10:65674011	10:65674011-65674011	T	missense_variant	MODERATE	-	ENSSSCG00000062058	Transcript	ENSSSCT00000042007.3	protein_coding	2023-08-07	-	-	-	669	669	223	R/S	agG/agT	rs3473568980	-	1	-	-	-	-	-	-	-	deleterious_low_confidence(0.04)	-	-	-
S2	10:65674011	10:65674011-65674011	T	missense_variant	MODERATE	-	ENSSSCG00000062058	Transcript	ENSSSCT00000057350.3	protein_coding	2023-10-08	-	-	-	834	708	236	R/S	agG/agT	rs3473568980	-	1	-	-	-	-	-	-	A2	deleterious_low_confidence(0.04)	-	-	-
S2	10:65674140	10:65674140-65674140	C	missense_variant	MODERATE	-	ENSSSCG00000062058	Transcript	ENSSSCT00000032108.4	protein_coding	2023-09-08	-	-	-	975	837	279	M/I	atG/atC	rs3470699501	-	1	-	-	-	-	-	-	P4	tolerated_low_confidence(1)	-	-	-
S2	10:65674140	10:65674140-65674140	C	missense_variant	MODERATE	-	ENSSSCG00000062058	Transcript	ENSSSCT00000042007.3	protein_coding	2023-08-07	-	-	-	798	798	266	M/I	atG/atC	rs3470699501	-	1	-	-	-	-	-	-	-	tolerated_low_confidence(1)	-	-	-
S2	10:65674140	10:65674140-65674140	C	missense_variant	MODERATE	-	ENSSSCG00000062058	Transcript	ENSSSCT00000057350.3	protein_coding	2023-10-08	-	-	-	963	837	279	M/I	atG/atC	rs3470699501	-	1	-	-	-	-	-	-	A2	tolerated_low_confidence(1)	-	-	-
S2	10:65674773	10:65674773-65674773	T	synonymous_variant	LOW	-	ENSSSCG00000062058	Transcript	ENSSSCT00000032108.4	protein_coding	2023-09-09	-	-	-	1029	891	297	S	agC/agT	rs3474158466	-	1	-	-	-	-	-	-	P4	-	-	-	-
S2	10:65674773	10:65674773-65674773	T	synonymous_variant	LOW	-	ENSSSCG00000062058	Transcript	ENSSSCT00000042007.3	protein_coding	2023-08-08	-	-	-	852	852	284	S	agC/agT	rs3474158466	-	1	-	-	-	-	-	-	-	-	-	-	-
S2	10:65674773	10:65674773-65674773	T	synonymous_variant	LOW	-	ENSSSCG00000062058	Transcript	ENSSSCT00000057350.3	protein_coding	2023-10-09	-	-	-	1017	891	297	S	agC/agT	rs3474158466	-	1	-	-	-	-	-	-	A2	-	-	-	-
S2	10:65705581	10:65705581-65705581	C	upstream_gene_variant	MODIFIER	AKR1E2	ENSSSCG00000036941	Transcript	ENSSSCT00000052191.2	protein_coding	-	-	-	-	-	-	-	-	-	rs1113892143	3391	-1	-	HGNC	HGNC:23437	-	-	-	P1	-	-	-	-
S2	10:65705581	10:65705581-65705581	C	synonymous_variant	LOW	-	ENSSSCG00000039612	Transcript	ENSSSCT00000056942.2	protein_coding	2023-01-01	-	-	-	537	537	179	T	acG/acC	rs1113892143	-	1	-	-	-	-	-	-	P1	-	-	-	-
S2	10:65705653	10:65705653-65705653	C	upstream_gene_variant	MODIFIER	AKR1E2	ENSSSCG00000036941	Transcript	ENSSSCT00000052191.2	protein_coding	-	-	-	-	-	-	-	-	-	rs3472749697	3463	-1	-	HGNC	HGNC:23437	-	-	-	P1	-	-	-	-
S2	10:65705653	10:65705653-65705653	C	downstream_gene_variant	MODIFIER	-	ENSSSCG00000039612	Transcript	ENSSSCT00000056942.2	protein_coding	-	-	-	-	-	-	-	-	-	rs3472749697	63	1	-	-	-	-	-	-	P1	-	-	-	-
S2	11:1423645	11:1423645-1423645	C	intron_variant	MODIFIER	MICU2	ENSSSCG00000024667	Transcript	ENSSSCT00000054260.3	protein_coding	-	2023-11-11	-	-	-	-	-	-	-	-	-	-1	-	HGNC	HGNC:31830	-	-	-	P1	-	-	-	-
S2	11:1423645	11:1423645-1423645	C	intron_variant	MODIFIER	MICU2	ENSSSCG00000024667	Transcript	ENSSSCT00000087126.1	protein_coding	-	2023-11-11	-	-	-	-	-	-	-	-	-	-1	-	HGNC	HGNC:31830	-	-	-	-	-	-	-	-
S2	11:22233979	11:22233979-22233979	C	3_prime_UTR_variant	MODIFIER	-	ENSSSCG00000009419	Transcript	ENSSSCT00000010321.4	protein_coding	2023-08-08	-	-	-	3865	-	-	-	-	-	-	-1	-	-	-	-	-	-	-	-	-	-	-
S2	11:22233979	11:22233979-22233979	C	3_prime_UTR_variant	MODIFIER	-	ENSSSCG00000009419	Transcript	ENSSSCT00000058368.2	protein_coding	2023-09-09	-	-	-	3967	-	-	-	-	-	-	-1	-	-	-	-	-	-	P1	-	-	-	-
S2	11:22235182	11:22235182-22235182	C	3_prime_UTR_variant	MODIFIER	-	ENSSSCG00000009419	Transcript	ENSSSCT00000010321.4	protein_coding	2023-08-08	-	-	-	2662	-	-	-	-	-	-	-1	-	-	-	-	-	-	-	-	-	-	-
S2	11:22235182	11:22235182-22235182	C	3_prime_UTR_variant	MODIFIER	-	ENSSSCG00000009419	Transcript	ENSSSCT00000058368.2	protein_coding	2023-09-09	-	-	-	2764	-	-	-	-	-	-	-1	-	-	-	-	-	-	P1	-	-	-	-
S2	11:25638720	11:25638720-25638720	G	3_prime_UTR_variant	MODIFIER	MTRF1	ENSSSCG00000009436	Transcript	ENSSSCT00000010343.5	protein_coding	2023-11-11	-	-	-	2456	-	-	-	-	-	-	1	-	HGNC	HGNC:7469	-	-	-	P1	-	-	-	-
S2	11:25638720	11:25638720-25638720	G	upstream_gene_variant	MODIFIER	KBTBD6	ENSSSCG00000031378	Transcript	ENSSSCT00000042844.2	protein_coding	-	-	-	-	-	-	-	-	-	-	4989	1	-	HGNC	HGNC:25340	-	-	-	P1	-	-	-	-
S2	11:25638720	11:25638720-25638720	G	upstream_gene_variant	MODIFIER	-	ENSSSCG00000037413	Transcript	ENSSSCT00000065212.2	protein_coding	-	-	-	-	-	-	-	-	-	-	4999	1	-	-	-	-	-	-	P1	-	-	-	-
S2	11:65356021	11:65356021-65356021	C	synonymous_variant	LOW	UGGT2	ENSSSCG00000009502	Transcript	ENSSSCT00000077595.2	protein_coding	27/39	-	-	-	3180	3087	1029	G	ggA/ggG	rs81477813	-	-1	-	HGNC	HGNC:15664	-	-	-	P1	-	-	-	-
S2	11:65356021	11:65356021-65356021	C	synonymous_variant	LOW	UGGT2	ENSSSCG00000009502	Transcript	ENSSSCT00000089629.1	protein_coding	27/38	-	-	-	3182	3087	1029	G	ggA/ggG	rs81477813	-	-1	-	HGNC	HGNC:15664	-	-	-	-	-	-	-	-
S2	11:68279523	11:68279523-68279523	G	synonymous_variant	LOW	UBAC2	ENSSSCG00000009516	Transcript	ENSSSCT00000010434.4	protein_coding	2023-08-06	-	-	-	970	573	191	P	ccA/ccG	rs344262623	-	1	-	HGNC	HGNC:20486	-	-	-	-	-	-	-	-
S2	11:68279523	11:68279523-68279523	G	synonymous_variant	LOW	UBAC2	ENSSSCG00000009516	Transcript	ENSSSCT00000059647.2	protein_coding	2023-10-08	-	-	-	631	630	210	P	ccA/ccG	rs344262623	-	1	-	HGNC	HGNC:20486	-	-	-	-	-	-	-	-
S2	11:68279523	11:68279523-68279523	G	synonymous_variant	LOW	UBAC2	ENSSSCG00000009516	Transcript	ENSSSCT00000060273.2	protein_coding	2023-10-07	-	-	-	651	621	207	P	ccA/ccG	rs344262623	-	1	-	HGNC	HGNC:20486	-	-	-	P1	-	-	-	-
S2	11:68279523	11:68279523-68279523	G	synonymous_variant	LOW	UBAC2	ENSSSCG00000009516	Transcript	ENSSSCT00000072034.2	protein_coding	2023-10-08	-	-	-	748	594	198	P	ccA/ccG	rs344262623	-	1	-	HGNC	HGNC:20486	-	-	-	-	-	-	-	-
S2	11:68318633	11:68318633-68318633	T	3_prime_UTR_variant	MODIFIER	UBAC2	ENSSSCG00000009516	Transcript	ENSSSCT00000010434.4	protein_coding	2023-08-08	-	-	-	1408	-	-	-	-	rs708412525	-	1	-	HGNC	HGNC:20486	-	-	-	-	-	-	-	-
S2	11:68318633	11:68318633-68318633	T	3_prime_UTR_variant	MODIFIER	UBAC2	ENSSSCG00000009516	Transcript	ENSSSCT00000059647.2	protein_coding	2023-10-10	-	-	-	1069	-	-	-	-	rs708412525	-	1	-	HGNC	HGNC:20486	-	-	-	-	-	-	-	-
S2	11:68318633	11:68318633-68318633	T	3_prime_UTR_variant	MODIFIER	UBAC2	ENSSSCG00000009516	Transcript	ENSSSCT00000060273.2	protein_coding	2023-10-09	-	-	-	1089	-	-	-	-	rs708412525	-	1	-	HGNC	HGNC:20486	-	-	-	P1	-	-	-	-
S2	11:68318633	11:68318633-68318633	T	3_prime_UTR_variant	MODIFIER	UBAC2	ENSSSCG00000009516	Transcript	ENSSSCT00000072034.2	protein_coding	2023-10-10	-	-	-	1186	-	-	-	-	rs708412525	-	1	-	HGNC	HGNC:20486	-	-	-	-	-	-	-	-
S2	11:68319183	11:68319183-68319183	C	3_prime_UTR_variant	MODIFIER	UBAC2	ENSSSCG00000009516	Transcript	ENSSSCT00000010434.4	protein_coding	2023-08-08	-	-	-	1958	-	-	-	-	rs337774570	-	1	-	HGNC	HGNC:20486	-	-	-	-	-	-	-	-
S2	11:68319183	11:68319183-68319183	C	downstream_gene_variant	MODIFIER	UBAC2	ENSSSCG00000009516	Transcript	ENSSSCT00000059647.2	protein_coding	-	-	-	-	-	-	-	-	-	rs337774570	345	1	-	HGNC	HGNC:20486	-	-	-	-	-	-	-	-
S2	11:68319183	11:68319183-68319183	C	3_prime_UTR_variant	MODIFIER	UBAC2	ENSSSCG00000009516	Transcript	ENSSSCT00000060273.2	protein_coding	2023-10-09	-	-	-	1639	-	-	-	-	rs337774570	-	1	-	HGNC	HGNC:20486	-	-	-	P1	-	-	-	-
S2	11:68319183	11:68319183-68319183	C	downstream_gene_variant	MODIFIER	UBAC2	ENSSSCG00000009516	Transcript	ENSSSCT00000072034.2	protein_coding	-	-	-	-	-	-	-	-	-	rs337774570	243	1	-	HGNC	HGNC:20486	-	-	-	-	-	-	-	-
S2	11:68319393	11:68319393-68319393	T	3_prime_UTR_variant	MODIFIER	UBAC2	ENSSSCG00000009516	Transcript	ENSSSCT00000010434.4	protein_coding	2023-08-08	-	-	-	2168	-	-	-	-	rs320895980	-	1	-	HGNC	HGNC:20486	-	-	-	-	-	-	-	-
S2	11:68319393	11:68319393-68319393	T	downstream_gene_variant	MODIFIER	UBAC2	ENSSSCG00000009516	Transcript	ENSSSCT00000059647.2	protein_coding	-	-	-	-	-	-	-	-	-	rs320895980	555	1	-	HGNC	HGNC:20486	-	-	-	-	-	-	-	-
S2	11:68319393	11:68319393-68319393	T	3_prime_UTR_variant	MODIFIER	UBAC2	ENSSSCG00000009516	Transcript	ENSSSCT00000060273.2	protein_coding	2023-10-09	-	-	-	1849	-	-	-	-	rs320895980	-	1	-	HGNC	HGNC:20486	-	-	-	P1	-	-	-	-
S2	11:68319393	11:68319393-68319393	T	downstream_gene_variant	MODIFIER	UBAC2	ENSSSCG00000009516	Transcript	ENSSSCT00000072034.2	protein_coding	-	-	-	-	-	-	-	-	-	rs320895980	453	1	-	HGNC	HGNC:20486	-	-	-	-	-	-	-	-
S2	11:68319515	11:68319515-68319515	C	3_prime_UTR_variant	MODIFIER	UBAC2	ENSSSCG00000009516	Transcript	ENSSSCT00000010434.4	protein_coding	2023-08-08	-	-	-	2290	-	-	-	-	-	-	1	-	HGNC	HGNC:20486	-	-	-	-	-	-	-	-
S2	11:68319515	11:68319515-68319515	C	downstream_gene_variant	MODIFIER	UBAC2	ENSSSCG00000009516	Transcript	ENSSSCT00000059647.2	protein_coding	-	-	-	-	-	-	-	-	-	-	677	1	-	HGNC	HGNC:20486	-	-	-	-	-	-	-	-
S2	11:68319515	11:68319515-68319515	C	3_prime_UTR_variant	MODIFIER	UBAC2	ENSSSCG00000009516	Transcript	ENSSSCT00000060273.2	protein_coding	2023-10-10	-	-	-	1943	-	-	-	-	-	-	1	-	HGNC	HGNC:20486	-	-	-	P1	-	-	-	-
S2	11:68319515	11:68319515-68319515	C	downstream_gene_variant	MODIFIER	UBAC2	ENSSSCG00000009516	Transcript	ENSSSCT00000072034.2	protein_coding	-	-	-	-	-	-	-	-	-	-	575	1	-	HGNC	HGNC:20486	-	-	-	-	-	-	-	-
S2	11:68319604	11:68319604-68319604	G	3_prime_UTR_variant	MODIFIER	UBAC2	ENSSSCG00000009516	Transcript	ENSSSCT00000010434.4	protein_coding	2023-08-08	-	-	-	2379	-	-	-	-	-	-	1	-	HGNC	HGNC:20486	-	-	-	-	-	-	-	-
S2	11:68319604	11:68319604-68319604	G	downstream_gene_variant	MODIFIER	UBAC2	ENSSSCG00000009516	Transcript	ENSSSCT00000059647.2	protein_coding	-	-	-	-	-	-	-	-	-	-	766	1	-	HGNC	HGNC:20486	-	-	-	-	-	-	-	-
S2	11:68319604	11:68319604-68319604	G	3_prime_UTR_variant	MODIFIER	UBAC2	ENSSSCG00000009516	Transcript	ENSSSCT00000060273.2	protein_coding	2023-10-10	-	-	-	2032	-	-	-	-	-	-	1	-	HGNC	HGNC:20486	-	-	-	P1	-	-	-	-
S2	11:68319604	11:68319604-68319604	G	downstream_gene_variant	MODIFIER	UBAC2	ENSSSCG00000009516	Transcript	ENSSSCT00000072034.2	protein_coding	-	-	-	-	-	-	-	-	-	-	664	1	-	HGNC	HGNC:20486	-	-	-	-	-	-	-	-
S2	11:77134988	11:77134988-77134988	A	synonymous_variant	LOW	COL4A2	ENSSSCG00000009545	Transcript	ENSSSCT00000010463.4	protein_coding	25/48	-	-	-	2011	1929	643	P	ccG/ccA	rs330489322	-	1	-	HGNC	HGNC:2203	-	-	-	P1	-	-	-	-
S2	11:77134988	11:77134988-77134988	A	synonymous_variant	LOW	COL4A2	ENSSSCG00000009545	Transcript	ENSSSCT00000068823.1	protein_coding	19/42	-	-	-	1900	1818	606	P	ccG/ccA	rs330489322	-	1	-	HGNC	HGNC:2203	-	-	-	-	-	-	-	-
S2	11:77134988	11:77134988-77134988	A	synonymous_variant	LOW	COL4A2	ENSSSCG00000009545	Transcript	ENSSSCT00000080902.2	protein_coding	18/41	-	-	-	1864	1782	594	P	ccG/ccA	rs330489322	-	1	-	HGNC	HGNC:2203	-	-	-	-	-	-	-	-
S2	11:77221213	11:77221213-77221213	T	synonymous_variant	LOW	NAXD	ENSSSCG00000029502	Transcript	ENSSSCT00000023556.3	protein_coding	2023-10-05	-	-	-	497	408	136	R	cgC/cgT	rs326463505	-	1	-	HGNC	HGNC:25576	-	-	-	-	-	-	-	-
S2	11:77221213	11:77221213-77221213	T	synonymous_variant	LOW	NAXD	ENSSSCG00000029502	Transcript	ENSSSCT00000077318.2	protein_coding	2023-11-05	-	-	-	365	354	118	R	cgC/cgT	rs326463505	-	1	-	HGNC	HGNC:25576	-	-	-	P1	-	-	-	-
S2	11:77221213	11:77221213-77221213	T	synonymous_variant	LOW	NAXD	ENSSSCG00000029502	Transcript	ENSSSCT00000090877.2	protein_coding	2023-10-05	-	-	-	357	354	118	R	cgC/cgT	rs326463505	-	1	-	HGNC	HGNC:25576	-	-	-	-	-	-	-	-
S2	11:77221213	11:77221213-77221213	T	synonymous_variant	LOW	NAXD	ENSSSCG00000029502	Transcript	ENSSSCT00000106535.1	protein_coding	2023-10-05	-	-	-	324	324	108	R	cgC/cgT	rs326463505	-	1	-	HGNC	HGNC:25576	-	-	-	-	-	-	-	-
S2	11:77261352	11:77261352-77261352	A	synonymous_variant	LOW	CARS2	ENSSSCG00000031757	Transcript	ENSSSCT00000059304.3	protein_coding	2015-03-01	-	-	-	386	315	105	S	agC/agT	-	-	-1	-	HGNC	HGNC:25695	-	-	-	P2	-	-	-	-
S2	11:77261352	11:77261352-77261352	A	synonymous_variant	LOW	CARS2	ENSSSCG00000031757	Transcript	ENSSSCT00000068557.2	protein_coding	2014-03-01	-	-	-	279	279	93	S	agC/agT	-	-	-1	-	HGNC	HGNC:25695	-	-	-	-	-	-	-	-
S2	11:77261352	11:77261352-77261352	A	synonymous_variant	LOW	CARS2	ENSSSCG00000031757	Transcript	ENSSSCT00000068816.1	protein_coding	2014-03-01	-	-	-	386	315	105	S	agC/agT	-	-	-1	-	HGNC	HGNC:25695	-	-	-	A2	-	-	-	-
S2	11:77347499	11:77347499-77347499	G	intron_variant	MODIFIER	ANKRD10	ENSSSCG00000033732	Transcript	ENSSSCT00000051194.3	protein_coding	-	2023-06-03	-	-	-	-	-	-	-	rs710159071	-	-1	-	HGNC	HGNC:20265	-	-	-	P1	-	-	-	-
S2	11:78654687	11:78654687-78654687	A	upstream_gene_variant	MODIFIER	-	ENSSSCG00000048674	Transcript	ENSSSCT00000086090.2	protein_coding	-	-	-	-	-	-	-	-	-	rs334418618	482	-1	-	-	-	-	-	-	P1	-	-	-	-
S2	12:996067	12:996067-996067	G	upstream_gene_variant	MODIFIER	LRRC45	ENSSSCG00000040503	Transcript	ENSSSCT00000044454.3	protein_coding	-	-	-	-	-	-	-	-	-	-	4611	-1	-	HGNC	HGNC:28302	-	-	-	-	-	-	-	-
S2	12:996067	12:996067-996067	G	intron_variant	MODIFIER	ASPSCR1	ENSSSCG00000040727	Transcript	ENSSSCT00000045296.3	protein_coding	-	13/13	-	-	-	-	-	-	-	-	-	-1	-	HGNC	HGNC:13825	-	-	-	P4	-	-	-	-
S2	12:996067	12:996067-996067	G	upstream_gene_variant	MODIFIER	LRRC45	ENSSSCG00000040503	Transcript	ENSSSCT00000048297.3	protein_coding	-	-	-	-	-	-	-	-	-	-	4565	-1	-	HGNC	HGNC:28302	-	-	-	P1	-	-	-	-
S2	12:996067	12:996067-996067	G	intron_variant	MODIFIER	ASPSCR1	ENSSSCG00000040727	Transcript	ENSSSCT00000060959.3	protein_coding	-	14/14	-	-	-	-	-	-	-	-	-	-1	-	HGNC	HGNC:13825	-	-	-	A2	-	-	-	-
S2	12:996067	12:996067-996067	G	downstream_gene_variant	MODIFIER	-	ENSSSCG00000049515	Transcript	ENSSSCT00000072327.2	protein_coding	-	-	-	-	-	-	-	-	-	-	1321	1	-	-	-	-	-	-	P1	-	-	-	-
S2	12:996067	12:996067-996067	G	downstream_gene_variant	MODIFIER	ASPSCR1	ENSSSCG00000040727	Transcript	ENSSSCT00000103828.1	protein_coding	-	-	-	-	-	-	-	-	-	-	4522	-1	-	HGNC	HGNC:13825	-	-	-	-	-	-	-	-
S2	10:19122072	10:19122072-19122072	G	missense_variant	MODERATE	CNST	ENSSSCG00000010882	Transcript	ENSSSCT00000090291.2	protein_coding	45206	-	-	-	820	820	274	K/E	Aag/Gag	-	-	1	-	HGNC	HGNC:26486	-	-	-	-	-	-	-	-
S2	12:1008207	12:1008207-1008207	C	missense_variant	MODERATE	ASPSCR1	ENSSSCG00000040727	Transcript	ENSSSCT00000045296.3	protein_coding	41821	-	-	-	616	535	179	S/G	Agc/Ggc	-	-	-1	-	HGNC	HGNC:13825	-	-	-	P4	-	-	-	-
S2	12:1008207	12:1008207-1008207	C	intron_variant	MODIFIER	ASPSCR1	ENSSSCG00000040727	Transcript	ENSSSCT00000103828.1	protein_coding	-	2023-05-05	-	-	-	-	-	-	-	-	-	-1	-	HGNC	HGNC:13825	-	-	-	-	-	-	-	-
S2	12:1227284	12:1227284-1227284	C	3_prime_UTR_variant	MODIFIER	CCDC137	ENSSSCG00000034716	Transcript	ENSSSCT00000062261.3	protein_coding	2023-06-06	-	-	-	1336	-	-	-	-	-	-	-1	-	HGNC	HGNC:33451	-	-	-	P1	-	-	-	-
S2	12:1240375	12:1240375-1240375	G	3_prime_UTR_variant	MODIFIER	TSPAN10	ENSSSCG00000031531	Transcript	ENSSSCT00000054383.3	protein_coding	2023-04-04	-	-	-	1542	-	-	-	-	-	-	-1	-	HGNC	HGNC:29942	-	-	-	P1	-	-	-	-
S2	12:1240375	12:1240375-1240375	G	downstream_gene_variant	MODIFIER	PDE6G	ENSSSCG00000053315	Transcript	ENSSSCT00000103319.1	protein_coding	-	-	-	-	-	-	-	-	-	-	1069	1	-	HGNC	HGNC:8789	-	-	-	P1	-	-	-	-
S2	12:1528510	12:1528510-1528510	G	synonymous_variant	LOW	TEPSIN	ENSSSCG00000028593	Transcript	ENSSSCT00000022504.3	protein_coding	14/14	-	-	-	1760	1749	583	L	ttA/ttG	-	-	1	-	EntrezGene	-	-	-	-	P1	-	-	-	-
S2	12:1528724	12:1528724-1528724	T	3_prime_UTR_variant	MODIFIER	TEPSIN	ENSSSCG00000028593	Transcript	ENSSSCT00000022504.3	protein_coding	14/14	-	-	-	1974	-	-	-	-	rs330322015	-	1	-	EntrezGene	-	-	-	-	P1	-	-	-	-
S2	12:1709169	12:1709169-1709169	T	3_prime_UTR_variant	MODIFIER	RPTOR	ENSSSCG00000017139	Transcript	ENSSSCT00000018658.5	protein_coding	32/32	-	-	-	5875	-	-	-	-	rs320737087	-	-1	-	HGNC	HGNC:30287	-	-	-	-	-	-	-	-
S2	12:1709169	12:1709169-1709169	T	3_prime_UTR_variant	MODIFIER	RPTOR	ENSSSCG00000017139	Transcript	ENSSSCT00000030055.4	protein_coding	35/35	-	-	-	6127	-	-	-	-	rs320737087	-	-1	-	HGNC	HGNC:30287	-	-	-	P1	-	-	-	-
S2	12:1709169	12:1709169-1709169	T	3_prime_UTR_variant	MODIFIER	RPTOR	ENSSSCG00000017139	Transcript	ENSSSCT00000072982.1	protein_coding	33/33	-	-	-	5986	-	-	-	-	rs320737087	-	-1	-	HGNC	HGNC:30287	-	-	-	-	-	-	-	-
S2	12:1709169	12:1709169-1709169	T	3_prime_UTR_variant	MODIFIER	RPTOR	ENSSSCG00000017139	Transcript	ENSSSCT00000077002.2	protein_coding	33/33	-	-	-	5920	-	-	-	-	rs320737087	-	-1	-	HGNC	HGNC:30287	-	-	-	-	-	-	-	-
S2	12:1709169	12:1709169-1709169	T	3_prime_UTR_variant	MODIFIER	RPTOR	ENSSSCG00000017139	Transcript	ENSSSCT00000091413.1	protein_coding	28/28	-	-	-	5865	-	-	-	-	rs320737087	-	-1	-	HGNC	HGNC:30287	-	-	-	-	-	-	-	-
S2	12:1709533	12:1709533-1709533	C	3_prime_UTR_variant	MODIFIER	RPTOR	ENSSSCG00000017139	Transcript	ENSSSCT00000018658.5	protein_coding	32/32	-	-	-	5511	-	-	-	-	rs335092970	-	-1	-	HGNC	HGNC:30287	-	-	-	-	-	-	-	-
S2	12:1709533	12:1709533-1709533	C	3_prime_UTR_variant	MODIFIER	RPTOR	ENSSSCG00000017139	Transcript	ENSSSCT00000030055.4	protein_coding	35/35	-	-	-	5763	-	-	-	-	rs335092970	-	-1	-	HGNC	HGNC:30287	-	-	-	P1	-	-	-	-
S2	12:1709533	12:1709533-1709533	C	3_prime_UTR_variant	MODIFIER	RPTOR	ENSSSCG00000017139	Transcript	ENSSSCT00000072982.1	protein_coding	33/33	-	-	-	5622	-	-	-	-	rs335092970	-	-1	-	HGNC	HGNC:30287	-	-	-	-	-	-	-	-
S2	12:1709533	12:1709533-1709533	C	3_prime_UTR_variant	MODIFIER	RPTOR	ENSSSCG00000017139	Transcript	ENSSSCT00000077002.2	protein_coding	33/33	-	-	-	5556	-	-	-	-	rs335092970	-	-1	-	HGNC	HGNC:30287	-	-	-	-	-	-	-	-
S2	12:1709533	12:1709533-1709533	C	3_prime_UTR_variant	MODIFIER	RPTOR	ENSSSCG00000017139	Transcript	ENSSSCT00000091413.1	protein_coding	28/28	-	-	-	5501	-	-	-	-	rs335092970	-	-1	-	HGNC	HGNC:30287	-	-	-	-	-	-	-	-
S2	12:1709586	12:1709586-1709586	G	3_prime_UTR_variant	MODIFIER	RPTOR	ENSSSCG00000017139	Transcript	ENSSSCT00000018658.5	protein_coding	32/32	-	-	-	5458	-	-	-	-	rs344891296	-	-1	-	HGNC	HGNC:30287	-	-	-	-	-	-	-	-
S2	12:1709586	12:1709586-1709586	G	3_prime_UTR_variant	MODIFIER	RPTOR	ENSSSCG00000017139	Transcript	ENSSSCT00000030055.4	protein_coding	35/35	-	-	-	5710	-	-	-	-	rs344891296	-	-1	-	HGNC	HGNC:30287	-	-	-	P1	-	-	-	-
S2	12:1709586	12:1709586-1709586	G	3_prime_UTR_variant	MODIFIER	RPTOR	ENSSSCG00000017139	Transcript	ENSSSCT00000072982.1	protein_coding	33/33	-	-	-	5569	-	-	-	-	rs344891296	-	-1	-	HGNC	HGNC:30287	-	-	-	-	-	-	-	-
S2	12:1709586	12:1709586-1709586	G	3_prime_UTR_variant	MODIFIER	RPTOR	ENSSSCG00000017139	Transcript	ENSSSCT00000077002.2	protein_coding	33/33	-	-	-	5503	-	-	-	-	rs344891296	-	-1	-	HGNC	HGNC:30287	-	-	-	-	-	-	-	-
S2	12:1709586	12:1709586-1709586	G	3_prime_UTR_variant	MODIFIER	RPTOR	ENSSSCG00000017139	Transcript	ENSSSCT00000091413.1	protein_coding	28/28	-	-	-	5448	-	-	-	-	rs344891296	-	-1	-	HGNC	HGNC:30287	-	-	-	-	-	-	-	-
S2	12:1709809	12:1709809-1709809	T	3_prime_UTR_variant	MODIFIER	RPTOR	ENSSSCG00000017139	Transcript	ENSSSCT00000018658.5	protein_coding	32/32	-	-	-	5235	-	-	-	-	rs323030308	-	-1	-	HGNC	HGNC:30287	-	-	-	-	-	-	-	-
S2	12:1709809	12:1709809-1709809	T	3_prime_UTR_variant	MODIFIER	RPTOR	ENSSSCG00000017139	Transcript	ENSSSCT00000030055.4	protein_coding	35/35	-	-	-	5487	-	-	-	-	rs323030308	-	-1	-	HGNC	HGNC:30287	-	-	-	P1	-	-	-	-
S2	12:1709809	12:1709809-1709809	T	3_prime_UTR_variant	MODIFIER	RPTOR	ENSSSCG00000017139	Transcript	ENSSSCT00000072982.1	protein_coding	33/33	-	-	-	5346	-	-	-	-	rs323030308	-	-1	-	HGNC	HGNC:30287	-	-	-	-	-	-	-	-
S2	12:1709809	12:1709809-1709809	T	3_prime_UTR_variant	MODIFIER	RPTOR	ENSSSCG00000017139	Transcript	ENSSSCT00000077002.2	protein_coding	33/33	-	-	-	5280	-	-	-	-	rs323030308	-	-1	-	HGNC	HGNC:30287	-	-	-	-	-	-	-	-
S2	12:1709809	12:1709809-1709809	T	3_prime_UTR_variant	MODIFIER	RPTOR	ENSSSCG00000017139	Transcript	ENSSSCT00000091413.1	protein_coding	28/28	-	-	-	5225	-	-	-	-	rs323030308	-	-1	-	HGNC	HGNC:30287	-	-	-	-	-	-	-	-
S2	12:1710053	12:1710053-1710053	T	3_prime_UTR_variant	MODIFIER	RPTOR	ENSSSCG00000017139	Transcript	ENSSSCT00000018658.5	protein_coding	32/32	-	-	-	4991	-	-	-	-	rs343361675	-	-1	-	HGNC	HGNC:30287	-	-	-	-	-	-	-	-
S2	12:1710053	12:1710053-1710053	T	3_prime_UTR_variant	MODIFIER	RPTOR	ENSSSCG00000017139	Transcript	ENSSSCT00000030055.4	protein_coding	35/35	-	-	-	5243	-	-	-	-	rs343361675	-	-1	-	HGNC	HGNC:30287	-	-	-	P1	-	-	-	-
S2	12:1710053	12:1710053-1710053	T	3_prime_UTR_variant	MODIFIER	RPTOR	ENSSSCG00000017139	Transcript	ENSSSCT00000072982.1	protein_coding	33/33	-	-	-	5102	-	-	-	-	rs343361675	-	-1	-	HGNC	HGNC:30287	-	-	-	-	-	-	-	-
S2	12:1710053	12:1710053-1710053	T	3_prime_UTR_variant	MODIFIER	RPTOR	ENSSSCG00000017139	Transcript	ENSSSCT00000077002.2	protein_coding	33/33	-	-	-	5036	-	-	-	-	rs343361675	-	-1	-	HGNC	HGNC:30287	-	-	-	-	-	-	-	-
S2	12:1710053	12:1710053-1710053	T	3_prime_UTR_variant	MODIFIER	RPTOR	ENSSSCG00000017139	Transcript	ENSSSCT00000091413.1	protein_coding	28/28	-	-	-	4981	-	-	-	-	rs343361675	-	-1	-	HGNC	HGNC:30287	-	-	-	-	-	-	-	-
S2	12:1710066	12:1710066-1710066	G	3_prime_UTR_variant	MODIFIER	RPTOR	ENSSSCG00000017139	Transcript	ENSSSCT00000018658.5	protein_coding	32/32	-	-	-	4978	-	-	-	-	rs328465129	-	-1	-	HGNC	HGNC:30287	-	-	-	-	-	-	-	-
S2	12:1710066	12:1710066-1710066	G	3_prime_UTR_variant	MODIFIER	RPTOR	ENSSSCG00000017139	Transcript	ENSSSCT00000030055.4	protein_coding	35/35	-	-	-	5230	-	-	-	-	rs328465129	-	-1	-	HGNC	HGNC:30287	-	-	-	P1	-	-	-	-
S2	12:1710066	12:1710066-1710066	G	3_prime_UTR_variant	MODIFIER	RPTOR	ENSSSCG00000017139	Transcript	ENSSSCT00000072982.1	protein_coding	33/33	-	-	-	5089	-	-	-	-	rs328465129	-	-1	-	HGNC	HGNC:30287	-	-	-	-	-	-	-	-
S2	12:1710066	12:1710066-1710066	G	3_prime_UTR_variant	MODIFIER	RPTOR	ENSSSCG00000017139	Transcript	ENSSSCT00000077002.2	protein_coding	33/33	-	-	-	5023	-	-	-	-	rs328465129	-	-1	-	HGNC	HGNC:30287	-	-	-	-	-	-	-	-
S2	12:1710066	12:1710066-1710066	G	3_prime_UTR_variant	MODIFIER	RPTOR	ENSSSCG00000017139	Transcript	ENSSSCT00000091413.1	protein_coding	28/28	-	-	-	4968	-	-	-	-	rs328465129	-	-1	-	HGNC	HGNC:30287	-	-	-	-	-	-	-	-
S2	12:1710381	12:1710381-1710381	A	3_prime_UTR_variant	MODIFIER	RPTOR	ENSSSCG00000017139	Transcript	ENSSSCT00000018658.5	protein_coding	32/32	-	-	-	4663	-	-	-	-	rs343670506	-	-1	-	HGNC	HGNC:30287	-	-	-	-	-	-	-	-
S2	12:1710381	12:1710381-1710381	A	3_prime_UTR_variant	MODIFIER	RPTOR	ENSSSCG00000017139	Transcript	ENSSSCT00000030055.4	protein_coding	35/35	-	-	-	4915	-	-	-	-	rs343670506	-	-1	-	HGNC	HGNC:30287	-	-	-	P1	-	-	-	-
S2	12:1710381	12:1710381-1710381	A	3_prime_UTR_variant	MODIFIER	RPTOR	ENSSSCG00000017139	Transcript	ENSSSCT00000072982.1	protein_coding	33/33	-	-	-	4774	-	-	-	-	rs343670506	-	-1	-	HGNC	HGNC:30287	-	-	-	-	-	-	-	-
S2	12:1710381	12:1710381-1710381	A	3_prime_UTR_variant	MODIFIER	RPTOR	ENSSSCG00000017139	Transcript	ENSSSCT00000077002.2	protein_coding	33/33	-	-	-	4708	-	-	-	-	rs343670506	-	-1	-	HGNC	HGNC:30287	-	-	-	-	-	-	-	-
S2	12:1710381	12:1710381-1710381	A	3_prime_UTR_variant	MODIFIER	RPTOR	ENSSSCG00000017139	Transcript	ENSSSCT00000091413.1	protein_coding	28/28	-	-	-	4653	-	-	-	-	rs343670506	-	-1	-	HGNC	HGNC:30287	-	-	-	-	-	-	-	-
S2	12:1710392	12:1710392-1710392	A	3_prime_UTR_variant	MODIFIER	RPTOR	ENSSSCG00000017139	Transcript	ENSSSCT00000018658.5	protein_coding	32/32	-	-	-	4652	-	-	-	-	rs325658950	-	-1	-	HGNC	HGNC:30287	-	-	-	-	-	-	-	-
S2	12:1710392	12:1710392-1710392	A	3_prime_UTR_variant	MODIFIER	RPTOR	ENSSSCG00000017139	Transcript	ENSSSCT00000030055.4	protein_coding	35/35	-	-	-	4904	-	-	-	-	rs325658950	-	-1	-	HGNC	HGNC:30287	-	-	-	P1	-	-	-	-
S2	12:1710392	12:1710392-1710392	A	3_prime_UTR_variant	MODIFIER	RPTOR	ENSSSCG00000017139	Transcript	ENSSSCT00000072982.1	protein_coding	33/33	-	-	-	4763	-	-	-	-	rs325658950	-	-1	-	HGNC	HGNC:30287	-	-	-	-	-	-	-	-
S2	12:1710392	12:1710392-1710392	A	3_prime_UTR_variant	MODIFIER	RPTOR	ENSSSCG00000017139	Transcript	ENSSSCT00000077002.2	protein_coding	33/33	-	-	-	4697	-	-	-	-	rs325658950	-	-1	-	HGNC	HGNC:30287	-	-	-	-	-	-	-	-
S2	12:1710392	12:1710392-1710392	A	3_prime_UTR_variant	MODIFIER	RPTOR	ENSSSCG00000017139	Transcript	ENSSSCT00000091413.1	protein_coding	28/28	-	-	-	4642	-	-	-	-	rs325658950	-	-1	-	HGNC	HGNC:30287	-	-	-	-	-	-	-	-
S2	12:1725240	12:1725240-1725240	A	synonymous_variant	LOW	RPTOR	ENSSSCG00000017139	Transcript	ENSSSCT00000018658.5	protein_coding	23/32	-	-	-	3594	2805	935	R	cgC/cgT	rs345891659	-	-1	-	HGNC	HGNC:30287	-	-	-	-	-	-	-	-
S2	12:1725240	12:1725240-1725240	A	synonymous_variant	LOW	RPTOR	ENSSSCG00000017139	Transcript	ENSSSCT00000030055.4	protein_coding	25/35	-	-	-	3798	2991	997	R	cgC/cgT	rs345891659	-	-1	-	HGNC	HGNC:30287	-	-	-	P1	-	-	-	-
S2	12:1725240	12:1725240-1725240	A	synonymous_variant	LOW	RPTOR	ENSSSCG00000017139	Transcript	ENSSSCT00000072982.1	protein_coding	24/33	-	-	-	3705	2916	972	R	cgC/cgT	rs345891659	-	-1	-	HGNC	HGNC:30287	-	-	-	-	-	-	-	-
S2	12:1725240	12:1725240-1725240	A	synonymous_variant	LOW	RPTOR	ENSSSCG00000017139	Transcript	ENSSSCT00000077002.2	protein_coding	24/33	-	-	-	3639	2832	944	R	cgC/cgT	rs345891659	-	-1	-	HGNC	HGNC:30287	-	-	-	-	-	-	-	-
S2	12:1725240	12:1725240-1725240	A	synonymous_variant	LOW	RPTOR	ENSSSCG00000017139	Transcript	ENSSSCT00000091413.1	protein_coding	19/28	-	-	-	3584	2202	734	R	cgC/cgT	rs345891659	-	-1	-	HGNC	HGNC:30287	-	-	-	-	-	-	-	-
S2	12:1991110	12:1991110-1991110	T	5_prime_UTR_variant	MODIFIER	RPTOR	ENSSSCG00000017139	Transcript	ENSSSCT00000018658.5	protein_coding	1932-01-01	-	-	-	447	-	-	-	-	rs343345180	-	-1	-	HGNC	HGNC:30287	-	-	-	-	-	-	-	-
S2	12:1991110	12:1991110-1991110	T	5_prime_UTR_variant	MODIFIER	RPTOR	ENSSSCG00000017139	Transcript	ENSSSCT00000030055.4	protein_coding	1935-01-01	-	-	-	465	-	-	-	-	rs343345180	-	-1	-	HGNC	HGNC:30287	-	-	-	P1	-	-	-	-
S2	12:1991110	12:1991110-1991110	T	5_prime_UTR_variant	MODIFIER	RPTOR	ENSSSCG00000017139	Transcript	ENSSSCT00000072982.1	protein_coding	1933-01-01	-	-	-	447	-	-	-	-	rs343345180	-	-1	-	HGNC	HGNC:30287	-	-	-	-	-	-	-	-
S2	12:1991110	12:1991110-1991110	T	5_prime_UTR_variant	MODIFIER	RPTOR	ENSSSCG00000017139	Transcript	ENSSSCT00000077002.2	protein_coding	1933-01-01	-	-	-	465	-	-	-	-	rs343345180	-	-1	-	HGNC	HGNC:30287	-	-	-	-	-	-	-	-
S2	12:1991373	12:1991373-1991373	A	5_prime_UTR_variant	MODIFIER	RPTOR	ENSSSCG00000017139	Transcript	ENSSSCT00000018658.5	protein_coding	1932-01-01	-	-	-	184	-	-	-	-	rs327251766	-	-1	-	HGNC	HGNC:30287	-	-	-	-	-	-	-	-
S2	12:1991373	12:1991373-1991373	A	5_prime_UTR_variant	MODIFIER	RPTOR	ENSSSCG00000017139	Transcript	ENSSSCT00000030055.4	protein_coding	1935-01-01	-	-	-	202	-	-	-	-	rs327251766	-	-1	-	HGNC	HGNC:30287	-	-	-	P1	-	-	-	-
S2	12:1991373	12:1991373-1991373	A	5_prime_UTR_variant	MODIFIER	RPTOR	ENSSSCG00000017139	Transcript	ENSSSCT00000072982.1	protein_coding	1933-01-01	-	-	-	184	-	-	-	-	rs327251766	-	-1	-	HGNC	HGNC:30287	-	-	-	-	-	-	-	-
S2	12:1991373	12:1991373-1991373	A	5_prime_UTR_variant	MODIFIER	RPTOR	ENSSSCG00000017139	Transcript	ENSSSCT00000077002.2	protein_coding	1933-01-01	-	-	-	202	-	-	-	-	rs327251766	-	-1	-	HGNC	HGNC:30287	-	-	-	-	-	-	-	-
S2	12:1991468	12:1991468-1991468	A	5_prime_UTR_variant	MODIFIER	RPTOR	ENSSSCG00000017139	Transcript	ENSSSCT00000018658.5	protein_coding	1932-01-01	-	-	-	89	-	-	-	-	rs336209488	-	-1	-	HGNC	HGNC:30287	-	-	-	-	-	-	-	-
S2	12:1991468	12:1991468-1991468	A	5_prime_UTR_variant	MODIFIER	RPTOR	ENSSSCG00000017139	Transcript	ENSSSCT00000030055.4	protein_coding	1935-01-01	-	-	-	107	-	-	-	-	rs336209488	-	-1	-	HGNC	HGNC:30287	-	-	-	P1	-	-	-	-
S2	12:1991468	12:1991468-1991468	A	5_prime_UTR_variant	MODIFIER	RPTOR	ENSSSCG00000017139	Transcript	ENSSSCT00000072982.1	protein_coding	1933-01-01	-	-	-	89	-	-	-	-	rs336209488	-	-1	-	HGNC	HGNC:30287	-	-	-	-	-	-	-	-
S2	12:1991468	12:1991468-1991468	A	5_prime_UTR_variant	MODIFIER	RPTOR	ENSSSCG00000017139	Transcript	ENSSSCT00000077002.2	protein_coding	1933-01-01	-	-	-	107	-	-	-	-	rs336209488	-	-1	-	HGNC	HGNC:30287	-	-	-	-	-	-	-	-
S2	12:2076715	12:2076715-2076715	G	3_prime_UTR_variant	MODIFIER	ENDOV	ENSSSCG00000030277	Transcript	ENSSSCT00000018665.4	protein_coding	2023-08-08	-	-	-	4430	-	-	-	-	-	-	-1	-	HGNC	HGNC:26640	-	-	-	A2	-	-	-	-
S2	12:2076715	12:2076715-2076715	G	upstream_gene_variant	MODIFIER	-	ENSSSCG00000060610	Transcript	ENSSSCT00000098286.1	lncRNA	-	-	-	-	-	-	-	-	-	-	4708	-1	-	-	-	-	-	-	-	-	-	-	-
S2	12:2076715	12:2076715-2076715	G	downstream_gene_variant	MODIFIER	ENDOV	ENSSSCG00000030277	Transcript	ENSSSCT00000103540.1	protein_coding	-	-	-	-	-	-	-	-	-	-	3696	-1	-	HGNC	HGNC:26640	-	-	-	P5	-	-	-	-
S2	12:2076739	12:2076739-2076739	T	3_prime_UTR_variant	MODIFIER	ENDOV	ENSSSCG00000030277	Transcript	ENSSSCT00000018665.4	protein_coding	2023-08-08	-	-	-	4406	-	-	-	-	rs3474318913	-	-1	-	HGNC	HGNC:26640	-	-	-	A2	-	-	-	-
S2	12:2076739	12:2076739-2076739	T	upstream_gene_variant	MODIFIER	-	ENSSSCG00000060610	Transcript	ENSSSCT00000098286.1	lncRNA	-	-	-	-	-	-	-	-	-	rs3474318913	4732	-1	-	-	-	-	-	-	-	-	-	-	-
S2	12:2076739	12:2076739-2076739	T	downstream_gene_variant	MODIFIER	ENDOV	ENSSSCG00000030277	Transcript	ENSSSCT00000103540.1	protein_coding	-	-	-	-	-	-	-	-	-	rs3474318913	3672	-1	-	HGNC	HGNC:26640	-	-	-	P5	-	-	-	-
S2	12:2076823	12:2076823-2076823	T	3_prime_UTR_variant	MODIFIER	ENDOV	ENSSSCG00000030277	Transcript	ENSSSCT00000018665.4	protein_coding	2023-08-08	-	-	-	4322	-	-	-	-	rs3475210466	-	-1	-	HGNC	HGNC:26640	-	-	-	A2	-	-	-	-
S2	12:2076823	12:2076823-2076823	T	upstream_gene_variant	MODIFIER	-	ENSSSCG00000060610	Transcript	ENSSSCT00000098286.1	lncRNA	-	-	-	-	-	-	-	-	-	rs3475210466	4816	-1	-	-	-	-	-	-	-	-	-	-	-
S2	12:2076823	12:2076823-2076823	T	downstream_gene_variant	MODIFIER	ENDOV	ENSSSCG00000030277	Transcript	ENSSSCT00000103540.1	protein_coding	-	-	-	-	-	-	-	-	-	rs3475210466	3588	-1	-	HGNC	HGNC:26640	-	-	-	P5	-	-	-	-
S2	12:2077011	12:2077011-2077011	G	3_prime_UTR_variant	MODIFIER	ENDOV	ENSSSCG00000030277	Transcript	ENSSSCT00000018665.4	protein_coding	2023-08-08	-	-	-	4134	-	-	-	-	-	-	-1	-	HGNC	HGNC:26640	-	-	-	A2	-	-	-	-
S2	12:2077011	12:2077011-2077011	G	downstream_gene_variant	MODIFIER	ENDOV	ENSSSCG00000030277	Transcript	ENSSSCT00000103540.1	protein_coding	-	-	-	-	-	-	-	-	-	-	3400	-1	-	HGNC	HGNC:26640	-	-	-	P5	-	-	-	-
S2	12:2077542	12:2077542-2077542	C	3_prime_UTR_variant	MODIFIER	ENDOV	ENSSSCG00000030277	Transcript	ENSSSCT00000018665.4	protein_coding	2023-08-08	-	-	-	3603	-	-	-	-	-	-	-1	-	HGNC	HGNC:26640	-	-	-	A2	-	-	-	-
S2	12:2077542	12:2077542-2077542	C	downstream_gene_variant	MODIFIER	ENDOV	ENSSSCG00000030277	Transcript	ENSSSCT00000103540.1	protein_coding	-	-	-	-	-	-	-	-	-	-	2869	-1	-	HGNC	HGNC:26640	-	-	-	P5	-	-	-	-
S2	12:2077585	12:2077585-2077585	G	3_prime_UTR_variant	MODIFIER	ENDOV	ENSSSCG00000030277	Transcript	ENSSSCT00000018665.4	protein_coding	2023-08-08	-	-	-	3560	-	-	-	-	-	-	-1	-	HGNC	HGNC:26640	-	-	-	A2	-	-	-	-
S2	12:2077585	12:2077585-2077585	G	downstream_gene_variant	MODIFIER	ENDOV	ENSSSCG00000030277	Transcript	ENSSSCT00000103540.1	protein_coding	-	-	-	-	-	-	-	-	-	-	2826	-1	-	HGNC	HGNC:26640	-	-	-	P5	-	-	-	-
S2	12:2077590	12:2077590-2077590	C	3_prime_UTR_variant	MODIFIER	ENDOV	ENSSSCG00000030277	Transcript	ENSSSCT00000018665.4	protein_coding	2023-08-08	-	-	-	3555	-	-	-	-	rs3470701969	-	-1	-	HGNC	HGNC:26640	-	-	-	A2	-	-	-	-
S2	12:2077590	12:2077590-2077590	C	downstream_gene_variant	MODIFIER	ENDOV	ENSSSCG00000030277	Transcript	ENSSSCT00000103540.1	protein_coding	-	-	-	-	-	-	-	-	-	rs3470701969	2821	-1	-	HGNC	HGNC:26640	-	-	-	P5	-	-	-	-
S2	12:2077604	12:2077604-2077604	G	3_prime_UTR_variant	MODIFIER	ENDOV	ENSSSCG00000030277	Transcript	ENSSSCT00000018665.4	protein_coding	2023-08-08	-	-	-	3541	-	-	-	-	-	-	-1	-	HGNC	HGNC:26640	-	-	-	A2	-	-	-	-
S2	12:2077604	12:2077604-2077604	G	downstream_gene_variant	MODIFIER	ENDOV	ENSSSCG00000030277	Transcript	ENSSSCT00000103540.1	protein_coding	-	-	-	-	-	-	-	-	-	-	2807	-1	-	HGNC	HGNC:26640	-	-	-	P5	-	-	-	-
S2	12:2080382	12:2080382-2080382	T	missense_variant	MODERATE	ENDOV	ENSSSCG00000030277	Transcript	ENSSSCT00000018665.4	protein_coding	2023-08-08	-	-	-	763	749	250	S/N	aGc/aAc	rs1110790367	-	-1	-	HGNC	HGNC:26640	-	-	-	A2	deleterious_low_confidence(0)	-	-	-
S2	12:2080382	12:2080382-2080382	T	downstream_gene_variant	MODIFIER	ENDOV	ENSSSCG00000030277	Transcript	ENSSSCT00000103540.1	protein_coding	-	-	-	-	-	-	-	-	-	rs1110790367	29	-1	-	HGNC	HGNC:26640	-	-	-	P5	-	-	-	-
S2	12:2087788	12:2087788-2087788	A	intron_variant	MODIFIER	ENDOV	ENSSSCG00000030277	Transcript	ENSSSCT00000018665.4	protein_coding	-	2023-07-02	-	-	-	-	-	-	-	rs3476693521	-	-1	-	HGNC	HGNC:26640	-	-	-	A2	-	-	-	-
S2	12:2087788	12:2087788-2087788	A	downstream_gene_variant	MODIFIER	-	ENSSSCG00000055162	Transcript	ENSSSCT00000022376.4	protein_coding	-	-	-	-	-	-	-	-	-	rs3476693521	4356	-1	-	-	-	-	-	-	P1	-	-	-	-
S2	12:2087788	12:2087788-2087788	A	intron_variant	MODIFIER	ENDOV	ENSSSCG00000030277	Transcript	ENSSSCT00000103540.1	protein_coding	-	2023-09-03	-	-	-	-	-	-	-	rs3476693521	-	-1	-	HGNC	HGNC:26640	-	-	-	P5	-	-	-	-
S2	12:2087799	12:2087799-2087799	T	intron_variant	MODIFIER	ENDOV	ENSSSCG00000030277	Transcript	ENSSSCT00000018665.4	protein_coding	-	2023-07-02	-	-	-	-	-	-	-	rs3471172686	-	-1	-	HGNC	HGNC:26640	-	-	-	A2	-	-	-	-
S2	12:2087799	12:2087799-2087799	T	downstream_gene_variant	MODIFIER	-	ENSSSCG00000055162	Transcript	ENSSSCT00000022376.4	protein_coding	-	-	-	-	-	-	-	-	-	rs3471172686	4345	-1	-	-	-	-	-	-	P1	-	-	-	-
S2	12:2087799	12:2087799-2087799	T	intron_variant	MODIFIER	ENDOV	ENSSSCG00000030277	Transcript	ENSSSCT00000103540.1	protein_coding	-	2023-09-03	-	-	-	-	-	-	-	rs3471172686	-	-1	-	HGNC	HGNC:26640	-	-	-	P5	-	-	-	-
S2	12:2087967	12:2087967-2087967	T	intron_variant	MODIFIER	ENDOV	ENSSSCG00000030277	Transcript	ENSSSCT00000018665.4	protein_coding	-	2023-07-02	-	-	-	-	-	-	-	rs3474539666	-	-1	-	HGNC	HGNC:26640	-	-	-	A2	-	-	-	-
S2	12:2087967	12:2087967-2087967	T	downstream_gene_variant	MODIFIER	-	ENSSSCG00000055162	Transcript	ENSSSCT00000022376.4	protein_coding	-	-	-	-	-	-	-	-	-	rs3474539666	4177	-1	-	-	-	-	-	-	P1	-	-	-	-
S2	12:2087967	12:2087967-2087967	T	intron_variant	MODIFIER	ENDOV	ENSSSCG00000030277	Transcript	ENSSSCT00000103540.1	protein_coding	-	2023-09-03	-	-	-	-	-	-	-	rs3474539666	-	-1	-	HGNC	HGNC:26640	-	-	-	P5	-	-	-	-
S2	12:2088225	12:2088225-2088225	C	intron_variant	MODIFIER	ENDOV	ENSSSCG00000030277	Transcript	ENSSSCT00000018665.4	protein_coding	-	2023-07-02	-	-	-	-	-	-	-	-	-	-1	-	HGNC	HGNC:26640	-	-	-	A2	-	-	-	-
S2	12:2088225	12:2088225-2088225	C	downstream_gene_variant	MODIFIER	-	ENSSSCG00000055162	Transcript	ENSSSCT00000022376.4	protein_coding	-	-	-	-	-	-	-	-	-	-	3919	-1	-	-	-	-	-	-	P1	-	-	-	-
S2	12:2088225	12:2088225-2088225	C	intron_variant	MODIFIER	ENDOV	ENSSSCG00000030277	Transcript	ENSSSCT00000103540.1	protein_coding	-	2023-09-03	-	-	-	-	-	-	-	-	-	-1	-	HGNC	HGNC:26640	-	-	-	P5	-	-	-	-
S2	12:2092345	12:2092345-2092345	G	upstream_gene_variant	MODIFIER	ENDOV	ENSSSCG00000030277	Transcript	ENSSSCT00000018665.4	protein_coding	-	-	-	-	-	-	-	-	-	rs3473309234	2614	-1	-	HGNC	HGNC:26640	-	-	-	A2	-	-	-	-
S2	12:2092345	12:2092345-2092345	G	3_prime_UTR_variant	MODIFIER	-	ENSSSCG00000055162	Transcript	ENSSSCT00000022376.4	protein_coding	40/40	-	-	-	9757	-	-	-	-	rs3473309234	-	-1	-	-	-	-	-	-	P1	-	-	-	-
S2	12:2092345	12:2092345-2092345	G	upstream_gene_variant	MODIFIER	ENDOV	ENSSSCG00000030277	Transcript	ENSSSCT00000103540.1	protein_coding	-	-	-	-	-	-	-	-	-	rs3473309234	2439	-1	-	HGNC	HGNC:26640	-	-	-	P5	-	-	-	-
S2	12:2092902	12:2092902-2092902	T	upstream_gene_variant	MODIFIER	ENDOV	ENSSSCG00000030277	Transcript	ENSSSCT00000018665.4	protein_coding	-	-	-	-	-	-	-	-	-	rs81254082	3171	-1	-	HGNC	HGNC:26640	-	-	-	A2	-	-	-	-
S2	12:2092902	12:2092902-2092902	T	3_prime_UTR_variant	MODIFIER	-	ENSSSCG00000055162	Transcript	ENSSSCT00000022376.4	protein_coding	40/40	-	-	-	9200	-	-	-	-	rs81254082	-	-1	-	-	-	-	-	-	P1	-	-	-	-
S2	12:2092902	12:2092902-2092902	T	upstream_gene_variant	MODIFIER	ENDOV	ENSSSCG00000030277	Transcript	ENSSSCT00000103540.1	protein_coding	-	-	-	-	-	-	-	-	-	rs81254082	2996	-1	-	HGNC	HGNC:26640	-	-	-	P5	-	-	-	-
S2	12:2096378	12:2096378-2096378	A	synonymous_variant	LOW	-	ENSSSCG00000055162	Transcript	ENSSSCT00000022376.4	protein_coding	37/40	-	-	-	7611	5616	1872	G	ggC/ggT	rs327103586	-	-1	-	-	-	-	-	-	P1	-	-	-	-
S2	12:1008207	12:1008207-1008207	C	missense_variant	MODERATE	ASPSCR1	ENSSSCG00000040727	Transcript	ENSSSCT00000060959.3	protein_coding	42186	-	-	-	616	535	179	S/G	Agc/Ggc	-	-	-1	-	HGNC	HGNC:13825	-	-	-	A2	-	-	-	-
S2	12:2141723	12:2141723-2141723	A	synonymous_variant	LOW	-	ENSSSCG00000055162	Transcript	ENSSSCT00000022376.4	protein_coding	1940-01-01	-	-	-	2553	558	186	T	acC/acT	rs345043778	-	-1	-	-	-	-	-	-	P1	-	-	-	-
S2	12:2144103	12:2144103-2144103	G	5_prime_UTR_variant	MODIFIER	-	ENSSSCG00000055162	Transcript	ENSSSCT00000022376.4	protein_coding	1940-01-01	-	-	-	173	-	-	-	-	rs329066026	-	-1	-	-	-	-	-	-	P1	-	-	-	-
S2	12:2156018	12:2156018-2156018	A	downstream_gene_variant	MODIFIER	-	ENSSSCG00000017146	Transcript	ENSSSCT00000018668.5	protein_coding	-	-	-	-	-	-	-	-	-	rs325950224	4220	-1	-	-	-	-	-	-	P4	-	-	-	-
S2	12:2156018	12:2156018-2156018	A	downstream_gene_variant	MODIFIER	-	ENSSSCG00000017146	Transcript	ENSSSCT00000048595.2	protein_coding	-	-	-	-	-	-	-	-	-	rs325950224	4516	-1	-	-	-	-	-	-	A2	-	-	-	-
S2	12:2158850	12:2158850-2158850	T	downstream_gene_variant	MODIFIER	-	ENSSSCG00000017146	Transcript	ENSSSCT00000018668.5	protein_coding	-	-	-	-	-	-	-	-	-	rs703294065	1388	-1	-	-	-	-	-	-	P4	-	-	-	-
S2	12:2158850	12:2158850-2158850	T	downstream_gene_variant	MODIFIER	-	ENSSSCG00000017146	Transcript	ENSSSCT00000041462.2	protein_coding	-	-	-	-	-	-	-	-	-	rs703294065	4869	-1	-	-	-	-	-	-	-	-	-	-	-
S2	12:2158850	12:2158850-2158850	T	downstream_gene_variant	MODIFIER	-	ENSSSCG00000017146	Transcript	ENSSSCT00000048595.2	protein_coding	-	-	-	-	-	-	-	-	-	rs703294065	1684	-1	-	-	-	-	-	-	A2	-	-	-	-
S2	12:2221456	12:2221456-2221456	C	synonymous_variant	LOW	SLC26A11	ENSSSCG00000021040	Transcript	ENSSSCT00000018681.4	protein_coding	18/19	-	-	-	1779	1728	576	P	ccC/ccG	rs1107826941	-	-1	-	HGNC	HGNC:14471	-	-	-	P1	-	-	-	-
S2	12:2221456	12:2221456-2221456	C	downstream_gene_variant	MODIFIER	SLC26A11	ENSSSCG00000021040	Transcript	ENSSSCT00000070820.2	protein_coding	-	-	-	-	-	-	-	-	-	rs1107826941	708	-1	-	HGNC	HGNC:14471	-	-	-	-	-	-	-	-
S2	12:2223210	12:2223210-2223210	A	synonymous_variant	LOW	SLC26A11	ENSSSCG00000021040	Transcript	ENSSSCT00000018681.4	protein_coding	15/19	-	-	-	1488	1437	479	S	agC/agT	rs1113188280	-	-1	-	HGNC	HGNC:14471	-	-	-	P1	-	-	-	-
S2	12:2223210	12:2223210-2223210	A	synonymous_variant	LOW	SLC26A11	ENSSSCG00000021040	Transcript	ENSSSCT00000070820.2	protein_coding	14/15	-	-	-	1959	1404	468	S	agC/agT	rs1113188280	-	-1	-	HGNC	HGNC:14471	-	-	-	-	-	-	-	-
S2	12:2244253	12:2244253-2244253	T	synonymous_variant	LOW	SGSH	ENSSSCG00000017152	Transcript	ENSSSCT00000018673.4	protein_coding	2023-08-04	-	-	-	544	462	154	N	aaC/aaT	rs786418363	-	1	-	HGNC	HGNC:10818	-	-	-	P1	-	-	-	-
S2	12:2244253	12:2244253-2244253	T	upstream_gene_variant	MODIFIER	SLC26A11	ENSSSCG00000021040	Transcript	ENSSSCT00000018681.4	protein_coding	-	-	-	-	-	-	-	-	-	rs786418363	2468	-1	-	HGNC	HGNC:14471	-	-	-	P1	-	-	-	-
S2	12:2244253	12:2244253-2244253	T	upstream_gene_variant	MODIFIER	SLC26A11	ENSSSCG00000021040	Transcript	ENSSSCT00000070820.2	protein_coding	-	-	-	-	-	-	-	-	-	rs786418363	1964	-1	-	HGNC	HGNC:14471	-	-	-	-	-	-	-	-
S2	12:2247909	12:2247909-2247909	T	3_prime_UTR_variant	MODIFIER	SGSH	ENSSSCG00000017152	Transcript	ENSSSCT00000018673.4	protein_coding	2023-08-08	-	-	-	1923	-	-	-	-	rs345190924	-	1	-	HGNC	HGNC:10818	-	-	-	P1	-	-	-	-
S2	12:2306832	12:2306832-2306832	C	synonymous_variant	LOW	EIF4A3	ENSSSCG00000017155	Transcript	ENSSSCT00000018679.5	protein_coding	2023-12-07	-	-	-	834	718	240	L	Ttg/Ctg	rs342782841	-	1	-	EntrezGene	-	-	-	-	P1	-	-	-	-
S2	12:2306832	12:2306832-2306832	C	synonymous_variant	LOW	EIF4A3	ENSSSCG00000017155	Transcript	ENSSSCT00000071254.1	protein_coding	2023-11-06	-	-	-	682	655	219	L	Ttg/Ctg	rs342782841	-	1	-	EntrezGene	-	-	-	-	-	-	-	-	-
S2	12:2306832	12:2306832-2306832	C	synonymous_variant	LOW	EIF4A3	ENSSSCG00000017155	Transcript	ENSSSCT00000100023.1	protein_coding	2023-11-07	-	-	-	739	718	240	L	Ttg/Ctg	rs342782841	-	1	-	EntrezGene	-	-	-	-	-	-	-	-	-
S2	12:2310855	12:2310855-2310855	T	splice_polypyrimidine_tract_variant,splice_region_variant,intron_variant	LOW	EIF4A3	ENSSSCG00000017155	Transcript	ENSSSCT00000018679.5	protein_coding	-	2023-11-09	-	-	-	-	-	-	-	rs339619261	-	1	-	EntrezGene	-	-	-	-	P1	-	-	-	-
S2	12:2310855	12:2310855-2310855	T	downstream_gene_variant	MODIFIER	GAA	ENSSSCG00000017156	Transcript	ENSSSCT00000018680.5	protein_coding	-	-	-	-	-	-	-	-	-	rs339619261	3736	-1	-	HGNC	HGNC:4065	-	-	-	P1	-	-	-	-
S2	12:2310855	12:2310855-2310855	T	splice_polypyrimidine_tract_variant,splice_region_variant,intron_variant	LOW	EIF4A3	ENSSSCG00000017155	Transcript	ENSSSCT00000071254.1	protein_coding	-	2023-10-08	-	-	-	-	-	-	-	rs339619261	-	1	-	EntrezGene	-	-	-	-	-	-	-	-	-
S2	12:2310855	12:2310855-2310855	T	3_prime_UTR_variant	MODIFIER	EIF4A3	ENSSSCG00000017155	Transcript	ENSSSCT00000100023.1	protein_coding	2023-11-09	-	-	-	3275	-	-	-	-	rs339619261	-	1	-	EntrezGene	-	-	-	-	-	-	-	-	-
S2	12:2316082	12:2316082-2316082	C	downstream_gene_variant	MODIFIER	EIF4A3	ENSSSCG00000017155	Transcript	ENSSSCT00000018679.5	protein_coding	-	-	-	-	-	-	-	-	-	rs712760366	4339	1	-	EntrezGene	-	-	-	-	P1	-	-	-	-
S2	12:2316082	12:2316082-2316082	C	intron_variant	MODIFIER	GAA	ENSSSCG00000017156	Transcript	ENSSSCT00000018680.5	protein_coding	-	20/21	-	-	-	-	-	-	-	rs712760366	-	-1	-	HGNC	HGNC:4065	-	-	-	P1	-	-	-	-
S2	12:2316082	12:2316082-2316082	C	downstream_gene_variant	MODIFIER	EIF4A3	ENSSSCG00000017155	Transcript	ENSSSCT00000071254.1	protein_coding	-	-	-	-	-	-	-	-	-	rs712760366	4332	1	-	EntrezGene	-	-	-	-	-	-	-	-	-
S2	12:2316082	12:2316082-2316082	C	downstream_gene_variant	MODIFIER	EIF4A3	ENSSSCG00000017155	Transcript	ENSSSCT00000100023.1	protein_coding	-	-	-	-	-	-	-	-	-	rs712760366	2208	1	-	EntrezGene	-	-	-	-	-	-	-	-	-
S2	12:2316146	12:2316146-2316146	C	downstream_gene_variant	MODIFIER	EIF4A3	ENSSSCG00000017155	Transcript	ENSSSCT00000018679.5	protein_coding	-	-	-	-	-	-	-	-	-	rs698098742	4403	1	-	EntrezGene	-	-	-	-	P1	-	-	-	-
S2	12:2316146	12:2316146-2316146	C	intron_variant	MODIFIER	GAA	ENSSSCG00000017156	Transcript	ENSSSCT00000018680.5	protein_coding	-	20/21	-	-	-	-	-	-	-	rs698098742	-	-1	-	HGNC	HGNC:4065	-	-	-	P1	-	-	-	-
S2	12:2316146	12:2316146-2316146	C	downstream_gene_variant	MODIFIER	EIF4A3	ENSSSCG00000017155	Transcript	ENSSSCT00000071254.1	protein_coding	-	-	-	-	-	-	-	-	-	rs698098742	4396	1	-	EntrezGene	-	-	-	-	-	-	-	-	-
S2	12:2316146	12:2316146-2316146	C	downstream_gene_variant	MODIFIER	EIF4A3	ENSSSCG00000017155	Transcript	ENSSSCT00000100023.1	protein_coding	-	-	-	-	-	-	-	-	-	rs698098742	2272	1	-	EntrezGene	-	-	-	-	-	-	-	-	-
S2	12:2316463	12:2316463-2316463	T	downstream_gene_variant	MODIFIER	EIF4A3	ENSSSCG00000017155	Transcript	ENSSSCT00000018679.5	protein_coding	-	-	-	-	-	-	-	-	-	-	4720	1	-	EntrezGene	-	-	-	-	P1	-	-	-	-
S2	12:2316463	12:2316463-2316463	T	3_prime_UTR_variant	MODIFIER	GAA	ENSSSCG00000017156	Transcript	ENSSSCT00000018680.5	protein_coding	20/22	-	-	-	2850	-	-	-	-	-	-	-1	-	HGNC	HGNC:4065	-	-	-	P1	-	-	-	-
S2	12:2316463	12:2316463-2316463	T	downstream_gene_variant	MODIFIER	EIF4A3	ENSSSCG00000017155	Transcript	ENSSSCT00000071254.1	protein_coding	-	-	-	-	-	-	-	-	-	-	4713	1	-	EntrezGene	-	-	-	-	-	-	-	-	-
S2	12:2316463	12:2316463-2316463	T	downstream_gene_variant	MODIFIER	EIF4A3	ENSSSCG00000017155	Transcript	ENSSSCT00000100023.1	protein_coding	-	-	-	-	-	-	-	-	-	-	2589	1	-	EntrezGene	-	-	-	-	-	-	-	-	-
S2	12:2329909	12:2329909-2329909	T	synonymous_variant	LOW	GAA	ENSSSCG00000017156	Transcript	ENSSSCT00000018680.5	protein_coding	2022-12-01	-	-	-	1647	1647	549	T	acC/acA	rs342617314	-	-1	-	HGNC	HGNC:4065	-	-	-	P1	-	-	-	-
S2	12:2112416	12:2112416-2112416	A	missense_variant	MODERATE	-	ENSSSCG00000055162	Transcript	ENSSSCT00000022376.4	protein_coding	21/40	-	-	-	5372	3377	1126	A/V	gCg/gTg	-	-	-1	-	-	-	-	-	-	P1	-	-	-	-
S2	12:2405166	12:2405166-2405166	T	intergenic_variant	MODIFIER	-	-	-	-	-	-	-	-	-	-	-	-	-	-	-	-	-	-	-	-	-	-	-	-	-	-	-	-
S2	12:2405426	12:2405426-2405426	G	intergenic_variant	MODIFIER	-	-	-	-	-	-	-	-	-	-	-	-	-	-	rs81441056	-	-	-	-	-	-	-	-	-	-	-	-	-
S2	12:2459422	12:2459422-2459422	T	downstream_gene_variant	MODIFIER	-	ENSSSCG00000017159	Transcript	ENSSSCT00000071498.1	protein_coding	-	-	-	-	-	-	-	-	-	rs708772067	3585	1	-	-	-	-	-	-	P5	-	-	-	-
S2	12:2459423	12:2459423-2459423	G	downstream_gene_variant	MODIFIER	-	ENSSSCG00000017159	Transcript	ENSSSCT00000071498.1	protein_coding	-	-	-	-	-	-	-	-	-	rs694689876	3586	1	-	-	-	-	-	-	P5	-	-	-	-
S2	12:2459446	12:2459446-2459446	G	downstream_gene_variant	MODIFIER	-	ENSSSCG00000017159	Transcript	ENSSSCT00000071498.1	protein_coding	-	-	-	-	-	-	-	-	-	rs318960489	3609	1	-	-	-	-	-	-	P5	-	-	-	-
S2	12:2459779	12:2459779-2459779	T	downstream_gene_variant	MODIFIER	-	ENSSSCG00000017159	Transcript	ENSSSCT00000071498.1	protein_coding	-	-	-	-	-	-	-	-	-	rs343094170	3942	1	-	-	-	-	-	-	P5	-	-	-	-
S2	12:2460132	12:2460132-2460132	T	downstream_gene_variant	MODIFIER	-	ENSSSCG00000017159	Transcript	ENSSSCT00000071498.1	protein_coding	-	-	-	-	-	-	-	-	-	rs324972221	4295	1	-	-	-	-	-	-	P5	-	-	-	-
S2	12:2460507	12:2460507-2460507	C	downstream_gene_variant	MODIFIER	-	ENSSSCG00000017159	Transcript	ENSSSCT00000071498.1	protein_coding	-	-	-	-	-	-	-	-	-	rs326586989	4670	1	-	-	-	-	-	-	P5	-	-	-	-
S2	12:3218451	12:3218451-3218451	G	missense_variant	MODERATE	LGALS3BP	ENSSSCG00000036383	Transcript	ENSSSCT00000049917.2	protein_coding	2023-05-04	-	-	-	397	341	114	Q/R	cAg/cGg	rs3475948693	-	1	-	HGNC	HGNC:6564	-	-	-	-	tolerated(0.99)	-	-	-
S2	12:3218451	12:3218451-3218451	G	missense_variant	MODERATE	LGALS3BP	ENSSSCG00000036383	Transcript	ENSSSCT00000070957.2	protein_coding	2023-08-06	-	-	-	650	470	157	Q/R	cAg/cGg	rs3475948693	-	1	-	HGNC	HGNC:6564	-	-	-	P1	tolerated(0.87)	-	-	-
S2	12:15213199	12:15213199-15213199	T	synonymous_variant	LOW	STRADA	ENSSSCG00000017290	Transcript	ENSSSCT00000018822.5	protein_coding	2014-07-01	-	-	-	499	288	96	Y	taC/taT	-	-	1	-	HGNC	HGNC:30172	-	-	-	P1	-	-	-	-
S2	12:15213199	12:15213199-15213199	T	synonymous_variant	LOW	STRADA	ENSSSCG00000017290	Transcript	ENSSSCT00000041386.3	protein_coding	2023-11-07	-	-	-	499	288	96	Y	taC/taT	-	-	1	-	HGNC	HGNC:30172	-	-	-	-	-	-	-	-
S2	12:15213199	12:15213199-15213199	T	synonymous_variant	LOW	STRADA	ENSSSCG00000017290	Transcript	ENSSSCT00000046740.3	protein_coding	2023-12-07	-	-	-	499	288	96	Y	taC/taT	-	-	1	-	HGNC	HGNC:30172	-	-	-	-	-	-	-	-
S2	12:15213199	12:15213199-15213199	T	synonymous_variant	LOW	STRADA	ENSSSCG00000017290	Transcript	ENSSSCT00000048634.3	protein_coding	2023-10-03	-	-	-	305	114	38	Y	taC/taT	-	-	1	-	HGNC	HGNC:30172	-	-	-	-	-	-	-	-
S2	12:15213199	12:15213199-15213199	T	synonymous_variant	LOW	STRADA	ENSSSCG00000017290	Transcript	ENSSSCT00000055945.3	protein_coding	2023-10-04	-	-	-	302	201	67	Y	taC/taT	-	-	1	-	HGNC	HGNC:30172	-	-	-	-	-	-	-	-
S2	12:15213199	12:15213199-15213199	T	synonymous_variant	LOW	STRADA	ENSSSCG00000017290	Transcript	ENSSSCT00000059241.3	protein_coding	2023-10-04	-	-	-	323	177	59	Y	taC/taT	-	-	1	-	HGNC	HGNC:30172	-	-	-	-	-	-	-	-
S2	12:15213199	12:15213199-15213199	T	synonymous_variant	LOW	STRADA	ENSSSCG00000017290	Transcript	ENSSSCT00000064780.2	protein_coding	2023-11-04	-	-	-	278	177	59	Y	taC/taT	-	-	1	-	HGNC	HGNC:30172	-	-	-	-	-	-	-	-
S2	12:15213199	12:15213199-15213199	T	synonymous_variant	LOW	STRADA	ENSSSCG00000017290	Transcript	ENSSSCT00000065838.3	protein_coding	2023-11-05	-	-	-	367	156	52	Y	taC/taT	-	-	1	-	HGNC	HGNC:30172	-	-	-	-	-	-	-	-
S2	12:15226488	12:15226488-15226488	A	downstream_gene_variant	MODIFIER	STRADA	ENSSSCG00000017290	Transcript	ENSSSCT00000018822.5	protein_coding	-	-	-	-	-	-	-	-	-	rs338040225	3781	1	-	HGNC	HGNC:30172	-	-	-	P1	-	-	-	-
S2	12:15226488	12:15226488-15226488	A	downstream_gene_variant	MODIFIER	MAP3K3	ENSSSCG00000024813	Transcript	ENSSSCT00000033901.3	protein_coding	-	-	-	-	-	-	-	-	-	rs338040225	3699	-1	-	HGNC	HGNC:6855	-	-	-	-	-	-	-	-
S2	12:15226488	12:15226488-15226488	A	downstream_gene_variant	MODIFIER	STRADA	ENSSSCG00000017290	Transcript	ENSSSCT00000041386.3	protein_coding	-	-	-	-	-	-	-	-	-	rs338040225	4592	1	-	HGNC	HGNC:30172	-	-	-	-	-	-	-	-
S2	12:15226488	12:15226488-15226488	A	downstream_gene_variant	MODIFIER	MAP3K3	ENSSSCG00000024813	Transcript	ENSSSCT00000042403.3	protein_coding	-	-	-	-	-	-	-	-	-	rs338040225	3694	-1	-	HGNC	HGNC:6855	-	-	-	P1	-	-	-	-
S2	12:15226488	12:15226488-15226488	A	downstream_gene_variant	MODIFIER	STRADA	ENSSSCG00000017290	Transcript	ENSSSCT00000046740.3	protein_coding	-	-	-	-	-	-	-	-	-	rs338040225	4551	1	-	HGNC	HGNC:30172	-	-	-	-	-	-	-	-
S2	12:15226488	12:15226488-15226488	A	downstream_gene_variant	MODIFIER	STRADA	ENSSSCG00000017290	Transcript	ENSSSCT00000048634.3	protein_coding	-	-	-	-	-	-	-	-	-	rs338040225	3550	1	-	HGNC	HGNC:30172	-	-	-	-	-	-	-	-
S2	12:15226488	12:15226488-15226488	A	synonymous_variant	LOW	LIMD2	ENSSSCG00000040509	Transcript	ENSSSCT00000050149.2	protein_coding	2023-05-03	-	-	-	359	264	88	T	acC/acA	rs338040225	-	1	-	HGNC	HGNC:28142	-	-	-	-	-	-	-	-
S2	12:15226488	12:15226488-15226488	A	downstream_gene_variant	MODIFIER	STRADA	ENSSSCG00000017290	Transcript	ENSSSCT00000055945.3	protein_coding	-	-	-	-	-	-	-	-	-	rs338040225	3780	1	-	HGNC	HGNC:30172	-	-	-	-	-	-	-	-
S2	12:15226488	12:15226488-15226488	A	downstream_gene_variant	MODIFIER	STRADA	ENSSSCG00000017290	Transcript	ENSSSCT00000064780.2	protein_coding	-	-	-	-	-	-	-	-	-	rs338040225	2930	1	-	HGNC	HGNC:30172	-	-	-	-	-	-	-	-
S2	12:15226488	12:15226488-15226488	A	synonymous_variant	LOW	LIMD2	ENSSSCG00000040509	Transcript	ENSSSCT00000096590.1	protein_coding	2023-06-03	-	-	-	271	72	24	T	acC/acA	rs338040225	-	1	-	HGNC	HGNC:28142	-	-	-	P1	-	-	-	-
S2	12:15226488	12:15226488-15226488	A	missense_variant	MODERATE	LIMD2	ENSSSCG00000040509	Transcript	ENSSSCT00000102225.1	protein_coding	2023-06-03	-	-	-	223	32	11	P/Q	cCg/cAg	rs338040225	-	1	-	HGNC	HGNC:28142	-	-	-	-	tolerated_low_confidence(0.17)	-	-	-
S2	12:18276290	12:18276290-18276290	C	intron_variant	MODIFIER	ACBD4	ENSSSCG00000017337	Transcript	ENSSSCT00000018873.4	protein_coding	-	2023-09-09	-	-	-	-	-	-	-	rs81441044	-	-1	-	HGNC	HGNC:23337	-	-	-	P1	-	-	-	-
S2	12:18303532	12:18303532-18303532	A	downstream_gene_variant	MODIFIER	PLCD3	ENSSSCG00000017338	Transcript	ENSSSCT00000018874.5	protein_coding	-	-	-	-	-	-	-	-	-	rs334753486	1049	1	-	HGNC	HGNC:9061	-	-	-	P1	-	-	-	-
S2	12:18303532	12:18303532-18303532	A	3_prime_UTR_variant	MODIFIER	NMT1	ENSSSCG00000017339	Transcript	ENSSSCT00000018875.5	protein_coding	2023-12-12	-	-	-	4748	-	-	-	-	rs334753486	-	-1	-	HGNC	HGNC:7857	-	-	-	P1	-	-	-	-
S2	12:18303532	12:18303532-18303532	A	downstream_gene_variant	MODIFIER	NMT1	ENSSSCG00000017339	Transcript	ENSSSCT00000043091.2	protein_coding	-	-	-	-	-	-	-	-	-	rs334753486	2906	-1	-	HGNC	HGNC:7857	-	-	-	-	-	-	-	-
S2	12:18303532	12:18303532-18303532	A	3_prime_UTR_variant	MODIFIER	NMT1	ENSSSCG00000017339	Transcript	ENSSSCT00000066804.2	protein_coding	2023-11-11	-	-	-	4461	-	-	-	-	rs334753486	-	-1	-	HGNC	HGNC:7857	-	-	-	-	-	-	-	-
S2	12:18303532	12:18303532-18303532	A	3_prime_UTR_variant	MODIFIER	NMT1	ENSSSCG00000017339	Transcript	ENSSSCT00000068970.2	protein_coding	2023-11-11	-	-	-	4631	-	-	-	-	rs334753486	-	-1	-	HGNC	HGNC:7857	-	-	-	-	-	-	-	-
S2	12:18303532	12:18303532-18303532	A	downstream_gene_variant	MODIFIER	PLCD3	ENSSSCG00000017338	Transcript	ENSSSCT00000077866.2	protein_coding	-	-	-	-	-	-	-	-	-	rs334753486	1049	1	-	HGNC	HGNC:9061	-	-	-	-	-	-	-	-
S2	12:24199766	12:24199766-24199766	G	downstream_gene_variant	MODIFIER	PNPO	ENSSSCG00000032782	Transcript	ENSSSCT00000019077.5	protein_coding	-	-	-	-	-	-	-	-	-	-	198	1	-	HGNC	HGNC:30260	-	-	-	-	-	-	-	-
S2	12:24199766	12:24199766-24199766	G	3_prime_UTR_variant	MODIFIER	PNPO	ENSSSCG00000032782	Transcript	ENSSSCT00000039118.3	protein_coding	2023-07-07	-	-	-	1664	-	-	-	-	-	-	1	-	HGNC	HGNC:30260	-	-	-	P1	-	-	-	-
S2	12:24199766	12:24199766-24199766	G	3_prime_UTR_variant	MODIFIER	PNPO	ENSSSCG00000032782	Transcript	ENSSSCT00000046443.3	protein_coding	2023-06-06	-	-	-	1535	-	-	-	-	-	-	1	-	HGNC	HGNC:30260	-	-	-	-	-	-	-	-
S2	12:24199766	12:24199766-24199766	G	3_prime_UTR_variant	MODIFIER	PNPO	ENSSSCG00000032782	Transcript	ENSSSCT00000072575.2	protein_coding	2023-06-06	-	-	-	1610	-	-	-	-	-	-	1	-	HGNC	HGNC:30260	-	-	-	-	-	-	-	-
S2	12:24199766	12:24199766-24199766	G	downstream_gene_variant	MODIFIER	PRR15L	ENSSSCG00000054179	Transcript	ENSSSCT00000099757.1	protein_coding	-	-	-	-	-	-	-	-	-	-	4872	-1	-	HGNC	HGNC:28149	-	-	-	P1	-	-	-	-
S2	12:24200358	12:24200358-24200358	G	downstream_gene_variant	MODIFIER	PNPO	ENSSSCG00000032782	Transcript	ENSSSCT00000019077.5	protein_coding	-	-	-	-	-	-	-	-	-	-	790	1	-	HGNC	HGNC:30260	-	-	-	-	-	-	-	-
S2	12:24200358	12:24200358-24200358	G	3_prime_UTR_variant	MODIFIER	PNPO	ENSSSCG00000032782	Transcript	ENSSSCT00000039118.3	protein_coding	2023-07-07	-	-	-	2256	-	-	-	-	-	-	1	-	HGNC	HGNC:30260	-	-	-	P1	-	-	-	-
S2	12:24200358	12:24200358-24200358	G	3_prime_UTR_variant	MODIFIER	PNPO	ENSSSCG00000032782	Transcript	ENSSSCT00000046443.3	protein_coding	2023-06-06	-	-	-	2127	-	-	-	-	-	-	1	-	HGNC	HGNC:30260	-	-	-	-	-	-	-	-
S2	12:24200358	12:24200358-24200358	G	3_prime_UTR_variant	MODIFIER	PNPO	ENSSSCG00000032782	Transcript	ENSSSCT00000072575.2	protein_coding	2023-06-06	-	-	-	2202	-	-	-	-	-	-	1	-	HGNC	HGNC:30260	-	-	-	-	-	-	-	-
S2	12:24200358	12:24200358-24200358	G	downstream_gene_variant	MODIFIER	PRR15L	ENSSSCG00000054179	Transcript	ENSSSCT00000099757.1	protein_coding	-	-	-	-	-	-	-	-	-	-	4280	-1	-	HGNC	HGNC:28149	-	-	-	P1	-	-	-	-
S2	12:25899235	12:25899235-25899235	G	synonymous_variant	LOW	FAM117A	ENSSSCG00000017551	Transcript	ENSSSCT00000019105.4	protein_coding	2023-08-06	-	-	-	935	879	293	T	acT/acC	rs81482245	-	-1	-	HGNC	HGNC:24179	-	-	-	P1	-	-	-	-
S2	12:25899235	12:25899235-25899235	G	synonymous_variant	LOW	FAM117A	ENSSSCG00000017551	Transcript	ENSSSCT00000088902.2	protein_coding	2023-06-04	-	-	-	516	309	103	T	acT/acC	rs81482245	-	-1	-	HGNC	HGNC:24179	-	-	-	-	-	-	-	-
S2	12:25971089	12:25971089-25971089	A	5_prime_UTR_variant	MODIFIER	KAT7	ENSSSCG00000017553	Transcript	ENSSSCT00000019107.6	protein_coding	2013-01-01	-	-	-	128	-	-	-	-	-	-	1	-	HGNC	HGNC:17016	-	-	-	-	-	-	-	-
S2	12:25971089	12:25971089-25971089	A	5_prime_UTR_variant	MODIFIER	KAT7	ENSSSCG00000017553	Transcript	ENSSSCT00000077684.1	protein_coding	2016-01-01	-	-	-	116	-	-	-	-	-	-	1	-	HGNC	HGNC:17016	-	-	-	A1	-	-	-	-
S2	12:25971089	12:25971089-25971089	A	upstream_gene_variant	MODIFIER	KAT7	ENSSSCG00000017553	Transcript	ENSSSCT00000081428.1	protein_coding	-	-	-	-	-	-	-	-	-	-	2574	1	-	HGNC	HGNC:17016	-	-	-	P4	-	-	-	-
S2	12:25971089	12:25971089-25971089	A	upstream_gene_variant	MODIFIER	KAT7	ENSSSCG00000017553	Transcript	ENSSSCT00000086137.2	protein_coding	-	-	-	-	-	-	-	-	-	-	589	1	-	HGNC	HGNC:17016	-	-	-	-	-	-	-	-
S2	12:25971089	12:25971089-25971089	A	5_prime_UTR_variant	MODIFIER	KAT7	ENSSSCG00000017553	Transcript	ENSSSCT00000090059.1	protein_coding	2014-01-01	-	-	-	116	-	-	-	-	-	-	1	-	HGNC	HGNC:17016	-	-	-	-	-	-	-	-
S2	12:26004356	12:26004356-26004356	G	3_prime_UTR_variant	MODIFIER	KAT7	ENSSSCG00000017553	Transcript	ENSSSCT00000019107.6	protein_coding	13/13	-	-	-	2608	-	-	-	-	rs336893132	-	1	-	HGNC	HGNC:17016	-	-	-	-	-	-	-	-
S2	12:26004356	12:26004356-26004356	G	3_prime_UTR_variant	MODIFIER	KAT7	ENSSSCG00000017553	Transcript	ENSSSCT00000077684.1	protein_coding	15/16	-	-	-	2926	-	-	-	-	rs336893132	-	1	-	HGNC	HGNC:17016	-	-	-	A1	-	-	-	-
S2	12:26004356	12:26004356-26004356	G	3_prime_UTR_variant	MODIFIER	KAT7	ENSSSCG00000017553	Transcript	ENSSSCT00000081428.1	protein_coding	15/16	-	-	-	2787	-	-	-	-	rs336893132	-	1	-	HGNC	HGNC:17016	-	-	-	P4	-	-	-	-
S2	12:26004356	12:26004356-26004356	G	3_prime_UTR_variant	MODIFIER	KAT7	ENSSSCG00000017553	Transcript	ENSSSCT00000086137.2	protein_coding	14/14	-	-	-	5009	-	-	-	-	rs336893132	-	1	-	HGNC	HGNC:17016	-	-	-	-	-	-	-	-
S2	12:26004356	12:26004356-26004356	G	3_prime_UTR_variant	MODIFIER	KAT7	ENSSSCG00000017553	Transcript	ENSSSCT00000090059.1	protein_coding	13/14	-	-	-	2509	-	-	-	-	rs336893132	-	1	-	HGNC	HGNC:17016	-	-	-	-	-	-	-	-
S2	12:26004359	12:26004359-26004359	G	3_prime_UTR_variant	MODIFIER	KAT7	ENSSSCG00000017553	Transcript	ENSSSCT00000019107.6	protein_coding	13/13	-	-	-	2611	-	-	-	-	-	-	1	-	HGNC	HGNC:17016	-	-	-	-	-	-	-	-
S2	12:26004359	12:26004359-26004359	G	3_prime_UTR_variant	MODIFIER	KAT7	ENSSSCG00000017553	Transcript	ENSSSCT00000077684.1	protein_coding	15/16	-	-	-	2929	-	-	-	-	-	-	1	-	HGNC	HGNC:17016	-	-	-	A1	-	-	-	-
S2	12:26004359	12:26004359-26004359	G	3_prime_UTR_variant	MODIFIER	KAT7	ENSSSCG00000017553	Transcript	ENSSSCT00000081428.1	protein_coding	15/16	-	-	-	2790	-	-	-	-	-	-	1	-	HGNC	HGNC:17016	-	-	-	P4	-	-	-	-
S2	12:26004359	12:26004359-26004359	G	3_prime_UTR_variant	MODIFIER	KAT7	ENSSSCG00000017553	Transcript	ENSSSCT00000086137.2	protein_coding	14/14	-	-	-	5012	-	-	-	-	-	-	1	-	HGNC	HGNC:17016	-	-	-	-	-	-	-	-
S2	12:26004359	12:26004359-26004359	G	3_prime_UTR_variant	MODIFIER	KAT7	ENSSSCG00000017553	Transcript	ENSSSCT00000090059.1	protein_coding	13/14	-	-	-	2512	-	-	-	-	-	-	1	-	HGNC	HGNC:17016	-	-	-	-	-	-	-	-
S2	12:26288620	12:26288620-26288620	T	intron_variant	MODIFIER	PDK2	ENSSSCG00000027198	Transcript	ENSSSCT00000048973.3	protein_coding	-	2023-11-04	-	-	-	-	-	-	-	-	-	1	-	HGNC	HGNC:8810	-	-	-	P1	-	-	-	-
S2	12:26289494	12:26289494-26289494	T	synonymous_variant	LOW	PDK2	ENSSSCG00000027198	Transcript	ENSSSCT00000048973.3	protein_coding	2023-12-06	-	-	-	726	630	210	L	ctC/ctT	-	-	1	-	HGNC	HGNC:8810	-	-	-	P1	-	-	-	-
S2	12:26292670	12:26292670-26292670	C	downstream_gene_variant	MODIFIER	SAMD14	ENSSSCG00000017585	Transcript	ENSSSCT00000035061.3	protein_coding	-	-	-	-	-	-	-	-	-	-	3346	-1	-	HGNC	HGNC:27312	-	-	-	P1	-	-	-	-
S2	12:26292670	12:26292670-26292670	C	synonymous_variant	LOW	PDK2	ENSSSCG00000027198	Transcript	ENSSSCT00000048973.3	protein_coding	2023-12-07	-	-	-	807	711	237	H	caT/caC	-	-	1	-	HGNC	HGNC:8810	-	-	-	P1	-	-	-	-
S2	12:26294768	12:26294768-26294768	A	downstream_gene_variant	MODIFIER	SAMD14	ENSSSCG00000017585	Transcript	ENSSSCT00000035061.3	protein_coding	-	-	-	-	-	-	-	-	-	-	1248	-1	-	HGNC	HGNC:27312	-	-	-	P1	-	-	-	-
S2	12:26294768	12:26294768-26294768	A	synonymous_variant	LOW	PDK2	ENSSSCG00000027198	Transcript	ENSSSCT00000048973.3	protein_coding	2023-12-11	-	-	-	1197	1101	367	S	tcG/tcA	-	-	1	-	HGNC	HGNC:8810	-	-	-	P1	-	-	-	-
S2	12:26319433	12:26319433-26319433	G	3_prime_UTR_variant	MODIFIER	PPP1R9B	ENSSSCG00000017584	Transcript	ENSSSCT00000019143.5	protein_coding	2023-11-11	-	-	-	3738	-	-	-	-	-	-	-1	-	HGNC	HGNC:9298	-	-	-	P1	-	-	-	-
S2	12:26319433	12:26319433-26319433	G	upstream_gene_variant	MODIFIER	SAMD14	ENSSSCG00000017585	Transcript	ENSSSCT00000035061.3	protein_coding	-	-	-	-	-	-	-	-	-	-	4011	-1	-	HGNC	HGNC:27312	-	-	-	P1	-	-	-	-
S2	12:26319521	12:26319521-26319521	C	3_prime_UTR_variant	MODIFIER	PPP1R9B	ENSSSCG00000017584	Transcript	ENSSSCT00000019143.5	protein_coding	2023-11-11	-	-	-	3650	-	-	-	-	-	-	-1	-	HGNC	HGNC:9298	-	-	-	P1	-	-	-	-
S2	12:26319521	12:26319521-26319521	C	upstream_gene_variant	MODIFIER	SAMD14	ENSSSCG00000017585	Transcript	ENSSSCT00000035061.3	protein_coding	-	-	-	-	-	-	-	-	-	-	4099	-1	-	HGNC	HGNC:27312	-	-	-	P1	-	-	-	-
S2	12:26320039	12:26320039-26320039	A	3_prime_UTR_variant	MODIFIER	PPP1R9B	ENSSSCG00000017584	Transcript	ENSSSCT00000019143.5	protein_coding	2023-11-11	-	-	-	3132	-	-	-	-	-	-	-1	-	HGNC	HGNC:9298	-	-	-	P1	-	-	-	-
S2	12:26320039	12:26320039-26320039	A	upstream_gene_variant	MODIFIER	SAMD14	ENSSSCG00000017585	Transcript	ENSSSCT00000035061.3	protein_coding	-	-	-	-	-	-	-	-	-	-	4617	-1	-	HGNC	HGNC:27312	-	-	-	P1	-	-	-	-
S2	12:26320068	12:26320068-26320068	C	3_prime_UTR_variant	MODIFIER	PPP1R9B	ENSSSCG00000017584	Transcript	ENSSSCT00000019143.5	protein_coding	2023-11-11	-	-	-	3103	-	-	-	-	-	-	-1	-	HGNC	HGNC:9298	-	-	-	P1	-	-	-	-
S2	12:26320068	12:26320068-26320068	C	upstream_gene_variant	MODIFIER	SAMD14	ENSSSCG00000017585	Transcript	ENSSSCT00000035061.3	protein_coding	-	-	-	-	-	-	-	-	-	-	4646	-1	-	HGNC	HGNC:27312	-	-	-	P1	-	-	-	-
S2	12:26320431	12:26320431-26320431	A	3_prime_UTR_variant	MODIFIER	PPP1R9B	ENSSSCG00000017584	Transcript	ENSSSCT00000019143.5	protein_coding	2023-11-11	-	-	-	2740	-	-	-	-	-	-	-1	-	HGNC	HGNC:9298	-	-	-	P1	-	-	-	-
S2	12:26320513	12:26320513-26320513	A	3_prime_UTR_variant	MODIFIER	PPP1R9B	ENSSSCG00000017584	Transcript	ENSSSCT00000019143.5	protein_coding	2023-11-11	-	-	-	2658	-	-	-	-	-	-	-1	-	HGNC	HGNC:9298	-	-	-	P1	-	-	-	-
S2	12:26320639	12:26320639-26320639	C	3_prime_UTR_variant	MODIFIER	PPP1R9B	ENSSSCG00000017584	Transcript	ENSSSCT00000019143.5	protein_coding	2023-11-11	-	-	-	2532	-	-	-	-	-	-	-1	-	HGNC	HGNC:9298	-	-	-	P1	-	-	-	-
S2	12:26320673	12:26320673-26320673	G	3_prime_UTR_variant	MODIFIER	PPP1R9B	ENSSSCG00000017584	Transcript	ENSSSCT00000019143.5	protein_coding	2023-11-11	-	-	-	2498	-	-	-	-	-	-	-1	-	HGNC	HGNC:9298	-	-	-	P1	-	-	-	-
S2	12:26320689	12:26320689-26320689	G	3_prime_UTR_variant	MODIFIER	PPP1R9B	ENSSSCG00000017584	Transcript	ENSSSCT00000019143.5	protein_coding	2023-11-11	-	-	-	2482	-	-	-	-	-	-	-1	-	HGNC	HGNC:9298	-	-	-	P1	-	-	-	-
S2	12:26321018	12:26321018-26321018	T	synonymous_variant	LOW	PPP1R9B	ENSSSCG00000017584	Transcript	ENSSSCT00000019143.5	protein_coding	2023-11-10	-	-	-	2367	2367	789	A	gcG/gcA	-	-	-1	-	HGNC	HGNC:9298	-	-	-	P1	-	-	-	-
S2	12:26321448	12:26321448-26321448	A	synonymous_variant	LOW	PPP1R9B	ENSSSCG00000017584	Transcript	ENSSSCT00000019143.5	protein_coding	2023-11-09	-	-	-	2251	2251	751	L	Ctg/Ttg	-	-	-1	-	HGNC	HGNC:9298	-	-	-	P1	-	-	-	-
S2	12:26321590	12:26321590-26321590	C	synonymous_variant	LOW	PPP1R9B	ENSSSCG00000017584	Transcript	ENSSSCT00000019143.5	protein_coding	2023-11-09	-	-	-	2109	2109	703	R	cgA/cgG	-	-	-1	-	HGNC	HGNC:9298	-	-	-	P1	-	-	-	-
S2	12:26335214	12:26335214-26335214	A	synonymous_variant	LOW	PPP1R9B	ENSSSCG00000017584	Transcript	ENSSSCT00000019143.5	protein_coding	2023-11-02	-	-	-	1347	1347	449	I	atC/atT	-	-	-1	-	HGNC	HGNC:9298	-	-	-	P1	-	-	-	-
S2	12:26336800	12:26336800-26336800	C	upstream_gene_variant	MODIFIER	PPP1R9B	ENSSSCG00000017584	Transcript	ENSSSCT00000019143.5	protein_coding	-	-	-	-	-	-	-	-	-	-	238	-1	-	HGNC	HGNC:9298	-	-	-	P1	-	-	-	-
S2	12:26336912	12:26336912-26336912	G	upstream_gene_variant	MODIFIER	PPP1R9B	ENSSSCG00000017584	Transcript	ENSSSCT00000019143.5	protein_coding	-	-	-	-	-	-	-	-	-	-	350	-1	-	HGNC	HGNC:9298	-	-	-	P1	-	-	-	-
S2	12:26336984	12:26336984-26336984	G	upstream_gene_variant	MODIFIER	PPP1R9B	ENSSSCG00000017584	Transcript	ENSSSCT00000019143.5	protein_coding	-	-	-	-	-	-	-	-	-	rs334351819	422	-1	-	HGNC	HGNC:9298	-	-	-	P1	-	-	-	-
S2	12:2335240	12:2335240-2335240	A	missense_variant	MODERATE	GAA	ENSSSCG00000017156	Transcript	ENSSSCT00000018680.5	protein_coding	44621	-	-	-	658	658	220	A/S	Gct/Tct	-	-	-1	-	HGNC	HGNC:4065	-	-	-	P1	-	-	-	-
S2	12:26357988	12:26357988-26357988	T	downstream_gene_variant	MODIFIER	-	ENSSSCG00000031307	Transcript	ENSSSCT00000039035.3	protein_coding	-	-	-	-	-	-	-	-	-	-	4014	-1	-	-	-	-	-	-	P1	-	-	-	-
S2	12:26357988	12:26357988-26357988	T	missense_variant	MODERATE	SGCA	ENSSSCG00000017583	Transcript	ENSSSCT00000019141.5	protein_coding	45201	-	-	-	140	112	38	H/Y	Cac/Tac	-	-	1	-	HGNC	HGNC:10805	-	-	-	-	-	-	-	-
S2	12:26357988	12:26357988-26357988	T	missense_variant	MODERATE	SGCA	ENSSSCG00000017583	Transcript	ENSSSCT00000046528.3	protein_coding	45232	-	-	-	124	124	42	H/Y	Cac/Tac	-	-	1	-	HGNC	HGNC:10805	-	-	-	-	-	-	-	-
S2	12:26357988	12:26357988-26357988	T	missense_variant	MODERATE	SGCA	ENSSSCG00000017583	Transcript	ENSSSCT00000085482.2	protein_coding	45140	-	-	-	144	112	38	H/Y	Cac/Tac	-	-	1	-	HGNC	HGNC:10805	-	-	-	P1	-	-	-	-
S2	12:26360312	12:26360312-26360312	A	intron_variant	MODIFIER	SGCA	ENSSSCG00000017583	Transcript	ENSSSCT00000019141.5	protein_coding	-	2023-09-06	-	-	-	-	-	-	-	-	-	1	-	HGNC	HGNC:10805	-	-	-	-	-	-	-	-
S2	12:26360312	12:26360312-26360312	A	downstream_gene_variant	MODIFIER	-	ENSSSCG00000031307	Transcript	ENSSSCT00000039035.3	protein_coding	-	-	-	-	-	-	-	-	-	-	1690	-1	-	-	-	-	-	-	P1	-	-	-	-
S2	12:26360312	12:26360312-26360312	A	intron_variant	MODIFIER	SGCA	ENSSSCG00000017583	Transcript	ENSSSCT00000046528.3	protein_coding	-	2023-10-06	-	-	-	-	-	-	-	-	-	1	-	HGNC	HGNC:10805	-	-	-	-	-	-	-	-
S2	12:26360312	12:26360312-26360312	A	intron_variant	MODIFIER	SGCA	ENSSSCG00000017583	Transcript	ENSSSCT00000085482.2	protein_coding	-	2023-07-06	-	-	-	-	-	-	-	-	-	1	-	HGNC	HGNC:10805	-	-	-	P1	-	-	-	-
S2	12:26360312	12:26360312-26360312	A	intron_variant	MODIFIER	SGCA	ENSSSCG00000017583	Transcript	ENSSSCT00000097660.1	protein_coding	-	2023-09-06	-	-	-	-	-	-	-	-	-	1	-	HGNC	HGNC:10805	-	-	-	-	-	-	-	-
S2	12:26362056	12:26362056-26362056	C	intron_variant	MODIFIER	SGCA	ENSSSCG00000017583	Transcript	ENSSSCT00000019141.5	protein_coding	-	2023-09-08	-	-	-	-	-	-	-	-	-	1	-	HGNC	HGNC:10805	-	-	-	-	-	-	-	-
S2	12:26362056	12:26362056-26362056	C	synonymous_variant	LOW	-	ENSSSCG00000031307	Transcript	ENSSSCT00000039035.3	protein_coding	2023-04-04	-	-	-	729	729	243	G	ggA/ggG	-	-	-1	-	-	-	-	-	-	P1	-	-	-	-
S2	12:26362056	12:26362056-26362056	C	intron_variant	MODIFIER	SGCA	ENSSSCG00000017583	Transcript	ENSSSCT00000046528.3	protein_coding	-	2023-10-08	-	-	-	-	-	-	-	-	-	1	-	HGNC	HGNC:10805	-	-	-	-	-	-	-	-
S2	12:26362056	12:26362056-26362056	C	intron_variant	MODIFIER	SGCA	ENSSSCG00000017583	Transcript	ENSSSCT00000085482.2	protein_coding	-	2023-07-07	-	-	-	-	-	-	-	-	-	1	-	HGNC	HGNC:10805	-	-	-	P1	-	-	-	-
S2	12:26362056	12:26362056-26362056	C	intron_variant	MODIFIER	SGCA	ENSSSCG00000017583	Transcript	ENSSSCT00000097660.1	protein_coding	-	2023-09-08	-	-	-	-	-	-	-	-	-	1	-	HGNC	HGNC:10805	-	-	-	-	-	-	-	-
S2	12:26362132	12:26362132-26362132	T	intron_variant	MODIFIER	SGCA	ENSSSCG00000017583	Transcript	ENSSSCT00000019141.5	protein_coding	-	2023-09-08	-	-	-	-	-	-	-	-	-	1	-	HGNC	HGNC:10805	-	-	-	-	-	-	-	-
S2	12:26362132	12:26362132-26362132	T	intron_variant	MODIFIER	-	ENSSSCG00000031307	Transcript	ENSSSCT00000039035.3	protein_coding	-	2023-03-03	-	-	-	-	-	-	-	-	-	-1	-	-	-	-	-	-	P1	-	-	-	-
S2	12:26362132	12:26362132-26362132	T	intron_variant	MODIFIER	SGCA	ENSSSCG00000017583	Transcript	ENSSSCT00000046528.3	protein_coding	-	2023-10-08	-	-	-	-	-	-	-	-	-	1	-	HGNC	HGNC:10805	-	-	-	-	-	-	-	-
S2	12:26362132	12:26362132-26362132	T	intron_variant	MODIFIER	SGCA	ENSSSCG00000017583	Transcript	ENSSSCT00000085482.2	protein_coding	-	2023-07-07	-	-	-	-	-	-	-	-	-	1	-	HGNC	HGNC:10805	-	-	-	P1	-	-	-	-
S2	12:26362132	12:26362132-26362132	T	intron_variant	MODIFIER	SGCA	ENSSSCG00000017583	Transcript	ENSSSCT00000097660.1	protein_coding	-	2023-09-08	-	-	-	-	-	-	-	-	-	1	-	HGNC	HGNC:10805	-	-	-	-	-	-	-	-
S2	12:26362289	12:26362289-26362289	T	intron_variant	MODIFIER	SGCA	ENSSSCG00000017583	Transcript	ENSSSCT00000019141.5	protein_coding	-	2023-09-08	-	-	-	-	-	-	-	-	-	1	-	HGNC	HGNC:10805	-	-	-	-	-	-	-	-
S2	12:26357988	12:26357988-26357988	T	missense_variant	MODERATE	SGCA	ENSSSCG00000017583	Transcript	ENSSSCT00000097660.1	protein_coding	45201	-	-	-	85	85	29	H/Y	Cac/Tac	-	-	1	-	HGNC	HGNC:10805	-	-	-	-	-	-	-	-
S2	12:26362289	12:26362289-26362289	T	intron_variant	MODIFIER	SGCA	ENSSSCG00000017583	Transcript	ENSSSCT00000046528.3	protein_coding	-	2023-10-08	-	-	-	-	-	-	-	-	-	1	-	HGNC	HGNC:10805	-	-	-	-	-	-	-	-
S2	12:26362289	12:26362289-26362289	T	intron_variant	MODIFIER	SGCA	ENSSSCG00000017583	Transcript	ENSSSCT00000085482.2	protein_coding	-	2023-07-07	-	-	-	-	-	-	-	-	-	1	-	HGNC	HGNC:10805	-	-	-	P1	-	-	-	-
S2	12:26362289	12:26362289-26362289	T	intron_variant	MODIFIER	SGCA	ENSSSCG00000017583	Transcript	ENSSSCT00000097660.1	protein_coding	-	2023-09-08	-	-	-	-	-	-	-	-	-	1	-	HGNC	HGNC:10805	-	-	-	-	-	-	-	-
S2	12:26362554	12:26362554-26362554	T	intron_variant	MODIFIER	SGCA	ENSSSCG00000017583	Transcript	ENSSSCT00000019141.5	protein_coding	-	2023-09-08	-	-	-	-	-	-	-	-	-	1	-	HGNC	HGNC:10805	-	-	-	-	-	-	-	-
S2	12:26362554	12:26362554-26362554	T	synonymous_variant	LOW	-	ENSSSCG00000031307	Transcript	ENSSSCT00000039035.3	protein_coding	2023-04-03	-	-	-	273	273	91	P	ccG/ccA	-	-	-1	-	-	-	-	-	-	P1	-	-	-	-
S2	12:26362554	12:26362554-26362554	T	intron_variant	MODIFIER	SGCA	ENSSSCG00000017583	Transcript	ENSSSCT00000046528.3	protein_coding	-	2023-10-08	-	-	-	-	-	-	-	-	-	1	-	HGNC	HGNC:10805	-	-	-	-	-	-	-	-
S2	12:26362554	12:26362554-26362554	T	intron_variant	MODIFIER	SGCA	ENSSSCG00000017583	Transcript	ENSSSCT00000085482.2	protein_coding	-	2023-07-07	-	-	-	-	-	-	-	-	-	1	-	HGNC	HGNC:10805	-	-	-	P1	-	-	-	-
S2	12:26362554	12:26362554-26362554	T	intron_variant	MODIFIER	SGCA	ENSSSCG00000017583	Transcript	ENSSSCT00000097660.1	protein_coding	-	2023-09-08	-	-	-	-	-	-	-	-	-	1	-	HGNC	HGNC:10805	-	-	-	-	-	-	-	-
S2	12:26362630	12:26362630-26362630	G	intron_variant	MODIFIER	SGCA	ENSSSCG00000017583	Transcript	ENSSSCT00000019141.5	protein_coding	-	2023-09-08	-	-	-	-	-	-	-	-	-	1	-	HGNC	HGNC:10805	-	-	-	-	-	-	-	-
S2	12:26362630	12:26362630-26362630	G	intron_variant	MODIFIER	-	ENSSSCG00000031307	Transcript	ENSSSCT00000039035.3	protein_coding	-	2023-03-02	-	-	-	-	-	-	-	-	-	-1	-	-	-	-	-	-	P1	-	-	-	-
S2	12:26362630	12:26362630-26362630	G	intron_variant	MODIFIER	SGCA	ENSSSCG00000017583	Transcript	ENSSSCT00000046528.3	protein_coding	-	2023-10-08	-	-	-	-	-	-	-	-	-	1	-	HGNC	HGNC:10805	-	-	-	-	-	-	-	-
S2	12:26362630	12:26362630-26362630	G	intron_variant	MODIFIER	SGCA	ENSSSCG00000017583	Transcript	ENSSSCT00000085482.2	protein_coding	-	2023-07-07	-	-	-	-	-	-	-	-	-	1	-	HGNC	HGNC:10805	-	-	-	P1	-	-	-	-
S2	12:26362630	12:26362630-26362630	G	intron_variant	MODIFIER	SGCA	ENSSSCG00000017583	Transcript	ENSSSCT00000097660.1	protein_coding	-	2023-09-08	-	-	-	-	-	-	-	-	-	1	-	HGNC	HGNC:10805	-	-	-	-	-	-	-	-
S2	12:26362895	12:26362895-26362895	G	intron_variant	MODIFIER	SGCA	ENSSSCG00000017583	Transcript	ENSSSCT00000019141.5	protein_coding	-	2023-09-08	-	-	-	-	-	-	-	-	-	1	-	HGNC	HGNC:10805	-	-	-	-	-	-	-	-
S2	12:26362289	12:26362289-26362289	T	missense_variant	MODERATE	-	ENSSSCG00000031307	Transcript	ENSSSCT00000039035.3	protein_coding	45019	-	-	-	538	538	180	A/T	Gcc/Acc	-	-	-1	-	-	-	-	-	-	P1	-	-	-	-
S2	12:26362895	12:26362895-26362895	G	intron_variant	MODIFIER	SGCA	ENSSSCG00000017583	Transcript	ENSSSCT00000046528.3	protein_coding	-	2023-10-08	-	-	-	-	-	-	-	-	-	1	-	HGNC	HGNC:10805	-	-	-	-	-	-	-	-
S2	12:26362895	12:26362895-26362895	G	intron_variant	MODIFIER	SGCA	ENSSSCG00000017583	Transcript	ENSSSCT00000085482.2	protein_coding	-	2023-07-07	-	-	-	-	-	-	-	-	-	1	-	HGNC	HGNC:10805	-	-	-	P1	-	-	-	-
S2	12:26362895	12:26362895-26362895	G	intron_variant	MODIFIER	SGCA	ENSSSCG00000017583	Transcript	ENSSSCT00000097660.1	protein_coding	-	2023-09-08	-	-	-	-	-	-	-	-	-	1	-	HGNC	HGNC:10805	-	-	-	-	-	-	-	-
S2	12:26362963	12:26362963-26362963	T	intron_variant	MODIFIER	SGCA	ENSSSCG00000017583	Transcript	ENSSSCT00000019141.5	protein_coding	-	2023-09-08	-	-	-	-	-	-	-	-	-	1	-	HGNC	HGNC:10805	-	-	-	-	-	-	-	-
S2	12:26362895	12:26362895-26362895	G	missense_variant	MODERATE	-	ENSSSCG00000031307	Transcript	ENSSSCT00000039035.3	protein_coding	45017	-	-	-	121	121	41	Y/H	Tac/Cac	-	-	-1	-	-	-	-	-	-	P1	-	-	-	-
S2	12:26362963	12:26362963-26362963	T	intron_variant	MODIFIER	SGCA	ENSSSCG00000017583	Transcript	ENSSSCT00000046528.3	protein_coding	-	2023-10-08	-	-	-	-	-	-	-	-	-	1	-	HGNC	HGNC:10805	-	-	-	-	-	-	-	-
S2	12:26362963	12:26362963-26362963	T	intron_variant	MODIFIER	SGCA	ENSSSCG00000017583	Transcript	ENSSSCT00000085482.2	protein_coding	-	2023-07-07	-	-	-	-	-	-	-	-	-	1	-	HGNC	HGNC:10805	-	-	-	P1	-	-	-	-
S2	12:26362963	12:26362963-26362963	T	intron_variant	MODIFIER	SGCA	ENSSSCG00000017583	Transcript	ENSSSCT00000097660.1	protein_coding	-	2023-09-08	-	-	-	-	-	-	-	-	-	1	-	HGNC	HGNC:10805	-	-	-	-	-	-	-	-
S2	12:26363049	12:26363049-26363049	G	intron_variant	MODIFIER	SGCA	ENSSSCG00000017583	Transcript	ENSSSCT00000019141.5	protein_coding	-	2023-09-08	-	-	-	-	-	-	-	-	-	1	-	HGNC	HGNC:10805	-	-	-	-	-	-	-	-
S2	12:26363049	12:26363049-26363049	G	upstream_gene_variant	MODIFIER	-	ENSSSCG00000031307	Transcript	ENSSSCT00000039035.3	protein_coding	-	-	-	-	-	-	-	-	-	-	34	-1	-	-	-	-	-	-	P1	-	-	-	-
S2	12:26363049	12:26363049-26363049	G	intron_variant	MODIFIER	SGCA	ENSSSCG00000017583	Transcript	ENSSSCT00000046528.3	protein_coding	-	2023-10-08	-	-	-	-	-	-	-	-	-	1	-	HGNC	HGNC:10805	-	-	-	-	-	-	-	-
S2	12:26363049	12:26363049-26363049	G	intron_variant	MODIFIER	SGCA	ENSSSCG00000017583	Transcript	ENSSSCT00000085482.2	protein_coding	-	2023-07-07	-	-	-	-	-	-	-	-	-	1	-	HGNC	HGNC:10805	-	-	-	P1	-	-	-	-
S2	12:26363049	12:26363049-26363049	G	intron_variant	MODIFIER	SGCA	ENSSSCG00000017583	Transcript	ENSSSCT00000097660.1	protein_coding	-	2023-09-08	-	-	-	-	-	-	-	-	-	1	-	HGNC	HGNC:10805	-	-	-	-	-	-	-	-
S2	12:26363079	12:26363079-26363079	T	intron_variant	MODIFIER	SGCA	ENSSSCG00000017583	Transcript	ENSSSCT00000019141.5	protein_coding	-	2023-09-08	-	-	-	-	-	-	-	-	-	1	-	HGNC	HGNC:10805	-	-	-	-	-	-	-	-
S2	12:26363079	12:26363079-26363079	T	upstream_gene_variant	MODIFIER	-	ENSSSCG00000031307	Transcript	ENSSSCT00000039035.3	protein_coding	-	-	-	-	-	-	-	-	-	-	64	-1	-	-	-	-	-	-	P1	-	-	-	-
S2	12:26363079	12:26363079-26363079	T	intron_variant	MODIFIER	SGCA	ENSSSCG00000017583	Transcript	ENSSSCT00000046528.3	protein_coding	-	2023-10-08	-	-	-	-	-	-	-	-	-	1	-	HGNC	HGNC:10805	-	-	-	-	-	-	-	-
S2	12:26363079	12:26363079-26363079	T	intron_variant	MODIFIER	SGCA	ENSSSCG00000017583	Transcript	ENSSSCT00000085482.2	protein_coding	-	2023-07-07	-	-	-	-	-	-	-	-	-	1	-	HGNC	HGNC:10805	-	-	-	P1	-	-	-	-
S2	12:26363079	12:26363079-26363079	T	intron_variant	MODIFIER	SGCA	ENSSSCG00000017583	Transcript	ENSSSCT00000097660.1	protein_coding	-	2023-09-08	-	-	-	-	-	-	-	-	-	1	-	HGNC	HGNC:10805	-	-	-	-	-	-	-	-
S2	12:26363080	12:26363080-26363080	C	intron_variant	MODIFIER	SGCA	ENSSSCG00000017583	Transcript	ENSSSCT00000019141.5	protein_coding	-	2023-09-08	-	-	-	-	-	-	-	-	-	1	-	HGNC	HGNC:10805	-	-	-	-	-	-	-	-
S2	12:26363080	12:26363080-26363080	C	upstream_gene_variant	MODIFIER	-	ENSSSCG00000031307	Transcript	ENSSSCT00000039035.3	protein_coding	-	-	-	-	-	-	-	-	-	-	65	-1	-	-	-	-	-	-	P1	-	-	-	-
S2	12:26363080	12:26363080-26363080	C	intron_variant	MODIFIER	SGCA	ENSSSCG00000017583	Transcript	ENSSSCT00000046528.3	protein_coding	-	2023-10-08	-	-	-	-	-	-	-	-	-	1	-	HGNC	HGNC:10805	-	-	-	-	-	-	-	-
S2	12:26363080	12:26363080-26363080	C	intron_variant	MODIFIER	SGCA	ENSSSCG00000017583	Transcript	ENSSSCT00000085482.2	protein_coding	-	2023-07-07	-	-	-	-	-	-	-	-	-	1	-	HGNC	HGNC:10805	-	-	-	P1	-	-	-	-
S2	12:26363080	12:26363080-26363080	C	intron_variant	MODIFIER	SGCA	ENSSSCG00000017583	Transcript	ENSSSCT00000097660.1	protein_coding	-	2023-09-08	-	-	-	-	-	-	-	-	-	1	-	HGNC	HGNC:10805	-	-	-	-	-	-	-	-
S2	12:26363095	12:26363095-26363095	G	intron_variant	MODIFIER	SGCA	ENSSSCG00000017583	Transcript	ENSSSCT00000019141.5	protein_coding	-	2023-09-08	-	-	-	-	-	-	-	-	-	1	-	HGNC	HGNC:10805	-	-	-	-	-	-	-	-
S2	12:26363095	12:26363095-26363095	G	upstream_gene_variant	MODIFIER	-	ENSSSCG00000031307	Transcript	ENSSSCT00000039035.3	protein_coding	-	-	-	-	-	-	-	-	-	-	80	-1	-	-	-	-	-	-	P1	-	-	-	-
S2	12:26363095	12:26363095-26363095	G	intron_variant	MODIFIER	SGCA	ENSSSCG00000017583	Transcript	ENSSSCT00000046528.3	protein_coding	-	2023-10-08	-	-	-	-	-	-	-	-	-	1	-	HGNC	HGNC:10805	-	-	-	-	-	-	-	-
S2	12:26363095	12:26363095-26363095	G	intron_variant	MODIFIER	SGCA	ENSSSCG00000017583	Transcript	ENSSSCT00000085482.2	protein_coding	-	2023-07-07	-	-	-	-	-	-	-	-	-	1	-	HGNC	HGNC:10805	-	-	-	P1	-	-	-	-
S2	12:26363095	12:26363095-26363095	G	intron_variant	MODIFIER	SGCA	ENSSSCG00000017583	Transcript	ENSSSCT00000097660.1	protein_coding	-	2023-09-08	-	-	-	-	-	-	-	-	-	1	-	HGNC	HGNC:10805	-	-	-	-	-	-	-	-
S2	12:26363109	12:26363109-26363109	G	intron_variant	MODIFIER	SGCA	ENSSSCG00000017583	Transcript	ENSSSCT00000019141.5	protein_coding	-	2023-09-08	-	-	-	-	-	-	-	-	-	1	-	HGNC	HGNC:10805	-	-	-	-	-	-	-	-
S2	12:26363109	12:26363109-26363109	G	upstream_gene_variant	MODIFIER	-	ENSSSCG00000031307	Transcript	ENSSSCT00000039035.3	protein_coding	-	-	-	-	-	-	-	-	-	-	94	-1	-	-	-	-	-	-	P1	-	-	-	-
S2	12:26363109	12:26363109-26363109	G	intron_variant	MODIFIER	SGCA	ENSSSCG00000017583	Transcript	ENSSSCT00000046528.3	protein_coding	-	2023-10-08	-	-	-	-	-	-	-	-	-	1	-	HGNC	HGNC:10805	-	-	-	-	-	-	-	-
S2	12:26363109	12:26363109-26363109	G	intron_variant	MODIFIER	SGCA	ENSSSCG00000017583	Transcript	ENSSSCT00000085482.2	protein_coding	-	2023-07-07	-	-	-	-	-	-	-	-	-	1	-	HGNC	HGNC:10805	-	-	-	P1	-	-	-	-
S2	12:26363109	12:26363109-26363109	G	intron_variant	MODIFIER	SGCA	ENSSSCG00000017583	Transcript	ENSSSCT00000097660.1	protein_coding	-	2023-09-08	-	-	-	-	-	-	-	-	-	1	-	HGNC	HGNC:10805	-	-	-	-	-	-	-	-
S2	12:26363186	12:26363186-26363186	G	intron_variant	MODIFIER	SGCA	ENSSSCG00000017583	Transcript	ENSSSCT00000019141.5	protein_coding	-	2023-09-08	-	-	-	-	-	-	-	-	-	1	-	HGNC	HGNC:10805	-	-	-	-	-	-	-	-
S2	12:26363186	12:26363186-26363186	G	upstream_gene_variant	MODIFIER	-	ENSSSCG00000031307	Transcript	ENSSSCT00000039035.3	protein_coding	-	-	-	-	-	-	-	-	-	-	171	-1	-	-	-	-	-	-	P1	-	-	-	-
S2	12:26363186	12:26363186-26363186	G	intron_variant	MODIFIER	SGCA	ENSSSCG00000017583	Transcript	ENSSSCT00000046528.3	protein_coding	-	2023-10-08	-	-	-	-	-	-	-	-	-	1	-	HGNC	HGNC:10805	-	-	-	-	-	-	-	-
S2	12:26363186	12:26363186-26363186	G	intron_variant	MODIFIER	SGCA	ENSSSCG00000017583	Transcript	ENSSSCT00000085482.2	protein_coding	-	2023-07-07	-	-	-	-	-	-	-	-	-	1	-	HGNC	HGNC:10805	-	-	-	P1	-	-	-	-
S2	12:26363186	12:26363186-26363186	G	intron_variant	MODIFIER	SGCA	ENSSSCG00000017583	Transcript	ENSSSCT00000097660.1	protein_coding	-	2023-09-08	-	-	-	-	-	-	-	-	-	1	-	HGNC	HGNC:10805	-	-	-	-	-	-	-	-
S2	12:26363351	12:26363351-26363351	T	intron_variant	MODIFIER	SGCA	ENSSSCG00000017583	Transcript	ENSSSCT00000019141.5	protein_coding	-	2023-09-08	-	-	-	-	-	-	-	-	-	1	-	HGNC	HGNC:10805	-	-	-	-	-	-	-	-
S2	12:26363351	12:26363351-26363351	T	upstream_gene_variant	MODIFIER	-	ENSSSCG00000031307	Transcript	ENSSSCT00000039035.3	protein_coding	-	-	-	-	-	-	-	-	-	-	336	-1	-	-	-	-	-	-	P1	-	-	-	-
S2	12:26363351	12:26363351-26363351	T	intron_variant	MODIFIER	SGCA	ENSSSCG00000017583	Transcript	ENSSSCT00000046528.3	protein_coding	-	2023-10-08	-	-	-	-	-	-	-	-	-	1	-	HGNC	HGNC:10805	-	-	-	-	-	-	-	-
S2	12:26363351	12:26363351-26363351	T	intron_variant	MODIFIER	SGCA	ENSSSCG00000017583	Transcript	ENSSSCT00000085482.2	protein_coding	-	2023-07-07	-	-	-	-	-	-	-	-	-	1	-	HGNC	HGNC:10805	-	-	-	P1	-	-	-	-
S2	12:26363351	12:26363351-26363351	T	intron_variant	MODIFIER	SGCA	ENSSSCG00000017583	Transcript	ENSSSCT00000097660.1	protein_coding	-	2023-09-08	-	-	-	-	-	-	-	-	-	1	-	HGNC	HGNC:10805	-	-	-	-	-	-	-	-
S2	12:26363355	12:26363355-26363355	C	intron_variant	MODIFIER	SGCA	ENSSSCG00000017583	Transcript	ENSSSCT00000019141.5	protein_coding	-	2023-09-08	-	-	-	-	-	-	-	-	-	1	-	HGNC	HGNC:10805	-	-	-	-	-	-	-	-
S2	12:26363355	12:26363355-26363355	C	upstream_gene_variant	MODIFIER	-	ENSSSCG00000031307	Transcript	ENSSSCT00000039035.3	protein_coding	-	-	-	-	-	-	-	-	-	-	340	-1	-	-	-	-	-	-	P1	-	-	-	-
S2	12:26363355	12:26363355-26363355	C	intron_variant	MODIFIER	SGCA	ENSSSCG00000017583	Transcript	ENSSSCT00000046528.3	protein_coding	-	2023-10-08	-	-	-	-	-	-	-	-	-	1	-	HGNC	HGNC:10805	-	-	-	-	-	-	-	-
S2	12:26363355	12:26363355-26363355	C	intron_variant	MODIFIER	SGCA	ENSSSCG00000017583	Transcript	ENSSSCT00000085482.2	protein_coding	-	2023-07-07	-	-	-	-	-	-	-	-	-	1	-	HGNC	HGNC:10805	-	-	-	P1	-	-	-	-
S2	12:26363355	12:26363355-26363355	C	intron_variant	MODIFIER	SGCA	ENSSSCG00000017583	Transcript	ENSSSCT00000097660.1	protein_coding	-	2023-09-08	-	-	-	-	-	-	-	-	-	1	-	HGNC	HGNC:10805	-	-	-	-	-	-	-	-
S2	12:26363357	12:26363357-26363357	T	intron_variant	MODIFIER	SGCA	ENSSSCG00000017583	Transcript	ENSSSCT00000019141.5	protein_coding	-	2023-09-08	-	-	-	-	-	-	-	-	-	1	-	HGNC	HGNC:10805	-	-	-	-	-	-	-	-
S2	12:26363357	12:26363357-26363357	T	upstream_gene_variant	MODIFIER	-	ENSSSCG00000031307	Transcript	ENSSSCT00000039035.3	protein_coding	-	-	-	-	-	-	-	-	-	-	342	-1	-	-	-	-	-	-	P1	-	-	-	-
S2	12:26363357	12:26363357-26363357	T	intron_variant	MODIFIER	SGCA	ENSSSCG00000017583	Transcript	ENSSSCT00000046528.3	protein_coding	-	2023-10-08	-	-	-	-	-	-	-	-	-	1	-	HGNC	HGNC:10805	-	-	-	-	-	-	-	-
S2	12:26363357	12:26363357-26363357	T	intron_variant	MODIFIER	SGCA	ENSSSCG00000017583	Transcript	ENSSSCT00000085482.2	protein_coding	-	2023-07-07	-	-	-	-	-	-	-	-	-	1	-	HGNC	HGNC:10805	-	-	-	P1	-	-	-	-
S2	12:26363357	12:26363357-26363357	T	intron_variant	MODIFIER	SGCA	ENSSSCG00000017583	Transcript	ENSSSCT00000097660.1	protein_coding	-	2023-09-08	-	-	-	-	-	-	-	-	-	1	-	HGNC	HGNC:10805	-	-	-	-	-	-	-	-
S2	12:26363423	12:26363423-26363423	C	intron_variant	MODIFIER	SGCA	ENSSSCG00000017583	Transcript	ENSSSCT00000019141.5	protein_coding	-	2023-09-08	-	-	-	-	-	-	-	-	-	1	-	HGNC	HGNC:10805	-	-	-	-	-	-	-	-
S2	12:26363423	12:26363423-26363423	C	upstream_gene_variant	MODIFIER	-	ENSSSCG00000031307	Transcript	ENSSSCT00000039035.3	protein_coding	-	-	-	-	-	-	-	-	-	-	408	-1	-	-	-	-	-	-	P1	-	-	-	-
S2	12:26363423	12:26363423-26363423	C	intron_variant	MODIFIER	SGCA	ENSSSCG00000017583	Transcript	ENSSSCT00000046528.3	protein_coding	-	2023-10-08	-	-	-	-	-	-	-	-	-	1	-	HGNC	HGNC:10805	-	-	-	-	-	-	-	-
S2	12:26363423	12:26363423-26363423	C	intron_variant	MODIFIER	SGCA	ENSSSCG00000017583	Transcript	ENSSSCT00000085482.2	protein_coding	-	2023-07-07	-	-	-	-	-	-	-	-	-	1	-	HGNC	HGNC:10805	-	-	-	P1	-	-	-	-
S2	12:26363423	12:26363423-26363423	C	intron_variant	MODIFIER	SGCA	ENSSSCG00000017583	Transcript	ENSSSCT00000097660.1	protein_coding	-	2023-09-08	-	-	-	-	-	-	-	-	-	1	-	HGNC	HGNC:10805	-	-	-	-	-	-	-	-
S2	12:26363632	12:26363632-26363632	A	intron_variant	MODIFIER	SGCA	ENSSSCG00000017583	Transcript	ENSSSCT00000019141.5	protein_coding	-	2023-09-08	-	-	-	-	-	-	-	-	-	1	-	HGNC	HGNC:10805	-	-	-	-	-	-	-	-
S2	12:26363632	12:26363632-26363632	A	upstream_gene_variant	MODIFIER	-	ENSSSCG00000031307	Transcript	ENSSSCT00000039035.3	protein_coding	-	-	-	-	-	-	-	-	-	-	617	-1	-	-	-	-	-	-	P1	-	-	-	-
S2	12:26363632	12:26363632-26363632	A	intron_variant	MODIFIER	SGCA	ENSSSCG00000017583	Transcript	ENSSSCT00000046528.3	protein_coding	-	2023-10-08	-	-	-	-	-	-	-	-	-	1	-	HGNC	HGNC:10805	-	-	-	-	-	-	-	-
S2	12:26363632	12:26363632-26363632	A	intron_variant	MODIFIER	SGCA	ENSSSCG00000017583	Transcript	ENSSSCT00000085482.2	protein_coding	-	2023-07-07	-	-	-	-	-	-	-	-	-	1	-	HGNC	HGNC:10805	-	-	-	P1	-	-	-	-
S2	12:26363632	12:26363632-26363632	A	intron_variant	MODIFIER	SGCA	ENSSSCG00000017583	Transcript	ENSSSCT00000097660.1	protein_coding	-	2023-09-08	-	-	-	-	-	-	-	-	-	1	-	HGNC	HGNC:10805	-	-	-	-	-	-	-	-
S2	12:26363701	12:26363701-26363701	A	intron_variant	MODIFIER	SGCA	ENSSSCG00000017583	Transcript	ENSSSCT00000019141.5	protein_coding	-	2023-09-08	-	-	-	-	-	-	-	-	-	1	-	HGNC	HGNC:10805	-	-	-	-	-	-	-	-
S2	12:26363701	12:26363701-26363701	A	upstream_gene_variant	MODIFIER	-	ENSSSCG00000031307	Transcript	ENSSSCT00000039035.3	protein_coding	-	-	-	-	-	-	-	-	-	-	686	-1	-	-	-	-	-	-	P1	-	-	-	-
S2	12:26363701	12:26363701-26363701	A	intron_variant	MODIFIER	SGCA	ENSSSCG00000017583	Transcript	ENSSSCT00000046528.3	protein_coding	-	2023-10-08	-	-	-	-	-	-	-	-	-	1	-	HGNC	HGNC:10805	-	-	-	-	-	-	-	-
S2	12:26363701	12:26363701-26363701	A	intron_variant	MODIFIER	SGCA	ENSSSCG00000017583	Transcript	ENSSSCT00000085482.2	protein_coding	-	2023-07-07	-	-	-	-	-	-	-	-	-	1	-	HGNC	HGNC:10805	-	-	-	P1	-	-	-	-
S2	12:26363701	12:26363701-26363701	A	intron_variant	MODIFIER	SGCA	ENSSSCG00000017583	Transcript	ENSSSCT00000097660.1	protein_coding	-	2023-09-08	-	-	-	-	-	-	-	-	-	1	-	HGNC	HGNC:10805	-	-	-	-	-	-	-	-
S2	12:26363703	12:26363703-26363703	A	intron_variant	MODIFIER	SGCA	ENSSSCG00000017583	Transcript	ENSSSCT00000019141.5	protein_coding	-	2023-09-08	-	-	-	-	-	-	-	-	-	1	-	HGNC	HGNC:10805	-	-	-	-	-	-	-	-
S2	12:26363703	12:26363703-26363703	A	upstream_gene_variant	MODIFIER	-	ENSSSCG00000031307	Transcript	ENSSSCT00000039035.3	protein_coding	-	-	-	-	-	-	-	-	-	-	688	-1	-	-	-	-	-	-	P1	-	-	-	-
S2	12:26363703	12:26363703-26363703	A	intron_variant	MODIFIER	SGCA	ENSSSCG00000017583	Transcript	ENSSSCT00000046528.3	protein_coding	-	2023-10-08	-	-	-	-	-	-	-	-	-	1	-	HGNC	HGNC:10805	-	-	-	-	-	-	-	-
S2	12:26363703	12:26363703-26363703	A	intron_variant	MODIFIER	SGCA	ENSSSCG00000017583	Transcript	ENSSSCT00000085482.2	protein_coding	-	2023-07-07	-	-	-	-	-	-	-	-	-	1	-	HGNC	HGNC:10805	-	-	-	P1	-	-	-	-
S2	12:26363703	12:26363703-26363703	A	intron_variant	MODIFIER	SGCA	ENSSSCG00000017583	Transcript	ENSSSCT00000097660.1	protein_coding	-	2023-09-08	-	-	-	-	-	-	-	-	-	1	-	HGNC	HGNC:10805	-	-	-	-	-	-	-	-
S2	12:26363714	12:26363714-26363714	G	intron_variant	MODIFIER	SGCA	ENSSSCG00000017583	Transcript	ENSSSCT00000019141.5	protein_coding	-	2023-09-08	-	-	-	-	-	-	-	-	-	1	-	HGNC	HGNC:10805	-	-	-	-	-	-	-	-
S2	12:26363714	12:26363714-26363714	G	upstream_gene_variant	MODIFIER	-	ENSSSCG00000031307	Transcript	ENSSSCT00000039035.3	protein_coding	-	-	-	-	-	-	-	-	-	-	699	-1	-	-	-	-	-	-	P1	-	-	-	-
S2	12:26363714	12:26363714-26363714	G	intron_variant	MODIFIER	SGCA	ENSSSCG00000017583	Transcript	ENSSSCT00000046528.3	protein_coding	-	2023-10-08	-	-	-	-	-	-	-	-	-	1	-	HGNC	HGNC:10805	-	-	-	-	-	-	-	-
S2	12:26363714	12:26363714-26363714	G	intron_variant	MODIFIER	SGCA	ENSSSCG00000017583	Transcript	ENSSSCT00000085482.2	protein_coding	-	2023-07-07	-	-	-	-	-	-	-	-	-	1	-	HGNC	HGNC:10805	-	-	-	P1	-	-	-	-
S2	12:26363714	12:26363714-26363714	G	intron_variant	MODIFIER	SGCA	ENSSSCG00000017583	Transcript	ENSSSCT00000097660.1	protein_coding	-	2023-09-08	-	-	-	-	-	-	-	-	-	1	-	HGNC	HGNC:10805	-	-	-	-	-	-	-	-
S2	12:26363723	12:26363723-26363723	C	intron_variant	MODIFIER	SGCA	ENSSSCG00000017583	Transcript	ENSSSCT00000019141.5	protein_coding	-	2023-09-08	-	-	-	-	-	-	-	-	-	1	-	HGNC	HGNC:10805	-	-	-	-	-	-	-	-
S2	12:26363723	12:26363723-26363723	C	upstream_gene_variant	MODIFIER	-	ENSSSCG00000031307	Transcript	ENSSSCT00000039035.3	protein_coding	-	-	-	-	-	-	-	-	-	-	708	-1	-	-	-	-	-	-	P1	-	-	-	-
S2	12:26363723	12:26363723-26363723	C	intron_variant	MODIFIER	SGCA	ENSSSCG00000017583	Transcript	ENSSSCT00000046528.3	protein_coding	-	2023-10-08	-	-	-	-	-	-	-	-	-	1	-	HGNC	HGNC:10805	-	-	-	-	-	-	-	-
S2	12:26363723	12:26363723-26363723	C	intron_variant	MODIFIER	SGCA	ENSSSCG00000017583	Transcript	ENSSSCT00000085482.2	protein_coding	-	2023-07-07	-	-	-	-	-	-	-	-	-	1	-	HGNC	HGNC:10805	-	-	-	P1	-	-	-	-
S2	12:26363723	12:26363723-26363723	C	intron_variant	MODIFIER	SGCA	ENSSSCG00000017583	Transcript	ENSSSCT00000097660.1	protein_coding	-	2023-09-08	-	-	-	-	-	-	-	-	-	1	-	HGNC	HGNC:10805	-	-	-	-	-	-	-	-
S2	12:26363725	12:26363725-26363725	T	intron_variant	MODIFIER	SGCA	ENSSSCG00000017583	Transcript	ENSSSCT00000019141.5	protein_coding	-	2023-09-08	-	-	-	-	-	-	-	-	-	1	-	HGNC	HGNC:10805	-	-	-	-	-	-	-	-
S2	12:26363725	12:26363725-26363725	T	upstream_gene_variant	MODIFIER	-	ENSSSCG00000031307	Transcript	ENSSSCT00000039035.3	protein_coding	-	-	-	-	-	-	-	-	-	-	710	-1	-	-	-	-	-	-	P1	-	-	-	-
S2	12:26363725	12:26363725-26363725	T	intron_variant	MODIFIER	SGCA	ENSSSCG00000017583	Transcript	ENSSSCT00000046528.3	protein_coding	-	2023-10-08	-	-	-	-	-	-	-	-	-	1	-	HGNC	HGNC:10805	-	-	-	-	-	-	-	-
S2	12:26363725	12:26363725-26363725	T	intron_variant	MODIFIER	SGCA	ENSSSCG00000017583	Transcript	ENSSSCT00000085482.2	protein_coding	-	2023-07-07	-	-	-	-	-	-	-	-	-	1	-	HGNC	HGNC:10805	-	-	-	P1	-	-	-	-
S2	12:26363725	12:26363725-26363725	T	intron_variant	MODIFIER	SGCA	ENSSSCG00000017583	Transcript	ENSSSCT00000097660.1	protein_coding	-	2023-09-08	-	-	-	-	-	-	-	-	-	1	-	HGNC	HGNC:10805	-	-	-	-	-	-	-	-
S2	12:26364446	12:26364446-26364446	T	intron_variant	MODIFIER	SGCA	ENSSSCG00000017583	Transcript	ENSSSCT00000019141.5	protein_coding	-	2023-09-08	-	-	-	-	-	-	-	-	-	1	-	HGNC	HGNC:10805	-	-	-	-	-	-	-	-
S2	12:26364446	12:26364446-26364446	T	upstream_gene_variant	MODIFIER	-	ENSSSCG00000031307	Transcript	ENSSSCT00000039035.3	protein_coding	-	-	-	-	-	-	-	-	-	-	1431	-1	-	-	-	-	-	-	P1	-	-	-	-
S2	12:26364446	12:26364446-26364446	T	intron_variant	MODIFIER	SGCA	ENSSSCG00000017583	Transcript	ENSSSCT00000046528.3	protein_coding	-	2023-10-08	-	-	-	-	-	-	-	-	-	1	-	HGNC	HGNC:10805	-	-	-	-	-	-	-	-
S2	12:26364446	12:26364446-26364446	T	intron_variant	MODIFIER	SGCA	ENSSSCG00000017583	Transcript	ENSSSCT00000085482.2	protein_coding	-	2023-07-07	-	-	-	-	-	-	-	-	-	1	-	HGNC	HGNC:10805	-	-	-	P1	-	-	-	-
S2	12:26364446	12:26364446-26364446	T	intron_variant	MODIFIER	SGCA	ENSSSCG00000017583	Transcript	ENSSSCT00000097660.1	protein_coding	-	2023-09-08	-	-	-	-	-	-	-	-	-	1	-	HGNC	HGNC:10805	-	-	-	-	-	-	-	-
S2	12:26364718	12:26364718-26364718	A	intron_variant	MODIFIER	SGCA	ENSSSCG00000017583	Transcript	ENSSSCT00000019141.5	protein_coding	-	2023-09-08	-	-	-	-	-	-	-	-	-	1	-	HGNC	HGNC:10805	-	-	-	-	-	-	-	-
S2	12:26364718	12:26364718-26364718	A	upstream_gene_variant	MODIFIER	-	ENSSSCG00000031307	Transcript	ENSSSCT00000039035.3	protein_coding	-	-	-	-	-	-	-	-	-	-	1703	-1	-	-	-	-	-	-	P1	-	-	-	-
S2	12:26364718	12:26364718-26364718	A	intron_variant	MODIFIER	SGCA	ENSSSCG00000017583	Transcript	ENSSSCT00000046528.3	protein_coding	-	2023-10-08	-	-	-	-	-	-	-	-	-	1	-	HGNC	HGNC:10805	-	-	-	-	-	-	-	-
S2	12:26364718	12:26364718-26364718	A	intron_variant	MODIFIER	SGCA	ENSSSCG00000017583	Transcript	ENSSSCT00000085482.2	protein_coding	-	2023-07-07	-	-	-	-	-	-	-	-	-	1	-	HGNC	HGNC:10805	-	-	-	P1	-	-	-	-
S2	12:26364718	12:26364718-26364718	A	intron_variant	MODIFIER	SGCA	ENSSSCG00000017583	Transcript	ENSSSCT00000097660.1	protein_coding	-	2023-09-08	-	-	-	-	-	-	-	-	-	1	-	HGNC	HGNC:10805	-	-	-	-	-	-	-	-
S2	12:26364740	12:26364740-26364740	G	intron_variant	MODIFIER	SGCA	ENSSSCG00000017583	Transcript	ENSSSCT00000019141.5	protein_coding	-	2023-09-08	-	-	-	-	-	-	-	-	-	1	-	HGNC	HGNC:10805	-	-	-	-	-	-	-	-
S2	12:26364740	12:26364740-26364740	G	upstream_gene_variant	MODIFIER	-	ENSSSCG00000031307	Transcript	ENSSSCT00000039035.3	protein_coding	-	-	-	-	-	-	-	-	-	-	1725	-1	-	-	-	-	-	-	P1	-	-	-	-
S2	12:26364740	12:26364740-26364740	G	intron_variant	MODIFIER	SGCA	ENSSSCG00000017583	Transcript	ENSSSCT00000046528.3	protein_coding	-	2023-10-08	-	-	-	-	-	-	-	-	-	1	-	HGNC	HGNC:10805	-	-	-	-	-	-	-	-
S2	12:26364740	12:26364740-26364740	G	intron_variant	MODIFIER	SGCA	ENSSSCG00000017583	Transcript	ENSSSCT00000085482.2	protein_coding	-	2023-07-07	-	-	-	-	-	-	-	-	-	1	-	HGNC	HGNC:10805	-	-	-	P1	-	-	-	-
S2	12:26364740	12:26364740-26364740	G	intron_variant	MODIFIER	SGCA	ENSSSCG00000017583	Transcript	ENSSSCT00000097660.1	protein_coding	-	2023-09-08	-	-	-	-	-	-	-	-	-	1	-	HGNC	HGNC:10805	-	-	-	-	-	-	-	-
S2	12:26364757	12:26364757-26364757	G	intron_variant	MODIFIER	SGCA	ENSSSCG00000017583	Transcript	ENSSSCT00000019141.5	protein_coding	-	2023-09-08	-	-	-	-	-	-	-	-	-	1	-	HGNC	HGNC:10805	-	-	-	-	-	-	-	-
S2	12:26364757	12:26364757-26364757	G	upstream_gene_variant	MODIFIER	-	ENSSSCG00000031307	Transcript	ENSSSCT00000039035.3	protein_coding	-	-	-	-	-	-	-	-	-	-	1742	-1	-	-	-	-	-	-	P1	-	-	-	-
S2	12:26364757	12:26364757-26364757	G	intron_variant	MODIFIER	SGCA	ENSSSCG00000017583	Transcript	ENSSSCT00000046528.3	protein_coding	-	2023-10-08	-	-	-	-	-	-	-	-	-	1	-	HGNC	HGNC:10805	-	-	-	-	-	-	-	-
S2	12:26364757	12:26364757-26364757	G	intron_variant	MODIFIER	SGCA	ENSSSCG00000017583	Transcript	ENSSSCT00000085482.2	protein_coding	-	2023-07-07	-	-	-	-	-	-	-	-	-	1	-	HGNC	HGNC:10805	-	-	-	P1	-	-	-	-
S2	12:26364757	12:26364757-26364757	G	intron_variant	MODIFIER	SGCA	ENSSSCG00000017583	Transcript	ENSSSCT00000097660.1	protein_coding	-	2023-09-08	-	-	-	-	-	-	-	-	-	1	-	HGNC	HGNC:10805	-	-	-	-	-	-	-	-
S2	12:26364764	12:26364764-26364764	T	intron_variant	MODIFIER	SGCA	ENSSSCG00000017583	Transcript	ENSSSCT00000019141.5	protein_coding	-	2023-09-08	-	-	-	-	-	-	-	-	-	1	-	HGNC	HGNC:10805	-	-	-	-	-	-	-	-
S2	12:26364764	12:26364764-26364764	T	upstream_gene_variant	MODIFIER	-	ENSSSCG00000031307	Transcript	ENSSSCT00000039035.3	protein_coding	-	-	-	-	-	-	-	-	-	-	1749	-1	-	-	-	-	-	-	P1	-	-	-	-
S2	12:26364764	12:26364764-26364764	T	intron_variant	MODIFIER	SGCA	ENSSSCG00000017583	Transcript	ENSSSCT00000046528.3	protein_coding	-	2023-10-08	-	-	-	-	-	-	-	-	-	1	-	HGNC	HGNC:10805	-	-	-	-	-	-	-	-
S2	12:26364764	12:26364764-26364764	T	intron_variant	MODIFIER	SGCA	ENSSSCG00000017583	Transcript	ENSSSCT00000085482.2	protein_coding	-	2023-07-07	-	-	-	-	-	-	-	-	-	1	-	HGNC	HGNC:10805	-	-	-	P1	-	-	-	-
S2	12:26364764	12:26364764-26364764	T	intron_variant	MODIFIER	SGCA	ENSSSCG00000017583	Transcript	ENSSSCT00000097660.1	protein_coding	-	2023-09-08	-	-	-	-	-	-	-	-	-	1	-	HGNC	HGNC:10805	-	-	-	-	-	-	-	-
S2	12:26364908	12:26364908-26364908	A	intron_variant	MODIFIER	SGCA	ENSSSCG00000017583	Transcript	ENSSSCT00000019141.5	protein_coding	-	2023-09-08	-	-	-	-	-	-	-	-	-	1	-	HGNC	HGNC:10805	-	-	-	-	-	-	-	-
S2	12:26364908	12:26364908-26364908	A	upstream_gene_variant	MODIFIER	-	ENSSSCG00000031307	Transcript	ENSSSCT00000039035.3	protein_coding	-	-	-	-	-	-	-	-	-	-	1893	-1	-	-	-	-	-	-	P1	-	-	-	-
S2	12:26364908	12:26364908-26364908	A	intron_variant	MODIFIER	SGCA	ENSSSCG00000017583	Transcript	ENSSSCT00000046528.3	protein_coding	-	2023-10-08	-	-	-	-	-	-	-	-	-	1	-	HGNC	HGNC:10805	-	-	-	-	-	-	-	-
S2	12:26364908	12:26364908-26364908	A	intron_variant	MODIFIER	SGCA	ENSSSCG00000017583	Transcript	ENSSSCT00000085482.2	protein_coding	-	2023-07-07	-	-	-	-	-	-	-	-	-	1	-	HGNC	HGNC:10805	-	-	-	P1	-	-	-	-
S2	12:26364908	12:26364908-26364908	A	intron_variant	MODIFIER	SGCA	ENSSSCG00000017583	Transcript	ENSSSCT00000097660.1	protein_coding	-	2023-09-08	-	-	-	-	-	-	-	-	-	1	-	HGNC	HGNC:10805	-	-	-	-	-	-	-	-
S2	12:26365037	12:26365037-26365037	A	intron_variant	MODIFIER	SGCA	ENSSSCG00000017583	Transcript	ENSSSCT00000019141.5	protein_coding	-	2023-09-08	-	-	-	-	-	-	-	-	-	1	-	HGNC	HGNC:10805	-	-	-	-	-	-	-	-
S2	12:26365037	12:26365037-26365037	A	upstream_gene_variant	MODIFIER	-	ENSSSCG00000031307	Transcript	ENSSSCT00000039035.3	protein_coding	-	-	-	-	-	-	-	-	-	-	2022	-1	-	-	-	-	-	-	P1	-	-	-	-
S2	12:26365037	12:26365037-26365037	A	intron_variant	MODIFIER	SGCA	ENSSSCG00000017583	Transcript	ENSSSCT00000046528.3	protein_coding	-	2023-10-08	-	-	-	-	-	-	-	-	-	1	-	HGNC	HGNC:10805	-	-	-	-	-	-	-	-
S2	12:26365037	12:26365037-26365037	A	intron_variant	MODIFIER	SGCA	ENSSSCG00000017583	Transcript	ENSSSCT00000085482.2	protein_coding	-	2023-07-07	-	-	-	-	-	-	-	-	-	1	-	HGNC	HGNC:10805	-	-	-	P1	-	-	-	-
S2	12:26365037	12:26365037-26365037	A	intron_variant	MODIFIER	SGCA	ENSSSCG00000017583	Transcript	ENSSSCT00000097660.1	protein_coding	-	2023-09-08	-	-	-	-	-	-	-	-	-	1	-	HGNC	HGNC:10805	-	-	-	-	-	-	-	-
S2	12:26365867	12:26365867-26365867	C	intron_variant	MODIFIER	SGCA	ENSSSCG00000017583	Transcript	ENSSSCT00000019141.5	protein_coding	-	2023-09-08	-	-	-	-	-	-	-	-	-	1	-	HGNC	HGNC:10805	-	-	-	-	-	-	-	-
S2	12:26365867	12:26365867-26365867	C	upstream_gene_variant	MODIFIER	-	ENSSSCG00000031307	Transcript	ENSSSCT00000039035.3	protein_coding	-	-	-	-	-	-	-	-	-	-	2852	-1	-	-	-	-	-	-	P1	-	-	-	-
S2	12:26365867	12:26365867-26365867	C	intron_variant	MODIFIER	SGCA	ENSSSCG00000017583	Transcript	ENSSSCT00000046528.3	protein_coding	-	2023-10-08	-	-	-	-	-	-	-	-	-	1	-	HGNC	HGNC:10805	-	-	-	-	-	-	-	-
S2	12:26365867	12:26365867-26365867	C	intron_variant	MODIFIER	SGCA	ENSSSCG00000017583	Transcript	ENSSSCT00000085482.2	protein_coding	-	2023-07-07	-	-	-	-	-	-	-	-	-	1	-	HGNC	HGNC:10805	-	-	-	P1	-	-	-	-
S2	12:26365867	12:26365867-26365867	C	intron_variant	MODIFIER	SGCA	ENSSSCG00000017583	Transcript	ENSSSCT00000097660.1	protein_coding	-	2023-09-08	-	-	-	-	-	-	-	-	-	1	-	HGNC	HGNC:10805	-	-	-	-	-	-	-	-
S2	12:26365881	12:26365881-26365881	G	intron_variant	MODIFIER	SGCA	ENSSSCG00000017583	Transcript	ENSSSCT00000019141.5	protein_coding	-	2023-09-08	-	-	-	-	-	-	-	-	-	1	-	HGNC	HGNC:10805	-	-	-	-	-	-	-	-
S2	12:26365881	12:26365881-26365881	G	upstream_gene_variant	MODIFIER	-	ENSSSCG00000031307	Transcript	ENSSSCT00000039035.3	protein_coding	-	-	-	-	-	-	-	-	-	-	2866	-1	-	-	-	-	-	-	P1	-	-	-	-
S2	12:26365881	12:26365881-26365881	G	intron_variant	MODIFIER	SGCA	ENSSSCG00000017583	Transcript	ENSSSCT00000046528.3	protein_coding	-	2023-10-08	-	-	-	-	-	-	-	-	-	1	-	HGNC	HGNC:10805	-	-	-	-	-	-	-	-
S2	12:26365881	12:26365881-26365881	G	intron_variant	MODIFIER	SGCA	ENSSSCG00000017583	Transcript	ENSSSCT00000085482.2	protein_coding	-	2023-07-07	-	-	-	-	-	-	-	-	-	1	-	HGNC	HGNC:10805	-	-	-	P1	-	-	-	-
S2	12:26365881	12:26365881-26365881	G	intron_variant	MODIFIER	SGCA	ENSSSCG00000017583	Transcript	ENSSSCT00000097660.1	protein_coding	-	2023-09-08	-	-	-	-	-	-	-	-	-	1	-	HGNC	HGNC:10805	-	-	-	-	-	-	-	-
S2	12:26365884	12:26365884-26365884	T	intron_variant	MODIFIER	SGCA	ENSSSCG00000017583	Transcript	ENSSSCT00000019141.5	protein_coding	-	2023-09-08	-	-	-	-	-	-	-	-	-	1	-	HGNC	HGNC:10805	-	-	-	-	-	-	-	-
S2	12:26365884	12:26365884-26365884	T	upstream_gene_variant	MODIFIER	-	ENSSSCG00000031307	Transcript	ENSSSCT00000039035.3	protein_coding	-	-	-	-	-	-	-	-	-	-	2869	-1	-	-	-	-	-	-	P1	-	-	-	-
S2	12:26365884	12:26365884-26365884	T	intron_variant	MODIFIER	SGCA	ENSSSCG00000017583	Transcript	ENSSSCT00000046528.3	protein_coding	-	2023-10-08	-	-	-	-	-	-	-	-	-	1	-	HGNC	HGNC:10805	-	-	-	-	-	-	-	-
S2	12:26365884	12:26365884-26365884	T	intron_variant	MODIFIER	SGCA	ENSSSCG00000017583	Transcript	ENSSSCT00000085482.2	protein_coding	-	2023-07-07	-	-	-	-	-	-	-	-	-	1	-	HGNC	HGNC:10805	-	-	-	P1	-	-	-	-
S2	12:26365884	12:26365884-26365884	T	intron_variant	MODIFIER	SGCA	ENSSSCG00000017583	Transcript	ENSSSCT00000097660.1	protein_coding	-	2023-09-08	-	-	-	-	-	-	-	-	-	1	-	HGNC	HGNC:10805	-	-	-	-	-	-	-	-
S2	12:26365885	12:26365885-26365885	C	intron_variant	MODIFIER	SGCA	ENSSSCG00000017583	Transcript	ENSSSCT00000019141.5	protein_coding	-	2023-09-08	-	-	-	-	-	-	-	-	-	1	-	HGNC	HGNC:10805	-	-	-	-	-	-	-	-
S2	12:26365885	12:26365885-26365885	C	upstream_gene_variant	MODIFIER	-	ENSSSCG00000031307	Transcript	ENSSSCT00000039035.3	protein_coding	-	-	-	-	-	-	-	-	-	-	2870	-1	-	-	-	-	-	-	P1	-	-	-	-
S2	12:26365885	12:26365885-26365885	C	intron_variant	MODIFIER	SGCA	ENSSSCG00000017583	Transcript	ENSSSCT00000046528.3	protein_coding	-	2023-10-08	-	-	-	-	-	-	-	-	-	1	-	HGNC	HGNC:10805	-	-	-	-	-	-	-	-
S2	12:26365885	12:26365885-26365885	C	intron_variant	MODIFIER	SGCA	ENSSSCG00000017583	Transcript	ENSSSCT00000085482.2	protein_coding	-	2023-07-07	-	-	-	-	-	-	-	-	-	1	-	HGNC	HGNC:10805	-	-	-	P1	-	-	-	-
S2	12:26365885	12:26365885-26365885	C	intron_variant	MODIFIER	SGCA	ENSSSCG00000017583	Transcript	ENSSSCT00000097660.1	protein_coding	-	2023-09-08	-	-	-	-	-	-	-	-	-	1	-	HGNC	HGNC:10805	-	-	-	-	-	-	-	-
S2	12:26365984	12:26365984-26365984	C	intron_variant	MODIFIER	SGCA	ENSSSCG00000017583	Transcript	ENSSSCT00000019141.5	protein_coding	-	2023-09-08	-	-	-	-	-	-	-	-	-	1	-	HGNC	HGNC:10805	-	-	-	-	-	-	-	-
S2	12:26365984	12:26365984-26365984	C	upstream_gene_variant	MODIFIER	-	ENSSSCG00000031307	Transcript	ENSSSCT00000039035.3	protein_coding	-	-	-	-	-	-	-	-	-	-	2969	-1	-	-	-	-	-	-	P1	-	-	-	-
S2	12:26365984	12:26365984-26365984	C	intron_variant	MODIFIER	SGCA	ENSSSCG00000017583	Transcript	ENSSSCT00000046528.3	protein_coding	-	2023-10-08	-	-	-	-	-	-	-	-	-	1	-	HGNC	HGNC:10805	-	-	-	-	-	-	-	-
S2	12:26365984	12:26365984-26365984	C	intron_variant	MODIFIER	SGCA	ENSSSCG00000017583	Transcript	ENSSSCT00000085482.2	protein_coding	-	2023-07-07	-	-	-	-	-	-	-	-	-	1	-	HGNC	HGNC:10805	-	-	-	P1	-	-	-	-
S2	12:26365984	12:26365984-26365984	C	intron_variant	MODIFIER	SGCA	ENSSSCG00000017583	Transcript	ENSSSCT00000097660.1	protein_coding	-	2023-09-08	-	-	-	-	-	-	-	-	-	1	-	HGNC	HGNC:10805	-	-	-	-	-	-	-	-
S2	12:26366108	12:26366108-26366108	A	intron_variant	MODIFIER	SGCA	ENSSSCG00000017583	Transcript	ENSSSCT00000019141.5	protein_coding	-	2023-09-08	-	-	-	-	-	-	-	-	-	1	-	HGNC	HGNC:10805	-	-	-	-	-	-	-	-
S2	12:26366108	12:26366108-26366108	A	upstream_gene_variant	MODIFIER	-	ENSSSCG00000031307	Transcript	ENSSSCT00000039035.3	protein_coding	-	-	-	-	-	-	-	-	-	-	3093	-1	-	-	-	-	-	-	P1	-	-	-	-
S2	12:26366108	12:26366108-26366108	A	intron_variant	MODIFIER	SGCA	ENSSSCG00000017583	Transcript	ENSSSCT00000046528.3	protein_coding	-	2023-10-08	-	-	-	-	-	-	-	-	-	1	-	HGNC	HGNC:10805	-	-	-	-	-	-	-	-
S2	12:26366108	12:26366108-26366108	A	intron_variant	MODIFIER	SGCA	ENSSSCG00000017583	Transcript	ENSSSCT00000085482.2	protein_coding	-	2023-07-07	-	-	-	-	-	-	-	-	-	1	-	HGNC	HGNC:10805	-	-	-	P1	-	-	-	-
S2	12:26366108	12:26366108-26366108	A	intron_variant	MODIFIER	SGCA	ENSSSCG00000017583	Transcript	ENSSSCT00000097660.1	protein_coding	-	2023-09-08	-	-	-	-	-	-	-	-	-	1	-	HGNC	HGNC:10805	-	-	-	-	-	-	-	-
S2	12:26366452	12:26366452-26366452	C	intron_variant	MODIFIER	SGCA	ENSSSCG00000017583	Transcript	ENSSSCT00000019141.5	protein_coding	-	2023-09-08	-	-	-	-	-	-	-	-	-	1	-	HGNC	HGNC:10805	-	-	-	-	-	-	-	-
S2	12:26366452	12:26366452-26366452	C	upstream_gene_variant	MODIFIER	-	ENSSSCG00000031307	Transcript	ENSSSCT00000039035.3	protein_coding	-	-	-	-	-	-	-	-	-	-	3437	-1	-	-	-	-	-	-	P1	-	-	-	-
S2	12:26366452	12:26366452-26366452	C	intron_variant	MODIFIER	SGCA	ENSSSCG00000017583	Transcript	ENSSSCT00000046528.3	protein_coding	-	2023-10-08	-	-	-	-	-	-	-	-	-	1	-	HGNC	HGNC:10805	-	-	-	-	-	-	-	-
S2	12:26366452	12:26366452-26366452	C	intron_variant	MODIFIER	SGCA	ENSSSCG00000017583	Transcript	ENSSSCT00000085482.2	protein_coding	-	2023-07-07	-	-	-	-	-	-	-	-	-	1	-	HGNC	HGNC:10805	-	-	-	P1	-	-	-	-
S2	12:26366452	12:26366452-26366452	C	intron_variant	MODIFIER	SGCA	ENSSSCG00000017583	Transcript	ENSSSCT00000097660.1	protein_coding	-	2023-09-08	-	-	-	-	-	-	-	-	-	1	-	HGNC	HGNC:10805	-	-	-	-	-	-	-	-
S2	12:26366532	12:26366532-26366532	G	intron_variant	MODIFIER	SGCA	ENSSSCG00000017583	Transcript	ENSSSCT00000019141.5	protein_coding	-	2023-09-08	-	-	-	-	-	-	-	rs322445261	-	1	-	HGNC	HGNC:10805	-	-	-	-	-	-	-	-
S2	12:26366532	12:26366532-26366532	G	upstream_gene_variant	MODIFIER	-	ENSSSCG00000031307	Transcript	ENSSSCT00000039035.3	protein_coding	-	-	-	-	-	-	-	-	-	rs322445261	3517	-1	-	-	-	-	-	-	P1	-	-	-	-
S2	12:26366532	12:26366532-26366532	G	intron_variant	MODIFIER	SGCA	ENSSSCG00000017583	Transcript	ENSSSCT00000046528.3	protein_coding	-	2023-10-08	-	-	-	-	-	-	-	rs322445261	-	1	-	HGNC	HGNC:10805	-	-	-	-	-	-	-	-
S2	12:26366532	12:26366532-26366532	G	intron_variant	MODIFIER	SGCA	ENSSSCG00000017583	Transcript	ENSSSCT00000085482.2	protein_coding	-	2023-07-07	-	-	-	-	-	-	-	rs322445261	-	1	-	HGNC	HGNC:10805	-	-	-	P1	-	-	-	-
S2	12:26366532	12:26366532-26366532	G	intron_variant	MODIFIER	SGCA	ENSSSCG00000017583	Transcript	ENSSSCT00000097660.1	protein_coding	-	2023-09-08	-	-	-	-	-	-	-	rs322445261	-	1	-	HGNC	HGNC:10805	-	-	-	-	-	-	-	-
S2	12:26367067	12:26367067-26367067	C	intron_variant	MODIFIER	SGCA	ENSSSCG00000017583	Transcript	ENSSSCT00000019141.5	protein_coding	-	2023-09-08	-	-	-	-	-	-	-	-	-	1	-	HGNC	HGNC:10805	-	-	-	-	-	-	-	-
S2	12:26367067	12:26367067-26367067	C	upstream_gene_variant	MODIFIER	-	ENSSSCG00000031307	Transcript	ENSSSCT00000039035.3	protein_coding	-	-	-	-	-	-	-	-	-	-	4052	-1	-	-	-	-	-	-	P1	-	-	-	-
S2	12:26367067	12:26367067-26367067	C	intron_variant	MODIFIER	SGCA	ENSSSCG00000017583	Transcript	ENSSSCT00000046528.3	protein_coding	-	2023-10-08	-	-	-	-	-	-	-	-	-	1	-	HGNC	HGNC:10805	-	-	-	-	-	-	-	-
S2	12:26367067	12:26367067-26367067	C	intron_variant	MODIFIER	SGCA	ENSSSCG00000017583	Transcript	ENSSSCT00000085482.2	protein_coding	-	2023-07-07	-	-	-	-	-	-	-	-	-	1	-	HGNC	HGNC:10805	-	-	-	P1	-	-	-	-
S2	12:26367067	12:26367067-26367067	C	intron_variant	MODIFIER	SGCA	ENSSSCG00000017583	Transcript	ENSSSCT00000097660.1	protein_coding	-	2023-09-08	-	-	-	-	-	-	-	-	-	1	-	HGNC	HGNC:10805	-	-	-	-	-	-	-	-
S2	12:26367346	12:26367346-26367346	T	intron_variant	MODIFIER	SGCA	ENSSSCG00000017583	Transcript	ENSSSCT00000019141.5	protein_coding	-	2023-09-08	-	-	-	-	-	-	-	-	-	1	-	HGNC	HGNC:10805	-	-	-	-	-	-	-	-
S2	12:26367346	12:26367346-26367346	T	upstream_gene_variant	MODIFIER	-	ENSSSCG00000031307	Transcript	ENSSSCT00000039035.3	protein_coding	-	-	-	-	-	-	-	-	-	-	4331	-1	-	-	-	-	-	-	P1	-	-	-	-
S2	12:26367346	12:26367346-26367346	T	intron_variant	MODIFIER	SGCA	ENSSSCG00000017583	Transcript	ENSSSCT00000046528.3	protein_coding	-	2023-10-08	-	-	-	-	-	-	-	-	-	1	-	HGNC	HGNC:10805	-	-	-	-	-	-	-	-
S2	12:26367346	12:26367346-26367346	T	intron_variant	MODIFIER	SGCA	ENSSSCG00000017583	Transcript	ENSSSCT00000085482.2	protein_coding	-	2023-07-07	-	-	-	-	-	-	-	-	-	1	-	HGNC	HGNC:10805	-	-	-	P1	-	-	-	-
S2	12:26367346	12:26367346-26367346	T	intron_variant	MODIFIER	SGCA	ENSSSCG00000017583	Transcript	ENSSSCT00000097660.1	protein_coding	-	2023-09-08	-	-	-	-	-	-	-	-	-	1	-	HGNC	HGNC:10805	-	-	-	-	-	-	-	-
S2	12:26367607	12:26367607-26367607	T	intron_variant	MODIFIER	SGCA	ENSSSCG00000017583	Transcript	ENSSSCT00000019141.5	protein_coding	-	2023-09-08	-	-	-	-	-	-	-	-	-	1	-	HGNC	HGNC:10805	-	-	-	-	-	-	-	-
S2	12:26367607	12:26367607-26367607	T	upstream_gene_variant	MODIFIER	-	ENSSSCG00000031307	Transcript	ENSSSCT00000039035.3	protein_coding	-	-	-	-	-	-	-	-	-	-	4592	-1	-	-	-	-	-	-	P1	-	-	-	-
S2	12:26367607	12:26367607-26367607	T	intron_variant	MODIFIER	SGCA	ENSSSCG00000017583	Transcript	ENSSSCT00000046528.3	protein_coding	-	2023-10-08	-	-	-	-	-	-	-	-	-	1	-	HGNC	HGNC:10805	-	-	-	-	-	-	-	-
S2	12:26367607	12:26367607-26367607	T	intron_variant	MODIFIER	SGCA	ENSSSCG00000017583	Transcript	ENSSSCT00000085482.2	protein_coding	-	2023-07-07	-	-	-	-	-	-	-	-	-	1	-	HGNC	HGNC:10805	-	-	-	P1	-	-	-	-
S2	12:26367607	12:26367607-26367607	T	intron_variant	MODIFIER	SGCA	ENSSSCG00000017583	Transcript	ENSSSCT00000097660.1	protein_coding	-	2023-09-08	-	-	-	-	-	-	-	-	-	1	-	HGNC	HGNC:10805	-	-	-	-	-	-	-	-
S2	12:26367696	12:26367696-26367696	C	synonymous_variant	LOW	SGCA	ENSSSCG00000017583	Transcript	ENSSSCT00000019141.5	protein_coding	2023-10-09	-	-	-	919	891	297	V	gtT/gtC	-	-	1	-	HGNC	HGNC:10805	-	-	-	-	-	-	-	-
S2	12:26367696	12:26367696-26367696	C	upstream_gene_variant	MODIFIER	-	ENSSSCG00000031307	Transcript	ENSSSCT00000039035.3	protein_coding	-	-	-	-	-	-	-	-	-	-	4681	-1	-	-	-	-	-	-	P1	-	-	-	-
S2	12:26367696	12:26367696-26367696	C	synonymous_variant	LOW	SGCA	ENSSSCG00000017583	Transcript	ENSSSCT00000046528.3	protein_coding	2023-11-09	-	-	-	996	996	332	V	gtT/gtC	-	-	1	-	HGNC	HGNC:10805	-	-	-	-	-	-	-	-
S2	12:26367696	12:26367696-26367696	C	synonymous_variant	LOW	SGCA	ENSSSCG00000017583	Transcript	ENSSSCT00000085482.2	protein_coding	2023-08-08	-	-	-	1013	981	327	V	gtT/gtC	-	-	1	-	HGNC	HGNC:10805	-	-	-	P1	-	-	-	-
S2	12:26367696	12:26367696-26367696	C	synonymous_variant	LOW	SGCA	ENSSSCG00000017583	Transcript	ENSSSCT00000097660.1	protein_coding	2023-10-09	-	-	-	864	864	288	V	gtT/gtC	-	-	1	-	HGNC	HGNC:10805	-	-	-	-	-	-	-	-
S2	12:26368456	12:26368456-26368456	G	3_prime_UTR_variant	MODIFIER	SGCA	ENSSSCG00000017583	Transcript	ENSSSCT00000019141.5	protein_coding	2023-10-10	-	-	-	1140	-	-	-	-	-	-	1	-	HGNC	HGNC:10805	-	-	-	-	-	-	-	-
S2	12:26368456	12:26368456-26368456	G	3_prime_UTR_variant	MODIFIER	SGCA	ENSSSCG00000017583	Transcript	ENSSSCT00000046528.3	protein_coding	2023-11-10	-	-	-	1217	-	-	-	-	-	-	1	-	HGNC	HGNC:10805	-	-	-	-	-	-	-	-
S2	12:26368456	12:26368456-26368456	G	downstream_gene_variant	MODIFIER	SGCA	ENSSSCG00000017583	Transcript	ENSSSCT00000085482.2	protein_coding	-	-	-	-	-	-	-	-	-	-	592	1	-	HGNC	HGNC:10805	-	-	-	P1	-	-	-	-
S2	12:26368456	12:26368456-26368456	G	3_prime_UTR_variant	MODIFIER	SGCA	ENSSSCG00000017583	Transcript	ENSSSCT00000097660.1	protein_coding	2023-10-10	-	-	-	1085	-	-	-	-	-	-	1	-	HGNC	HGNC:10805	-	-	-	-	-	-	-	-
S2	12:26368533	12:26368533-26368533	C	3_prime_UTR_variant	MODIFIER	SGCA	ENSSSCG00000017583	Transcript	ENSSSCT00000019141.5	protein_coding	2023-10-10	-	-	-	1217	-	-	-	-	-	-	1	-	HGNC	HGNC:10805	-	-	-	-	-	-	-	-
S2	12:26368533	12:26368533-26368533	C	3_prime_UTR_variant	MODIFIER	SGCA	ENSSSCG00000017583	Transcript	ENSSSCT00000046528.3	protein_coding	2023-11-10	-	-	-	1294	-	-	-	-	-	-	1	-	HGNC	HGNC:10805	-	-	-	-	-	-	-	-
S2	12:26368533	12:26368533-26368533	C	downstream_gene_variant	MODIFIER	SGCA	ENSSSCG00000017583	Transcript	ENSSSCT00000085482.2	protein_coding	-	-	-	-	-	-	-	-	-	-	669	1	-	HGNC	HGNC:10805	-	-	-	P1	-	-	-	-
S2	12:26368533	12:26368533-26368533	C	3_prime_UTR_variant	MODIFIER	SGCA	ENSSSCG00000017583	Transcript	ENSSSCT00000097660.1	protein_coding	2023-10-10	-	-	-	1162	-	-	-	-	-	-	1	-	HGNC	HGNC:10805	-	-	-	-	-	-	-	-
S2	12:26379881	12:26379881-26379881	G	downstream_gene_variant	MODIFIER	COL1A1	ENSSSCG00000036135	Transcript	ENSSSCT00000040712.3	protein_coding	-	-	-	-	-	-	-	-	-	-	482	-1	-	HGNC	HGNC:2197	-	-	-	-	-	-	-	-
S2	12:26379881	12:26379881-26379881	G	intron_variant	MODIFIER	COL1A1	ENSSSCG00000036135	Transcript	ENSSSCT00000061988.2	protein_coding	-	51/51	-	-	-	-	-	-	-	-	-	-1	-	HGNC	HGNC:2197	-	-	-	P1	-	-	-	-
S2	12:26379881	12:26379881-26379881	G	downstream_gene_variant	MODIFIER	COL1A1	ENSSSCG00000036135	Transcript	ENSSSCT00000073214.2	protein_coding	-	-	-	-	-	-	-	-	-	-	424	-1	-	HGNC	HGNC:2197	-	-	-	-	-	-	-	-
S2	12:26380017	12:26380017-26380017	G	downstream_gene_variant	MODIFIER	COL1A1	ENSSSCG00000036135	Transcript	ENSSSCT00000040712.3	protein_coding	-	-	-	-	-	-	-	-	-	-	346	-1	-	HGNC	HGNC:2197	-	-	-	-	-	-	-	-
S2	12:26380017	12:26380017-26380017	G	intron_variant	MODIFIER	COL1A1	ENSSSCG00000036135	Transcript	ENSSSCT00000061988.2	protein_coding	-	51/51	-	-	-	-	-	-	-	-	-	-1	-	HGNC	HGNC:2197	-	-	-	P1	-	-	-	-
S2	12:26380017	12:26380017-26380017	G	downstream_gene_variant	MODIFIER	COL1A1	ENSSSCG00000036135	Transcript	ENSSSCT00000073214.2	protein_coding	-	-	-	-	-	-	-	-	-	-	288	-1	-	HGNC	HGNC:2197	-	-	-	-	-	-	-	-
S2	12:26362963	12:26362963-26362963	T	missense_variant	MODERATE	-	ENSSSCG00000031307	Transcript	ENSSSCT00000039035.3	protein_coding	45017	-	-	-	53	53	18	R/H	cGc/cAc	-	-	-1	-	-	-	-	-	-	P1	-	-	-	-
S2	12:26380425	12:26380425-26380425	G	3_prime_UTR_variant	MODIFIER	COL1A1	ENSSSCG00000036135	Transcript	ENSSSCT00000061988.2	protein_coding	51/52	-	-	-	4624	-	-	-	-	-	-	-1	-	HGNC	HGNC:2197	-	-	-	P1	-	-	-	-
S2	12:26380425	12:26380425-26380425	G	3_prime_UTR_variant	MODIFIER	COL1A1	ENSSSCG00000036135	Transcript	ENSSSCT00000073214.2	protein_coding	50/50	-	-	-	4581	-	-	-	-	-	-	-1	-	HGNC	HGNC:2197	-	-	-	-	-	-	-	-
S2	12:26651019	12:26651019-26651019	A	synonymous_variant	LOW	XYLT2	ENSSSCG00000017573	Transcript	ENSSSCT00000019129.3	protein_coding	2023-12-06	-	-	-	1159	1134	378	S	tcG/tcA	-	-	1	-	HGNC	HGNC:15517	-	-	-	P1	-	-	-	-
S2	12:26651019	12:26651019-26651019	A	synonymous_variant	LOW	XYLT2	ENSSSCG00000017573	Transcript	ENSSSCT00000074055.1	protein_coding	2023-12-06	-	-	-	1144	1134	378	S	tcG/tcA	-	-	1	-	HGNC	HGNC:15517	-	-	-	-	-	-	-	-
S2	12:26651432	12:26651432-26651432	G	synonymous_variant	LOW	XYLT2	ENSSSCG00000017573	Transcript	ENSSSCT00000019129.3	protein_coding	2023-12-07	-	-	-	1483	1458	486	P	ccA/ccG	-	-	1	-	HGNC	HGNC:15517	-	-	-	P1	-	-	-	-
S2	12:26651432	12:26651432-26651432	G	synonymous_variant	LOW	XYLT2	ENSSSCG00000017573	Transcript	ENSSSCT00000074055.1	protein_coding	2023-12-07	-	-	-	1468	1458	486	P	ccA/ccG	-	-	1	-	HGNC	HGNC:15517	-	-	-	-	-	-	-	-
S2	12:26653666	12:26653666-26653666	T	missense_variant	MODERATE	XYLT2	ENSSSCG00000017573	Transcript	ENSSSCT00000019129.3	protein_coding	2023-12-10	-	-	-	2148	2123	708	T/M	aCg/aTg	rs340223057	-	1	-	HGNC	HGNC:15517	-	-	-	P1	deleterious(0)	-	-	-
S2	12:26653666	12:26653666-26653666	T	missense_variant	MODERATE	XYLT2	ENSSSCG00000017573	Transcript	ENSSSCT00000074055.1	protein_coding	2023-12-10	-	-	-	2133	2123	708	T/M	aCg/aTg	rs340223057	-	1	-	HGNC	HGNC:15517	-	-	-	-	deleterious_low_confidence(0)	-	-	-
S2	12:26656001	12:26656001-26656001	G	3_prime_UTR_variant	MODIFIER	XYLT2	ENSSSCG00000017573	Transcript	ENSSSCT00000019129.3	protein_coding	2023-12-11	-	-	-	2676	-	-	-	-	-	-	1	-	HGNC	HGNC:15517	-	-	-	P1	-	-	-	-
S2	12:26656001	12:26656001-26656001	G	intron_variant	MODIFIER	XYLT2	ENSSSCG00000017573	Transcript	ENSSSCT00000074055.1	protein_coding	-	2023-11-11	-	-	-	-	-	-	-	-	-	1	-	HGNC	HGNC:15517	-	-	-	-	-	-	-	-
S2	12:26656468	12:26656468-26656468	A	3_prime_UTR_variant	MODIFIER	XYLT2	ENSSSCG00000017573	Transcript	ENSSSCT00000019129.3	protein_coding	2023-12-12	-	-	-	3062	-	-	-	-	-	-	1	-	HGNC	HGNC:15517	-	-	-	P1	-	-	-	-
S2	12:26656468	12:26656468-26656468	A	intron_variant	MODIFIER	XYLT2	ENSSSCG00000017573	Transcript	ENSSSCT00000074055.1	protein_coding	-	2023-11-11	-	-	-	-	-	-	-	-	-	1	-	HGNC	HGNC:15517	-	-	-	-	-	-	-	-
S2	12:26656475	12:26656475-26656475	C	3_prime_UTR_variant	MODIFIER	XYLT2	ENSSSCG00000017573	Transcript	ENSSSCT00000019129.3	protein_coding	2023-12-12	-	-	-	3069	-	-	-	-	-	-	1	-	HGNC	HGNC:15517	-	-	-	P1	-	-	-	-
S2	12:26656475	12:26656475-26656475	C	intron_variant	MODIFIER	XYLT2	ENSSSCG00000017573	Transcript	ENSSSCT00000074055.1	protein_coding	-	2023-11-11	-	-	-	-	-	-	-	-	-	1	-	HGNC	HGNC:15517	-	-	-	-	-	-	-	-
S2	12:26664089	12:26664089-26664089	A	3_prime_UTR_variant	MODIFIER	-	ENSSSCG00000023783	Transcript	ENSSSCT00000072396.2	protein_coding	2023-01-01	-	-	-	896	-	-	-	-	-	-	-1	-	-	-	-	-	-	P1	-	-	-	-
S2	12:26664089	12:26664089-26664089	A	downstream_gene_variant	MODIFIER	XYLT2	ENSSSCG00000017573	Transcript	ENSSSCT00000074055.1	protein_coding	-	-	-	-	-	-	-	-	-	-	569	1	-	HGNC	HGNC:15517	-	-	-	-	-	-	-	-
S2	12:26664089	12:26664089-26664089	A	downstream_gene_variant	MODIFIER	-	ENSSSCG00000061531	Transcript	ENSSSCT00000079622.1	protein_coding	-	-	-	-	-	-	-	-	-	-	3711	-1	-	-	-	-	-	-	P1	-	-	-	-
S2	12:26678322	12:26678322-26678322	T	3_prime_UTR_variant	MODIFIER	EME1	ENSSSCG00000017571	Transcript	ENSSSCT00000019127.4	protein_coding	2023-09-09	-	-	-	2194	-	-	-	-	-	-	1	-	HGNC	HGNC:24965	-	-	-	P1	-	-	-	-
S2	12:26678322	12:26678322-26678322	T	3_prime_UTR_variant	MODIFIER	LRRC59	ENSSSCG00000028019	Transcript	ENSSSCT00000023663.4	protein_coding	2023-08-07	-	-	-	2746	-	-	-	-	-	-	-1	-	HGNC	HGNC:28817	-	-	-	P1	-	-	-	-
S2	12:26678322	12:26678322-26678322	T	3_prime_UTR_variant	MODIFIER	LRRC59	ENSSSCG00000028019	Transcript	ENSSSCT00000095741.1	protein_coding	2023-07-06	-	-	-	2482	-	-	-	-	-	-	-1	-	HGNC	HGNC:28817	-	-	-	-	-	-	-	-
S2	12:26678322	12:26678322-26678322	T	downstream_gene_variant	MODIFIER	LRRC59	ENSSSCG00000028019	Transcript	ENSSSCT00000098629.1	protein_coding	-	-	-	-	-	-	-	-	-	-	626	-1	-	HGNC	HGNC:28817	-	-	-	-	-	-	-	-
S2	12:26678322	12:26678322-26678322	T	3_prime_UTR_variant	MODIFIER	LRRC59	ENSSSCG00000028019	Transcript	ENSSSCT00000105526.1	protein_coding	2023-08-08	-	-	-	1422	-	-	-	-	-	-	-1	-	HGNC	HGNC:28817	-	-	-	-	-	-	-	-
S2	12:26678428	12:26678428-26678428	G	3_prime_UTR_variant	MODIFIER	EME1	ENSSSCG00000017571	Transcript	ENSSSCT00000019127.4	protein_coding	2023-09-09	-	-	-	2300	-	-	-	-	-	-	1	-	HGNC	HGNC:24965	-	-	-	P1	-	-	-	-
S2	12:26678428	12:26678428-26678428	G	3_prime_UTR_variant	MODIFIER	LRRC59	ENSSSCG00000028019	Transcript	ENSSSCT00000023663.4	protein_coding	2023-08-07	-	-	-	2640	-	-	-	-	-	-	-1	-	HGNC	HGNC:28817	-	-	-	P1	-	-	-	-
S2	12:26678428	12:26678428-26678428	G	3_prime_UTR_variant	MODIFIER	LRRC59	ENSSSCG00000028019	Transcript	ENSSSCT00000095741.1	protein_coding	2023-07-06	-	-	-	2376	-	-	-	-	-	-	-1	-	HGNC	HGNC:28817	-	-	-	-	-	-	-	-
S2	12:26678428	12:26678428-26678428	G	downstream_gene_variant	MODIFIER	LRRC59	ENSSSCG00000028019	Transcript	ENSSSCT00000098629.1	protein_coding	-	-	-	-	-	-	-	-	-	-	520	-1	-	HGNC	HGNC:28817	-	-	-	-	-	-	-	-
S2	12:26678428	12:26678428-26678428	G	3_prime_UTR_variant	MODIFIER	LRRC59	ENSSSCG00000028019	Transcript	ENSSSCT00000105526.1	protein_coding	2023-08-08	-	-	-	1316	-	-	-	-	-	-	-1	-	HGNC	HGNC:28817	-	-	-	-	-	-	-	-
S2	12:26679691	12:26679691-26679691	G	3_prime_UTR_variant	MODIFIER	EME1	ENSSSCG00000017571	Transcript	ENSSSCT00000019127.4	protein_coding	2023-09-09	-	-	-	3563	-	-	-	-	-	-	1	-	HGNC	HGNC:24965	-	-	-	P1	-	-	-	-
S2	12:26679691	12:26679691-26679691	G	3_prime_UTR_variant	MODIFIER	LRRC59	ENSSSCG00000028019	Transcript	ENSSSCT00000023663.4	protein_coding	2023-08-07	-	-	-	1377	-	-	-	-	-	-	-1	-	HGNC	HGNC:28817	-	-	-	P1	-	-	-	-
S2	12:26679691	12:26679691-26679691	G	3_prime_UTR_variant	MODIFIER	LRRC59	ENSSSCG00000028019	Transcript	ENSSSCT00000095741.1	protein_coding	2023-07-06	-	-	-	1113	-	-	-	-	-	-	-1	-	HGNC	HGNC:28817	-	-	-	-	-	-	-	-
S2	12:26679691	12:26679691-26679691	G	3_prime_UTR_variant	MODIFIER	LRRC59	ENSSSCG00000028019	Transcript	ENSSSCT00000098629.1	protein_coding	2023-09-09	-	-	-	1232	-	-	-	-	-	-	-1	-	HGNC	HGNC:28817	-	-	-	-	-	-	-	-
S2	12:26679691	12:26679691-26679691	G	intron_variant	MODIFIER	LRRC59	ENSSSCG00000028019	Transcript	ENSSSCT00000105526.1	protein_coding	-	2023-07-07	-	-	-	-	-	-	-	-	-	-1	-	HGNC	HGNC:28817	-	-	-	-	-	-	-	-
S2	12:26679705	12:26679705-26679705	A	3_prime_UTR_variant	MODIFIER	EME1	ENSSSCG00000017571	Transcript	ENSSSCT00000019127.4	protein_coding	2023-09-09	-	-	-	3577	-	-	-	-	-	-	1	-	HGNC	HGNC:24965	-	-	-	P1	-	-	-	-
S2	12:26679705	12:26679705-26679705	A	3_prime_UTR_variant	MODIFIER	LRRC59	ENSSSCG00000028019	Transcript	ENSSSCT00000023663.4	protein_coding	2023-08-07	-	-	-	1363	-	-	-	-	-	-	-1	-	HGNC	HGNC:28817	-	-	-	P1	-	-	-	-
S2	12:26679705	12:26679705-26679705	A	3_prime_UTR_variant	MODIFIER	LRRC59	ENSSSCG00000028019	Transcript	ENSSSCT00000095741.1	protein_coding	2023-07-06	-	-	-	1099	-	-	-	-	-	-	-1	-	HGNC	HGNC:28817	-	-	-	-	-	-	-	-
S2	12:26679705	12:26679705-26679705	A	3_prime_UTR_variant	MODIFIER	LRRC59	ENSSSCG00000028019	Transcript	ENSSSCT00000098629.1	protein_coding	2023-09-09	-	-	-	1218	-	-	-	-	-	-	-1	-	HGNC	HGNC:28817	-	-	-	-	-	-	-	-
S2	12:26679705	12:26679705-26679705	A	intron_variant	MODIFIER	LRRC59	ENSSSCG00000028019	Transcript	ENSSSCT00000105526.1	protein_coding	-	2023-07-07	-	-	-	-	-	-	-	-	-	-1	-	HGNC	HGNC:28817	-	-	-	-	-	-	-	-
S2	12:26679979	12:26679979-26679979	C	3_prime_UTR_variant	MODIFIER	EME1	ENSSSCG00000017571	Transcript	ENSSSCT00000019127.4	protein_coding	2023-09-09	-	-	-	3851	-	-	-	-	-	-	1	-	HGNC	HGNC:24965	-	-	-	P1	-	-	-	-
S2	12:26679979	12:26679979-26679979	C	synonymous_variant	LOW	LRRC59	ENSSSCG00000028019	Transcript	ENSSSCT00000023663.4	protein_coding	2023-08-07	-	-	-	1089	891	297	Q	caA/caG	-	-	-1	-	HGNC	HGNC:28817	-	-	-	P1	-	-	-	-
S2	12:26679979	12:26679979-26679979	C	synonymous_variant	LOW	LRRC59	ENSSSCG00000028019	Transcript	ENSSSCT00000095741.1	protein_coding	2023-07-06	-	-	-	825	825	275	Q	caA/caG	-	-	-1	-	HGNC	HGNC:28817	-	-	-	-	-	-	-	-
S2	12:26679979	12:26679979-26679979	C	synonymous_variant	LOW	LRRC59	ENSSSCG00000028019	Transcript	ENSSSCT00000098629.1	protein_coding	2023-09-09	-	-	-	944	822	274	Q	caA/caG	-	-	-1	-	HGNC	HGNC:28817	-	-	-	-	-	-	-	-
S2	12:26679979	12:26679979-26679979	C	splice_donor_variant	HIGH	LRRC59	ENSSSCG00000028019	Transcript	ENSSSCT00000105526.1	protein_coding	-	2023-07-07	-	-	-	-	-	-	-	-	-	-1	-	HGNC	HGNC:28817	-	-	-	-	-	-	-	-
S2	12:26680012	12:26680012-26680012	T	3_prime_UTR_variant	MODIFIER	EME1	ENSSSCG00000017571	Transcript	ENSSSCT00000019127.4	protein_coding	2023-09-09	-	-	-	3884	-	-	-	-	-	-	1	-	HGNC	HGNC:24965	-	-	-	P1	-	-	-	-
S2	12:26680012	12:26680012-26680012	T	synonymous_variant	LOW	LRRC59	ENSSSCG00000028019	Transcript	ENSSSCT00000023663.4	protein_coding	2023-08-07	-	-	-	1056	858	286	A	gcG/gcA	-	-	-1	-	HGNC	HGNC:28817	-	-	-	P1	-	-	-	-
S2	12:26680012	12:26680012-26680012	T	synonymous_variant	LOW	LRRC59	ENSSSCG00000028019	Transcript	ENSSSCT00000095741.1	protein_coding	2023-07-06	-	-	-	792	792	264	A	gcG/gcA	-	-	-1	-	HGNC	HGNC:28817	-	-	-	-	-	-	-	-
S2	12:26680012	12:26680012-26680012	T	synonymous_variant	LOW	LRRC59	ENSSSCG00000028019	Transcript	ENSSSCT00000098629.1	protein_coding	2023-09-09	-	-	-	911	789	263	A	gcG/gcA	-	-	-1	-	HGNC	HGNC:28817	-	-	-	-	-	-	-	-
S2	12:26680012	12:26680012-26680012	T	synonymous_variant	LOW	LRRC59	ENSSSCG00000028019	Transcript	ENSSSCT00000105526.1	protein_coding	2023-08-07	-	-	-	1077	858	286	A	gcG/gcA	-	-	-1	-	HGNC	HGNC:28817	-	-	-	-	-	-	-	-
S2	12:26680171	12:26680171-26680171	G	3_prime_UTR_variant	MODIFIER	EME1	ENSSSCG00000017571	Transcript	ENSSSCT00000019127.4	protein_coding	2023-09-09	-	-	-	4043	-	-	-	-	-	-	1	-	HGNC	HGNC:24965	-	-	-	P1	-	-	-	-
S2	12:26680171	12:26680171-26680171	G	synonymous_variant	LOW	LRRC59	ENSSSCG00000028019	Transcript	ENSSSCT00000023663.4	protein_coding	2023-08-07	-	-	-	897	699	233	P	ccT/ccC	-	-	-1	-	HGNC	HGNC:28817	-	-	-	P1	-	-	-	-
S2	12:26680171	12:26680171-26680171	G	synonymous_variant	LOW	LRRC59	ENSSSCG00000028019	Transcript	ENSSSCT00000095741.1	protein_coding	2023-07-06	-	-	-	633	633	211	P	ccT/ccC	-	-	-1	-	HGNC	HGNC:28817	-	-	-	-	-	-	-	-
S2	12:26680171	12:26680171-26680171	G	synonymous_variant	LOW	LRRC59	ENSSSCG00000028019	Transcript	ENSSSCT00000098629.1	protein_coding	2023-09-08	-	-	-	821	699	233	P	ccT/ccC	-	-	-1	-	HGNC	HGNC:28817	-	-	-	-	-	-	-	-
S2	12:26680171	12:26680171-26680171	G	synonymous_variant	LOW	LRRC59	ENSSSCG00000028019	Transcript	ENSSSCT00000105526.1	protein_coding	2023-08-07	-	-	-	918	699	233	P	ccT/ccC	-	-	-1	-	HGNC	HGNC:28817	-	-	-	-	-	-	-	-
S2	12:26690486	12:26690486-26690486	C	synonymous_variant	LOW	LRRC59	ENSSSCG00000028019	Transcript	ENSSSCT00000023663.4	protein_coding	2023-08-03	-	-	-	435	237	79	A	gcA/gcG	-	-	-1	-	HGNC	HGNC:28817	-	-	-	P1	-	-	-	-
S2	12:26690486	12:26690486-26690486	C	synonymous_variant	LOW	LRRC59	ENSSSCG00000028019	Transcript	ENSSSCT00000095741.1	protein_coding	2023-07-02	-	-	-	171	171	57	A	gcA/gcG	-	-	-1	-	HGNC	HGNC:28817	-	-	-	-	-	-	-	-
S2	12:26690486	12:26690486-26690486	C	synonymous_variant	LOW	LRRC59	ENSSSCG00000028019	Transcript	ENSSSCT00000098629.1	protein_coding	2023-09-04	-	-	-	359	237	79	A	gcA/gcG	-	-	-1	-	HGNC	HGNC:28817	-	-	-	-	-	-	-	-
S2	12:26690486	12:26690486-26690486	C	synonymous_variant	LOW	LRRC59	ENSSSCG00000028019	Transcript	ENSSSCT00000105526.1	protein_coding	2023-08-03	-	-	-	456	237	79	A	gcA/gcG	-	-	-1	-	HGNC	HGNC:28817	-	-	-	-	-	-	-	-
S2	12:26694157	12:26694157-26694157	G	5_prime_UTR_variant	MODIFIER	LRRC59	ENSSSCG00000028019	Transcript	ENSSSCT00000023663.4	protein_coding	2023-08-01	-	-	-	102	-	-	-	-	-	-	-1	-	HGNC	HGNC:28817	-	-	-	P1	-	-	-	-
S2	12:26694157	12:26694157-26694157	G	upstream_gene_variant	MODIFIER	LRRC59	ENSSSCG00000028019	Transcript	ENSSSCT00000095741.1	protein_coding	-	-	-	-	-	-	-	-	-	-	97	-1	-	HGNC	HGNC:28817	-	-	-	-	-	-	-	-
S2	12:26694157	12:26694157-26694157	G	downstream_gene_variant	MODIFIER	-	ENSSSCG00000058743	Transcript	ENSSSCT00000098377.1	protein_coding	-	-	-	-	-	-	-	-	-	-	1470	-1	-	-	-	-	-	-	P1	-	-	-	-
S2	12:26694157	12:26694157-26694157	G	intron_variant	MODIFIER	LRRC59	ENSSSCG00000028019	Transcript	ENSSSCT00000098629.1	protein_coding	-	2023-08-01	-	-	-	-	-	-	-	-	-	-1	-	HGNC	HGNC:28817	-	-	-	-	-	-	-	-
S2	12:26694157	12:26694157-26694157	G	5_prime_UTR_variant	MODIFIER	LRRC59	ENSSSCG00000028019	Transcript	ENSSSCT00000105526.1	protein_coding	2023-08-01	-	-	-	123	-	-	-	-	-	-	-1	-	HGNC	HGNC:28817	-	-	-	-	-	-	-	-
S2	12:26380425	12:26380425-26380425	G	missense_variant	MODERATE	COL1A1	ENSSSCG00000036135	Transcript	ENSSSCT00000040712.3	protein_coding	40/40	-	-	-	3985	3985	1329	E/Q	Gag/Cag	-	-	-1	-	HGNC	HGNC:2197	-	-	-	-	-	-	-	-
S2	12:26714016	12:26714016-26714016	C	missense_variant	MODERATE	ACSF2	ENSSSCG00000017566	Transcript	ENSSSCT00000019121.5	protein_coding	41275	-	-	-	232	70	24	G/R	Ggg/Cgg	-	-	1	-	HGNC	HGNC:26101	-	-	-	-	-	-	-	-
S2	12:26714016	12:26714016-26714016	C	missense_variant	MODERATE	ACSF2	ENSSSCG00000017566	Transcript	ENSSSCT00000048846.3	protein_coding	42370	-	-	-	232	70	24	G/R	Ggg/Cgg	-	-	1	-	HGNC	HGNC:26101	-	-	-	-	-	-	-	-
S2	12:26714016	12:26714016-26714016	C	missense_variant	MODERATE	ACSF2	ENSSSCG00000017566	Transcript	ENSSSCT00000059791.3	protein_coding	42370	-	-	-	232	70	24	G/R	Ggg/Cgg	-	-	1	-	HGNC	HGNC:26101	-	-	-	P4	-	-	-	-
S2	12:26714016	12:26714016-26714016	C	missense_variant	MODERATE	ACSF2	ENSSSCG00000017566	Transcript	ENSSSCT00000063242.3	protein_coding	42005	-	-	-	232	70	24	G/R	Ggg/Cgg	-	-	1	-	HGNC	HGNC:26101	-	-	-	-	-	-	-	-
S2	12:26739725	12:26739725-26739725	A	synonymous_variant	LOW	ACSF2	ENSSSCG00000017566	Transcript	ENSSSCT00000019121.5	protein_coding	2013-06-01	-	-	-	795	633	211	P	ccG/ccA	rs327404554	-	1	-	HGNC	HGNC:26101	-	-	-	-	-	-	-	-
S2	12:26739725	12:26739725-26739725	A	synonymous_variant	LOW	ACSF2	ENSSSCG00000017566	Transcript	ENSSSCT00000048846.3	protein_coding	2016-06-01	-	-	-	795	633	211	P	ccG/ccA	rs327404554	-	1	-	HGNC	HGNC:26101	-	-	-	-	-	-	-	-
S2	12:26739725	12:26739725-26739725	A	synonymous_variant	LOW	ACSF2	ENSSSCG00000017566	Transcript	ENSSSCT00000059791.3	protein_coding	2016-06-01	-	-	-	795	633	211	P	ccG/ccA	rs327404554	-	1	-	HGNC	HGNC:26101	-	-	-	P4	-	-	-	-
S2	12:26739725	12:26739725-26739725	A	downstream_gene_variant	MODIFIER	CHAD	ENSSSCG00000017569	Transcript	ENSSSCT00000060891.2	protein_coding	-	-	-	-	-	-	-	-	-	rs327404554	2769	-1	-	HGNC	HGNC:1909	-	-	-	P1	-	-	-	-
S2	12:26739725	12:26739725-26739725	A	synonymous_variant	LOW	ACSF2	ENSSSCG00000017566	Transcript	ENSSSCT00000063242.3	protein_coding	2015-06-01	-	-	-	795	633	211	P	ccG/ccA	rs327404554	-	1	-	HGNC	HGNC:26101	-	-	-	-	-	-	-	-
S2	12:26739725	12:26739725-26739725	A	synonymous_variant	LOW	ACSF2	ENSSSCG00000017566	Transcript	ENSSSCT00000080417.2	protein_coding	2017-06-01	-	-	-	738	633	211	P	ccG/ccA	rs327404554	-	1	-	HGNC	HGNC:26101	-	-	-	A1	-	-	-	-
S2	12:26740764	12:26740764-26740764	T	synonymous_variant	LOW	ACSF2	ENSSSCG00000017566	Transcript	ENSSSCT00000019121.5	protein_coding	2013-08-01	-	-	-	1170	1008	336	F	ttC/ttT	rs344624084	-	1	-	HGNC	HGNC:26101	-	-	-	-	-	-	-	-
S2	12:26740764	12:26740764-26740764	T	synonymous_variant	LOW	ACSF2	ENSSSCG00000017566	Transcript	ENSSSCT00000048846.3	protein_coding	2016-08-01	-	-	-	1170	1008	336	F	ttC/ttT	rs344624084	-	1	-	HGNC	HGNC:26101	-	-	-	-	-	-	-	-
S2	12:26740764	12:26740764-26740764	T	synonymous_variant	LOW	ACSF2	ENSSSCG00000017566	Transcript	ENSSSCT00000059791.3	protein_coding	2016-08-01	-	-	-	1170	1008	336	F	ttC/ttT	rs344624084	-	1	-	HGNC	HGNC:26101	-	-	-	P4	-	-	-	-
S2	12:26740764	12:26740764-26740764	T	downstream_gene_variant	MODIFIER	CHAD	ENSSSCG00000017569	Transcript	ENSSSCT00000060891.2	protein_coding	-	-	-	-	-	-	-	-	-	rs344624084	1730	-1	-	HGNC	HGNC:1909	-	-	-	P1	-	-	-	-
S2	12:26740764	12:26740764-26740764	T	synonymous_variant	LOW	ACSF2	ENSSSCG00000017566	Transcript	ENSSSCT00000063242.3	protein_coding	2015-08-01	-	-	-	1170	1008	336	F	ttC/ttT	rs344624084	-	1	-	HGNC	HGNC:26101	-	-	-	-	-	-	-	-
S2	12:26740764	12:26740764-26740764	T	synonymous_variant	LOW	ACSF2	ENSSSCG00000017566	Transcript	ENSSSCT00000080417.2	protein_coding	2017-08-01	-	-	-	1113	1008	336	F	ttC/ttT	rs344624084	-	1	-	HGNC	HGNC:26101	-	-	-	A1	-	-	-	-
S2	12:26741202	12:26741202-26741202	A	intron_variant	MODIFIER	ACSF2	ENSSSCG00000017566	Transcript	ENSSSCT00000019121.5	protein_coding	-	2023-12-09	-	-	-	-	-	-	-	rs319251321	-	1	-	HGNC	HGNC:26101	-	-	-	-	-	-	-	-
S2	12:26741202	12:26741202-26741202	A	intron_variant	MODIFIER	ACSF2	ENSSSCG00000017566	Transcript	ENSSSCT00000048846.3	protein_coding	-	2015-09-01	-	-	-	-	-	-	-	rs319251321	-	1	-	HGNC	HGNC:26101	-	-	-	-	-	-	-	-
S2	12:26741202	12:26741202-26741202	A	intron_variant	MODIFIER	ACSF2	ENSSSCG00000017566	Transcript	ENSSSCT00000059791.3	protein_coding	-	2015-09-01	-	-	-	-	-	-	-	rs319251321	-	1	-	HGNC	HGNC:26101	-	-	-	P4	-	-	-	-
S2	12:26741202	12:26741202-26741202	A	downstream_gene_variant	MODIFIER	CHAD	ENSSSCG00000017569	Transcript	ENSSSCT00000060891.2	protein_coding	-	-	-	-	-	-	-	-	-	rs319251321	1292	-1	-	HGNC	HGNC:1909	-	-	-	P1	-	-	-	-
S2	12:26741202	12:26741202-26741202	A	intron_variant	MODIFIER	ACSF2	ENSSSCG00000017566	Transcript	ENSSSCT00000063242.3	protein_coding	-	2014-09-01	-	-	-	-	-	-	-	rs319251321	-	1	-	HGNC	HGNC:26101	-	-	-	-	-	-	-	-
S2	12:26741202	12:26741202-26741202	A	intron_variant	MODIFIER	ACSF2	ENSSSCG00000017566	Transcript	ENSSSCT00000080417.2	protein_coding	-	2016-09-01	-	-	-	-	-	-	-	rs319251321	-	1	-	HGNC	HGNC:26101	-	-	-	A1	-	-	-	-
S2	12:26749910	12:26749910-26749910	A	synonymous_variant	LOW	ACSF2	ENSSSCG00000017566	Transcript	ENSSSCT00000019121.5	protein_coding	2013-12-01	-	-	-	1599	1437	479	T	acG/acA	-	-	1	-	HGNC	HGNC:26101	-	-	-	-	-	-	-	-
S2	12:26749910	12:26749910-26749910	A	synonymous_variant	LOW	ACSF2	ENSSSCG00000017566	Transcript	ENSSSCT00000048846.3	protein_coding	2016-12-01	-	-	-	1599	1437	479	T	acG/acA	-	-	1	-	HGNC	HGNC:26101	-	-	-	-	-	-	-	-
S2	12:26749910	12:26749910-26749910	A	synonymous_variant	LOW	ACSF2	ENSSSCG00000017566	Transcript	ENSSSCT00000059791.3	protein_coding	2016-12-01	-	-	-	1599	1437	479	T	acG/acA	-	-	1	-	HGNC	HGNC:26101	-	-	-	P4	-	-	-	-
S2	12:26749910	12:26749910-26749910	A	upstream_gene_variant	MODIFIER	CHAD	ENSSSCG00000017569	Transcript	ENSSSCT00000060891.2	protein_coding	-	-	-	-	-	-	-	-	-	-	3696	-1	-	HGNC	HGNC:1909	-	-	-	P1	-	-	-	-
S2	12:26749910	12:26749910-26749910	A	synonymous_variant	LOW	ACSF2	ENSSSCG00000017566	Transcript	ENSSSCT00000063242.3	protein_coding	2015-12-01	-	-	-	1599	1437	479	T	acG/acA	-	-	1	-	HGNC	HGNC:26101	-	-	-	-	-	-	-	-
S2	12:26749910	12:26749910-26749910	A	synonymous_variant	LOW	ACSF2	ENSSSCG00000017566	Transcript	ENSSSCT00000080417.2	protein_coding	2017-12-01	-	-	-	1542	1437	479	T	acG/acA	-	-	1	-	HGNC	HGNC:26101	-	-	-	A1	-	-	-	-
S2	12:26829834	12:26829834-26829834	G	downstream_gene_variant	MODIFIER	EPN3	ENSSSCG00000027226	Transcript	ENSSSCT00000019119.5	protein_coding	-	-	-	-	-	-	-	-	-	-	4353	1	-	HGNC	HGNC:18235	-	-	-	P1	-	-	-	-
S2	12:26714016	12:26714016-26714016	C	missense_variant	MODERATE	ACSF2	ENSSSCG00000017566	Transcript	ENSSSCT00000080417.2	protein_coding	42736	-	-	-	175	70	24	G/R	Ggg/Cgg	-	-	1	-	HGNC	HGNC:26101	-	-	-	A1	-	-	-	-
S2	12:26829834	12:26829834-26829834	G	missense_variant	MODERATE	SPATA20	ENSSSCG00000017565	Transcript	ENSSSCT00000019120.5	protein_coding	42795	-	-	-	309	174	58	H/Q	caT/caG	-	-	1	-	HGNC	HGNC:26125	-	-	-	P4	-	-	-	-
S2	12:26829834	12:26829834-26829834	G	downstream_gene_variant	MODIFIER	EPN3	ENSSSCG00000027226	Transcript	ENSSSCT00000031454.3	protein_coding	-	-	-	-	-	-	-	-	-	-	4352	1	-	HGNC	HGNC:18235	-	-	-	-	-	-	-	-
S2	12:26829834	12:26829834-26829834	G	missense_variant	MODERATE	SPATA20	ENSSSCG00000017565	Transcript	ENSSSCT00000023886.3	protein_coding	42430	-	-	-	339	174	58	H/Q	caT/caG	-	-	1	-	HGNC	HGNC:26125	-	-	-	-	-	-	-	-
S2	12:26832218	12:26832218-26832218	T	synonymous_variant	LOW	SPATA20	ENSSSCG00000017565	Transcript	ENSSSCT00000019120.5	protein_coding	2017-11-01	-	-	-	1356	1221	407	T	acC/acT	-	-	1	-	HGNC	HGNC:26125	-	-	-	P4	-	-	-	-
S2	12:26832218	12:26832218-26832218	T	synonymous_variant	LOW	SPATA20	ENSSSCG00000017565	Transcript	ENSSSCT00000023886.3	protein_coding	2016-11-01	-	-	-	1386	1221	407	T	acC/acT	-	-	1	-	HGNC	HGNC:26125	-	-	-	-	-	-	-	-
S2	12:26832218	12:26832218-26832218	T	synonymous_variant	LOW	SPATA20	ENSSSCG00000017565	Transcript	ENSSSCT00000049736.3	protein_coding	2016-10-01	-	-	-	1251	1221	407	T	acC/acT	-	-	1	-	HGNC	HGNC:26125	-	-	-	A2	-	-	-	-
S2	12:26832535	12:26832535-26832535	T	synonymous_variant	LOW	SPATA20	ENSSSCG00000017565	Transcript	ENSSSCT00000019120.5	protein_coding	2017-12-01	-	-	-	1590	1455	485	N	aaC/aaT	-	-	1	-	HGNC	HGNC:26125	-	-	-	P4	-	-	-	-
S2	12:26832535	12:26832535-26832535	T	synonymous_variant	LOW	SPATA20	ENSSSCG00000017565	Transcript	ENSSSCT00000023886.3	protein_coding	2016-12-01	-	-	-	1620	1455	485	N	aaC/aaT	-	-	1	-	HGNC	HGNC:26125	-	-	-	-	-	-	-	-
S2	12:26832535	12:26832535-26832535	T	synonymous_variant	LOW	SPATA20	ENSSSCG00000017565	Transcript	ENSSSCT00000049736.3	protein_coding	2016-11-01	-	-	-	1485	1455	485	N	aaC/aaT	-	-	1	-	HGNC	HGNC:26125	-	-	-	A2	-	-	-	-
S2	12:26833260	12:26833260-26833260	T	synonymous_variant	LOW	SPATA20	ENSSSCG00000017565	Transcript	ENSSSCT00000019120.5	protein_coding	13/17	-	-	-	1695	1560	520	A	gcC/gcT	-	-	1	-	HGNC	HGNC:26125	-	-	-	P4	-	-	-	-
S2	12:26833260	12:26833260-26833260	T	synonymous_variant	LOW	SPATA20	ENSSSCG00000017565	Transcript	ENSSSCT00000023886.3	protein_coding	13/16	-	-	-	1725	1560	520	A	gcC/gcT	-	-	1	-	HGNC	HGNC:26125	-	-	-	-	-	-	-	-
S2	12:26833260	12:26833260-26833260	T	synonymous_variant	LOW	SPATA20	ENSSSCG00000017565	Transcript	ENSSSCT00000049736.3	protein_coding	2016-12-01	-	-	-	1590	1560	520	A	gcC/gcT	-	-	1	-	HGNC	HGNC:26125	-	-	-	A2	-	-	-	-
S2	12:26838356	12:26838356-26838356	G	3_prime_UTR_variant	MODIFIER	SPATA20	ENSSSCG00000017565	Transcript	ENSSSCT00000019120.5	protein_coding	17/17	-	-	-	2540	-	-	-	-	-	-	1	-	HGNC	HGNC:26125	-	-	-	P4	-	-	-	-
S2	12:26838356	12:26838356-26838356	G	3_prime_UTR_variant	MODIFIER	SPATA20	ENSSSCG00000017565	Transcript	ENSSSCT00000023886.3	protein_coding	16/16	-	-	-	2489	-	-	-	-	-	-	1	-	HGNC	HGNC:26125	-	-	-	-	-	-	-	-
S2	12:26838356	12:26838356-26838356	G	3_prime_UTR_variant	MODIFIER	SPATA20	ENSSSCG00000017565	Transcript	ENSSSCT00000049736.3	protein_coding	16/16	-	-	-	2435	-	-	-	-	-	-	1	-	HGNC	HGNC:26125	-	-	-	A2	-	-	-	-
S2	12:33184807	12:33184807-33184807	C	3_prime_UTR_variant	MODIFIER	TRIM25	ENSSSCG00000017614	Transcript	ENSSSCT00000091345.2	protein_coding	2023-10-09	-	-	-	4496	-	-	-	-	rs323125483	-	-1	-	HGNC	HGNC:12932	-	-	-	P1	-	-	-	-
S2	12:33397093	12:33397093-33397093	T	synonymous_variant	LOW	AKAP1	ENSSSCG00000034994	Transcript	ENSSSCT00000053504.3	protein_coding	2023-12-01	-	-	-	621	621	207	A	gcG/gcT	rs3473920147	-	1	-	HGNC	HGNC:367	-	-	-	P1	-	-	-	-
S2	12:33410539	12:33410539-33410539	G	3_prime_UTR_variant	MODIFIER	AKAP1	ENSSSCG00000034994	Transcript	ENSSSCT00000053504.3	protein_coding	2023-12-12	-	-	-	2760	-	-	-	-	-	-	1	-	HGNC	HGNC:367	-	-	-	P1	-	-	-	-
S2	12:33411158	12:33411158-33411158	A	3_prime_UTR_variant	MODIFIER	AKAP1	ENSSSCG00000034994	Transcript	ENSSSCT00000053504.3	protein_coding	2023-12-12	-	-	-	3379	-	-	-	-	-	-	1	-	HGNC	HGNC:367	-	-	-	P1	-	-	-	-
S2	12:33411262	12:33411262-33411262	A	3_prime_UTR_variant	MODIFIER	AKAP1	ENSSSCG00000034994	Transcript	ENSSSCT00000053504.3	protein_coding	2023-12-12	-	-	-	3483	-	-	-	-	-	-	1	-	HGNC	HGNC:367	-	-	-	P1	-	-	-	-
S2	12:34141764	12:34141764-34141764	A	3_prime_UTR_variant	MODIFIER	CUEDC1	ENSSSCG00000017624	Transcript	ENSSSCT00000019186.5	protein_coding	2023-11-11	-	-	-	2833	-	-	-	-	rs690935581	-	-1	-	EntrezGene	-	-	-	-	P1	-	-	-	-
S2	12:34141804	12:34141804-34141804	C	3_prime_UTR_variant	MODIFIER	CUEDC1	ENSSSCG00000017624	Transcript	ENSSSCT00000019186.5	protein_coding	2023-11-11	-	-	-	2793	-	-	-	-	-	-	-1	-	EntrezGene	-	-	-	-	P1	-	-	-	-
S2	12:34141824	12:34141824-34141824	A	3_prime_UTR_variant	MODIFIER	CUEDC1	ENSSSCG00000017624	Transcript	ENSSSCT00000019186.5	protein_coding	2023-11-11	-	-	-	2773	-	-	-	-	-	-	-1	-	EntrezGene	-	-	-	-	P1	-	-	-	-
S2	12:34141941	12:34141941-34141941	C	3_prime_UTR_variant	MODIFIER	CUEDC1	ENSSSCG00000017624	Transcript	ENSSSCT00000019186.5	protein_coding	2023-11-11	-	-	-	2656	-	-	-	-	rs1111581527	-	-1	-	EntrezGene	-	-	-	-	P1	-	-	-	-
S2	12:34142188	12:34142188-34142188	T	3_prime_UTR_variant	MODIFIER	CUEDC1	ENSSSCG00000017624	Transcript	ENSSSCT00000019186.5	protein_coding	2023-11-11	-	-	-	2409	-	-	-	-	-	-	-1	-	EntrezGene	-	-	-	-	P1	-	-	-	-
S2	12:34142205	12:34142205-34142205	A	3_prime_UTR_variant	MODIFIER	CUEDC1	ENSSSCG00000017624	Transcript	ENSSSCT00000019186.5	protein_coding	2023-11-11	-	-	-	2392	-	-	-	-	-	-	-1	-	EntrezGene	-	-	-	-	P1	-	-	-	-
S2	12:34142220	12:34142220-34142220	A	3_prime_UTR_variant	MODIFIER	CUEDC1	ENSSSCG00000017624	Transcript	ENSSSCT00000019186.5	protein_coding	2023-11-11	-	-	-	2377	-	-	-	-	-	-	-1	-	EntrezGene	-	-	-	-	P1	-	-	-	-
S2	12:34142550	12:34142550-34142550	A	3_prime_UTR_variant	MODIFIER	CUEDC1	ENSSSCG00000017624	Transcript	ENSSSCT00000019186.5	protein_coding	2023-11-11	-	-	-	2047	-	-	-	-	rs713580542	-	-1	-	EntrezGene	-	-	-	-	P1	-	-	-	-
S2	12:34246815	12:34246815-34246815	C	3_prime_UTR_variant	MODIFIER	VEZF1	ENSSSCG00000017623	Transcript	ENSSSCT00000019185.4	protein_coding	2023-06-06	-	-	-	3574	-	-	-	-	-	-	-1	-	HGNC	HGNC:12949	-	-	-	-	-	-	-	-
S2	12:34246815	12:34246815-34246815	C	3_prime_UTR_variant	MODIFIER	VEZF1	ENSSSCG00000017623	Transcript	ENSSSCT00000024255.3	protein_coding	2023-08-08	-	-	-	4074	-	-	-	-	-	-	-1	-	HGNC	HGNC:12949	-	-	-	-	-	-	-	-
S2	12:34246815	12:34246815-34246815	C	3_prime_UTR_variant	MODIFIER	VEZF1	ENSSSCG00000017623	Transcript	ENSSSCT00000024902.4	protein_coding	2023-06-06	-	-	-	3639	-	-	-	-	-	-	-1	-	HGNC	HGNC:12949	-	-	-	-	-	-	-	-
S2	12:34246815	12:34246815-34246815	C	3_prime_UTR_variant	MODIFIER	VEZF1	ENSSSCG00000017623	Transcript	ENSSSCT00000102872.1	protein_coding	2023-06-06	-	-	-	3722	-	-	-	-	-	-	-1	-	HGNC	HGNC:12949	-	-	-	P1	-	-	-	-
S2	12:26829834	12:26829834-26829834	G	missense_variant	MODERATE	SPATA20	ENSSSCG00000017565	Transcript	ENSSSCT00000049736.3	protein_coding	42401	-	-	-	204	174	58	H/Q	caT/caG	-	-	1	-	HGNC	HGNC:26125	-	-	-	A2	-	-	-	-
S2	12:35287373	12:35287373-35287373	C	missense_variant	MODERATE	TRIM37	ENSSSCG00000023727	Transcript	ENSSSCT00000019212.5	protein_coding	22/25	-	-	-	3024	2594	865	E/G	gAa/gGa	-	-	-1	-	HGNC	HGNC:7523	-	-	-	P1	-	-	-	-
S2	12:35287373	12:35287373-35287373	C	missense_variant	MODERATE	TRIM37	ENSSSCG00000023727	Transcript	ENSSSCT00000037805.3	protein_coding	22/24	-	-	-	2867	2594	865	E/G	gAa/gGa	-	-	-1	-	HGNC	HGNC:7523	-	-	-	-	-	-	-	-
S2	12:35287373	12:35287373-35287373	C	missense_variant	MODERATE	TRIM37	ENSSSCG00000023727	Transcript	ENSSSCT00000039306.1	protein_coding	21/23	-	-	-	2940	2549	850	E/G	gAa/gGa	-	-	-1	-	HGNC	HGNC:7523	-	-	-	-	-	-	-	-
S2	12:35287373	12:35287373-35287373	C	missense_variant	MODERATE	TRIM37	ENSSSCG00000023727	Transcript	ENSSSCT00000042190.2	protein_coding	22/24	-	-	-	2849	2594	865	E/G	gAa/gGa	-	-	-1	-	HGNC	HGNC:7523	-	-	-	-	-	-	-	-
S2	12:35287373	12:35287373-35287373	C	missense_variant	MODERATE	TRIM37	ENSSSCG00000023727	Transcript	ENSSSCT00000044933.1	protein_coding	22/25	-	-	-	2894	2594	865	E/G	gAa/gGa	-	-	-1	-	HGNC	HGNC:7523	-	-	-	-	-	-	-	-
S2	12:35287373	12:35287373-35287373	C	missense_variant	MODERATE	TRIM37	ENSSSCG00000023727	Transcript	ENSSSCT00000054669.3	protein_coding	22/25	-	-	-	2842	2594	865	E/G	gAa/gGa	-	-	-1	-	HGNC	HGNC:7523	-	-	-	-	-	-	-	-
S2	12:35327310	12:35327310-35327310	G	missense_variant	MODERATE	TRIM37	ENSSSCG00000023727	Transcript	ENSSSCT00000019212.5	protein_coding	14/25	-	-	-	1689	1259	420	I/T	aTt/aCt	-	-	-1	-	HGNC	HGNC:7523	-	-	-	P1	-	-	-	-
S2	12:35327310	12:35327310-35327310	G	missense_variant	MODERATE	TRIM37	ENSSSCG00000023727	Transcript	ENSSSCT00000037805.3	protein_coding	14/24	-	-	-	1532	1259	420	I/T	aTt/aCt	-	-	-1	-	HGNC	HGNC:7523	-	-	-	-	-	-	-	-
S2	12:35327310	12:35327310-35327310	G	missense_variant	MODERATE	TRIM37	ENSSSCG00000023727	Transcript	ENSSSCT00000039306.1	protein_coding	13/23	-	-	-	1605	1214	405	I/T	aTt/aCt	-	-	-1	-	HGNC	HGNC:7523	-	-	-	-	-	-	-	-
S2	12:35327310	12:35327310-35327310	G	missense_variant	MODERATE	TRIM37	ENSSSCG00000023727	Transcript	ENSSSCT00000042190.2	protein_coding	14/24	-	-	-	1514	1259	420	I/T	aTt/aCt	-	-	-1	-	HGNC	HGNC:7523	-	-	-	-	-	-	-	-
S2	12:35327310	12:35327310-35327310	G	missense_variant	MODERATE	TRIM37	ENSSSCG00000023727	Transcript	ENSSSCT00000044933.1	protein_coding	14/25	-	-	-	1559	1259	420	I/T	aTt/aCt	-	-	-1	-	HGNC	HGNC:7523	-	-	-	-	-	-	-	-
S2	12:35597653	12:35597653-35597653	A	synonymous_variant	LOW	YPEL2	ENSSSCG00000035400	Transcript	ENSSSCT00000049123.3	protein_coding	2023-06-02	-	-	-	367	135	45	A	gcG/gcA	-	-	1	-	HGNC	HGNC:18326	-	-	-	-	-	-	-	-
S2	12:35597653	12:35597653-35597653	A	synonymous_variant	LOW	YPEL2	ENSSSCG00000035400	Transcript	ENSSSCT00000099622.1	protein_coding	2023-06-02	-	-	-	308	36	12	A	gcG/gcA	-	-	1	-	HGNC	HGNC:18326	-	-	-	P1	-	-	-	-
S2	12:38623365	12:38623365-38623365	A	synonymous_variant	LOW	ACACA	ENSSSCG00000017694	Transcript	ENSSSCT00000042467.3	protein_coding	47/56	-	-	-	5919	5751	1917	S	tcC/tcT	rs344657885	-	-1	-	HGNC	HGNC:84	-	-	-	P1	-	-	-	-
S2	12:38624687	12:38624687-38624687	A	synonymous_variant	LOW	ACACA	ENSSSCG00000017694	Transcript	ENSSSCT00000042467.3	protein_coding	46/56	-	-	-	5808	5640	1880	N	aaC/aaT	rs340781986	-	-1	-	HGNC	HGNC:84	-	-	-	P1	-	-	-	-
S2	12:38624714	12:38624714-38624714	A	synonymous_variant	LOW	ACACA	ENSSSCG00000017694	Transcript	ENSSSCT00000042467.3	protein_coding	46/56	-	-	-	5781	5613	1871	L	ctC/ctT	rs324236192	-	-1	-	HGNC	HGNC:84	-	-	-	P1	-	-	-	-
S2	12:39056439	12:39056439-39056439	C	missense_variant	MODERATE	SYNRG	ENSSSCG00000026596	Transcript	ENSSSCT00000028499.3	protein_coding	2022-03-01	-	-	-	187	178	60	M/V	Atg/Gtg	rs1110679541	-	-1	-	HGNC	HGNC:557	-	-	-	A1	tolerated_low_confidence(0.08)	-	-	-
S2	12:39056439	12:39056439-39056439	C	missense_variant	MODERATE	SYNRG	ENSSSCG00000026596	Transcript	ENSSSCT00000046617.2	protein_coding	2020-03-01	-	-	-	235	178	60	M/V	Atg/Gtg	rs1110679541	-	-1	-	HGNC	HGNC:557	-	-	-	A1	tolerated_low_confidence(0.08)	-	-	-
S2	12:39056439	12:39056439-39056439	C	missense_variant	MODERATE	SYNRG	ENSSSCG00000026596	Transcript	ENSSSCT00000049452.3	protein_coding	2022-03-01	-	-	-	239	178	60	M/V	Atg/Gtg	rs1110679541	-	-1	-	HGNC	HGNC:557	-	-	-	P4	deleterious_low_confidence(0.01)	-	-	-
S2	12:39056439	12:39056439-39056439	C	missense_variant	MODERATE	SYNRG	ENSSSCG00000026596	Transcript	ENSSSCT00000076077.2	protein_coding	2021-03-01	-	-	-	187	178	60	M/V	Atg/Gtg	rs1110679541	-	-1	-	HGNC	HGNC:557	-	-	-	-	deleterious_low_confidence(0.01)	-	-	-
S2	12:39307269	12:39307269-39307269	T	3_prime_UTR_variant	MODIFIER	HEATR6	ENSSSCG00000038478	Transcript	ENSSSCT00000061822.2	protein_coding	21/22	-	-	-	3749	-	-	-	-	rs329492432	-	-1	-	HGNC	HGNC:24076	-	-	-	P1	-	-	-	-
S2	12:39307269	12:39307269-39307269	T	3_prime_UTR_variant	MODIFIER	HEATR6	ENSSSCG00000038478	Transcript	ENSSSCT00000072787.1	protein_coding	19/20	-	-	-	3413	-	-	-	-	rs329492432	-	-1	-	HGNC	HGNC:24076	-	-	-	-	-	-	-	-
S2	12:39319423	12:39319423-39319423	T	synonymous_variant	LOW	HEATR6	ENSSSCG00000038478	Transcript	ENSSSCT00000061822.2	protein_coding	13/22	-	-	-	1900	1893	631	P	ccG/ccA	rs336615305	-	-1	-	HGNC	HGNC:24076	-	-	-	P1	-	-	-	-
S2	12:39319423	12:39319423-39319423	T	synonymous_variant	LOW	HEATR6	ENSSSCG00000038478	Transcript	ENSSSCT00000072787.1	protein_coding	13/20	-	-	-	1900	1893	631	P	ccG/ccA	rs336615305	-	-1	-	HGNC	HGNC:24076	-	-	-	-	-	-	-	-
S2	12:39340171	12:39340171-39340171	C	synonymous_variant	LOW	HEATR6	ENSSSCG00000038478	Transcript	ENSSSCT00000061822.2	protein_coding	2022-05-01	-	-	-	607	600	200	P	ccA/ccG	rs3470409115	-	-1	-	HGNC	HGNC:24076	-	-	-	P1	-	-	-	-
S2	12:39340171	12:39340171-39340171	C	synonymous_variant	LOW	HEATR6	ENSSSCG00000038478	Transcript	ENSSSCT00000072787.1	protein_coding	2020-05-01	-	-	-	607	600	200	P	ccA/ccG	rs3470409115	-	-1	-	HGNC	HGNC:24076	-	-	-	-	-	-	-	-
S2	12:39341707	12:39341707-39341707	T	missense_variant	MODERATE	HEATR6	ENSSSCG00000038478	Transcript	ENSSSCT00000061822.2	protein_coding	2022-03-01	-	-	-	377	370	124	A/T	Gct/Act	rs3475941809	-	-1	-	HGNC	HGNC:24076	-	-	-	P1	tolerated(1)	-	-	-
S2	12:39341707	12:39341707-39341707	T	missense_variant	MODERATE	HEATR6	ENSSSCG00000038478	Transcript	ENSSSCT00000072787.1	protein_coding	2020-03-01	-	-	-	377	370	124	A/T	Gct/Act	rs3475941809	-	-1	-	HGNC	HGNC:24076	-	-	-	-	tolerated(1)	-	-	-
S2	12:39341720	12:39341720-39341720	G	synonymous_variant	LOW	HEATR6	ENSSSCG00000038478	Transcript	ENSSSCT00000061822.2	protein_coding	2022-03-01	-	-	-	364	357	119	F	ttT/ttC	rs3471175830	-	-1	-	HGNC	HGNC:24076	-	-	-	P1	-	-	-	-
S2	12:39341720	12:39341720-39341720	G	synonymous_variant	LOW	HEATR6	ENSSSCG00000038478	Transcript	ENSSSCT00000072787.1	protein_coding	2020-03-01	-	-	-	364	357	119	F	ttT/ttC	rs3471175830	-	-1	-	HGNC	HGNC:24076	-	-	-	-	-	-	-	-
S2	12:39403662	12:39403662-39403662	A	intergenic_variant	MODIFIER	-	-	-	-	-	-	-	-	-	-	-	-	-	-	rs3473200032	-	-	-	-	-	-	-	-	-	-	-	-	-
S2	12:39403679	12:39403679-39403679	C	intergenic_variant	MODIFIER	-	-	-	-	-	-	-	-	-	-	-	-	-	-	rs3470620476	-	-	-	-	-	-	-	-	-	-	-	-	-
S2	12:39403685	12:39403685-39403685	A	intergenic_variant	MODIFIER	-	-	-	-	-	-	-	-	-	-	-	-	-	-	rs3472286649	-	-	-	-	-	-	-	-	-	-	-	-	-
S2	12:39403689	12:39403689-39403689	A	intergenic_variant	MODIFIER	-	-	-	-	-	-	-	-	-	-	-	-	-	-	rs3475115091	-	-	-	-	-	-	-	-	-	-	-	-	-
S2	12:39403724	12:39403724-39403724	C	intergenic_variant	MODIFIER	-	-	-	-	-	-	-	-	-	-	-	-	-	-	rs3473904286	-	-	-	-	-	-	-	-	-	-	-	-	-
S2	12:39403725	12:39403725-39403725	T	intergenic_variant	MODIFIER	-	-	-	-	-	-	-	-	-	-	-	-	-	-	rs3473387515	-	-	-	-	-	-	-	-	-	-	-	-	-
S2	12:39403726	12:39403726-39403726	T	intergenic_variant	MODIFIER	-	-	-	-	-	-	-	-	-	-	-	-	-	-	rs3475491331	-	-	-	-	-	-	-	-	-	-	-	-	-
S2	12:39408175	12:39408175-39408175	A	intergenic_variant	MODIFIER	-	-	-	-	-	-	-	-	-	-	-	-	-	-	rs3472115060	-	-	-	-	-	-	-	-	-	-	-	-	-
S2	12:39411126	12:39411126-39411126	T	intergenic_variant	MODIFIER	-	-	-	-	-	-	-	-	-	-	-	-	-	-	-	-	-	-	-	-	-	-	-	-	-	-	-	-
S2	12:39739933	12:39739933-39739933	A	synonymous_variant	LOW	MMP28	ENSSSCG00000034440	Transcript	ENSSSCT00000043520.3	protein_coding	2023-08-01	-	-	-	304	78	26	Q	caG/caA	-	-	1	-	HGNC	HGNC:14366	-	-	-	P1	-	-	-	-
S2	12:39739933	12:39739933-39739933	A	synonymous_variant	LOW	MMP28	ENSSSCG00000034440	Transcript	ENSSSCT00000070762.2	protein_coding	2023-07-01	-	-	-	260	78	26	Q	caG/caA	-	-	1	-	HGNC	HGNC:14366	-	-	-	-	-	-	-	-
S2	12:40021784	12:40021784-40021784	T	missense_variant	MODERATE	UNC45B	ENSSSCG00000017717	Transcript	ENSSSCT00000065928.3	protein_coding	2020-06-01	-	-	-	694	694	232	V/M	Gtg/Atg	rs339263104	-	-1	-	HGNC	HGNC:14304	-	-	-	P1	tolerated_low_confidence(0.12)	-	-	-
S2	12:40021784	12:40021784-40021784	T	missense_variant	MODERATE	UNC45B	ENSSSCG00000017717	Transcript	ENSSSCT00000080234.2	protein_coding	2019-05-01	-	-	-	664	664	222	V/M	Gtg/Atg	rs339263104	-	-1	-	HGNC	HGNC:14304	-	-	-	-	tolerated_low_confidence(0.12)	-	-	-
S2	12:40021784	12:40021784-40021784	T	missense_variant	MODERATE	UNC45B	ENSSSCG00000017717	Transcript	ENSSSCT00000090618.2	protein_coding	2018-06-01	-	-	-	694	694	232	V/M	Gtg/Atg	rs339263104	-	-1	-	HGNC	HGNC:14304	-	-	-	-	tolerated(0.12)	-	-	-
S2	12:40037449	12:40037449-40037449	A	synonymous_variant	LOW	NLE1	ENSSSCG00000025796	Transcript	ENSSSCT00000026878.4	protein_coding	2013-03-01	-	-	-	330	303	101	R	cgC/cgA	rs196960304	-	1	-	HGNC	HGNC:19889	-	-	-	P1	-	-	-	-
S2	12:40037449	12:40037449-40037449	A	synonymous_variant	LOW	NLE1	ENSSSCG00000025796	Transcript	ENSSSCT00000051271.3	protein_coding	2023-10-02	-	-	-	464	285	95	R	cgC/cgA	rs196960304	-	1	-	HGNC	HGNC:19889	-	-	-	-	-	-	-	-
S2	12:40037449	12:40037449-40037449	A	synonymous_variant	LOW	NLE1	ENSSSCG00000025796	Transcript	ENSSSCT00000057432.3	protein_coding	2023-12-03	-	-	-	330	303	101	R	cgC/cgA	rs196960304	-	1	-	HGNC	HGNC:19889	-	-	-	-	-	-	-	-
S2	12:40037449	12:40037449-40037449	A	synonymous_variant	LOW	NLE1	ENSSSCG00000025796	Transcript	ENSSSCT00000069402.2	protein_coding	2023-10-02	-	-	-	464	285	95	R	cgC/cgA	rs196960304	-	1	-	HGNC	HGNC:19889	-	-	-	-	-	-	-	-
S2	12:40037449	12:40037449-40037449	A	synonymous_variant	LOW	NLE1	ENSSSCG00000025796	Transcript	ENSSSCT00000071703.1	protein_coding	2023-11-02	-	-	-	464	309	103	R	cgC/cgA	rs196960304	-	1	-	HGNC	HGNC:19889	-	-	-	-	-	-	-	-
S2	12:40040858	12:40040858-40040858	A	downstream_gene_variant	MODIFIER	FNDC8	ENSSSCG00000021617	Transcript	ENSSSCT00000025823.4	protein_coding	-	-	-	-	-	-	-	-	-	rs323691218	4236	-1	-	HGNC	HGNC:25286	-	-	-	P1	-	-	-	-
S2	12:40040858	12:40040858-40040858	A	synonymous_variant	LOW	NLE1	ENSSSCG00000025796	Transcript	ENSSSCT00000026878.4	protein_coding	2013-08-01	-	-	-	873	846	282	T	acG/acA	rs323691218	-	1	-	HGNC	HGNC:19889	-	-	-	P1	-	-	-	-
S2	12:40040858	12:40040858-40040858	A	synonymous_variant	LOW	NLE1	ENSSSCG00000025796	Transcript	ENSSSCT00000051271.3	protein_coding	2023-10-06	-	-	-	872	693	231	T	acG/acA	rs323691218	-	1	-	HGNC	HGNC:19889	-	-	-	-	-	-	-	-
S2	12:40040858	12:40040858-40040858	A	synonymous_variant	LOW	NLE1	ENSSSCG00000025796	Transcript	ENSSSCT00000057432.3	protein_coding	2023-12-07	-	-	-	729	702	234	T	acG/acA	rs323691218	-	1	-	HGNC	HGNC:19889	-	-	-	-	-	-	-	-
S2	12:40040858	12:40040858-40040858	A	synonymous_variant	LOW	NLE1	ENSSSCG00000025796	Transcript	ENSSSCT00000069402.2	protein_coding	2023-10-06	-	-	-	881	702	234	T	acG/acA	rs323691218	-	1	-	HGNC	HGNC:19889	-	-	-	-	-	-	-	-
S2	12:40040858	12:40040858-40040858	A	synonymous_variant	LOW	NLE1	ENSSSCG00000025796	Transcript	ENSSSCT00000071703.1	protein_coding	2023-11-07	-	-	-	1007	852	284	T	acG/acA	rs323691218	-	1	-	HGNC	HGNC:19889	-	-	-	-	-	-	-	-
S2	12:40043163	12:40043163-40043163	A	downstream_gene_variant	MODIFIER	FNDC8	ENSSSCG00000021617	Transcript	ENSSSCT00000025823.4	protein_coding	-	-	-	-	-	-	-	-	-	rs335275181	1931	-1	-	HGNC	HGNC:25286	-	-	-	P1	-	-	-	-
S2	12:40043163	12:40043163-40043163	A	synonymous_variant	LOW	NLE1	ENSSSCG00000025796	Transcript	ENSSSCT00000026878.4	protein_coding	2013-11-01	-	-	-	1290	1263	421	A	gcG/gcA	rs335275181	-	1	-	HGNC	HGNC:19889	-	-	-	P1	-	-	-	-
S2	12:40043163	12:40043163-40043163	A	synonymous_variant	LOW	NLE1	ENSSSCG00000025796	Transcript	ENSSSCT00000051271.3	protein_coding	2023-10-09	-	-	-	1289	1110	370	A	gcG/gcA	rs335275181	-	1	-	HGNC	HGNC:19889	-	-	-	-	-	-	-	-
S2	12:40043163	12:40043163-40043163	A	synonymous_variant	LOW	NLE1	ENSSSCG00000025796	Transcript	ENSSSCT00000057432.3	protein_coding	2023-12-10	-	-	-	1146	1119	373	A	gcG/gcA	rs335275181	-	1	-	HGNC	HGNC:19889	-	-	-	-	-	-	-	-
S2	12:40043163	12:40043163-40043163	A	synonymous_variant	LOW	NLE1	ENSSSCG00000025796	Transcript	ENSSSCT00000069402.2	protein_coding	2023-10-09	-	-	-	1298	1119	373	A	gcG/gcA	rs335275181	-	1	-	HGNC	HGNC:19889	-	-	-	-	-	-	-	-
S2	12:40043163	12:40043163-40043163	A	synonymous_variant	LOW	NLE1	ENSSSCG00000025796	Transcript	ENSSSCT00000071703.1	protein_coding	2023-11-10	-	-	-	1424	1269	423	A	gcG/gcA	rs335275181	-	1	-	HGNC	HGNC:19889	-	-	-	-	-	-	-	-
S2	12:40043193	12:40043193-40043193	C	downstream_gene_variant	MODIFIER	FNDC8	ENSSSCG00000021617	Transcript	ENSSSCT00000025823.4	protein_coding	-	-	-	-	-	-	-	-	-	rs331064041	1901	-1	-	HGNC	HGNC:25286	-	-	-	P1	-	-	-	-
S2	12:40043193	12:40043193-40043193	C	synonymous_variant	LOW	NLE1	ENSSSCG00000025796	Transcript	ENSSSCT00000026878.4	protein_coding	2013-11-01	-	-	-	1320	1293	431	S	agT/agC	rs331064041	-	1	-	HGNC	HGNC:19889	-	-	-	P1	-	-	-	-
S2	12:40043193	12:40043193-40043193	C	synonymous_variant	LOW	NLE1	ENSSSCG00000025796	Transcript	ENSSSCT00000051271.3	protein_coding	2023-10-09	-	-	-	1319	1140	380	S	agT/agC	rs331064041	-	1	-	HGNC	HGNC:19889	-	-	-	-	-	-	-	-
S2	12:40043193	12:40043193-40043193	C	synonymous_variant	LOW	NLE1	ENSSSCG00000025796	Transcript	ENSSSCT00000057432.3	protein_coding	2023-12-10	-	-	-	1176	1149	383	S	agT/agC	rs331064041	-	1	-	HGNC	HGNC:19889	-	-	-	-	-	-	-	-
S2	12:40043193	12:40043193-40043193	C	synonymous_variant	LOW	NLE1	ENSSSCG00000025796	Transcript	ENSSSCT00000069402.2	protein_coding	2023-10-09	-	-	-	1328	1149	383	S	agT/agC	rs331064041	-	1	-	HGNC	HGNC:19889	-	-	-	-	-	-	-	-
S2	12:40043193	12:40043193-40043193	C	synonymous_variant	LOW	NLE1	ENSSSCG00000025796	Transcript	ENSSSCT00000071703.1	protein_coding	2023-11-10	-	-	-	1454	1299	433	S	agT/agC	rs331064041	-	1	-	HGNC	HGNC:19889	-	-	-	-	-	-	-	-
S2	12:40044062	12:40044062-40044062	A	downstream_gene_variant	MODIFIER	FNDC8	ENSSSCG00000021617	Transcript	ENSSSCT00000025823.4	protein_coding	-	-	-	-	-	-	-	-	-	rs324653609	1032	-1	-	HGNC	HGNC:25286	-	-	-	P1	-	-	-	-
S2	12:40044062	12:40044062-40044062	A	3_prime_UTR_variant	MODIFIER	NLE1	ENSSSCG00000025796	Transcript	ENSSSCT00000026878.4	protein_coding	13/13	-	-	-	1495	-	-	-	-	rs324653609	-	1	-	HGNC	HGNC:19889	-	-	-	P1	-	-	-	-
S2	12:40044062	12:40044062-40044062	A	3_prime_UTR_variant	MODIFIER	NLE1	ENSSSCG00000025796	Transcript	ENSSSCT00000051271.3	protein_coding	2023-10-10	-	-	-	2088	-	-	-	-	rs324653609	-	1	-	HGNC	HGNC:19889	-	-	-	-	-	-	-	-
S2	12:40044062	12:40044062-40044062	A	3_prime_UTR_variant	MODIFIER	NLE1	ENSSSCG00000025796	Transcript	ENSSSCT00000057432.3	protein_coding	2023-12-12	-	-	-	1351	-	-	-	-	rs324653609	-	1	-	HGNC	HGNC:19889	-	-	-	-	-	-	-	-
S2	12:40044062	12:40044062-40044062	A	3_prime_UTR_variant	MODIFIER	NLE1	ENSSSCG00000025796	Transcript	ENSSSCT00000069402.2	protein_coding	2023-10-10	-	-	-	2097	-	-	-	-	rs324653609	-	1	-	HGNC	HGNC:19889	-	-	-	-	-	-	-	-
S2	12:40044062	12:40044062-40044062	A	3_prime_UTR_variant	MODIFIER	NLE1	ENSSSCG00000025796	Transcript	ENSSSCT00000071703.1	protein_coding	2023-11-11	-	-	-	2223	-	-	-	-	rs324653609	-	1	-	HGNC	HGNC:19889	-	-	-	-	-	-	-	-
S2	12:40044169	12:40044169-40044169	A	downstream_gene_variant	MODIFIER	FNDC8	ENSSSCG00000021617	Transcript	ENSSSCT00000025823.4	protein_coding	-	-	-	-	-	-	-	-	-	rs327027046	925	-1	-	HGNC	HGNC:25286	-	-	-	P1	-	-	-	-
S2	12:40044169	12:40044169-40044169	A	3_prime_UTR_variant	MODIFIER	NLE1	ENSSSCG00000025796	Transcript	ENSSSCT00000026878.4	protein_coding	13/13	-	-	-	1602	-	-	-	-	rs327027046	-	1	-	HGNC	HGNC:19889	-	-	-	P1	-	-	-	-
S2	12:40044169	12:40044169-40044169	A	3_prime_UTR_variant	MODIFIER	NLE1	ENSSSCG00000025796	Transcript	ENSSSCT00000051271.3	protein_coding	2023-10-10	-	-	-	2195	-	-	-	-	rs327027046	-	1	-	HGNC	HGNC:19889	-	-	-	-	-	-	-	-
S2	12:40044169	12:40044169-40044169	A	3_prime_UTR_variant	MODIFIER	NLE1	ENSSSCG00000025796	Transcript	ENSSSCT00000057432.3	protein_coding	2023-12-12	-	-	-	1458	-	-	-	-	rs327027046	-	1	-	HGNC	HGNC:19889	-	-	-	-	-	-	-	-
S2	12:40044169	12:40044169-40044169	A	3_prime_UTR_variant	MODIFIER	NLE1	ENSSSCG00000025796	Transcript	ENSSSCT00000069402.2	protein_coding	2023-10-10	-	-	-	2204	-	-	-	-	rs327027046	-	1	-	HGNC	HGNC:19889	-	-	-	-	-	-	-	-
S2	12:40044169	12:40044169-40044169	A	3_prime_UTR_variant	MODIFIER	NLE1	ENSSSCG00000025796	Transcript	ENSSSCT00000071703.1	protein_coding	2023-11-11	-	-	-	2330	-	-	-	-	rs327027046	-	1	-	HGNC	HGNC:19889	-	-	-	-	-	-	-	-
S2	12:40044200	12:40044200-40044200	A	downstream_gene_variant	MODIFIER	FNDC8	ENSSSCG00000021617	Transcript	ENSSSCT00000025823.4	protein_coding	-	-	-	-	-	-	-	-	-	rs340994477	894	-1	-	HGNC	HGNC:25286	-	-	-	P1	-	-	-	-
S2	12:40044200	12:40044200-40044200	A	3_prime_UTR_variant	MODIFIER	NLE1	ENSSSCG00000025796	Transcript	ENSSSCT00000026878.4	protein_coding	13/13	-	-	-	1633	-	-	-	-	rs340994477	-	1	-	HGNC	HGNC:19889	-	-	-	P1	-	-	-	-
S2	12:40044200	12:40044200-40044200	A	3_prime_UTR_variant	MODIFIER	NLE1	ENSSSCG00000025796	Transcript	ENSSSCT00000051271.3	protein_coding	2023-10-10	-	-	-	2226	-	-	-	-	rs340994477	-	1	-	HGNC	HGNC:19889	-	-	-	-	-	-	-	-
S2	12:40044200	12:40044200-40044200	A	3_prime_UTR_variant	MODIFIER	NLE1	ENSSSCG00000025796	Transcript	ENSSSCT00000057432.3	protein_coding	2023-12-12	-	-	-	1489	-	-	-	-	rs340994477	-	1	-	HGNC	HGNC:19889	-	-	-	-	-	-	-	-
S2	12:40044200	12:40044200-40044200	A	3_prime_UTR_variant	MODIFIER	NLE1	ENSSSCG00000025796	Transcript	ENSSSCT00000069402.2	protein_coding	2023-10-10	-	-	-	2235	-	-	-	-	rs340994477	-	1	-	HGNC	HGNC:19889	-	-	-	-	-	-	-	-
S2	12:40044200	12:40044200-40044200	A	3_prime_UTR_variant	MODIFIER	NLE1	ENSSSCG00000025796	Transcript	ENSSSCT00000071703.1	protein_coding	2023-11-11	-	-	-	2361	-	-	-	-	rs340994477	-	1	-	HGNC	HGNC:19889	-	-	-	-	-	-	-	-
S2	12:40149185	12:40149185-40149185	A	downstream_gene_variant	MODIFIER	LIG3	ENSSSCG00000024770	Transcript	ENSSSCT00000023206.4	protein_coding	-	-	-	-	-	-	-	-	-	-	4215	-1	-	HGNC	HGNC:6600	-	-	-	P1	-	-	-	-
S2	12:40149185	12:40149185-40149185	A	downstream_gene_variant	MODIFIER	RFFL	ENSSSCG00000032552	Transcript	ENSSSCT00000027235.4	protein_coding	-	-	-	-	-	-	-	-	-	-	613	1	-	HGNC	HGNC:24821	-	-	-	A1	-	-	-	-
S2	12:40149185	12:40149185-40149185	A	downstream_gene_variant	MODIFIER	LIG3	ENSSSCG00000024770	Transcript	ENSSSCT00000032358.4	protein_coding	-	-	-	-	-	-	-	-	-	-	4212	-1	-	HGNC	HGNC:6600	-	-	-	-	-	-	-	-
S2	12:40149185	12:40149185-40149185	A	3_prime_UTR_variant	MODIFIER	RFFL	ENSSSCG00000032552	Transcript	ENSSSCT00000041104.3	protein_coding	2023-08-08	-	-	-	1939	-	-	-	-	-	-	1	-	HGNC	HGNC:24821	-	-	-	-	-	-	-	-
S2	12:40149185	12:40149185-40149185	A	3_prime_UTR_variant	MODIFIER	RFFL	ENSSSCG00000032552	Transcript	ENSSSCT00000047688.3	protein_coding	2023-09-09	-	-	-	2131	-	-	-	-	-	-	1	-	HGNC	HGNC:24821	-	-	-	P4	-	-	-	-
S2	12:40149185	12:40149185-40149185	A	downstream_gene_variant	MODIFIER	LIG3	ENSSSCG00000024770	Transcript	ENSSSCT00000053697.3	protein_coding	-	-	-	-	-	-	-	-	-	-	4212	-1	-	HGNC	HGNC:6600	-	-	-	-	-	-	-	-
S2	12:40149185	12:40149185-40149185	A	downstream_gene_variant	MODIFIER	LIG3	ENSSSCG00000024770	Transcript	ENSSSCT00000058422.2	protein_coding	-	-	-	-	-	-	-	-	-	-	4487	-1	-	HGNC	HGNC:6600	-	-	-	-	-	-	-	-
S2	12:40149185	12:40149185-40149185	A	3_prime_UTR_variant	MODIFIER	RFFL	ENSSSCG00000032552	Transcript	ENSSSCT00000065635.3	protein_coding	2023-08-08	-	-	-	2086	-	-	-	-	-	-	1	-	HGNC	HGNC:24821	-	-	-	-	-	-	-	-
S2	12:40149185	12:40149185-40149185	A	downstream_gene_variant	MODIFIER	LIG3	ENSSSCG00000024770	Transcript	ENSSSCT00000102898.1	protein_coding	-	-	-	-	-	-	-	-	-	-	4487	-1	-	HGNC	HGNC:6600	-	-	-	-	-	-	-	-
S2	12:40150222	12:40150222-40150222	T	downstream_gene_variant	MODIFIER	LIG3	ENSSSCG00000024770	Transcript	ENSSSCT00000023206.4	protein_coding	-	-	-	-	-	-	-	-	-	-	3178	-1	-	HGNC	HGNC:6600	-	-	-	P1	-	-	-	-
S2	12:40150222	12:40150222-40150222	T	downstream_gene_variant	MODIFIER	RFFL	ENSSSCG00000032552	Transcript	ENSSSCT00000027235.4	protein_coding	-	-	-	-	-	-	-	-	-	-	1650	1	-	HGNC	HGNC:24821	-	-	-	A1	-	-	-	-
S2	12:40150222	12:40150222-40150222	T	downstream_gene_variant	MODIFIER	LIG3	ENSSSCG00000024770	Transcript	ENSSSCT00000032358.4	protein_coding	-	-	-	-	-	-	-	-	-	-	3175	-1	-	HGNC	HGNC:6600	-	-	-	-	-	-	-	-
S2	12:40150222	12:40150222-40150222	T	3_prime_UTR_variant	MODIFIER	RFFL	ENSSSCG00000032552	Transcript	ENSSSCT00000041104.3	protein_coding	2023-08-08	-	-	-	2976	-	-	-	-	-	-	1	-	HGNC	HGNC:24821	-	-	-	-	-	-	-	-
S2	12:40150222	12:40150222-40150222	T	3_prime_UTR_variant	MODIFIER	RFFL	ENSSSCG00000032552	Transcript	ENSSSCT00000047688.3	protein_coding	2023-09-09	-	-	-	3168	-	-	-	-	-	-	1	-	HGNC	HGNC:24821	-	-	-	P4	-	-	-	-
S2	12:40150222	12:40150222-40150222	T	downstream_gene_variant	MODIFIER	LIG3	ENSSSCG00000024770	Transcript	ENSSSCT00000053697.3	protein_coding	-	-	-	-	-	-	-	-	-	-	3175	-1	-	HGNC	HGNC:6600	-	-	-	-	-	-	-	-
S2	12:40150222	12:40150222-40150222	T	downstream_gene_variant	MODIFIER	LIG3	ENSSSCG00000024770	Transcript	ENSSSCT00000058422.2	protein_coding	-	-	-	-	-	-	-	-	-	-	3450	-1	-	HGNC	HGNC:6600	-	-	-	-	-	-	-	-
S2	12:40150222	12:40150222-40150222	T	3_prime_UTR_variant	MODIFIER	RFFL	ENSSSCG00000032552	Transcript	ENSSSCT00000065635.3	protein_coding	2023-08-08	-	-	-	3123	-	-	-	-	-	-	1	-	HGNC	HGNC:24821	-	-	-	-	-	-	-	-
S2	12:40150222	12:40150222-40150222	T	downstream_gene_variant	MODIFIER	LIG3	ENSSSCG00000024770	Transcript	ENSSSCT00000102898.1	protein_coding	-	-	-	-	-	-	-	-	-	-	3450	-1	-	HGNC	HGNC:6600	-	-	-	-	-	-	-	-
S2	12:42584304	12:42584304-42584304	T	intron_variant	MODIFIER	ZNF207	ENSSSCG00000017732	Transcript	ENSSSCT00000019299.5	protein_coding	-	2013-12-01	-	-	-	-	-	-	-	-	-	-1	-	HGNC	HGNC:12998	-	-	-	A1	-	-	-	-
S2	12:42584304	12:42584304-42584304	T	downstream_gene_variant	MODIFIER	ZNF207	ENSSSCG00000017732	Transcript	ENSSSCT00000045827.3	protein_coding	-	-	-	-	-	-	-	-	-	-	1598	-1	-	HGNC	HGNC:12998	-	-	-	-	-	-	-	-
S2	12:42584304	12:42584304-42584304	T	downstream_gene_variant	MODIFIER	ZNF207	ENSSSCG00000017732	Transcript	ENSSSCT00000058932.3	protein_coding	-	-	-	-	-	-	-	-	-	-	1598	-1	-	HGNC	HGNC:12998	-	-	-	-	-	-	-	-
S2	12:42584304	12:42584304-42584304	T	downstream_gene_variant	MODIFIER	ZNF207	ENSSSCG00000017732	Transcript	ENSSSCT00000060795.3	protein_coding	-	-	-	-	-	-	-	-	-	-	1598	-1	-	HGNC	HGNC:12998	-	-	-	-	-	-	-	-
S2	12:42584304	12:42584304-42584304	T	downstream_gene_variant	MODIFIER	ZNF207	ENSSSCG00000017732	Transcript	ENSSSCT00000062289.3	protein_coding	-	-	-	-	-	-	-	-	-	-	1598	-1	-	HGNC	HGNC:12998	-	-	-	-	-	-	-	-
S2	12:42584304	12:42584304-42584304	T	downstream_gene_variant	MODIFIER	ZNF207	ENSSSCG00000017732	Transcript	ENSSSCT00000064234.3	protein_coding	-	-	-	-	-	-	-	-	-	-	937	-1	-	HGNC	HGNC:12998	-	-	-	P4	-	-	-	-
S2	12:45344239	12:45344239-45344239	C	intron_variant	MODIFIER	MYO18A	ENSSSCG00000017783	Transcript	ENSSSCT00000019355.4	protein_coding	-	19/22	-	-	-	-	-	-	-	-	-	-1	-	HGNC	HGNC:31104	-	-	-	-	-	-	-	-
S2	12:45344239	12:45344239-45344239	C	intron_variant	MODIFIER	MYO18A	ENSSSCG00000017783	Transcript	ENSSSCT00000023408.3	protein_coding	-	19/21	-	-	-	-	-	-	-	-	-	-1	-	HGNC	HGNC:31104	-	-	-	-	-	-	-	-
S2	12:45344239	12:45344239-45344239	C	intron_variant	MODIFIER	MYO18A	ENSSSCG00000017783	Transcript	ENSSSCT00000040344.3	protein_coding	-	41/42	-	-	-	-	-	-	-	-	-	-1	-	HGNC	HGNC:31104	-	-	-	P4	-	-	-	-
S2	12:45344239	12:45344239-45344239	C	intron_variant	MODIFIER	MYO18A	ENSSSCG00000017783	Transcript	ENSSSCT00000045327.3	protein_coding	-	40/41	-	-	-	-	-	-	-	-	-	-1	-	HGNC	HGNC:31104	-	-	-	A2	-	-	-	-
S2	12:45344239	12:45344239-45344239	C	intron_variant	MODIFIER	MYO18A	ENSSSCG00000017783	Transcript	ENSSSCT00000067637.2	protein_coding	-	39/40	-	-	-	-	-	-	-	-	-	-1	-	HGNC	HGNC:31104	-	-	-	-	-	-	-	-
S2	12:45344239	12:45344239-45344239	C	intron_variant	MODIFIER	MYO18A	ENSSSCG00000017783	Transcript	ENSSSCT00000081110.2	protein_coding	-	40/41	-	-	-	-	-	-	-	-	-	-1	-	HGNC	HGNC:31104	-	-	-	A2	-	-	-	-
S2	12:45344239	12:45344239-45344239	C	intron_variant	MODIFIER	MYO18A	ENSSSCG00000017783	Transcript	ENSSSCT00000091907.1	protein_coding	-	20/20	-	-	-	-	-	-	-	-	-	-1	-	HGNC	HGNC:31104	-	-	-	-	-	-	-	-
S2	12:45808302	12:45808302-45808302	G	intron_variant	MODIFIER	CORO6	ENSSSCG00000017792	Transcript	ENSSSCT00000019364.5	protein_coding	-	2023-10-05	-	-	-	-	-	-	-	-	-	-1	-	HGNC	HGNC:21356	-	-	-	-	-	-	-	-
S2	12:45808302	12:45808302-45808302	G	downstream_gene_variant	MODIFIER	ANKRD13B	ENSSSCG00000017793	Transcript	ENSSSCT00000019365.5	protein_coding	-	-	-	-	-	-	-	-	-	-	2303	1	-	HGNC	HGNC:26363	-	-	-	P1	-	-	-	-
S2	12:45808302	12:45808302-45808302	G	intron_variant	MODIFIER	CORO6	ENSSSCG00000017792	Transcript	ENSSSCT00000024471.4	protein_coding	-	2023-12-06	-	-	-	-	-	-	-	-	-	-1	-	HGNC	HGNC:21356	-	-	-	A1	-	-	-	-
S2	12:45808302	12:45808302-45808302	G	intron_variant	MODIFIER	CORO6	ENSSSCG00000017792	Transcript	ENSSSCT00000089287.2	protein_coding	-	2023-11-06	-	-	-	-	-	-	-	-	-	-1	-	HGNC	HGNC:21356	-	-	-	P4	-	-	-	-
S2	12:45810102	12:45810102-45810102	T	synonymous_variant	LOW	CORO6	ENSSSCG00000017792	Transcript	ENSSSCT00000019364.5	protein_coding	2023-11-05	-	-	-	767	492	164	G	ggG/ggA	-	-	-1	-	HGNC	HGNC:21356	-	-	-	-	-	-	-	-
S2	12:45810102	12:45810102-45810102	T	downstream_gene_variant	MODIFIER	ANKRD13B	ENSSSCG00000017793	Transcript	ENSSSCT00000019365.5	protein_coding	-	-	-	-	-	-	-	-	-	-	4103	1	-	HGNC	HGNC:26363	-	-	-	P1	-	-	-	-
S2	12:45810102	12:45810102-45810102	T	synonymous_variant	LOW	CORO6	ENSSSCG00000017792	Transcript	ENSSSCT00000024471.4	protein_coding	2013-05-01	-	-	-	700	492	164	G	ggG/ggA	-	-	-1	-	HGNC	HGNC:21356	-	-	-	A1	-	-	-	-
S2	12:45810102	12:45810102-45810102	T	synonymous_variant	LOW	CORO6	ENSSSCG00000017792	Transcript	ENSSSCT00000089287.2	protein_coding	2023-12-05	-	-	-	740	492	164	G	ggG/ggA	-	-	-1	-	HGNC	HGNC:21356	-	-	-	P4	-	-	-	-
S2	12:51544443	12:51544443-51544443	T	missense_variant	MODERATE	DHX33	ENSSSCG00000039064	Transcript	ENSSSCT00000037643.2	protein_coding	13/14	-	-	-	1978	1835	612	T/M	aCg/aTg	rs3469921889	-	1	-	HGNC	HGNC:16718	-	-	-	P1	tolerated(0.28)	-	-	-
S2	12:51544443	12:51544443-51544443	T	upstream_gene_variant	MODIFIER	C1QBP	ENSSSCG00000035048	Transcript	ENSSSCT00000044665.2	protein_coding	-	-	-	-	-	-	-	-	-	rs3469921889	3972	1	-	HGNC	HGNC:1243	-	-	-	-	-	-	-	-
S2	12:51544443	12:51544443-51544443	T	missense_variant	MODERATE	DHX33	ENSSSCG00000039064	Transcript	ENSSSCT00000070684.1	protein_coding	2023-10-09	-	-	-	1163	1163	388	T/M	aCg/aTg	rs3469921889	-	1	-	HGNC	HGNC:16718	-	-	-	-	tolerated(0.43)	-	-	-
S2	12:51544443	12:51544443-51544443	T	upstream_gene_variant	MODIFIER	C1QBP	ENSSSCG00000035048	Transcript	ENSSSCT00000088595.1	protein_coding	-	-	-	-	-	-	-	-	-	rs3469921889	3972	1	-	HGNC	HGNC:1243	-	-	-	P1	-	-	-	-
S2	12:51907691	12:51907691-51907691	C	intron_variant	MODIFIER	KIF1C	ENSSSCG00000017900	Transcript	ENSSSCT00000019480.5	protein_coding	-	19/24	-	-	-	-	-	-	-	rs335263798	-	-1	-	HGNC	HGNC:6317	-	-	-	P1	-	-	-	-
S2	12:51908430	12:51908430-51908430	C	intron_variant	MODIFIER	KIF1C	ENSSSCG00000017900	Transcript	ENSSSCT00000019480.5	protein_coding	-	19/24	-	-	-	-	-	-	-	-	-	-1	-	HGNC	HGNC:6317	-	-	-	P1	-	-	-	-
S2	12:51940849	12:51940849-51940849	G	intron_variant	MODIFIER	CAMTA2	ENSSSCG00000017902	Transcript	ENSSSCT00000019482.5	protein_coding	-	2020-09-01	-	-	-	-	-	-	-	-	-	1	-	HGNC	HGNC:18807	-	-	-	-	-	-	-	-
S2	12:51940849	12:51940849-51940849	G	intron_variant	MODIFIER	CAMTA2	ENSSSCG00000017902	Transcript	ENSSSCT00000037324.3	protein_coding	-	2021-09-01	-	-	-	-	-	-	-	-	-	1	-	HGNC	HGNC:18807	-	-	-	-	-	-	-	-
S2	12:51940849	12:51940849-51940849	G	intron_variant	MODIFIER	CAMTA2	ENSSSCG00000017902	Transcript	ENSSSCT00000046960.3	protein_coding	-	2022-10-01	-	-	-	-	-	-	-	-	-	1	-	HGNC	HGNC:18807	-	-	-	P1	-	-	-	-
S2	12:51940849	12:51940849-51940849	G	upstream_gene_variant	MODIFIER	CAMTA2	ENSSSCG00000017902	Transcript	ENSSSCT00000054093.3	protein_coding	-	-	-	-	-	-	-	-	-	-	2286	1	-	HGNC	HGNC:18807	-	-	-	-	-	-	-	-
S2	12:53647813	12:53647813-53647813	T	intergenic_variant	MODIFIER	-	-	-	-	-	-	-	-	-	-	-	-	-	-	rs1114016166	-	-	-	-	-	-	-	-	-	-	-	-	-
S2	12:55138192	12:55138192-55138192	A	synonymous_variant	LOW	MYH8	ENSSSCG00000018005	Transcript	ENSSSCT00000019599.5	protein_coding	35/39	-	-	-	5368	5368	1790	L	Ctg/Ttg	-	-	-1	-	HGNC	HGNC:7578	-	-	-	-	-	-	-	-
S2	12:55138192	12:55138192-55138192	A	synonymous_variant	LOW	MYH8	ENSSSCG00000018005	Transcript	ENSSSCT00000056000.3	protein_coding	37/40	-	-	-	5737	5422	1808	L	Ctg/Ttg	-	-	-1	-	HGNC	HGNC:7578	-	-	-	A1	-	-	-	-
S2	12:55138192	12:55138192-55138192	A	synonymous_variant	LOW	MYH8	ENSSSCG00000018005	Transcript	ENSSSCT00000074963.2	protein_coding	38/41	-	-	-	5719	5404	1802	L	Ctg/Ttg	-	-	-1	-	HGNC	HGNC:7578	-	-	-	P4	-	-	-	-
S2	12:55138192	12:55138192-55138192	A	synonymous_variant	LOW	MYH8	ENSSSCG00000018005	Transcript	ENSSSCT00000079791.2	protein_coding	38/41	-	-	-	5677	5362	1788	L	Ctg/Ttg	-	-	-1	-	HGNC	HGNC:7578	-	-	-	-	-	-	-	-
S2	12:55138192	12:55138192-55138192	A	synonymous_variant	LOW	MYH8	ENSSSCG00000018005	Transcript	ENSSSCT00000085925.2	protein_coding	37/41	-	-	-	5737	5422	1808	L	Ctg/Ttg	-	-	-1	-	HGNC	HGNC:7578	-	-	-	-	-	-	-	-
S2	12:55138192	12:55138192-55138192	A	synonymous_variant	LOW	MYH8	ENSSSCG00000018005	Transcript	ENSSSCT00000098791.1	protein_coding	38/40	-	-	-	5719	5404	1802	L	Ctg/Ttg	-	-	-1	-	HGNC	HGNC:7578	-	-	-	-	-	-	-	-
S2	12:55138192	12:55138192-55138192	A	synonymous_variant	LOW	MYH8	ENSSSCG00000018005	Transcript	ENSSSCT00000101412.1	protein_coding	37/40	-	-	-	5656	5341	1781	L	Ctg/Ttg	-	-	-1	-	HGNC	HGNC:7578	-	-	-	-	-	-	-	-
S2	12:55138192	12:55138192-55138192	A	synonymous_variant	LOW	MYH8	ENSSSCG00000018005	Transcript	ENSSSCT00000106878.1	protein_coding	38/42	-	-	-	5677	5362	1788	L	Ctg/Ttg	-	-	-1	-	HGNC	HGNC:7578	-	-	-	-	-	-	-	-
S2	12:55138196	12:55138196-55138196	T	synonymous_variant	LOW	MYH8	ENSSSCG00000018005	Transcript	ENSSSCT00000019599.5	protein_coding	35/39	-	-	-	5364	5364	1788	E	gaG/gaA	-	-	-1	-	HGNC	HGNC:7578	-	-	-	-	-	-	-	-
S2	12:55138196	12:55138196-55138196	T	synonymous_variant	LOW	MYH8	ENSSSCG00000018005	Transcript	ENSSSCT00000056000.3	protein_coding	37/40	-	-	-	5733	5418	1806	E	gaG/gaA	-	-	-1	-	HGNC	HGNC:7578	-	-	-	A1	-	-	-	-
S2	12:55138196	12:55138196-55138196	T	synonymous_variant	LOW	MYH8	ENSSSCG00000018005	Transcript	ENSSSCT00000074963.2	protein_coding	38/41	-	-	-	5715	5400	1800	E	gaG/gaA	-	-	-1	-	HGNC	HGNC:7578	-	-	-	P4	-	-	-	-
S2	12:55138196	12:55138196-55138196	T	splice_acceptor_variant	HIGH	MYH8	ENSSSCG00000018005	Transcript	ENSSSCT00000079791.2	protein_coding	-	37/40	-	-	-	-	-	-	-	-	-	-1	-	HGNC	HGNC:7578	-	-	-	-	-	-	-	-
S2	12:55138196	12:55138196-55138196	T	synonymous_variant	LOW	MYH8	ENSSSCG00000018005	Transcript	ENSSSCT00000085925.2	protein_coding	37/41	-	-	-	5733	5418	1806	E	gaG/gaA	-	-	-1	-	HGNC	HGNC:7578	-	-	-	-	-	-	-	-
S2	12:55138196	12:55138196-55138196	T	synonymous_variant	LOW	MYH8	ENSSSCG00000018005	Transcript	ENSSSCT00000098791.1	protein_coding	38/40	-	-	-	5715	5400	1800	E	gaG/gaA	-	-	-1	-	HGNC	HGNC:7578	-	-	-	-	-	-	-	-
S2	12:55138196	12:55138196-55138196	T	synonymous_variant	LOW	MYH8	ENSSSCG00000018005	Transcript	ENSSSCT00000101412.1	protein_coding	37/40	-	-	-	5652	5337	1779	E	gaG/gaA	-	-	-1	-	HGNC	HGNC:7578	-	-	-	-	-	-	-	-
S2	12:55138196	12:55138196-55138196	T	splice_acceptor_variant	HIGH	MYH8	ENSSSCG00000018005	Transcript	ENSSSCT00000106878.1	protein_coding	-	37/41	-	-	-	-	-	-	-	-	-	-1	-	HGNC	HGNC:7578	-	-	-	-	-	-	-	-
S2	12:55138211	12:55138211-55138211	A	synonymous_variant	LOW	MYH8	ENSSSCG00000018005	Transcript	ENSSSCT00000019599.5	protein_coding	35/39	-	-	-	5349	5349	1783	R	cgC/cgT	-	-	-1	-	HGNC	HGNC:7578	-	-	-	-	-	-	-	-
S2	12:55138211	12:55138211-55138211	A	synonymous_variant	LOW	MYH8	ENSSSCG00000018005	Transcript	ENSSSCT00000056000.3	protein_coding	37/40	-	-	-	5718	5403	1801	R	cgC/cgT	-	-	-1	-	HGNC	HGNC:7578	-	-	-	A1	-	-	-	-
S2	12:55138211	12:55138211-55138211	A	synonymous_variant	LOW	MYH8	ENSSSCG00000018005	Transcript	ENSSSCT00000074963.2	protein_coding	38/41	-	-	-	5700	5385	1795	R	cgC/cgT	-	-	-1	-	HGNC	HGNC:7578	-	-	-	P4	-	-	-	-
S2	12:55138211	12:55138211-55138211	A	splice_polypyrimidine_tract_variant,intron_variant	LOW	MYH8	ENSSSCG00000018005	Transcript	ENSSSCT00000079791.2	protein_coding	-	37/40	-	-	-	-	-	-	-	-	-	-1	-	HGNC	HGNC:7578	-	-	-	-	-	-	-	-
S2	12:55138211	12:55138211-55138211	A	synonymous_variant	LOW	MYH8	ENSSSCG00000018005	Transcript	ENSSSCT00000085925.2	protein_coding	37/41	-	-	-	5718	5403	1801	R	cgC/cgT	-	-	-1	-	HGNC	HGNC:7578	-	-	-	-	-	-	-	-
S2	12:55138211	12:55138211-55138211	A	synonymous_variant	LOW	MYH8	ENSSSCG00000018005	Transcript	ENSSSCT00000098791.1	protein_coding	38/40	-	-	-	5700	5385	1795	R	cgC/cgT	-	-	-1	-	HGNC	HGNC:7578	-	-	-	-	-	-	-	-
S2	12:55138211	12:55138211-55138211	A	synonymous_variant	LOW	MYH8	ENSSSCG00000018005	Transcript	ENSSSCT00000101412.1	protein_coding	37/40	-	-	-	5637	5322	1774	R	cgC/cgT	-	-	-1	-	HGNC	HGNC:7578	-	-	-	-	-	-	-	-
S2	12:55138211	12:55138211-55138211	A	splice_polypyrimidine_tract_variant,intron_variant	LOW	MYH8	ENSSSCG00000018005	Transcript	ENSSSCT00000106878.1	protein_coding	-	37/41	-	-	-	-	-	-	-	-	-	-1	-	HGNC	HGNC:7578	-	-	-	-	-	-	-	-
S2	12:55140446	12:55140446-55140446	C	synonymous_variant	LOW	MYH8	ENSSSCG00000018005	Transcript	ENSSSCT00000019599.5	protein_coding	32/39	-	-	-	4845	4845	1615	E	gaA/gaG	-	-	-1	-	HGNC	HGNC:7578	-	-	-	-	-	-	-	-
S2	12:55140446	12:55140446-55140446	C	synonymous_variant	LOW	MYH8	ENSSSCG00000018005	Transcript	ENSSSCT00000056000.3	protein_coding	34/40	-	-	-	5187	4872	1624	E	gaA/gaG	-	-	-1	-	HGNC	HGNC:7578	-	-	-	A1	-	-	-	-
S2	12:55140446	12:55140446-55140446	C	synonymous_variant	LOW	MYH8	ENSSSCG00000018005	Transcript	ENSSSCT00000074963.2	protein_coding	35/41	-	-	-	5169	4854	1618	E	gaA/gaG	-	-	-1	-	HGNC	HGNC:7578	-	-	-	P4	-	-	-	-
S2	12:55140446	12:55140446-55140446	C	synonymous_variant	LOW	MYH8	ENSSSCG00000018005	Transcript	ENSSSCT00000079791.2	protein_coding	34/41	-	-	-	5163	4848	1616	E	gaA/gaG	-	-	-1	-	HGNC	HGNC:7578	-	-	-	-	-	-	-	-
S2	12:55140446	12:55140446-55140446	C	synonymous_variant	LOW	MYH8	ENSSSCG00000018005	Transcript	ENSSSCT00000085925.2	protein_coding	34/41	-	-	-	5187	4872	1624	E	gaA/gaG	-	-	-1	-	HGNC	HGNC:7578	-	-	-	-	-	-	-	-
S2	12:55140446	12:55140446-55140446	C	synonymous_variant	LOW	MYH8	ENSSSCG00000018005	Transcript	ENSSSCT00000098791.1	protein_coding	35/40	-	-	-	5169	4854	1618	E	gaA/gaG	-	-	-1	-	HGNC	HGNC:7578	-	-	-	-	-	-	-	-
S2	12:55140446	12:55140446-55140446	C	synonymous_variant	LOW	MYH8	ENSSSCG00000018005	Transcript	ENSSSCT00000101412.1	protein_coding	34/40	-	-	-	5106	4791	1597	E	gaA/gaG	-	-	-1	-	HGNC	HGNC:7578	-	-	-	-	-	-	-	-
S2	12:55140446	12:55140446-55140446	C	synonymous_variant	LOW	MYH8	ENSSSCG00000018005	Transcript	ENSSSCT00000106878.1	protein_coding	34/42	-	-	-	5163	4848	1616	E	gaA/gaG	-	-	-1	-	HGNC	HGNC:7578	-	-	-	-	-	-	-	-
S2	12:35327310	12:35327310-35327310	G	missense_variant	MODERATE	TRIM37	ENSSSCG00000023727	Transcript	ENSSSCT00000054669.3	protein_coding	14/25	-	-	-	1507	1259	420	I/T	aTt/aCt	-	-	-1	-	HGNC	HGNC:7523	-	-	-	-	-	-	-	-
S2	12:55140463	12:55140463-55140463	T	missense_variant	MODERATE	MYH8	ENSSSCG00000018005	Transcript	ENSSSCT00000019599.5	protein_coding	32/39	-	-	-	4828	4828	1610	V/I	Gtc/Atc	-	-	-1	-	HGNC	HGNC:7578	-	-	-	-	tolerated_low_confidence(0.73)	-	-	-
S2	12:55140463	12:55140463-55140463	T	missense_variant	MODERATE	MYH8	ENSSSCG00000018005	Transcript	ENSSSCT00000056000.3	protein_coding	34/40	-	-	-	5170	4855	1619	V/I	Gtc/Atc	-	-	-1	-	HGNC	HGNC:7578	-	-	-	A1	tolerated_low_confidence(0.73)	-	-	-
S2	12:55140463	12:55140463-55140463	T	missense_variant	MODERATE	MYH8	ENSSSCG00000018005	Transcript	ENSSSCT00000074963.2	protein_coding	35/41	-	-	-	5152	4837	1613	V/I	Gtc/Atc	-	-	-1	-	HGNC	HGNC:7578	-	-	-	P4	tolerated_low_confidence(0.71)	-	-	-
S2	12:55140463	12:55140463-55140463	T	missense_variant	MODERATE	MYH8	ENSSSCG00000018005	Transcript	ENSSSCT00000079791.2	protein_coding	34/41	-	-	-	5146	4831	1611	V/I	Gtc/Atc	-	-	-1	-	HGNC	HGNC:7578	-	-	-	-	tolerated_low_confidence(0.73)	-	-	-
S2	12:55140463	12:55140463-55140463	T	missense_variant	MODERATE	MYH8	ENSSSCG00000018005	Transcript	ENSSSCT00000085925.2	protein_coding	34/41	-	-	-	5170	4855	1619	V/I	Gtc/Atc	-	-	-1	-	HGNC	HGNC:7578	-	-	-	-	tolerated_low_confidence(0.74)	-	-	-
S2	12:55140463	12:55140463-55140463	T	missense_variant	MODERATE	MYH8	ENSSSCG00000018005	Transcript	ENSSSCT00000098791.1	protein_coding	35/40	-	-	-	5152	4837	1613	V/I	Gtc/Atc	-	-	-1	-	HGNC	HGNC:7578	-	-	-	-	tolerated_low_confidence(0.68)	-	-	-
S2	12:55140463	12:55140463-55140463	T	missense_variant	MODERATE	MYH8	ENSSSCG00000018005	Transcript	ENSSSCT00000101412.1	protein_coding	34/40	-	-	-	5089	4774	1592	V/I	Gtc/Atc	-	-	-1	-	HGNC	HGNC:7578	-	-	-	-	tolerated_low_confidence(0.71)	-	-	-
S2	12:55140464	12:55140464-55140464	C	synonymous_variant	LOW	MYH8	ENSSSCG00000018005	Transcript	ENSSSCT00000019599.5	protein_coding	32/39	-	-	-	4827	4827	1609	R	agA/agG	-	-	-1	-	HGNC	HGNC:7578	-	-	-	-	-	-	-	-
S2	12:55140464	12:55140464-55140464	C	synonymous_variant	LOW	MYH8	ENSSSCG00000018005	Transcript	ENSSSCT00000056000.3	protein_coding	34/40	-	-	-	5169	4854	1618	R	agA/agG	-	-	-1	-	HGNC	HGNC:7578	-	-	-	A1	-	-	-	-
S2	12:55140464	12:55140464-55140464	C	synonymous_variant	LOW	MYH8	ENSSSCG00000018005	Transcript	ENSSSCT00000074963.2	protein_coding	35/41	-	-	-	5151	4836	1612	R	agA/agG	-	-	-1	-	HGNC	HGNC:7578	-	-	-	P4	-	-	-	-
S2	12:55140464	12:55140464-55140464	C	synonymous_variant	LOW	MYH8	ENSSSCG00000018005	Transcript	ENSSSCT00000079791.2	protein_coding	34/41	-	-	-	5145	4830	1610	R	agA/agG	-	-	-1	-	HGNC	HGNC:7578	-	-	-	-	-	-	-	-
S2	12:55140464	12:55140464-55140464	C	synonymous_variant	LOW	MYH8	ENSSSCG00000018005	Transcript	ENSSSCT00000085925.2	protein_coding	34/41	-	-	-	5169	4854	1618	R	agA/agG	-	-	-1	-	HGNC	HGNC:7578	-	-	-	-	-	-	-	-
S2	12:55140464	12:55140464-55140464	C	synonymous_variant	LOW	MYH8	ENSSSCG00000018005	Transcript	ENSSSCT00000098791.1	protein_coding	35/40	-	-	-	5151	4836	1612	R	agA/agG	-	-	-1	-	HGNC	HGNC:7578	-	-	-	-	-	-	-	-
S2	12:55140464	12:55140464-55140464	C	synonymous_variant	LOW	MYH8	ENSSSCG00000018005	Transcript	ENSSSCT00000101412.1	protein_coding	34/40	-	-	-	5088	4773	1591	R	agA/agG	-	-	-1	-	HGNC	HGNC:7578	-	-	-	-	-	-	-	-
S2	12:55140464	12:55140464-55140464	C	synonymous_variant	LOW	MYH8	ENSSSCG00000018005	Transcript	ENSSSCT00000106878.1	protein_coding	34/42	-	-	-	5145	4830	1610	R	agA/agG	-	-	-1	-	HGNC	HGNC:7578	-	-	-	-	-	-	-	-
S2	12:55141850	12:55141850-55141850	C	synonymous_variant	LOW	MYH8	ENSSSCG00000018005	Transcript	ENSSSCT00000019599.5	protein_coding	30/39	-	-	-	4440	4440	1480	V	gtC/gtG	rs3473282952	-	-1	-	HGNC	HGNC:7578	-	-	-	-	-	-	-	-
S2	12:55141850	12:55141850-55141850	C	synonymous_variant	LOW	MYH8	ENSSSCG00000018005	Transcript	ENSSSCT00000056000.3	protein_coding	32/40	-	-	-	4782	4467	1489	V	gtC/gtG	rs3473282952	-	-1	-	HGNC	HGNC:7578	-	-	-	A1	-	-	-	-
S2	12:55141850	12:55141850-55141850	C	synonymous_variant	LOW	MYH8	ENSSSCG00000018005	Transcript	ENSSSCT00000074963.2	protein_coding	33/41	-	-	-	4764	4449	1483	V	gtC/gtG	rs3473282952	-	-1	-	HGNC	HGNC:7578	-	-	-	P4	-	-	-	-
S2	12:55141850	12:55141850-55141850	C	synonymous_variant	LOW	MYH8	ENSSSCG00000018005	Transcript	ENSSSCT00000079791.2	protein_coding	32/41	-	-	-	4758	4443	1481	V	gtC/gtG	rs3473282952	-	-1	-	HGNC	HGNC:7578	-	-	-	-	-	-	-	-
S2	12:55141850	12:55141850-55141850	C	synonymous_variant	LOW	MYH8	ENSSSCG00000018005	Transcript	ENSSSCT00000085925.2	protein_coding	32/41	-	-	-	4782	4467	1489	V	gtC/gtG	rs3473282952	-	-1	-	HGNC	HGNC:7578	-	-	-	-	-	-	-	-
S2	12:55141850	12:55141850-55141850	C	synonymous_variant	LOW	MYH8	ENSSSCG00000018005	Transcript	ENSSSCT00000098791.1	protein_coding	33/40	-	-	-	4764	4449	1483	V	gtC/gtG	rs3473282952	-	-1	-	HGNC	HGNC:7578	-	-	-	-	-	-	-	-
S2	12:55141850	12:55141850-55141850	C	synonymous_variant	LOW	MYH8	ENSSSCG00000018005	Transcript	ENSSSCT00000101412.1	protein_coding	32/40	-	-	-	4701	4386	1462	V	gtC/gtG	rs3473282952	-	-1	-	HGNC	HGNC:7578	-	-	-	-	-	-	-	-
S2	12:55141850	12:55141850-55141850	C	synonymous_variant	LOW	MYH8	ENSSSCG00000018005	Transcript	ENSSSCT00000106878.1	protein_coding	32/42	-	-	-	4758	4443	1481	V	gtC/gtG	rs3473282952	-	-1	-	HGNC	HGNC:7578	-	-	-	-	-	-	-	-
S2	12:55141874	12:55141874-55141874	A	synonymous_variant	LOW	MYH8	ENSSSCG00000018005	Transcript	ENSSSCT00000019599.5	protein_coding	30/39	-	-	-	4416	4416	1472	S	tcA/tcT	-	-	-1	-	HGNC	HGNC:7578	-	-	-	-	-	-	-	-
S2	12:55141874	12:55141874-55141874	A	synonymous_variant	LOW	MYH8	ENSSSCG00000018005	Transcript	ENSSSCT00000056000.3	protein_coding	32/40	-	-	-	4758	4443	1481	S	tcA/tcT	-	-	-1	-	HGNC	HGNC:7578	-	-	-	A1	-	-	-	-
S2	12:55141874	12:55141874-55141874	A	synonymous_variant	LOW	MYH8	ENSSSCG00000018005	Transcript	ENSSSCT00000074963.2	protein_coding	33/41	-	-	-	4740	4425	1475	S	tcA/tcT	-	-	-1	-	HGNC	HGNC:7578	-	-	-	P4	-	-	-	-
S2	12:55141874	12:55141874-55141874	A	synonymous_variant	LOW	MYH8	ENSSSCG00000018005	Transcript	ENSSSCT00000079791.2	protein_coding	32/41	-	-	-	4734	4419	1473	S	tcA/tcT	-	-	-1	-	HGNC	HGNC:7578	-	-	-	-	-	-	-	-
S2	12:55141874	12:55141874-55141874	A	synonymous_variant	LOW	MYH8	ENSSSCG00000018005	Transcript	ENSSSCT00000085925.2	protein_coding	32/41	-	-	-	4758	4443	1481	S	tcA/tcT	-	-	-1	-	HGNC	HGNC:7578	-	-	-	-	-	-	-	-
S2	12:55141874	12:55141874-55141874	A	synonymous_variant	LOW	MYH8	ENSSSCG00000018005	Transcript	ENSSSCT00000098791.1	protein_coding	33/40	-	-	-	4740	4425	1475	S	tcA/tcT	-	-	-1	-	HGNC	HGNC:7578	-	-	-	-	-	-	-	-
S2	12:55141874	12:55141874-55141874	A	synonymous_variant	LOW	MYH8	ENSSSCG00000018005	Transcript	ENSSSCT00000101412.1	protein_coding	32/40	-	-	-	4677	4362	1454	S	tcA/tcT	-	-	-1	-	HGNC	HGNC:7578	-	-	-	-	-	-	-	-
S2	12:55141874	12:55141874-55141874	A	synonymous_variant	LOW	MYH8	ENSSSCG00000018005	Transcript	ENSSSCT00000106878.1	protein_coding	32/42	-	-	-	4734	4419	1473	S	tcA/tcT	-	-	-1	-	HGNC	HGNC:7578	-	-	-	-	-	-	-	-
S2	12:55140463	12:55140463-55140463	T	missense_variant	MODERATE	MYH8	ENSSSCG00000018005	Transcript	ENSSSCT00000106878.1	protein_coding	34/42	-	-	-	5146	4831	1611	V/I	Gtc/Atc	-	-	-1	-	HGNC	HGNC:7578	-	-	-	-	tolerated_low_confidence(0.7)	-	-	-
S2	12:55146588	12:55146588-55146588	T	missense_variant	MODERATE	MYH8	ENSSSCG00000018005	Transcript	ENSSSCT00000019599.5	protein_coding	22/39	-	-	-	2951	2951	984	T/N	aCc/aAc	-	-	-1	-	HGNC	HGNC:7578	-	-	-	-	tolerated_low_confidence(0.24)	-	-	-
S2	12:55146588	12:55146588-55146588	T	missense_variant	MODERATE	MYH8	ENSSSCG00000018005	Transcript	ENSSSCT00000056000.3	protein_coding	24/40	-	-	-	3293	2978	993	T/N	aCc/aAc	-	-	-1	-	HGNC	HGNC:7578	-	-	-	A1	tolerated_low_confidence(0.24)	-	-	-
S2	12:55146588	12:55146588-55146588	T	missense_variant	MODERATE	MYH8	ENSSSCG00000018005	Transcript	ENSSSCT00000074963.2	protein_coding	25/41	-	-	-	3275	2960	987	T/N	aCc/aAc	-	-	-1	-	HGNC	HGNC:7578	-	-	-	P4	tolerated_low_confidence(0.25)	-	-	-
S2	12:55146588	12:55146588-55146588	T	missense_variant	MODERATE	MYH8	ENSSSCG00000018005	Transcript	ENSSSCT00000079791.2	protein_coding	24/41	-	-	-	3269	2954	985	T/N	aCc/aAc	-	-	-1	-	HGNC	HGNC:7578	-	-	-	-	tolerated_low_confidence(0.23)	-	-	-
S2	12:55146588	12:55146588-55146588	T	missense_variant	MODERATE	MYH8	ENSSSCG00000018005	Transcript	ENSSSCT00000085925.2	protein_coding	24/41	-	-	-	3293	2978	993	T/N	aCc/aAc	-	-	-1	-	HGNC	HGNC:7578	-	-	-	-	tolerated_low_confidence(0.25)	-	-	-
S2	12:55146588	12:55146588-55146588	T	missense_variant	MODERATE	MYH8	ENSSSCG00000018005	Transcript	ENSSSCT00000098791.1	protein_coding	25/40	-	-	-	3275	2960	987	T/N	aCc/aAc	-	-	-1	-	HGNC	HGNC:7578	-	-	-	-	tolerated_low_confidence(0.24)	-	-	-
S2	12:55146588	12:55146588-55146588	T	missense_variant	MODERATE	MYH8	ENSSSCG00000018005	Transcript	ENSSSCT00000101412.1	protein_coding	24/40	-	-	-	3212	2897	966	T/N	aCc/aAc	-	-	-1	-	HGNC	HGNC:7578	-	-	-	-	tolerated_low_confidence(0.25)	-	-	-
S2	12:55146593	12:55146593-55146593	A	synonymous_variant	LOW	MYH8	ENSSSCG00000018005	Transcript	ENSSSCT00000019599.5	protein_coding	22/39	-	-	-	2946	2946	982	D	gaC/gaT	rs3476049258	-	-1	-	HGNC	HGNC:7578	-	-	-	-	-	-	-	-
S2	12:55146593	12:55146593-55146593	A	synonymous_variant	LOW	MYH8	ENSSSCG00000018005	Transcript	ENSSSCT00000056000.3	protein_coding	24/40	-	-	-	3288	2973	991	D	gaC/gaT	rs3476049258	-	-1	-	HGNC	HGNC:7578	-	-	-	A1	-	-	-	-
S2	12:55146593	12:55146593-55146593	A	synonymous_variant	LOW	MYH8	ENSSSCG00000018005	Transcript	ENSSSCT00000074963.2	protein_coding	25/41	-	-	-	3270	2955	985	D	gaC/gaT	rs3476049258	-	-1	-	HGNC	HGNC:7578	-	-	-	P4	-	-	-	-
S2	12:55146593	12:55146593-55146593	A	synonymous_variant	LOW	MYH8	ENSSSCG00000018005	Transcript	ENSSSCT00000079791.2	protein_coding	24/41	-	-	-	3264	2949	983	D	gaC/gaT	rs3476049258	-	-1	-	HGNC	HGNC:7578	-	-	-	-	-	-	-	-
S2	12:55146593	12:55146593-55146593	A	synonymous_variant	LOW	MYH8	ENSSSCG00000018005	Transcript	ENSSSCT00000085925.2	protein_coding	24/41	-	-	-	3288	2973	991	D	gaC/gaT	rs3476049258	-	-1	-	HGNC	HGNC:7578	-	-	-	-	-	-	-	-
S2	12:55146593	12:55146593-55146593	A	synonymous_variant	LOW	MYH8	ENSSSCG00000018005	Transcript	ENSSSCT00000098791.1	protein_coding	25/40	-	-	-	3270	2955	985	D	gaC/gaT	rs3476049258	-	-1	-	HGNC	HGNC:7578	-	-	-	-	-	-	-	-
S2	12:55146593	12:55146593-55146593	A	synonymous_variant	LOW	MYH8	ENSSSCG00000018005	Transcript	ENSSSCT00000101412.1	protein_coding	24/40	-	-	-	3207	2892	964	D	gaC/gaT	rs3476049258	-	-1	-	HGNC	HGNC:7578	-	-	-	-	-	-	-	-
S2	12:55146593	12:55146593-55146593	A	synonymous_variant	LOW	MYH8	ENSSSCG00000018005	Transcript	ENSSSCT00000106878.1	protein_coding	24/42	-	-	-	3264	2949	983	D	gaC/gaT	rs3476049258	-	-1	-	HGNC	HGNC:7578	-	-	-	-	-	-	-	-
S2	12:55146596	12:55146596-55146596	A	synonymous_variant	LOW	MYH8	ENSSSCG00000018005	Transcript	ENSSSCT00000019599.5	protein_coding	22/39	-	-	-	2943	2943	981	L	ctG/ctT	-	-	-1	-	HGNC	HGNC:7578	-	-	-	-	-	-	-	-
S2	12:55146596	12:55146596-55146596	A	synonymous_variant	LOW	MYH8	ENSSSCG00000018005	Transcript	ENSSSCT00000056000.3	protein_coding	24/40	-	-	-	3285	2970	990	L	ctG/ctT	-	-	-1	-	HGNC	HGNC:7578	-	-	-	A1	-	-	-	-
S2	12:55146596	12:55146596-55146596	A	synonymous_variant	LOW	MYH8	ENSSSCG00000018005	Transcript	ENSSSCT00000074963.2	protein_coding	25/41	-	-	-	3267	2952	984	L	ctG/ctT	-	-	-1	-	HGNC	HGNC:7578	-	-	-	P4	-	-	-	-
S2	12:55146596	12:55146596-55146596	A	synonymous_variant	LOW	MYH8	ENSSSCG00000018005	Transcript	ENSSSCT00000079791.2	protein_coding	24/41	-	-	-	3261	2946	982	L	ctG/ctT	-	-	-1	-	HGNC	HGNC:7578	-	-	-	-	-	-	-	-
S2	12:55146596	12:55146596-55146596	A	synonymous_variant	LOW	MYH8	ENSSSCG00000018005	Transcript	ENSSSCT00000085925.2	protein_coding	24/41	-	-	-	3285	2970	990	L	ctG/ctT	-	-	-1	-	HGNC	HGNC:7578	-	-	-	-	-	-	-	-
S2	12:55146596	12:55146596-55146596	A	synonymous_variant	LOW	MYH8	ENSSSCG00000018005	Transcript	ENSSSCT00000098791.1	protein_coding	25/40	-	-	-	3267	2952	984	L	ctG/ctT	-	-	-1	-	HGNC	HGNC:7578	-	-	-	-	-	-	-	-
S2	12:55146596	12:55146596-55146596	A	synonymous_variant	LOW	MYH8	ENSSSCG00000018005	Transcript	ENSSSCT00000101412.1	protein_coding	24/40	-	-	-	3204	2889	963	L	ctG/ctT	-	-	-1	-	HGNC	HGNC:7578	-	-	-	-	-	-	-	-
S2	12:55146596	12:55146596-55146596	A	synonymous_variant	LOW	MYH8	ENSSSCG00000018005	Transcript	ENSSSCT00000106878.1	protein_coding	24/42	-	-	-	3261	2946	982	L	ctG/ctT	-	-	-1	-	HGNC	HGNC:7578	-	-	-	-	-	-	-	-
S2	12:55208524	12:55208524-55208524	G	synonymous_variant	LOW	MYH4	ENSSSCG00000062096	Transcript	ENSSSCT00000061472.3	protein_coding	1938-10-01	-	-	-	1080	1041	347	D	gaT/gaC	-	-	-1	-	HGNC	HGNC:7574	-	-	-	P1	-	-	-	-
S2	12:59940413	12:59940413-59940413	C	3_prime_UTR_variant	MODIFIER	ALDH3A2	ENSSSCG00000018041	Transcript	ENSSSCT00000019636.5	protein_coding	2023-11-10	-	-	-	2923	-	-	-	-	-	-	-1	-	HGNC	HGNC:403	-	-	-	P1	-	-	-	-
S2	12:59940413	12:59940413-59940413	C	downstream_gene_variant	MODIFIER	SLC47A2	ENSSSCG00000018042	Transcript	ENSSSCT00000019637.3	protein_coding	-	-	-	-	-	-	-	-	-	-	4519	1	-	HGNC	HGNC:26439	-	-	-	P1	-	-	-	-
S2	12:59940413	12:59940413-59940413	C	3_prime_UTR_variant	MODIFIER	ALDH3A2	ENSSSCG00000018041	Transcript	ENSSSCT00000056500.3	protein_coding	2023-11-10	-	-	-	3058	-	-	-	-	-	-	-1	-	HGNC	HGNC:403	-	-	-	-	-	-	-	-
S2	12:59940413	12:59940413-59940413	C	intron_variant	MODIFIER	ALDH3A2	ENSSSCG00000018041	Transcript	ENSSSCT00000061592.3	protein_coding	-	2023-09-09	-	-	-	-	-	-	-	-	-	-1	-	HGNC	HGNC:403	-	-	-	-	-	-	-	-
S2	12:60207652	12:60207652-60207652	A	intron_variant	MODIFIER	EPN2	ENSSSCG00000040457	Transcript	ENSSSCT00000054471.3	protein_coding	-	2023-10-01	-	-	-	-	-	-	-	-	-	-1	-	HGNC	HGNC:18639	-	-	-	A2	-	-	-	-
S2	12:60207652	12:60207652-60207652	A	intron_variant	MODIFIER	EPN2	ENSSSCG00000040457	Transcript	ENSSSCT00000054551.2	protein_coding	-	2023-08-01	-	-	-	-	-	-	-	-	-	-1	-	HGNC	HGNC:18639	-	-	-	A2	-	-	-	-
S2	12:60207652	12:60207652-60207652	A	5_prime_UTR_variant	MODIFIER	EPN2	ENSSSCG00000040457	Transcript	ENSSSCT00000056266.3	protein_coding	2023-09-01	-	-	-	795	-	-	-	-	-	-	-1	-	HGNC	HGNC:18639	-	-	-	P2	-	-	-	-
S2	12:60342107	12:60342107-60342107	T	downstream_gene_variant	MODIFIER	PRPSAP2	ENSSSCG00000018049	Transcript	ENSSSCT00000019644.5	protein_coding	-	-	-	-	-	-	-	-	-	rs332506291	1202	-1	-	HGNC	HGNC:9467	-	-	-	-	-	-	-	-
S2	12:60342107	12:60342107-60342107	T	3_prime_UTR_variant	MODIFIER	PRPSAP2	ENSSSCG00000018049	Transcript	ENSSSCT00000053536.3	protein_coding	2023-08-08	-	-	-	2944	-	-	-	-	rs332506291	-	-1	-	HGNC	HGNC:9467	-	-	-	-	-	-	-	-
S2	12:60342107	12:60342107-60342107	T	downstream_gene_variant	MODIFIER	PRPSAP2	ENSSSCG00000018049	Transcript	ENSSSCT00000060063.3	protein_coding	-	-	-	-	-	-	-	-	-	rs332506291	1394	-1	-	HGNC	HGNC:9467	-	-	-	P1	-	-	-	-
S2	12:60342107	12:60342107-60342107	T	downstream_gene_variant	MODIFIER	PRPSAP2	ENSSSCG00000018049	Transcript	ENSSSCT00000061151.3	protein_coding	-	-	-	-	-	-	-	-	-	rs332506291	1406	-1	-	HGNC	HGNC:9467	-	-	-	-	-	-	-	-
S2	12:60342107	12:60342107-60342107	T	downstream_gene_variant	MODIFIER	PRPSAP2	ENSSSCG00000018049	Transcript	ENSSSCT00000064503.3	protein_coding	-	-	-	-	-	-	-	-	-	rs332506291	1394	-1	-	HGNC	HGNC:9467	-	-	-	-	-	-	-	-
S2	12:60342112	12:60342112-60342112	G	downstream_gene_variant	MODIFIER	PRPSAP2	ENSSSCG00000018049	Transcript	ENSSSCT00000019644.5	protein_coding	-	-	-	-	-	-	-	-	-	rs324020219	1197	-1	-	HGNC	HGNC:9467	-	-	-	-	-	-	-	-
S2	12:60342112	12:60342112-60342112	G	3_prime_UTR_variant	MODIFIER	PRPSAP2	ENSSSCG00000018049	Transcript	ENSSSCT00000053536.3	protein_coding	2023-08-08	-	-	-	2939	-	-	-	-	rs324020219	-	-1	-	HGNC	HGNC:9467	-	-	-	-	-	-	-	-
S2	12:60342112	12:60342112-60342112	G	downstream_gene_variant	MODIFIER	PRPSAP2	ENSSSCG00000018049	Transcript	ENSSSCT00000060063.3	protein_coding	-	-	-	-	-	-	-	-	-	rs324020219	1389	-1	-	HGNC	HGNC:9467	-	-	-	P1	-	-	-	-
S2	12:60342112	12:60342112-60342112	G	downstream_gene_variant	MODIFIER	PRPSAP2	ENSSSCG00000018049	Transcript	ENSSSCT00000061151.3	protein_coding	-	-	-	-	-	-	-	-	-	rs324020219	1401	-1	-	HGNC	HGNC:9467	-	-	-	-	-	-	-	-
S2	12:60342112	12:60342112-60342112	G	downstream_gene_variant	MODIFIER	PRPSAP2	ENSSSCG00000018049	Transcript	ENSSSCT00000064503.3	protein_coding	-	-	-	-	-	-	-	-	-	rs324020219	1389	-1	-	HGNC	HGNC:9467	-	-	-	-	-	-	-	-
S2	12:61044391	12:61044391-61044391	G	stop_retained_variant	LOW	FLCN	ENSSSCG00000038715	Transcript	ENSSSCT00000054532.3	protein_coding	13/13	-	-	-	1926	1740	580	*	taA/taG	rs3476889762	-	1	-	HGNC	HGNC:27310	-	-	-	P1	-	-	-	-
S2	12:61044391	12:61044391-61044391	G	upstream_gene_variant	MODIFIER	-	ENSSSCG00000056182	Transcript	ENSSSCT00000102988.1	lncRNA	-	-	-	-	-	-	-	-	-	rs3476889762	1484	1	-	-	-	-	-	-	-	-	-	-	-
S2	12:61330806	12:61330806-61330806	G	intron_variant	MODIFIER	DHRS7B	ENSSSCG00000031802	Transcript	ENSSSCT00000056289.3	protein_coding	-	2023-07-01	-	-	-	-	-	-	-	rs3469758900	-	1	-	HGNC	HGNC:24547	-	-	-	P1	-	-	-	-
S2	12:61331240	12:61331240-61331240	C	intron_variant	MODIFIER	DHRS7B	ENSSSCG00000031802	Transcript	ENSSSCT00000056289.3	protein_coding	-	2023-07-01	-	-	-	-	-	-	-	rs3473470001	-	1	-	HGNC	HGNC:24547	-	-	-	P1	-	-	-	-
S2	12:61331241	12:61331241-61331241	A	intron_variant	MODIFIER	DHRS7B	ENSSSCG00000031802	Transcript	ENSSSCT00000056289.3	protein_coding	-	2023-07-01	-	-	-	-	-	-	-	rs3476266693	-	1	-	HGNC	HGNC:24547	-	-	-	P1	-	-	-	-
S2	12:61331246	12:61331246-61331246	T	intron_variant	MODIFIER	DHRS7B	ENSSSCG00000031802	Transcript	ENSSSCT00000056289.3	protein_coding	-	2023-07-01	-	-	-	-	-	-	-	rs3473470015	-	1	-	HGNC	HGNC:24547	-	-	-	P1	-	-	-	-
S2	12:61332592	12:61332592-61332592	G	intron_variant	MODIFIER	DHRS7B	ENSSSCG00000031802	Transcript	ENSSSCT00000056289.3	protein_coding	-	2023-07-01	-	-	-	-	-	-	-	rs3474219747	-	1	-	HGNC	HGNC:24547	-	-	-	P1	-	-	-	-
S2	12:61332600	12:61332600-61332600	A	intron_variant	MODIFIER	DHRS7B	ENSSSCG00000031802	Transcript	ENSSSCT00000056289.3	protein_coding	-	2023-07-01	-	-	-	-	-	-	-	-	-	1	-	HGNC	HGNC:24547	-	-	-	P1	-	-	-	-
S2	13:23760407	13:23760407-23760407	A	synonymous_variant	LOW	WDR48	ENSSSCG00000011261	Transcript	ENSSSCT00000012329.5	protein_coding	2020-09-01	-	-	-	771	771	257	R	agG/agA	-	-	1	-	HGNC	HGNC:30914	-	-	-	-	-	-	-	-
S2	13:23760407	13:23760407-23760407	A	synonymous_variant	LOW	WDR48	ENSSSCG00000011261	Transcript	ENSSSCT00000065490.3	protein_coding	2018-07-01	-	-	-	607	588	196	R	agG/agA	-	-	1	-	HGNC	HGNC:30914	-	-	-	-	-	-	-	-
S2	13:23760407	13:23760407-23760407	A	synonymous_variant	LOW	WDR48	ENSSSCG00000011261	Transcript	ENSSSCT00000073314.2	protein_coding	2019-09-01	-	-	-	803	657	219	R	agG/agA	-	-	1	-	HGNC	HGNC:30914	-	-	-	-	-	-	-	-
S2	13:23760407	13:23760407-23760407	A	intron_variant	MODIFIER	WDR48	ENSSSCG00000011261	Transcript	ENSSSCT00000080680.2	protein_coding	-	2018-07-01	-	-	-	-	-	-	-	-	-	1	-	HGNC	HGNC:30914	-	-	-	-	-	-	-	-
S2	13:23760407	13:23760407-23760407	A	synonymous_variant	LOW	WDR48	ENSSSCG00000011261	Transcript	ENSSSCT00000085539.2	protein_coding	2020-09-01	-	-	-	803	792	264	R	agG/agA	-	-	1	-	HGNC	HGNC:30914	-	-	-	P1	-	-	-	-
S2	13:23760407	13:23760407-23760407	A	synonymous_variant	LOW	WDR48	ENSSSCG00000011261	Transcript	ENSSSCT00000092840.1	protein_coding	2021-09-01	-	-	-	803	657	219	R	agG/agA	-	-	1	-	HGNC	HGNC:30914	-	-	-	-	-	-	-	-
S2	13:23785863	13:23785863-23785863	G	3_prime_UTR_variant	MODIFIER	WDR48	ENSSSCG00000011261	Transcript	ENSSSCT00000012329.5	protein_coding	20/20	-	-	-	3561	-	-	-	-	rs333277342	-	1	-	HGNC	HGNC:30914	-	-	-	-	-	-	-	-
S2	13:23785863	13:23785863-23785863	G	downstream_gene_variant	MODIFIER	GORASP1	ENSSSCG00000034916	Transcript	ENSSSCT00000040350.3	protein_coding	-	-	-	-	-	-	-	-	-	rs333277342	385	-1	-	HGNC	HGNC:16769	-	-	-	P2	-	-	-	-
S2	13:23785863	13:23785863-23785863	G	downstream_gene_variant	MODIFIER	GORASP1	ENSSSCG00000034916	Transcript	ENSSSCT00000044137.3	protein_coding	-	-	-	-	-	-	-	-	-	rs333277342	388	-1	-	HGNC	HGNC:16769	-	-	-	-	-	-	-	-
S2	13:23785863	13:23785863-23785863	G	3_prime_UTR_variant	MODIFIER	WDR48	ENSSSCG00000011261	Transcript	ENSSSCT00000065490.3	protein_coding	18/18	-	-	-	3397	-	-	-	-	rs333277342	-	1	-	HGNC	HGNC:30914	-	-	-	-	-	-	-	-
S2	13:23785863	13:23785863-23785863	G	3_prime_UTR_variant	MODIFIER	WDR48	ENSSSCG00000011261	Transcript	ENSSSCT00000073314.2	protein_coding	19/19	-	-	-	3485	-	-	-	-	rs333277342	-	1	-	HGNC	HGNC:30914	-	-	-	-	-	-	-	-
S2	13:23785863	13:23785863-23785863	G	3_prime_UTR_variant	MODIFIER	WDR48	ENSSSCG00000011261	Transcript	ENSSSCT00000080680.2	protein_coding	19/19	-	-	-	3450	-	-	-	-	rs333277342	-	1	-	HGNC	HGNC:30914	-	-	-	-	-	-	-	-
S2	13:23785863	13:23785863-23785863	G	3_prime_UTR_variant	MODIFIER	WDR48	ENSSSCG00000011261	Transcript	ENSSSCT00000085539.2	protein_coding	20/20	-	-	-	3593	-	-	-	-	rs333277342	-	1	-	HGNC	HGNC:30914	-	-	-	P1	-	-	-	-
S2	13:23785863	13:23785863-23785863	G	downstream_gene_variant	MODIFIER	GORASP1	ENSSSCG00000034916	Transcript	ENSSSCT00000087253.2	protein_coding	-	-	-	-	-	-	-	-	-	rs333277342	387	-1	-	HGNC	HGNC:16769	-	-	-	A2	-	-	-	-
S2	13:23785863	13:23785863-23785863	G	downstream_gene_variant	MODIFIER	GORASP1	ENSSSCG00000034916	Transcript	ENSSSCT00000089897.1	protein_coding	-	-	-	-	-	-	-	-	-	rs333277342	386	-1	-	HGNC	HGNC:16769	-	-	-	-	-	-	-	-
S2	13:23785863	13:23785863-23785863	G	downstream_gene_variant	MODIFIER	WDR48	ENSSSCG00000011261	Transcript	ENSSSCT00000092840.1	protein_coding	-	-	-	-	-	-	-	-	-	rs333277342	1381	1	-	HGNC	HGNC:30914	-	-	-	-	-	-	-	-
S2	13:23787064	13:23787064-23787064	C	downstream_gene_variant	MODIFIER	WDR48	ENSSSCG00000011261	Transcript	ENSSSCT00000012329.5	protein_coding	-	-	-	-	-	-	-	-	-	rs340656373	772	1	-	HGNC	HGNC:30914	-	-	-	-	-	-	-	-
S2	13:23787064	13:23787064-23787064	C	3_prime_UTR_variant	MODIFIER	GORASP1	ENSSSCG00000034916	Transcript	ENSSSCT00000040350.3	protein_coding	2023-08-08	-	-	-	2430	-	-	-	-	rs340656373	-	-1	-	HGNC	HGNC:16769	-	-	-	P2	-	-	-	-
S2	13:23787064	13:23787064-23787064	C	3_prime_UTR_variant	MODIFIER	GORASP1	ENSSSCG00000034916	Transcript	ENSSSCT00000044137.3	protein_coding	2023-09-09	-	-	-	2420	-	-	-	-	rs340656373	-	-1	-	HGNC	HGNC:16769	-	-	-	-	-	-	-	-
S2	13:23787064	13:23787064-23787064	C	downstream_gene_variant	MODIFIER	WDR48	ENSSSCG00000011261	Transcript	ENSSSCT00000065490.3	protein_coding	-	-	-	-	-	-	-	-	-	rs340656373	756	1	-	HGNC	HGNC:30914	-	-	-	-	-	-	-	-
S2	13:23787064	13:23787064-23787064	C	downstream_gene_variant	MODIFIER	WDR48	ENSSSCG00000011261	Transcript	ENSSSCT00000073314.2	protein_coding	-	-	-	-	-	-	-	-	-	rs340656373	772	1	-	HGNC	HGNC:30914	-	-	-	-	-	-	-	-
S2	13:23787064	13:23787064-23787064	C	downstream_gene_variant	MODIFIER	WDR48	ENSSSCG00000011261	Transcript	ENSSSCT00000080680.2	protein_coding	-	-	-	-	-	-	-	-	-	rs340656373	760	1	-	HGNC	HGNC:30914	-	-	-	-	-	-	-	-
S2	13:23787064	13:23787064-23787064	C	downstream_gene_variant	MODIFIER	WDR48	ENSSSCG00000011261	Transcript	ENSSSCT00000085539.2	protein_coding	-	-	-	-	-	-	-	-	-	rs340656373	772	1	-	HGNC	HGNC:30914	-	-	-	P1	-	-	-	-
S2	13:23787064	13:23787064-23787064	C	3_prime_UTR_variant	MODIFIER	GORASP1	ENSSSCG00000034916	Transcript	ENSSSCT00000087253.2	protein_coding	2023-10-10	-	-	-	2705	-	-	-	-	rs340656373	-	-1	-	HGNC	HGNC:16769	-	-	-	A2	-	-	-	-
S2	13:23787064	13:23787064-23787064	C	3_prime_UTR_variant	MODIFIER	GORASP1	ENSSSCG00000034916	Transcript	ENSSSCT00000089897.1	protein_coding	2023-10-10	-	-	-	2672	-	-	-	-	rs340656373	-	-1	-	HGNC	HGNC:16769	-	-	-	-	-	-	-	-
S2	13:23787064	13:23787064-23787064	C	downstream_gene_variant	MODIFIER	WDR48	ENSSSCG00000011261	Transcript	ENSSSCT00000092840.1	protein_coding	-	-	-	-	-	-	-	-	-	rs340656373	2582	1	-	HGNC	HGNC:30914	-	-	-	-	-	-	-	-
S2	13:23787271	13:23787271-23787271	T	downstream_gene_variant	MODIFIER	WDR48	ENSSSCG00000011261	Transcript	ENSSSCT00000012329.5	protein_coding	-	-	-	-	-	-	-	-	-	rs332117908	979	1	-	HGNC	HGNC:30914	-	-	-	-	-	-	-	-
S2	13:23787271	13:23787271-23787271	T	3_prime_UTR_variant	MODIFIER	GORASP1	ENSSSCG00000034916	Transcript	ENSSSCT00000040350.3	protein_coding	2023-08-08	-	-	-	2223	-	-	-	-	rs332117908	-	-1	-	HGNC	HGNC:16769	-	-	-	P2	-	-	-	-
S2	13:23787271	13:23787271-23787271	T	3_prime_UTR_variant	MODIFIER	GORASP1	ENSSSCG00000034916	Transcript	ENSSSCT00000044137.3	protein_coding	2023-09-09	-	-	-	2213	-	-	-	-	rs332117908	-	-1	-	HGNC	HGNC:16769	-	-	-	-	-	-	-	-
S2	13:23787271	13:23787271-23787271	T	downstream_gene_variant	MODIFIER	WDR48	ENSSSCG00000011261	Transcript	ENSSSCT00000065490.3	protein_coding	-	-	-	-	-	-	-	-	-	rs332117908	963	1	-	HGNC	HGNC:30914	-	-	-	-	-	-	-	-
S2	13:23787271	13:23787271-23787271	T	downstream_gene_variant	MODIFIER	WDR48	ENSSSCG00000011261	Transcript	ENSSSCT00000073314.2	protein_coding	-	-	-	-	-	-	-	-	-	rs332117908	979	1	-	HGNC	HGNC:30914	-	-	-	-	-	-	-	-
S2	13:23787271	13:23787271-23787271	T	downstream_gene_variant	MODIFIER	WDR48	ENSSSCG00000011261	Transcript	ENSSSCT00000080680.2	protein_coding	-	-	-	-	-	-	-	-	-	rs332117908	967	1	-	HGNC	HGNC:30914	-	-	-	-	-	-	-	-
S2	13:23787271	13:23787271-23787271	T	downstream_gene_variant	MODIFIER	WDR48	ENSSSCG00000011261	Transcript	ENSSSCT00000085539.2	protein_coding	-	-	-	-	-	-	-	-	-	rs332117908	979	1	-	HGNC	HGNC:30914	-	-	-	P1	-	-	-	-
S2	13:23787271	13:23787271-23787271	T	3_prime_UTR_variant	MODIFIER	GORASP1	ENSSSCG00000034916	Transcript	ENSSSCT00000087253.2	protein_coding	2023-10-10	-	-	-	2498	-	-	-	-	rs332117908	-	-1	-	HGNC	HGNC:16769	-	-	-	A2	-	-	-	-
S2	13:23787271	13:23787271-23787271	T	3_prime_UTR_variant	MODIFIER	GORASP1	ENSSSCG00000034916	Transcript	ENSSSCT00000089897.1	protein_coding	2023-10-10	-	-	-	2465	-	-	-	-	rs332117908	-	-1	-	HGNC	HGNC:16769	-	-	-	-	-	-	-	-
S2	13:23787271	13:23787271-23787271	T	downstream_gene_variant	MODIFIER	WDR48	ENSSSCG00000011261	Transcript	ENSSSCT00000092840.1	protein_coding	-	-	-	-	-	-	-	-	-	rs332117908	2789	1	-	HGNC	HGNC:30914	-	-	-	-	-	-	-	-
S2	13:23787301	13:23787301-23787301	G	downstream_gene_variant	MODIFIER	WDR48	ENSSSCG00000011261	Transcript	ENSSSCT00000012329.5	protein_coding	-	-	-	-	-	-	-	-	-	rs321858127	1009	1	-	HGNC	HGNC:30914	-	-	-	-	-	-	-	-
S2	13:23787301	13:23787301-23787301	G	3_prime_UTR_variant	MODIFIER	GORASP1	ENSSSCG00000034916	Transcript	ENSSSCT00000040350.3	protein_coding	2023-08-08	-	-	-	2193	-	-	-	-	rs321858127	-	-1	-	HGNC	HGNC:16769	-	-	-	P2	-	-	-	-
S2	13:23787301	13:23787301-23787301	G	3_prime_UTR_variant	MODIFIER	GORASP1	ENSSSCG00000034916	Transcript	ENSSSCT00000044137.3	protein_coding	2023-09-09	-	-	-	2183	-	-	-	-	rs321858127	-	-1	-	HGNC	HGNC:16769	-	-	-	-	-	-	-	-
S2	13:23787301	13:23787301-23787301	G	downstream_gene_variant	MODIFIER	WDR48	ENSSSCG00000011261	Transcript	ENSSSCT00000065490.3	protein_coding	-	-	-	-	-	-	-	-	-	rs321858127	993	1	-	HGNC	HGNC:30914	-	-	-	-	-	-	-	-
S2	13:23787301	13:23787301-23787301	G	downstream_gene_variant	MODIFIER	WDR48	ENSSSCG00000011261	Transcript	ENSSSCT00000073314.2	protein_coding	-	-	-	-	-	-	-	-	-	rs321858127	1009	1	-	HGNC	HGNC:30914	-	-	-	-	-	-	-	-
S2	13:23787301	13:23787301-23787301	G	downstream_gene_variant	MODIFIER	WDR48	ENSSSCG00000011261	Transcript	ENSSSCT00000080680.2	protein_coding	-	-	-	-	-	-	-	-	-	rs321858127	997	1	-	HGNC	HGNC:30914	-	-	-	-	-	-	-	-
S2	13:23787301	13:23787301-23787301	G	downstream_gene_variant	MODIFIER	WDR48	ENSSSCG00000011261	Transcript	ENSSSCT00000085539.2	protein_coding	-	-	-	-	-	-	-	-	-	rs321858127	1009	1	-	HGNC	HGNC:30914	-	-	-	P1	-	-	-	-
S2	13:23787301	13:23787301-23787301	G	3_prime_UTR_variant	MODIFIER	GORASP1	ENSSSCG00000034916	Transcript	ENSSSCT00000087253.2	protein_coding	2023-10-10	-	-	-	2468	-	-	-	-	rs321858127	-	-1	-	HGNC	HGNC:16769	-	-	-	A2	-	-	-	-
S2	13:23787301	13:23787301-23787301	G	3_prime_UTR_variant	MODIFIER	GORASP1	ENSSSCG00000034916	Transcript	ENSSSCT00000089897.1	protein_coding	2023-10-10	-	-	-	2435	-	-	-	-	rs321858127	-	-1	-	HGNC	HGNC:16769	-	-	-	-	-	-	-	-
S2	13:23787301	13:23787301-23787301	G	downstream_gene_variant	MODIFIER	WDR48	ENSSSCG00000011261	Transcript	ENSSSCT00000092840.1	protein_coding	-	-	-	-	-	-	-	-	-	rs321858127	2819	1	-	HGNC	HGNC:30914	-	-	-	-	-	-	-	-
S2	13:23787686	13:23787686-23787686	C	downstream_gene_variant	MODIFIER	WDR48	ENSSSCG00000011261	Transcript	ENSSSCT00000012329.5	protein_coding	-	-	-	-	-	-	-	-	-	rs343368681	1394	1	-	HGNC	HGNC:30914	-	-	-	-	-	-	-	-
S2	13:23787686	13:23787686-23787686	C	3_prime_UTR_variant	MODIFIER	GORASP1	ENSSSCG00000034916	Transcript	ENSSSCT00000040350.3	protein_coding	2023-08-08	-	-	-	1808	-	-	-	-	rs343368681	-	-1	-	HGNC	HGNC:16769	-	-	-	P2	-	-	-	-
S2	13:23787686	13:23787686-23787686	C	3_prime_UTR_variant	MODIFIER	GORASP1	ENSSSCG00000034916	Transcript	ENSSSCT00000044137.3	protein_coding	2023-09-09	-	-	-	1798	-	-	-	-	rs343368681	-	-1	-	HGNC	HGNC:16769	-	-	-	-	-	-	-	-
S2	13:23787686	13:23787686-23787686	C	downstream_gene_variant	MODIFIER	WDR48	ENSSSCG00000011261	Transcript	ENSSSCT00000065490.3	protein_coding	-	-	-	-	-	-	-	-	-	rs343368681	1378	1	-	HGNC	HGNC:30914	-	-	-	-	-	-	-	-
S2	13:23787686	13:23787686-23787686	C	downstream_gene_variant	MODIFIER	WDR48	ENSSSCG00000011261	Transcript	ENSSSCT00000073314.2	protein_coding	-	-	-	-	-	-	-	-	-	rs343368681	1394	1	-	HGNC	HGNC:30914	-	-	-	-	-	-	-	-
S2	13:23787686	13:23787686-23787686	C	downstream_gene_variant	MODIFIER	WDR48	ENSSSCG00000011261	Transcript	ENSSSCT00000080680.2	protein_coding	-	-	-	-	-	-	-	-	-	rs343368681	1382	1	-	HGNC	HGNC:30914	-	-	-	-	-	-	-	-
S2	13:23787686	13:23787686-23787686	C	downstream_gene_variant	MODIFIER	WDR48	ENSSSCG00000011261	Transcript	ENSSSCT00000085539.2	protein_coding	-	-	-	-	-	-	-	-	-	rs343368681	1394	1	-	HGNC	HGNC:30914	-	-	-	P1	-	-	-	-
S2	13:23787686	13:23787686-23787686	C	3_prime_UTR_variant	MODIFIER	GORASP1	ENSSSCG00000034916	Transcript	ENSSSCT00000087253.2	protein_coding	2023-10-10	-	-	-	2083	-	-	-	-	rs343368681	-	-1	-	HGNC	HGNC:16769	-	-	-	A2	-	-	-	-
S2	13:23787686	13:23787686-23787686	C	3_prime_UTR_variant	MODIFIER	GORASP1	ENSSSCG00000034916	Transcript	ENSSSCT00000089897.1	protein_coding	2023-10-10	-	-	-	2050	-	-	-	-	rs343368681	-	-1	-	HGNC	HGNC:16769	-	-	-	-	-	-	-	-
S2	13:23787686	13:23787686-23787686	C	downstream_gene_variant	MODIFIER	WDR48	ENSSSCG00000011261	Transcript	ENSSSCT00000092840.1	protein_coding	-	-	-	-	-	-	-	-	-	rs343368681	3204	1	-	HGNC	HGNC:30914	-	-	-	-	-	-	-	-
S2	13:23787855	13:23787855-23787855	T	downstream_gene_variant	MODIFIER	WDR48	ENSSSCG00000011261	Transcript	ENSSSCT00000012329.5	protein_coding	-	-	-	-	-	-	-	-	-	rs326468907	1563	1	-	HGNC	HGNC:30914	-	-	-	-	-	-	-	-
S2	13:23787855	13:23787855-23787855	T	3_prime_UTR_variant	MODIFIER	GORASP1	ENSSSCG00000034916	Transcript	ENSSSCT00000040350.3	protein_coding	2023-08-08	-	-	-	1639	-	-	-	-	rs326468907	-	-1	-	HGNC	HGNC:16769	-	-	-	P2	-	-	-	-
S2	13:23787855	13:23787855-23787855	T	3_prime_UTR_variant	MODIFIER	GORASP1	ENSSSCG00000034916	Transcript	ENSSSCT00000044137.3	protein_coding	2023-09-09	-	-	-	1629	-	-	-	-	rs326468907	-	-1	-	HGNC	HGNC:16769	-	-	-	-	-	-	-	-
S2	13:23787855	13:23787855-23787855	T	downstream_gene_variant	MODIFIER	WDR48	ENSSSCG00000011261	Transcript	ENSSSCT00000065490.3	protein_coding	-	-	-	-	-	-	-	-	-	rs326468907	1547	1	-	HGNC	HGNC:30914	-	-	-	-	-	-	-	-
S2	13:23787855	13:23787855-23787855	T	downstream_gene_variant	MODIFIER	WDR48	ENSSSCG00000011261	Transcript	ENSSSCT00000073314.2	protein_coding	-	-	-	-	-	-	-	-	-	rs326468907	1563	1	-	HGNC	HGNC:30914	-	-	-	-	-	-	-	-
S2	13:23787855	13:23787855-23787855	T	downstream_gene_variant	MODIFIER	WDR48	ENSSSCG00000011261	Transcript	ENSSSCT00000080680.2	protein_coding	-	-	-	-	-	-	-	-	-	rs326468907	1551	1	-	HGNC	HGNC:30914	-	-	-	-	-	-	-	-
S2	13:23787855	13:23787855-23787855	T	downstream_gene_variant	MODIFIER	WDR48	ENSSSCG00000011261	Transcript	ENSSSCT00000085539.2	protein_coding	-	-	-	-	-	-	-	-	-	rs326468907	1563	1	-	HGNC	HGNC:30914	-	-	-	P1	-	-	-	-
S2	13:23787855	13:23787855-23787855	T	3_prime_UTR_variant	MODIFIER	GORASP1	ENSSSCG00000034916	Transcript	ENSSSCT00000087253.2	protein_coding	2023-10-10	-	-	-	1914	-	-	-	-	rs326468907	-	-1	-	HGNC	HGNC:16769	-	-	-	A2	-	-	-	-
S2	13:23787855	13:23787855-23787855	T	3_prime_UTR_variant	MODIFIER	GORASP1	ENSSSCG00000034916	Transcript	ENSSSCT00000089897.1	protein_coding	2023-10-10	-	-	-	1881	-	-	-	-	rs326468907	-	-1	-	HGNC	HGNC:16769	-	-	-	-	-	-	-	-
S2	13:23787855	13:23787855-23787855	T	downstream_gene_variant	MODIFIER	WDR48	ENSSSCG00000011261	Transcript	ENSSSCT00000092840.1	protein_coding	-	-	-	-	-	-	-	-	-	rs326468907	3373	1	-	HGNC	HGNC:30914	-	-	-	-	-	-	-	-
S2	13:23788101	13:23788101-23788101	A	downstream_gene_variant	MODIFIER	WDR48	ENSSSCG00000011261	Transcript	ENSSSCT00000012329.5	protein_coding	-	-	-	-	-	-	-	-	-	rs346358582	1809	1	-	HGNC	HGNC:30914	-	-	-	-	-	-	-	-
S2	13:23788101	13:23788101-23788101	A	3_prime_UTR_variant	MODIFIER	GORASP1	ENSSSCG00000034916	Transcript	ENSSSCT00000040350.3	protein_coding	2023-08-08	-	-	-	1393	-	-	-	-	rs346358582	-	-1	-	HGNC	HGNC:16769	-	-	-	P2	-	-	-	-
S2	13:23788101	13:23788101-23788101	A	3_prime_UTR_variant	MODIFIER	GORASP1	ENSSSCG00000034916	Transcript	ENSSSCT00000044137.3	protein_coding	2023-09-09	-	-	-	1383	-	-	-	-	rs346358582	-	-1	-	HGNC	HGNC:16769	-	-	-	-	-	-	-	-
S2	13:23788101	13:23788101-23788101	A	downstream_gene_variant	MODIFIER	WDR48	ENSSSCG00000011261	Transcript	ENSSSCT00000065490.3	protein_coding	-	-	-	-	-	-	-	-	-	rs346358582	1793	1	-	HGNC	HGNC:30914	-	-	-	-	-	-	-	-
S2	13:23788101	13:23788101-23788101	A	downstream_gene_variant	MODIFIER	WDR48	ENSSSCG00000011261	Transcript	ENSSSCT00000073314.2	protein_coding	-	-	-	-	-	-	-	-	-	rs346358582	1809	1	-	HGNC	HGNC:30914	-	-	-	-	-	-	-	-
S2	13:23788101	13:23788101-23788101	A	downstream_gene_variant	MODIFIER	WDR48	ENSSSCG00000011261	Transcript	ENSSSCT00000080680.2	protein_coding	-	-	-	-	-	-	-	-	-	rs346358582	1797	1	-	HGNC	HGNC:30914	-	-	-	-	-	-	-	-
S2	13:23788101	13:23788101-23788101	A	downstream_gene_variant	MODIFIER	WDR48	ENSSSCG00000011261	Transcript	ENSSSCT00000085539.2	protein_coding	-	-	-	-	-	-	-	-	-	rs346358582	1809	1	-	HGNC	HGNC:30914	-	-	-	P1	-	-	-	-
S2	13:23788101	13:23788101-23788101	A	3_prime_UTR_variant	MODIFIER	GORASP1	ENSSSCG00000034916	Transcript	ENSSSCT00000087253.2	protein_coding	2023-10-10	-	-	-	1668	-	-	-	-	rs346358582	-	-1	-	HGNC	HGNC:16769	-	-	-	A2	-	-	-	-
S2	13:23788101	13:23788101-23788101	A	3_prime_UTR_variant	MODIFIER	GORASP1	ENSSSCG00000034916	Transcript	ENSSSCT00000089897.1	protein_coding	2023-10-10	-	-	-	1635	-	-	-	-	rs346358582	-	-1	-	HGNC	HGNC:16769	-	-	-	-	-	-	-	-
S2	13:23788101	13:23788101-23788101	A	downstream_gene_variant	MODIFIER	WDR48	ENSSSCG00000011261	Transcript	ENSSSCT00000092840.1	protein_coding	-	-	-	-	-	-	-	-	-	rs346358582	3619	1	-	HGNC	HGNC:30914	-	-	-	-	-	-	-	-
S2	13:23790191	13:23790191-23790191	G	downstream_gene_variant	MODIFIER	WDR48	ENSSSCG00000011261	Transcript	ENSSSCT00000012329.5	protein_coding	-	-	-	-	-	-	-	-	-	-	3899	1	-	HGNC	HGNC:30914	-	-	-	-	-	-	-	-
S2	12:55146588	12:55146588-55146588	T	missense_variant	MODERATE	MYH8	ENSSSCG00000018005	Transcript	ENSSSCT00000106878.1	protein_coding	24/42	-	-	-	3269	2954	985	T/N	aCc/aAc	-	-	-1	-	HGNC	HGNC:7578	-	-	-	-	tolerated_low_confidence(0.22)	-	-	-
S2	13:23790191	13:23790191-23790191	G	missense_variant	MODERATE	GORASP1	ENSSSCG00000034916	Transcript	ENSSSCT00000040350.3	protein_coding	45143	-	-	-	735	647	216	V/A	gTc/gCc	-	-	-1	-	HGNC	HGNC:16769	-	-	-	P2	-	-	-	-
S2	13:23790191	13:23790191-23790191	G	downstream_gene_variant	MODIFIER	WDR48	ENSSSCG00000011261	Transcript	ENSSSCT00000065490.3	protein_coding	-	-	-	-	-	-	-	-	-	-	3883	1	-	HGNC	HGNC:30914	-	-	-	-	-	-	-	-
S2	13:23790191	13:23790191-23790191	G	downstream_gene_variant	MODIFIER	WDR48	ENSSSCG00000011261	Transcript	ENSSSCT00000073314.2	protein_coding	-	-	-	-	-	-	-	-	-	-	3899	1	-	HGNC	HGNC:30914	-	-	-	-	-	-	-	-
S2	13:23790191	13:23790191-23790191	G	downstream_gene_variant	MODIFIER	WDR48	ENSSSCG00000011261	Transcript	ENSSSCT00000080680.2	protein_coding	-	-	-	-	-	-	-	-	-	-	3887	1	-	HGNC	HGNC:30914	-	-	-	-	-	-	-	-
S2	13:23790191	13:23790191-23790191	G	downstream_gene_variant	MODIFIER	WDR48	ENSSSCG00000011261	Transcript	ENSSSCT00000085539.2	protein_coding	-	-	-	-	-	-	-	-	-	-	3899	1	-	HGNC	HGNC:30914	-	-	-	P1	-	-	-	-
S2	13:23790191	13:23790191-23790191	G	missense_variant	MODERATE	GORASP1	ENSSSCG00000034916	Transcript	ENSSSCT00000044137.3	protein_coding	45175	-	-	-	725	635	212	V/A	gTc/gCc	-	-	-1	-	HGNC	HGNC:16769	-	-	-	-	-	-	-	-
S2	13:23790191	13:23790191-23790191	G	missense_variant	MODERATE	GORASP1	ENSSSCG00000034916	Transcript	ENSSSCT00000087253.2	protein_coding	45206	-	-	-	1010	695	232	V/A	gTc/gCc	-	-	-1	-	HGNC	HGNC:16769	-	-	-	A2	-	-	-	-
S2	13:23797408	13:23797408-23797408	G	upstream_gene_variant	MODIFIER	TTC21A	ENSSSCG00000011263	Transcript	ENSSSCT00000012331.4	protein_coding	-	-	-	-	-	-	-	-	-	rs322602706	122	1	-	HGNC	HGNC:30761	-	-	-	P2	-	-	-	-
S2	13:23797408	13:23797408-23797408	G	upstream_gene_variant	MODIFIER	TTC21A	ENSSSCG00000011263	Transcript	ENSSSCT00000022750.2	protein_coding	-	-	-	-	-	-	-	-	-	rs322602706	110	1	-	HGNC	HGNC:30761	-	-	-	-	-	-	-	-
S2	13:23797408	13:23797408-23797408	G	5_prime_UTR_variant	MODIFIER	GORASP1	ENSSSCG00000034916	Transcript	ENSSSCT00000040350.3	protein_coding	2023-08-01	-	-	-	72	-	-	-	-	rs322602706	-	-1	-	HGNC	HGNC:16769	-	-	-	P2	-	-	-	-
S2	13:23797408	13:23797408-23797408	G	5_prime_UTR_variant	MODIFIER	GORASP1	ENSSSCG00000034916	Transcript	ENSSSCT00000044137.3	protein_coding	2023-09-01	-	-	-	74	-	-	-	-	rs322602706	-	-1	-	HGNC	HGNC:16769	-	-	-	-	-	-	-	-
S2	13:23797408	13:23797408-23797408	G	upstream_gene_variant	MODIFIER	TTC21A	ENSSSCG00000011263	Transcript	ENSSSCT00000078419.1	protein_coding	-	-	-	-	-	-	-	-	-	rs322602706	114	1	-	HGNC	HGNC:30761	-	-	-	A2	-	-	-	-
S2	13:23797408	13:23797408-23797408	G	5_prime_UTR_variant	MODIFIER	GORASP1	ENSSSCG00000034916	Transcript	ENSSSCT00000087253.2	protein_coding	2023-10-01	-	-	-	63	-	-	-	-	rs322602706	-	-1	-	HGNC	HGNC:16769	-	-	-	A2	-	-	-	-
S2	13:23797408	13:23797408-23797408	G	5_prime_UTR_variant	MODIFIER	GORASP1	ENSSSCG00000034916	Transcript	ENSSSCT00000089897.1	protein_coding	2023-10-01	-	-	-	80	-	-	-	-	rs322602706	-	-1	-	HGNC	HGNC:16769	-	-	-	-	-	-	-	-
S2	13:23869487	13:23869487-23869487	C	non_coding_transcript_exon_variant	MODIFIER	-	ENSSSCG00000034015	Transcript	ENSSSCT00000066041.3	pseudogene	2023-05-05	-	-	-	4253	-	-	-	-	rs342965900	-	-1	-	-	-	-	-	-	-	-	-	-	-
S2	13:23869487	13:23869487-23869487	C	downstream_gene_variant	MODIFIER	-	ENSSSCG00000041387	Transcript	ENSSSCT00000072673.1	lncRNA	-	-	-	-	-	-	-	-	-	rs342965900	733	1	-	-	-	-	-	-	-	-	-	-	-
S2	13:23869538	13:23869538-23869538	T	non_coding_transcript_exon_variant	MODIFIER	-	ENSSSCG00000034015	Transcript	ENSSSCT00000066041.3	pseudogene	2023-05-05	-	-	-	4202	-	-	-	-	rs709381798	-	-1	-	-	-	-	-	-	-	-	-	-	-
S2	13:23869538	13:23869538-23869538	T	downstream_gene_variant	MODIFIER	-	ENSSSCG00000041387	Transcript	ENSSSCT00000072673.1	lncRNA	-	-	-	-	-	-	-	-	-	rs709381798	784	1	-	-	-	-	-	-	-	-	-	-	-
S2	13:23869539	13:23869539-23869539	T	non_coding_transcript_exon_variant	MODIFIER	-	ENSSSCG00000034015	Transcript	ENSSSCT00000066041.3	pseudogene	2023-05-05	-	-	-	4201	-	-	-	-	rs693561620	-	-1	-	-	-	-	-	-	-	-	-	-	-
S2	13:23869539	13:23869539-23869539	T	downstream_gene_variant	MODIFIER	-	ENSSSCG00000041387	Transcript	ENSSSCT00000072673.1	lncRNA	-	-	-	-	-	-	-	-	-	rs693561620	785	1	-	-	-	-	-	-	-	-	-	-	-
S2	13:23869564	13:23869564-23869564	T	non_coding_transcript_exon_variant	MODIFIER	-	ENSSSCG00000034015	Transcript	ENSSSCT00000066041.3	pseudogene	2023-05-05	-	-	-	4176	-	-	-	-	rs326694349	-	-1	-	-	-	-	-	-	-	-	-	-	-
S2	13:23869564	13:23869564-23869564	T	downstream_gene_variant	MODIFIER	-	ENSSSCG00000041387	Transcript	ENSSSCT00000072673.1	lncRNA	-	-	-	-	-	-	-	-	-	rs326694349	810	1	-	-	-	-	-	-	-	-	-	-	-
S2	13:23870988	13:23870988-23870988	A	non_coding_transcript_exon_variant	MODIFIER	-	ENSSSCG00000034015	Transcript	ENSSSCT00000066041.3	pseudogene	2023-05-02	-	-	-	2758	-	-	-	-	rs325440095	-	-1	-	-	-	-	-	-	-	-	-	-	-
S2	13:23870988	13:23870988-23870988	A	downstream_gene_variant	MODIFIER	-	ENSSSCG00000041387	Transcript	ENSSSCT00000072673.1	lncRNA	-	-	-	-	-	-	-	-	-	rs325440095	2234	1	-	-	-	-	-	-	-	-	-	-	-
S2	13:23872196	13:23872196-23872196	C	non_coding_transcript_exon_variant	MODIFIER	-	ENSSSCG00000034015	Transcript	ENSSSCT00000066041.3	pseudogene	2023-05-02	-	-	-	1550	-	-	-	-	rs334080177	-	-1	-	-	-	-	-	-	-	-	-	-	-
S2	13:23872196	13:23872196-23872196	C	downstream_gene_variant	MODIFIER	-	ENSSSCG00000041387	Transcript	ENSSSCT00000072673.1	lncRNA	-	-	-	-	-	-	-	-	-	rs334080177	3442	1	-	-	-	-	-	-	-	-	-	-	-
S2	13:23872531	13:23872531-23872531	G	non_coding_transcript_exon_variant	MODIFIER	-	ENSSSCG00000034015	Transcript	ENSSSCT00000066041.3	pseudogene	2023-05-02	-	-	-	1215	-	-	-	-	rs319680331	-	-1	-	-	-	-	-	-	-	-	-	-	-
S2	13:23872531	13:23872531-23872531	G	downstream_gene_variant	MODIFIER	-	ENSSSCG00000041387	Transcript	ENSSSCT00000072673.1	lncRNA	-	-	-	-	-	-	-	-	-	rs319680331	3777	1	-	-	-	-	-	-	-	-	-	-	-
S2	13:23873239	13:23873239-23873239	G	non_coding_transcript_exon_variant	MODIFIER	-	ENSSSCG00000034015	Transcript	ENSSSCT00000066041.3	pseudogene	2023-05-02	-	-	-	507	-	-	-	-	rs330236052	-	-1	-	-	-	-	-	-	-	-	-	-	-
S2	13:23873239	13:23873239-23873239	G	downstream_gene_variant	MODIFIER	-	ENSSSCG00000041387	Transcript	ENSSSCT00000072673.1	lncRNA	-	-	-	-	-	-	-	-	-	rs330236052	4485	1	-	-	-	-	-	-	-	-	-	-	-
S2	13:24575047	13:24575047-24575047	T	5_prime_UTR_variant	MODIFIER	EIF1B	ENSSSCG00000011270	Transcript	ENSSSCT00000012338.5	protein_coding	2023-04-01	-	-	-	138	-	-	-	-	rs80796104	-	1	-	EntrezGene	-	-	-	-	P1	-	-	-	-
S2	13:24575047	13:24575047-24575047	T	downstream_gene_variant	MODIFIER	-	ENSSSCG00000046162	Transcript	ENSSSCT00000087157.1	lncRNA	-	-	-	-	-	-	-	-	-	rs80796104	290	1	-	-	-	-	-	-	-	-	-	-	-
S2	13:24698432	13:24698432-24698432	G	synonymous_variant	LOW	-	ENSSSCG00000011272	Transcript	ENSSSCT00000012340.4	protein_coding	2023-07-07	-	-	-	810	447	149	A	gcT/gcG	rs55619107	-	1	-	-	-	-	-	-	P1	-	-	-	-
S2	13:24698432	13:24698432-24698432	G	synonymous_variant	LOW	-	ENSSSCG00000011272	Transcript	ENSSSCT00000056051.2	protein_coding	2023-06-06	-	-	-	441	441	147	A	gcT/gcG	rs55619107	-	1	-	-	-	-	-	-	-	-	-	-	-
S2	13:24698432	13:24698432-24698432	G	upstream_gene_variant	MODIFIER	ZNF619	ENSSSCG00000056224	Transcript	ENSSSCT00000094941.1	protein_coding	-	-	-	-	-	-	-	-	-	rs55619107	2205	1	-	HGNC	HGNC:26910	-	-	-	A2	-	-	-	-
S2	13:24698432	13:24698432-24698432	G	upstream_gene_variant	MODIFIER	ZNF619	ENSSSCG00000056224	Transcript	ENSSSCT00000095105.1	protein_coding	-	-	-	-	-	-	-	-	-	rs55619107	2189	1	-	HGNC	HGNC:26910	-	-	-	P5	-	-	-	-
S2	13:24698838	13:24698838-24698838	G	downstream_gene_variant	MODIFIER	-	ENSSSCG00000011272	Transcript	ENSSSCT00000012340.4	protein_coding	-	-	-	-	-	-	-	-	-	rs322044389	152	1	-	-	-	-	-	-	P1	-	-	-	-
S2	13:24698838	13:24698838-24698838	G	3_prime_UTR_variant	MODIFIER	-	ENSSSCG00000011272	Transcript	ENSSSCT00000056051.2	protein_coding	2023-06-06	-	-	-	847	-	-	-	-	rs322044389	-	1	-	-	-	-	-	-	-	-	-	-	-
S2	13:24698838	13:24698838-24698838	G	upstream_gene_variant	MODIFIER	ZNF619	ENSSSCG00000056224	Transcript	ENSSSCT00000094941.1	protein_coding	-	-	-	-	-	-	-	-	-	rs322044389	1799	1	-	HGNC	HGNC:26910	-	-	-	A2	-	-	-	-
S2	13:24698838	13:24698838-24698838	G	upstream_gene_variant	MODIFIER	ZNF619	ENSSSCG00000056224	Transcript	ENSSSCT00000095105.1	protein_coding	-	-	-	-	-	-	-	-	-	rs322044389	1783	1	-	HGNC	HGNC:26910	-	-	-	P5	-	-	-	-
S2	13:24699071	13:24699071-24699071	C	downstream_gene_variant	MODIFIER	-	ENSSSCG00000011272	Transcript	ENSSSCT00000012340.4	protein_coding	-	-	-	-	-	-	-	-	-	rs342607901	385	1	-	-	-	-	-	-	P1	-	-	-	-
S2	13:24699071	13:24699071-24699071	C	3_prime_UTR_variant	MODIFIER	-	ENSSSCG00000011272	Transcript	ENSSSCT00000056051.2	protein_coding	2023-06-06	-	-	-	1080	-	-	-	-	rs342607901	-	1	-	-	-	-	-	-	-	-	-	-	-
S2	13:24699071	13:24699071-24699071	C	upstream_gene_variant	MODIFIER	ZNF619	ENSSSCG00000056224	Transcript	ENSSSCT00000094941.1	protein_coding	-	-	-	-	-	-	-	-	-	rs342607901	1566	1	-	HGNC	HGNC:26910	-	-	-	A2	-	-	-	-
S2	13:24699071	13:24699071-24699071	C	upstream_gene_variant	MODIFIER	ZNF619	ENSSSCG00000056224	Transcript	ENSSSCT00000095105.1	protein_coding	-	-	-	-	-	-	-	-	-	rs342607901	1550	1	-	HGNC	HGNC:26910	-	-	-	P5	-	-	-	-
S2	13:24699208	13:24699208-24699208	A	downstream_gene_variant	MODIFIER	-	ENSSSCG00000011272	Transcript	ENSSSCT00000012340.4	protein_coding	-	-	-	-	-	-	-	-	-	-	522	1	-	-	-	-	-	-	P1	-	-	-	-
S2	13:24699208	13:24699208-24699208	A	3_prime_UTR_variant	MODIFIER	-	ENSSSCG00000011272	Transcript	ENSSSCT00000056051.2	protein_coding	2023-06-06	-	-	-	1217	-	-	-	-	-	-	1	-	-	-	-	-	-	-	-	-	-	-
S2	13:24699208	13:24699208-24699208	A	upstream_gene_variant	MODIFIER	ZNF619	ENSSSCG00000056224	Transcript	ENSSSCT00000094941.1	protein_coding	-	-	-	-	-	-	-	-	-	-	1429	1	-	HGNC	HGNC:26910	-	-	-	A2	-	-	-	-
S2	13:24699208	13:24699208-24699208	A	upstream_gene_variant	MODIFIER	ZNF619	ENSSSCG00000056224	Transcript	ENSSSCT00000095105.1	protein_coding	-	-	-	-	-	-	-	-	-	-	1413	1	-	HGNC	HGNC:26910	-	-	-	P5	-	-	-	-
S2	13:27751397	13:27751397-27751397	T	3_prime_UTR_variant	MODIFIER	ZNF445	ENSSSCG00000024556	Transcript	ENSSSCT00000056173.3	protein_coding	2023-08-08	-	-	-	3911	-	-	-	-	rs343286338	-	-1	-	HGNC	HGNC:21018	-	-	-	P1	-	-	-	-
S2	13:27751795	13:27751795-27751795	G	3_prime_UTR_variant	MODIFIER	ZNF445	ENSSSCG00000024556	Transcript	ENSSSCT00000056173.3	protein_coding	2023-08-08	-	-	-	3513	-	-	-	-	rs322326718	-	-1	-	HGNC	HGNC:21018	-	-	-	P1	-	-	-	-
S2	13:27959717	13:27959717-27959717	T	downstream_gene_variant	MODIFIER	-	ENSSSCG00000011307	Transcript	ENSSSCT00000012378.5	protein_coding	-	-	-	-	-	-	-	-	-	rs344622641	4682	1	-	-	-	-	-	-	P1	-	-	-	-
S2	13:27959717	13:27959717-27959717	T	3_prime_UTR_variant	MODIFIER	KIAA1143	ENSSSCG00000032344	Transcript	ENSSSCT00000039182.3	protein_coding	2023-03-03	-	-	-	707	-	-	-	-	rs344622641	-	-1	-	EntrezGene	-	-	-	-	P1	-	-	-	-
S2	13:27959717	13:27959717-27959717	T	downstream_gene_variant	MODIFIER	-	ENSSSCG00000011307	Transcript	ENSSSCT00000063372.3	protein_coding	-	-	-	-	-	-	-	-	-	rs344622641	2688	1	-	-	-	-	-	-	P1	-	-	-	-
S2	13:27959759	13:27959759-27959759	T	downstream_gene_variant	MODIFIER	-	ENSSSCG00000011307	Transcript	ENSSSCT00000012378.5	protein_coding	-	-	-	-	-	-	-	-	-	rs329708074	4724	1	-	-	-	-	-	-	P1	-	-	-	-
S2	13:27959759	13:27959759-27959759	T	3_prime_UTR_variant	MODIFIER	KIAA1143	ENSSSCG00000032344	Transcript	ENSSSCT00000039182.3	protein_coding	2023-03-03	-	-	-	665	-	-	-	-	rs329708074	-	-1	-	EntrezGene	-	-	-	-	P1	-	-	-	-
S2	13:27959759	13:27959759-27959759	T	downstream_gene_variant	MODIFIER	-	ENSSSCG00000011307	Transcript	ENSSSCT00000063372.3	protein_coding	-	-	-	-	-	-	-	-	-	rs329708074	2730	1	-	-	-	-	-	-	P1	-	-	-	-
S2	13:27960056	13:27960056-27960056	T	synonymous_variant	LOW	KIAA1143	ENSSSCG00000032344	Transcript	ENSSSCT00000039182.3	protein_coding	2023-03-03	-	-	-	368	315	105	S	tcG/tcA	rs81218024	-	-1	-	EntrezGene	-	-	-	-	P1	-	-	-	-
S2	13:27960056	13:27960056-27960056	T	downstream_gene_variant	MODIFIER	-	ENSSSCG00000011307	Transcript	ENSSSCT00000063372.3	protein_coding	-	-	-	-	-	-	-	-	-	rs81218024	3027	1	-	-	-	-	-	-	P1	-	-	-	-
S2	13:28045528	13:28045528-28045528	A	downstream_gene_variant	MODIFIER	KIF15	ENSSSCG00000011309	Transcript	ENSSSCT00000043506.3	protein_coding	-	-	-	-	-	-	-	-	-	rs81210190	4077	1	-	HGNC	HGNC:17273	-	-	-	P1	-	-	-	-
S2	13:28045528	13:28045528-28045528	A	downstream_gene_variant	MODIFIER	KIF15	ENSSSCG00000011309	Transcript	ENSSSCT00000052973.3	protein_coding	-	-	-	-	-	-	-	-	-	rs81210190	4077	1	-	HGNC	HGNC:17273	-	-	-	-	-	-	-	-
S2	13:28045528	13:28045528-28045528	A	synonymous_variant	LOW	TMEM42	ENSSSCG00000031576	Transcript	ENSSSCT00000054648.3	protein_coding	2023-03-01	-	-	-	132	114	38	R	cgC/cgA	rs81210190	-	1	-	HGNC	HGNC:28444	-	-	-	P1	-	-	-	-
S2	13:28113166	13:28113166-28113166	T	intron_variant	MODIFIER	ZDHHC3	ENSSSCG00000011301	Transcript	ENSSSCT00000012372.5	protein_coding	-	2023-06-06	-	-	-	-	-	-	-	rs332011713	-	-1	-	HGNC	HGNC:18470	-	-	-	-	-	-	-	-
S2	13:28113166	13:28113166-28113166	T	intron_variant	MODIFIER	ZDHHC3	ENSSSCG00000011301	Transcript	ENSSSCT00000012374.5	protein_coding	-	2023-07-06	-	-	-	-	-	-	-	rs332011713	-	-1	-	HGNC	HGNC:18470	-	-	-	-	-	-	-	-
S2	13:28113166	13:28113166-28113166	T	intron_variant	MODIFIER	ZDHHC3	ENSSSCG00000011301	Transcript	ENSSSCT00000045851.3	protein_coding	-	2023-07-07	-	-	-	-	-	-	-	rs332011713	-	-1	-	HGNC	HGNC:18470	-	-	-	-	-	-	-	-
S2	13:28113166	13:28113166-28113166	T	3_prime_UTR_variant	MODIFIER	ZDHHC3	ENSSSCG00000011301	Transcript	ENSSSCT00000048972.3	protein_coding	2023-08-08	-	-	-	2095	-	-	-	-	rs332011713	-	-1	-	HGNC	HGNC:18470	-	-	-	P1	-	-	-	-
S2	13:28113166	13:28113166-28113166	T	intron_variant	MODIFIER	ZDHHC3	ENSSSCG00000011301	Transcript	ENSSSCT00000074610.1	protein_coding	-	2023-05-05	-	-	-	-	-	-	-	rs332011713	-	-1	-	HGNC	HGNC:18470	-	-	-	-	-	-	-	-
S2	13:28113796	13:28113796-28113796	T	intron_variant	MODIFIER	ZDHHC3	ENSSSCG00000011301	Transcript	ENSSSCT00000012372.5	protein_coding	-	2023-06-06	-	-	-	-	-	-	-	-	-	-1	-	HGNC	HGNC:18470	-	-	-	-	-	-	-	-
S2	13:28113796	13:28113796-28113796	T	intron_variant	MODIFIER	ZDHHC3	ENSSSCG00000011301	Transcript	ENSSSCT00000012374.5	protein_coding	-	2023-07-06	-	-	-	-	-	-	-	-	-	-1	-	HGNC	HGNC:18470	-	-	-	-	-	-	-	-
S2	13:28113796	13:28113796-28113796	T	intron_variant	MODIFIER	ZDHHC3	ENSSSCG00000011301	Transcript	ENSSSCT00000045851.3	protein_coding	-	2023-07-07	-	-	-	-	-	-	-	-	-	-1	-	HGNC	HGNC:18470	-	-	-	-	-	-	-	-
S2	13:28113796	13:28113796-28113796	T	3_prime_UTR_variant	MODIFIER	ZDHHC3	ENSSSCG00000011301	Transcript	ENSSSCT00000048972.3	protein_coding	2023-08-08	-	-	-	1465	-	-	-	-	-	-	-1	-	HGNC	HGNC:18470	-	-	-	P1	-	-	-	-
S2	13:28113796	13:28113796-28113796	T	intron_variant	MODIFIER	ZDHHC3	ENSSSCG00000011301	Transcript	ENSSSCT00000074610.1	protein_coding	-	2023-05-05	-	-	-	-	-	-	-	-	-	-1	-	HGNC	HGNC:18470	-	-	-	-	-	-	-	-
S2	13:28194171	13:28194171-28194171	A	missense_variant	MODERATE	EXOSC7	ENSSSCG00000011300	Transcript	ENSSSCT00000012371.5	protein_coding	2023-08-04	-	-	-	405	382	128	P/T	Cct/Act	rs81216853	-	1	-	EntrezGene	-	-	-	-	-	deleterious(0)	-	-	-
S2	13:28194171	13:28194171-28194171	A	missense_variant	MODERATE	EXOSC7	ENSSSCG00000011300	Transcript	ENSSSCT00000035976.4	protein_coding	2023-09-04	-	-	-	397	382	128	P/T	Cct/Act	rs81216853	-	1	-	EntrezGene	-	-	-	-	P1	deleterious(0.01)	-	-	-
S2	13:28194171	13:28194171-28194171	A	missense_variant	MODERATE	EXOSC7	ENSSSCG00000011300	Transcript	ENSSSCT00000092899.1	protein_coding	2023-08-04	-	-	-	385	385	129	P/T	Cct/Act	rs81216853	-	1	-	EntrezGene	-	-	-	-	-	deleterious(0)	-	-	-
S2	13:28194197	13:28194197-28194197	T	synonymous_variant	LOW	EXOSC7	ENSSSCG00000011300	Transcript	ENSSSCT00000012371.5	protein_coding	2023-08-04	-	-	-	431	408	136	Y	taC/taT	rs319010838	-	1	-	EntrezGene	-	-	-	-	-	-	-	-	-
S2	13:28194197	13:28194197-28194197	T	synonymous_variant	LOW	EXOSC7	ENSSSCG00000011300	Transcript	ENSSSCT00000035976.4	protein_coding	2023-09-04	-	-	-	423	408	136	Y	taC/taT	rs319010838	-	1	-	EntrezGene	-	-	-	-	P1	-	-	-	-
S2	13:28194197	13:28194197-28194197	T	synonymous_variant	LOW	EXOSC7	ENSSSCG00000011300	Transcript	ENSSSCT00000092899.1	protein_coding	2023-08-04	-	-	-	411	411	137	Y	taC/taT	rs319010838	-	1	-	EntrezGene	-	-	-	-	-	-	-	-	-
S2	13:28201071	13:28201071-28201071	A	synonymous_variant	LOW	EXOSC7	ENSSSCG00000011300	Transcript	ENSSSCT00000012371.5	protein_coding	2023-08-06	-	-	-	521	498	166	P	ccG/ccA	rs333713701	-	1	-	EntrezGene	-	-	-	-	-	-	-	-	-
S2	13:28201071	13:28201071-28201071	A	synonymous_variant	LOW	EXOSC7	ENSSSCG00000011300	Transcript	ENSSSCT00000035976.4	protein_coding	2023-09-06	-	-	-	513	498	166	P	ccG/ccA	rs333713701	-	1	-	EntrezGene	-	-	-	-	P1	-	-	-	-
S2	13:28201071	13:28201071-28201071	A	synonymous_variant	LOW	EXOSC7	ENSSSCG00000011300	Transcript	ENSSSCT00000092899.1	protein_coding	2023-08-06	-	-	-	501	501	167	P	ccG/ccA	rs333713701	-	1	-	EntrezGene	-	-	-	-	-	-	-	-	-
S2	13:28206419	13:28206419-28206419	T	3_prime_UTR_variant	MODIFIER	EXOSC7	ENSSSCG00000011300	Transcript	ENSSSCT00000012371.5	protein_coding	2023-08-08	-	-	-	4696	-	-	-	-	rs81230835	-	1	-	EntrezGene	-	-	-	-	-	-	-	-	-
S2	13:28206419	13:28206419-28206419	T	intron_variant	MODIFIER	EXOSC7	ENSSSCG00000011300	Transcript	ENSSSCT00000035976.4	protein_coding	-	2023-08-08	-	-	-	-	-	-	-	rs81230835	-	1	-	EntrezGene	-	-	-	-	P1	-	-	-	-
S2	13:28206419	13:28206419-28206419	T	3_prime_UTR_variant	MODIFIER	EXOSC7	ENSSSCG00000011300	Transcript	ENSSSCT00000092899.1	protein_coding	2023-08-08	-	-	-	4676	-	-	-	-	rs81230835	-	1	-	EntrezGene	-	-	-	-	-	-	-	-	-
S2	13:28206471	13:28206471-28206471	A	3_prime_UTR_variant	MODIFIER	EXOSC7	ENSSSCG00000011300	Transcript	ENSSSCT00000012371.5	protein_coding	2023-08-08	-	-	-	4748	-	-	-	-	rs334920148	-	1	-	EntrezGene	-	-	-	-	-	-	-	-	-
S2	13:28206471	13:28206471-28206471	A	intron_variant	MODIFIER	EXOSC7	ENSSSCG00000011300	Transcript	ENSSSCT00000035976.4	protein_coding	-	2023-08-08	-	-	-	-	-	-	-	rs334920148	-	1	-	EntrezGene	-	-	-	-	P1	-	-	-	-
S2	13:28206471	13:28206471-28206471	A	3_prime_UTR_variant	MODIFIER	EXOSC7	ENSSSCG00000011300	Transcript	ENSSSCT00000092899.1	protein_coding	2023-08-08	-	-	-	4728	-	-	-	-	rs334920148	-	1	-	EntrezGene	-	-	-	-	-	-	-	-	-
S2	13:28206695	13:28206695-28206695	G	downstream_gene_variant	MODIFIER	EXOSC7	ENSSSCG00000011300	Transcript	ENSSSCT00000012371.5	protein_coding	-	-	-	-	-	-	-	-	-	rs325690140	214	1	-	EntrezGene	-	-	-	-	-	-	-	-	-
S2	13:28206695	13:28206695-28206695	G	intron_variant	MODIFIER	EXOSC7	ENSSSCG00000011300	Transcript	ENSSSCT00000035976.4	protein_coding	-	2023-08-08	-	-	-	-	-	-	-	rs325690140	-	1	-	EntrezGene	-	-	-	-	P1	-	-	-	-
S2	13:28206695	13:28206695-28206695	G	downstream_gene_variant	MODIFIER	EXOSC7	ENSSSCG00000011300	Transcript	ENSSSCT00000092899.1	protein_coding	-	-	-	-	-	-	-	-	-	rs325690140	214	1	-	EntrezGene	-	-	-	-	-	-	-	-	-
S2	13:28206754	13:28206754-28206754	A	downstream_gene_variant	MODIFIER	EXOSC7	ENSSSCG00000011300	Transcript	ENSSSCT00000012371.5	protein_coding	-	-	-	-	-	-	-	-	-	rs337256272	273	1	-	EntrezGene	-	-	-	-	-	-	-	-	-
S2	13:28206754	13:28206754-28206754	A	3_prime_UTR_variant	MODIFIER	EXOSC7	ENSSSCG00000011300	Transcript	ENSSSCT00000035976.4	protein_coding	2023-09-09	-	-	-	944	-	-	-	-	rs337256272	-	1	-	EntrezGene	-	-	-	-	P1	-	-	-	-
S2	13:28206754	13:28206754-28206754	A	downstream_gene_variant	MODIFIER	EXOSC7	ENSSSCG00000011300	Transcript	ENSSSCT00000092899.1	protein_coding	-	-	-	-	-	-	-	-	-	rs337256272	273	1	-	EntrezGene	-	-	-	-	-	-	-	-	-
S2	13:28207042	13:28207042-28207042	G	downstream_gene_variant	MODIFIER	EXOSC7	ENSSSCG00000011300	Transcript	ENSSSCT00000012371.5	protein_coding	-	-	-	-	-	-	-	-	-	-	561	1	-	EntrezGene	-	-	-	-	-	-	-	-	-
S2	13:28207042	13:28207042-28207042	G	3_prime_UTR_variant	MODIFIER	EXOSC7	ENSSSCG00000011300	Transcript	ENSSSCT00000035976.4	protein_coding	2023-09-09	-	-	-	1232	-	-	-	-	-	-	1	-	EntrezGene	-	-	-	-	P1	-	-	-	-
S2	13:28207042	13:28207042-28207042	G	downstream_gene_variant	MODIFIER	EXOSC7	ENSSSCG00000011300	Transcript	ENSSSCT00000092899.1	protein_coding	-	-	-	-	-	-	-	-	-	-	561	1	-	EntrezGene	-	-	-	-	-	-	-	-	-
S2	13:28207064	13:28207064-28207064	A	downstream_gene_variant	MODIFIER	EXOSC7	ENSSSCG00000011300	Transcript	ENSSSCT00000012371.5	protein_coding	-	-	-	-	-	-	-	-	-	rs328692804	583	1	-	EntrezGene	-	-	-	-	-	-	-	-	-
S2	13:28207064	13:28207064-28207064	A	3_prime_UTR_variant	MODIFIER	EXOSC7	ENSSSCG00000011300	Transcript	ENSSSCT00000035976.4	protein_coding	2023-09-09	-	-	-	1254	-	-	-	-	rs328692804	-	1	-	EntrezGene	-	-	-	-	P1	-	-	-	-
S2	13:28207064	13:28207064-28207064	A	downstream_gene_variant	MODIFIER	EXOSC7	ENSSSCG00000011300	Transcript	ENSSSCT00000092899.1	protein_coding	-	-	-	-	-	-	-	-	-	rs328692804	583	1	-	EntrezGene	-	-	-	-	-	-	-	-	-
S2	13:28207076	13:28207076-28207076	C	downstream_gene_variant	MODIFIER	EXOSC7	ENSSSCG00000011300	Transcript	ENSSSCT00000012371.5	protein_coding	-	-	-	-	-	-	-	-	-	rs335857359	595	1	-	EntrezGene	-	-	-	-	-	-	-	-	-
S2	13:28207076	13:28207076-28207076	C	3_prime_UTR_variant	MODIFIER	EXOSC7	ENSSSCG00000011300	Transcript	ENSSSCT00000035976.4	protein_coding	2023-09-09	-	-	-	1266	-	-	-	-	rs335857359	-	1	-	EntrezGene	-	-	-	-	P1	-	-	-	-
S2	13:28207076	13:28207076-28207076	C	downstream_gene_variant	MODIFIER	EXOSC7	ENSSSCG00000011300	Transcript	ENSSSCT00000092899.1	protein_coding	-	-	-	-	-	-	-	-	-	rs335857359	595	1	-	EntrezGene	-	-	-	-	-	-	-	-	-
S2	13:28207099	13:28207099-28207099	A	downstream_gene_variant	MODIFIER	EXOSC7	ENSSSCG00000011300	Transcript	ENSSSCT00000012371.5	protein_coding	-	-	-	-	-	-	-	-	-	rs330996342	618	1	-	EntrezGene	-	-	-	-	-	-	-	-	-
S2	13:28207099	13:28207099-28207099	A	3_prime_UTR_variant	MODIFIER	EXOSC7	ENSSSCG00000011300	Transcript	ENSSSCT00000035976.4	protein_coding	2023-09-09	-	-	-	1289	-	-	-	-	rs330996342	-	1	-	EntrezGene	-	-	-	-	P1	-	-	-	-
S2	13:28207099	13:28207099-28207099	A	downstream_gene_variant	MODIFIER	EXOSC7	ENSSSCG00000011300	Transcript	ENSSSCT00000092899.1	protein_coding	-	-	-	-	-	-	-	-	-	rs330996342	618	1	-	EntrezGene	-	-	-	-	-	-	-	-	-
S2	13:28207292	13:28207292-28207292	G	downstream_gene_variant	MODIFIER	EXOSC7	ENSSSCG00000011300	Transcript	ENSSSCT00000012371.5	protein_coding	-	-	-	-	-	-	-	-	-	rs341482764	811	1	-	EntrezGene	-	-	-	-	-	-	-	-	-
S2	13:28207292	13:28207292-28207292	G	3_prime_UTR_variant	MODIFIER	EXOSC7	ENSSSCG00000011300	Transcript	ENSSSCT00000035976.4	protein_coding	2023-09-09	-	-	-	1482	-	-	-	-	rs341482764	-	1	-	EntrezGene	-	-	-	-	P1	-	-	-	-
S2	13:28207292	13:28207292-28207292	G	downstream_gene_variant	MODIFIER	EXOSC7	ENSSSCG00000011300	Transcript	ENSSSCT00000092899.1	protein_coding	-	-	-	-	-	-	-	-	-	rs341482764	811	1	-	EntrezGene	-	-	-	-	-	-	-	-	-
S2	13:28207448	13:28207448-28207448	G	downstream_gene_variant	MODIFIER	EXOSC7	ENSSSCG00000011300	Transcript	ENSSSCT00000012371.5	protein_coding	-	-	-	-	-	-	-	-	-	rs340881908	967	1	-	EntrezGene	-	-	-	-	-	-	-	-	-
S2	13:28207448	13:28207448-28207448	G	3_prime_UTR_variant	MODIFIER	EXOSC7	ENSSSCG00000011300	Transcript	ENSSSCT00000035976.4	protein_coding	2023-09-09	-	-	-	1638	-	-	-	-	rs340881908	-	1	-	EntrezGene	-	-	-	-	P1	-	-	-	-
S2	13:28207448	13:28207448-28207448	G	downstream_gene_variant	MODIFIER	EXOSC7	ENSSSCG00000011300	Transcript	ENSSSCT00000092899.1	protein_coding	-	-	-	-	-	-	-	-	-	rs340881908	967	1	-	EntrezGene	-	-	-	-	-	-	-	-	-
S2	13:28207453	13:28207453-28207453	T	downstream_gene_variant	MODIFIER	EXOSC7	ENSSSCG00000011300	Transcript	ENSSSCT00000012371.5	protein_coding	-	-	-	-	-	-	-	-	-	rs324875986	972	1	-	EntrezGene	-	-	-	-	-	-	-	-	-
S2	13:28207453	13:28207453-28207453	T	3_prime_UTR_variant	MODIFIER	EXOSC7	ENSSSCG00000011300	Transcript	ENSSSCT00000035976.4	protein_coding	2023-09-09	-	-	-	1643	-	-	-	-	rs324875986	-	1	-	EntrezGene	-	-	-	-	P1	-	-	-	-
S2	13:28207453	13:28207453-28207453	T	downstream_gene_variant	MODIFIER	EXOSC7	ENSSSCG00000011300	Transcript	ENSSSCT00000092899.1	protein_coding	-	-	-	-	-	-	-	-	-	rs324875986	972	1	-	EntrezGene	-	-	-	-	-	-	-	-	-
S2	13:28207931	13:28207931-28207931	C	downstream_gene_variant	MODIFIER	EXOSC7	ENSSSCG00000011300	Transcript	ENSSSCT00000012371.5	protein_coding	-	-	-	-	-	-	-	-	-	rs334960218	1450	1	-	EntrezGene	-	-	-	-	-	-	-	-	-
S2	13:28207931	13:28207931-28207931	C	3_prime_UTR_variant	MODIFIER	EXOSC7	ENSSSCG00000011300	Transcript	ENSSSCT00000035976.4	protein_coding	2023-09-09	-	-	-	2121	-	-	-	-	rs334960218	-	1	-	EntrezGene	-	-	-	-	P1	-	-	-	-
S2	13:28207931	13:28207931-28207931	C	downstream_gene_variant	MODIFIER	EXOSC7	ENSSSCG00000011300	Transcript	ENSSSCT00000092899.1	protein_coding	-	-	-	-	-	-	-	-	-	rs334960218	1450	1	-	EntrezGene	-	-	-	-	-	-	-	-	-
S2	13:28208153	13:28208153-28208153	A	downstream_gene_variant	MODIFIER	EXOSC7	ENSSSCG00000011300	Transcript	ENSSSCT00000012371.5	protein_coding	-	-	-	-	-	-	-	-	-	rs345414328	1672	1	-	EntrezGene	-	-	-	-	-	-	-	-	-
S2	13:28208153	13:28208153-28208153	A	3_prime_UTR_variant	MODIFIER	EXOSC7	ENSSSCG00000011300	Transcript	ENSSSCT00000035976.4	protein_coding	2023-09-09	-	-	-	2343	-	-	-	-	rs345414328	-	1	-	EntrezGene	-	-	-	-	P1	-	-	-	-
S2	13:28208153	13:28208153-28208153	A	downstream_gene_variant	MODIFIER	EXOSC7	ENSSSCG00000011300	Transcript	ENSSSCT00000092899.1	protein_coding	-	-	-	-	-	-	-	-	-	rs345414328	1672	1	-	EntrezGene	-	-	-	-	-	-	-	-	-
S2	13:28208261	13:28208261-28208261	G	downstream_gene_variant	MODIFIER	EXOSC7	ENSSSCG00000011300	Transcript	ENSSSCT00000012371.5	protein_coding	-	-	-	-	-	-	-	-	-	rs334053692	1780	1	-	EntrezGene	-	-	-	-	-	-	-	-	-
S2	13:28208261	13:28208261-28208261	G	3_prime_UTR_variant	MODIFIER	EXOSC7	ENSSSCG00000011300	Transcript	ENSSSCT00000035976.4	protein_coding	2023-09-09	-	-	-	2451	-	-	-	-	rs334053692	-	1	-	EntrezGene	-	-	-	-	P1	-	-	-	-
S2	13:28208261	13:28208261-28208261	G	downstream_gene_variant	MODIFIER	EXOSC7	ENSSSCG00000011300	Transcript	ENSSSCT00000092899.1	protein_coding	-	-	-	-	-	-	-	-	-	rs334053692	1780	1	-	EntrezGene	-	-	-	-	-	-	-	-	-
S2	13:28208346	13:28208346-28208346	G	downstream_gene_variant	MODIFIER	EXOSC7	ENSSSCG00000011300	Transcript	ENSSSCT00000012371.5	protein_coding	-	-	-	-	-	-	-	-	-	-	1865	1	-	EntrezGene	-	-	-	-	-	-	-	-	-
S2	13:28208346	13:28208346-28208346	G	3_prime_UTR_variant	MODIFIER	EXOSC7	ENSSSCG00000011300	Transcript	ENSSSCT00000035976.4	protein_coding	2023-09-09	-	-	-	2536	-	-	-	-	-	-	1	-	EntrezGene	-	-	-	-	P1	-	-	-	-
S2	13:28208346	13:28208346-28208346	G	downstream_gene_variant	MODIFIER	EXOSC7	ENSSSCG00000011300	Transcript	ENSSSCT00000092899.1	protein_coding	-	-	-	-	-	-	-	-	-	-	1865	1	-	EntrezGene	-	-	-	-	-	-	-	-	-
S2	13:28208354	13:28208354-28208354	C	downstream_gene_variant	MODIFIER	EXOSC7	ENSSSCG00000011300	Transcript	ENSSSCT00000012371.5	protein_coding	-	-	-	-	-	-	-	-	-	rs327834850	1873	1	-	EntrezGene	-	-	-	-	-	-	-	-	-
S2	13:28208354	13:28208354-28208354	C	3_prime_UTR_variant	MODIFIER	EXOSC7	ENSSSCG00000011300	Transcript	ENSSSCT00000035976.4	protein_coding	2023-09-09	-	-	-	2544	-	-	-	-	rs327834850	-	1	-	EntrezGene	-	-	-	-	P1	-	-	-	-
S2	13:28208354	13:28208354-28208354	C	downstream_gene_variant	MODIFIER	EXOSC7	ENSSSCG00000011300	Transcript	ENSSSCT00000092899.1	protein_coding	-	-	-	-	-	-	-	-	-	rs327834850	1873	1	-	EntrezGene	-	-	-	-	-	-	-	-	-
S2	13:28208691	13:28208691-28208691	T	downstream_gene_variant	MODIFIER	EXOSC7	ENSSSCG00000011300	Transcript	ENSSSCT00000012371.5	protein_coding	-	-	-	-	-	-	-	-	-	rs327583670	2210	1	-	EntrezGene	-	-	-	-	-	-	-	-	-
S2	13:28208691	13:28208691-28208691	T	3_prime_UTR_variant	MODIFIER	EXOSC7	ENSSSCG00000011300	Transcript	ENSSSCT00000035976.4	protein_coding	2023-09-09	-	-	-	2881	-	-	-	-	rs327583670	-	1	-	EntrezGene	-	-	-	-	P1	-	-	-	-
S2	13:28208691	13:28208691-28208691	T	downstream_gene_variant	MODIFIER	EXOSC7	ENSSSCG00000011300	Transcript	ENSSSCT00000092899.1	protein_coding	-	-	-	-	-	-	-	-	-	rs327583670	2210	1	-	EntrezGene	-	-	-	-	-	-	-	-	-
S2	13:28208804	13:28208804-28208804	T	downstream_gene_variant	MODIFIER	EXOSC7	ENSSSCG00000011300	Transcript	ENSSSCT00000012371.5	protein_coding	-	-	-	-	-	-	-	-	-	rs318859663	2323	1	-	EntrezGene	-	-	-	-	-	-	-	-	-
S2	13:28208804	13:28208804-28208804	T	3_prime_UTR_variant	MODIFIER	EXOSC7	ENSSSCG00000011300	Transcript	ENSSSCT00000035976.4	protein_coding	2023-09-09	-	-	-	2994	-	-	-	-	rs318859663	-	1	-	EntrezGene	-	-	-	-	P1	-	-	-	-
S2	13:28208804	13:28208804-28208804	T	downstream_gene_variant	MODIFIER	EXOSC7	ENSSSCG00000011300	Transcript	ENSSSCT00000092899.1	protein_coding	-	-	-	-	-	-	-	-	-	rs318859663	2323	1	-	EntrezGene	-	-	-	-	-	-	-	-	-
S2	13:28229034	13:28229034-28229034	C	3_prime_UTR_variant	MODIFIER	CLEC3B	ENSSSCG00000011299	Transcript	ENSSSCT00000036280.4	protein_coding	2023-03-03	-	-	-	758	-	-	-	-	rs331060888	-	1	-	HGNC	HGNC:11891	-	-	-	P1	-	-	-	-
S2	13:28229034	13:28229034-28229034	C	upstream_gene_variant	MODIFIER	-	ENSSSCG00000056248	Transcript	ENSSSCT00000102035.1	lncRNA	-	-	-	-	-	-	-	-	-	rs331060888	1819	1	-	-	-	-	-	-	-	-	-	-	-
S2	13:28229061	13:28229061-28229061	C	3_prime_UTR_variant	MODIFIER	CLEC3B	ENSSSCG00000011299	Transcript	ENSSSCT00000036280.4	protein_coding	2023-03-03	-	-	-	785	-	-	-	-	rs338577543	-	1	-	HGNC	HGNC:11891	-	-	-	P1	-	-	-	-
S2	13:28229061	13:28229061-28229061	C	upstream_gene_variant	MODIFIER	-	ENSSSCG00000056248	Transcript	ENSSSCT00000102035.1	lncRNA	-	-	-	-	-	-	-	-	-	rs338577543	1792	1	-	-	-	-	-	-	-	-	-	-	-
S2	13:28229253	13:28229253-28229253	A	downstream_gene_variant	MODIFIER	CLEC3B	ENSSSCG00000011299	Transcript	ENSSSCT00000036280.4	protein_coding	-	-	-	-	-	-	-	-	-	rs699871945	157	1	-	HGNC	HGNC:11891	-	-	-	P1	-	-	-	-
S2	13:28229253	13:28229253-28229253	A	upstream_gene_variant	MODIFIER	-	ENSSSCG00000056248	Transcript	ENSSSCT00000102035.1	lncRNA	-	-	-	-	-	-	-	-	-	rs699871945	1600	1	-	-	-	-	-	-	-	-	-	-	-
S2	13:28229254	13:28229254-28229254	G	downstream_gene_variant	MODIFIER	CLEC3B	ENSSSCG00000011299	Transcript	ENSSSCT00000036280.4	protein_coding	-	-	-	-	-	-	-	-	-	rs321410815	158	1	-	HGNC	HGNC:11891	-	-	-	P1	-	-	-	-
S2	13:28229254	13:28229254-28229254	G	upstream_gene_variant	MODIFIER	-	ENSSSCG00000056248	Transcript	ENSSSCT00000102035.1	lncRNA	-	-	-	-	-	-	-	-	-	rs321410815	1599	1	-	-	-	-	-	-	-	-	-	-	-
S2	13:28637046	13:28637046-28637046	G	synonymous_variant	LOW	LARS2	ENSSSCG00000011312	Transcript	ENSSSCT00000012384.3	protein_coding	2020-10-01	-	-	-	1189	1065	355	L	ttA/ttG	rs321702412	-	1	-	HGNC	HGNC:17095	-	-	-	-	-	-	-	-
S2	13:28637046	13:28637046-28637046	G	synonymous_variant	LOW	LARS2	ENSSSCG00000011312	Transcript	ENSSSCT00000024122.3	protein_coding	2020-10-01	-	-	-	1134	1011	337	L	ttA/ttG	rs321702412	-	1	-	HGNC	HGNC:17095	-	-	-	-	-	-	-	-
S2	13:28637046	13:28637046-28637046	G	synonymous_variant	LOW	LARS2	ENSSSCG00000011312	Transcript	ENSSSCT00000024438.4	protein_coding	2020-10-01	-	-	-	1186	1050	350	L	ttA/ttG	rs321702412	-	1	-	HGNC	HGNC:17095	-	-	-	-	-	-	-	-
S2	13:28637046	13:28637046-28637046	G	synonymous_variant	LOW	LARS2	ENSSSCG00000011312	Transcript	ENSSSCT00000076874.1	protein_coding	2019-09-01	-	-	-	1126	1002	334	L	ttA/ttG	rs321702412	-	1	-	HGNC	HGNC:17095	-	-	-	-	-	-	-	-
S2	13:28637046	13:28637046-28637046	G	synonymous_variant	LOW	LARS2	ENSSSCG00000011312	Transcript	ENSSSCT00000078345.2	protein_coding	2021-10-01	-	-	-	1179	1026	342	L	ttA/ttG	rs321702412	-	1	-	HGNC	HGNC:17095	-	-	-	-	-	-	-	-
S2	13:28637046	13:28637046-28637046	G	synonymous_variant	LOW	LARS2	ENSSSCG00000011312	Transcript	ENSSSCT00000083354.1	protein_coding	2020-11-01	-	-	-	1196	1155	385	L	ttA/ttG	rs321702412	-	1	-	HGNC	HGNC:17095	-	-	-	-	-	-	-	-
S2	13:28637046	13:28637046-28637046	G	synonymous_variant	LOW	LARS2	ENSSSCG00000011312	Transcript	ENSSSCT00000085575.1	protein_coding	2022-11-01	-	-	-	1282	1155	385	L	ttA/ttG	rs321702412	-	1	-	HGNC	HGNC:17095	-	-	-	P1	-	-	-	-
S2	13:28667865	13:28667865-28667865	C	missense_variant	MODERATE	LARS2	ENSSSCG00000011312	Transcript	ENSSSCT00000012384.3	protein_coding	15/20	-	-	-	1914	1790	597	K/T	aAg/aCg	rs321411507	-	1	-	HGNC	HGNC:17095	-	-	-	-	tolerated(0.22)	-	-	-
S2	13:28667865	13:28667865-28667865	C	missense_variant	MODERATE	LARS2	ENSSSCG00000011312	Transcript	ENSSSCT00000024122.3	protein_coding	15/20	-	-	-	1859	1736	579	K/T	aAg/aCg	rs321411507	-	1	-	HGNC	HGNC:17095	-	-	-	-	tolerated(0.39)	-	-	-
S2	13:28667865	13:28667865-28667865	C	missense_variant	MODERATE	LARS2	ENSSSCG00000011312	Transcript	ENSSSCT00000024438.4	protein_coding	15/20	-	-	-	1911	1775	592	K/T	aAg/aCg	rs321411507	-	1	-	HGNC	HGNC:17095	-	-	-	-	tolerated(0.24)	-	-	-
[truncated: 18,580 more rows]
