# Supplementary material for: Identification of eQTLs using different sets of single nucleotide polymorphisms associated with carcass and body composition traits in pigs
Source: BMC Genomics. 2024 Jan 2;25:14. doi: 10.1186/s12864-023-09863-8 (PMC10759680; doi:10.1186/s12864-023-09863-8)
Supplement: Supplementary file 5 — Additional file 5. “Annotation of the genes regulated by the cis- and trans-eQTLs based on different scenarios”. Description: This file contains the annotation of the genes regulated by the eQTLs found in scenarios S2, S3, S4, S6, S7, and S8. It provides information on the biological functions, description, and other relevant annotations for the identified genes. [file 12864_2023_9863_MOESM5_ESM.xlsx]

## Sheet: AF5
Additional File 5. Title: "Enrichment of the genes regulated by the cis- and trans-eQTL found in scenarios"
QTL	N_QTLs	N_QTLs_db	Total_annotated_QTLs	Total_QTLs_db	pvalue	FDR	QTL_type	type_eqtl	scenario
Backfat at last rib	106	265	3978	31023	8.02594e-29	3.76417e-26	Meat and Carcass	cis	S2
Carcass weight (hot)	47	85	3978	31023	1.26509e-20	2.96665e-18	Meat and Carcass	cis	S2
Loin muscle area	106	388	3978	31023	1.32221e-14	2.06706e-12	Meat and Carcass	cis	S2
Ear erectness	20	25	3978	31023	3.85046e-14	4.51466e-12	Exterior	cis	S2
Backfat weight	25	41	3978	31023	5.97628e-13	5.60575e-11	Meat and Carcass	cis	S2
Ear weight	17	21	3978	31023	2.37992e-12	1.43758e-10	Exterior	cis	S2
Adipocyte diameter	32	66	3978	31023	2.04859e-12	1.43758e-10	Meat and Carcass	cis	S2
Body weight (slaughter)	26	46	3978	31023	2.45216e-12	1.43758e-10	Production	cis	S2
Creatinine level	14	15	3978	31023	4.20703e-12	2.19233e-10	Health	cis	S2
Average daily gain	161	747	3978	31023	1.39753e-11	6.55443e-10	Production	cis	S2
Linoleic acid content	35	83	3978	31023	2.91044e-11	1.24091e-09	Meat and Carcass	cis	S2
Fat-cuts percentage	24	44	3978	31023	4.77313e-11	1.8655e-09	Meat and Carcass	cis	S2
Average backfat thickness	118	507	3978	31023	5.6075e-11	2.02301e-09	Meat and Carcass	cis	S2
Aspartate aminotransferase activity	16	22	3978	31023	1.80135e-10	6.03452e-09	Health	cis	S2
Toll-like receptor 9 level	12	13	3978	31023	2.2329e-10	6.98154e-09	Health	cis	S2
Backfat at mid-back	19	32	3978	31023	7.03971e-10	2.06351e-08	Meat and Carcass	cis	S2
Ham weight	42	124	3978	31023	1.25938e-09	3.47439e-08	Meat and Carcass	cis	S2
Loin and neck meat weight	17	27	3978	31023	1.55442e-09	3.83697e-08	Meat and Carcass	cis	S2
Shoulder subcutaneous fat thickness	29	69	3978	31023	1.55386e-09	3.83697e-08	Meat and Carcass	cis	S2
Corpus luteum number	19	35	3978	31023	5.5931e-09	1.31158e-07	Reproduction	cis	S2
Estimated carcass lean content	16	27	3978	31023	1.66292e-08	3.71386e-07	Meat and Carcass	cis	S2
Backfat at last lumbar	23	56	3978	31023	1.25543e-07	2.67636e-06	Meat and Carcass	cis	S2
Belly weight	15	27	3978	31023	1.53742e-07	3.135e-06	Meat and Carcass	cis	S2
androstenone, laboratory	35	110	3978	31023	1.70036e-07	3.32278e-06	Meat and Carcass	cis	S2
Hemolytic complement activity (alternative pathway)	9	11	3978	31023	4.0045e-07	7.51244e-06	Health	cis	S2
Belly meat content	8	9	3978	31023	5.79382e-07	9.89284e-06	Meat and Carcass	cis	S2
Loin fat percentage	8	9	3978	31023	5.79382e-07	9.89284e-06	Meat and Carcass	cis	S2
Meat color-L	22	56	3978	31023	5.90617e-07	9.89284e-06	Meat and Carcass	cis	S2
backfat above muscle dorsi	14	26	3978	31023	6.73218e-07	1.01851e-05	Meat and Carcass	cis	S2
Backfat at tenth rib	55	220	3978	31023	6.64268e-07	1.01851e-05	Meat and Carcass	cis	S2
Muscle moisture percentage	29	87	3978	31023	6.36351e-07	1.01851e-05	Meat and Carcass	cis	S2
Lean meat percentage	51	201	3978	31023	1.03398e-06	1.51543e-05	Meat and Carcass	cis	S2
Nonfunctional nipples	17	38	3978	31023	1.30197e-06	1.85038e-05	Reproduction	cis	S2
Hemolytic complement activity (classical pathway)	9	12	3978	31023	1.41779e-06	1.95571e-05	Health	cis	S2
Fat skatole level	14	28	3978	31023	2.17358e-06	2.8317e-05	Meat and Carcass	cis	S2
Subcutanous fat area	14	28	3978	31023	2.17358e-06	2.8317e-05	Meat and Carcass	cis	S2
Capric acid content	9	13	3978	31023	4.07918e-06	4.66619e-05	Meat and Carcass	cis	S2
Diameter of type IIb muscle fibers	7	8	3978	31023	4.03048e-06	4.66619e-05	Meat and Carcass	cis	S2
Empty body lipid content	9	13	3978	31023	4.07918e-06	4.66619e-05	Meat and Carcass	cis	S2
Trimmed wholesale product / live weight	7	8	3978	31023	4.03048e-06	4.66619e-05	Meat and Carcass	cis	S2
body weight (17 weeks)	7	8	3978	31023	4.03048e-06	4.66619e-05	Production	cis	S2
body weight (13 weeks)	6	6	3978	31023	4.43055e-06	4.83239e-05	Production	cis	S2
Body weight (birth)	24	71	3978	31023	4.34992e-06	4.83239e-05	Production	cis	S2
Fat to meat ratio	10	16	3978	31023	4.54748e-06	4.8472e-05	Meat and Carcass	cis	S2
Percentage type IIb fibers	14	30	3978	31023	6.12662e-06	6.3853e-05	Meat and Carcass	cis	S2
CSFV antibody level	8	11	3978	31023	8.34747e-06	8.32971e-05	Health	cis	S2
body weight (10 weeks)	8	11	3978	31023	8.34747e-06	8.32971e-05	Production	cis	S2
Shoulder external fat weight	13	28	3978	31023	1.41477e-05	0.000138235	Meat and Carcass	cis	S2
Abdominal fat weight	16	40	3978	31023	1.53884e-05	0.000147289	Meat and Carcass	cis	S2
Conductivity 24 hours post-mortem	15	36	3978	31023	1.57877e-05	0.000148089	Meat and Carcass	cis	S2
External fat on ham	12	25	3978	31023	1.99513e-05	0.000183474	Meat and Carcass	cis	S2
Marbling	34	128	3978	31023	2.19617e-05	0.00019651	Meat and Carcass	cis	S2
Percentage type IIa fibers	8	12	3978	31023	2.22068e-05	0.00019651	Meat and Carcass	cis	S2
C3c concentration	14	33	3978	31023	2.36701e-05	0.000205579	Health	cis	S2
Carcass length	52	231	3978	31023	3.19019e-05	0.000272036	Meat and Carcass	cis	S2
cis-9-Heptadecenoic acid content	5	5	3978	31023	3.45902e-05	0.000289693	Meat and Carcass	cis	S2
PH for Longissmus dorsi	33	127	3978	31023	4.65043e-05	0.000382641	Meat and Carcass	cis	S2
Creatine kinase level	8	13	3978	31023	5.12111e-05	0.000414104	Health	cis	S2
Potassium level	6	8	3978	31023	9.8347e-05	0.000756144	Health	cis	S2
Carcass weight (cold)	15	41	3978	31023	9.59112e-05	0.000756144	Meat and Carcass	cis	S2
Loin and ham percentage in carcass	6	8	3978	31023	9.8347e-05	0.000756144	Meat and Carcass	cis	S2
Shoulder meat weight	10	21	3978	31023	0.000108586	0.000821397	Meat and Carcass	cis	S2
Time spent drinking	5	6	3978	31023	0.000185388	0.00138011	Exterior	cis	S2
Lactate dehydrogenase level	4	4	3978	31023	0.000269993	0.00178348	Health	cis	S2
Sodium level	4	4	3978	31023	0.000269993	0.00178348	Health	cis	S2
Toll-like receptor 2 level	4	4	3978	31023	0.000269993	0.00178348	Health	cis	S2
androstenone, sensory panel	4	4	3978	31023	0.000269993	0.00178348	Meat and Carcass	cis	S2
Empty body protein content	7	12	3978	31023	0.000248712	0.00178348	Meat and Carcass	cis	S2
subjective abnormal odor	4	4	3978	31023	0.000269993	0.00178348	Meat and Carcass	cis	S2
subjective boar flavor in lean	4	4	3978	31023	0.000269993	0.00178348	Meat and Carcass	cis	S2
Body weight (end of test)	7	12	3978	31023	0.000248712	0.00178348	Production	cis	S2
Arachidonic acid content	10	23	3978	31023	0.000276021	0.00179797	Meat and Carcass	cis	S2
Body temperature	6	10	3978	31023	0.000585497	0.00368951	Health	cis	S2
NADP-malate dehydrogenase activity	6	10	3978	31023	0.000585497	0.00368951	Meat and Carcass	cis	S2
pH for Semimembranosus	13	38	3978	31023	0.000590007	0.00368951	Meat and Carcass	cis	S2
Body weight (weaning)	8	17	3978	31023	0.00060001	0.00370269	Production	cis	S2
Loin weight	23	89	3978	31023	0.000671467	0.00408984	Meat and Carcass	cis	S2
Fat area percentage in carcass	12	34	3978	31023	0.000691609	0.00415852	Meat and Carcass	cis	S2
Ham meat weight	7	14	3978	31023	0.00085225	0.00505956	Meat and Carcass	cis	S2
Heart weight	12	35	3978	31023	0.000930729	0.0054564	Meat and Carcass	cis	S2
Interferon-gamma level	9	22	3978	31023	0.000955764	0.00553399	Health	cis	S2
Time spent socializing	4	5	3978	31023	0.0012116	0.00653153	Exterior	cis	S2
Blood alanine transaminase level	4	5	3978	31023	0.0012116	0.00653153	Health	cis	S2
Change in interferon-gamma level	4	5	3978	31023	0.0012116	0.00653153	Health	cis	S2
CO2 partial pressure	4	5	3978	31023	0.0012116	0.00653153	Health	cis	S2
Stiffness	4	5	3978	31023	0.0012116	0.00653153	Meat and Carcass	cis	S2
Body weight (20 weeks)	4	5	3978	31023	0.0012116	0.00653153	Production	cis	S2
Physis score	5	8	3978	31023	0.00138232	0.00736711	Production	cis	S2
Meat color-a	8	19	3978	31023	0.00147129	0.00775319	Meat and Carcass	cis	S2
Actinobacillus pleuropneumoniae susceptibility	20	78	3978	31023	0.0016197	0.00844041	Health	cis	S2
Ham fat thickness	6	12	3978	31023	0.00204767	0.0105534	Meat and Carcass	cis	S2
Percentage giant fibers	3	3	3978	31023	0.00210697	0.0106254	Meat and Carcass	cis	S2
Body weight (5 weeks)	3	3	3978	31023	0.00210697	0.0106254	Production	cis	S2
Arachidic acid content	13	43	3978	31023	0.00215049	0.0107295	Meat and Carcass	cis	S2
muscle protein percentage	10	29	3978	31023	0.00233605	0.0115327	Meat and Carcass	cis	S2
Backfat thickness between 3rd and 4th rib	11	34	3978	31023	0.00255954	0.0125044	Meat and Carcass	cis	S2
Blood pH	4	6	3978	31023	0.00326404	0.0151568	Health	cis	S2
Lactate level	4	6	3978	31023	0.00326404	0.0151568	Health	cis	S2
Backfat at first rib	15	55	3978	31023	0.00313768	0.0151568	Meat and Carcass	cis	S2
Carcass temperature (24 hr post-mortem)	4	6	3978	31023	0.00326404	0.0151568	Meat and Carcass	cis	S2
body weight (22 weeks)	4	6	3978	31023	0.00326404	0.0151568	Production	cis	S2
Gadoleic acid content	6	13	3978	31023	0.00339214	0.0155972	Meat and Carcass	cis	S2
Leaf fat weight	11	36	3978	31023	0.00421744	0.0192037	Meat and Carcass	cis	S2
Meat color score	17	68	3978	31023	0.00463541	0.0209039	Meat and Carcass	cis	S2
Polyunsaturated fatty acid content	14	52	3978	31023	0.00482005	0.0215296	Meat and Carcass	cis	S2
Spareribs weight	5	10	3978	31023	0.00497786	0.0220247	Meat and Carcass	cis	S2
Osteochondrosis score	6	14	3978	31023	0.00529706	0.0227919	Exterior	cis	S2
Fat protein content	6	14	3978	31023	0.00529706	0.0227919	Meat and Carcass	cis	S2
Side fat thickness	6	14	3978	31023	0.00529706	0.0227919	Meat and Carcass	cis	S2
Base excess	4	7	3978	31023	0.00684298	0.028655	Health	cis	S2
Diameter of type IIa muscle fibers	4	7	3978	31023	0.00684298	0.028655	Meat and Carcass	cis	S2
Loin meat weight	4	7	3978	31023	0.00684298	0.028655	Meat and Carcass	cis	S2
Percentage type I fibers	7	19	3978	31023	0.00699299	0.029024	Meat and Carcass	cis	S2
Interleukin-2 level	3	4	3978	31023	0.00761788	0.0305366	Health	cis	S2
Myofibril fragmentation index	3	4	3978	31023	0.00761788	0.0305366	Meat and Carcass	cis	S2
subjective pork flavor in lean	3	4	3978	31023	0.00761788	0.0305366	Meat and Carcass	cis	S2
Trimmed wholesale product / carcass weight	3	4	3978	31023	0.00761788	0.0305366	Meat and Carcass	cis	S2
Feed intake	12	44	3978	31023	0.0078376	0.0311511	Production	cis	S2
Shear force	41	219	3978	31023	0.00799644	0.0315154	Meat and Carcass	cis	S2
Margaric acid content	5	11	3978	31023	0.00816926	0.0319282	Meat and Carcass	cis	S2
Off-flavor score	7	20	3978	31023	0.0095854	0.0371533	Meat and Carcass	cis	S2
Fat weight (total)	6	16	3978	31023	0.0112597	0.0432854	Meat and Carcass	cis	S2
Time spent feeding	4	8	3978	31023	0.0123036	0.0469139	Exterior	cis	S2
Lauric acid content	7	21	3978	31023	0.0128145	0.0484677	Meat and Carcass	cis	S2
Backfat at last rib	79	265	2612	31023	4.47658e-24	1.77273e-21	Meat and Carcass	trans	S2
Loin muscle area	94	388	2612	31023	3.30506e-21	6.54403e-19	Meat and Carcass	trans	S2
Carcass weight (hot)	36	85	2612	31023	3.28101e-17	4.33093e-15	Meat and Carcass	trans	S2
Average backfat thickness	97	507	2612	31023	1.45451e-14	1.43997e-12	Meat and Carcass	trans	S2
Backfat at mid-back	20	32	2612	31023	2.50321e-14	1.98254e-12	Meat and Carcass	trans	S2
Backfat weight	19	41	2612	31023	1.42457e-10	9.40215e-09	Meat and Carcass	trans	S2
Shoulder subcutaneous fat thickness	24	69	2612	31023	7.934e-10	4.48838e-08	Meat and Carcass	trans	S2
Fat-cuts percentage	18	44	2612	31023	5.18536e-09	2.56675e-07	Meat and Carcass	trans	S2
Estimated carcass lean content	14	27	2612	31023	6.07856e-09	2.67457e-07	Meat and Carcass	trans	S2
Ham weight	32	124	2612	31023	6.97276e-09	2.76121e-07	Meat and Carcass	trans	S2
Ear erectness	13	25	2612	31023	2.04957e-08	6.87256e-07	Exterior	trans	S2
Loin fat percentage	8	9	2612	31023	2.08259e-08	6.87256e-07	Meat and Carcass	trans	S2
Fat to meat ratio	10	16	2612	31023	8.77361e-08	2.67258e-06	Meat and Carcass	trans	S2
Toll-like receptor 9 level	9	13	2612	31023	1.09686e-07	3.10255e-06	Health	trans	S2
Backfat at tenth rib	43	220	2612	31023	1.59308e-07	4.20574e-06	Meat and Carcass	trans	S2
Diameter of type IIb muscle fibers	7	8	2612	31023	2.20681e-07	5.46186e-06	Meat and Carcass	trans	S2
Ear weight	11	21	2612	31023	2.34814e-07	5.46978e-06	Exterior	trans	S2
Adipocyte diameter	20	66	2612	31023	2.7273e-07	6.00005e-06	Meat and Carcass	trans	S2
Hemolytic complement activity (alternative pathway)	8	11	2612	31023	3.27024e-07	6.81587e-06	Health	trans	S2
Corpus luteum number	14	35	2612	31023	3.68073e-07	7.28784e-06	Reproduction	trans	S2
Muscle moisture percentage	23	87	2612	31023	5.53627e-07	1.04398e-05	Meat and Carcass	trans	S2
Loin and neck meat weight	12	27	2612	31023	6.46691e-07	1.16404e-05	Meat and Carcass	trans	S2
Average daily gain	102	747	2612	31023	8.27679e-07	1.42505e-05	Production	trans	S2
Belly meat content	7	9	2612	31023	9.20174e-07	1.46284e-05	Meat and Carcass	trans	S2
Linoleic acid content	22	83	2612	31023	9.23513e-07	1.46284e-05	Meat and Carcass	trans	S2
Subcutanous fat area	12	28	2612	31023	1.04479e-06	1.5913e-05	Meat and Carcass	trans	S2
Percentage type IIb fibers	12	30	2612	31023	2.53208e-06	3.71372e-05	Meat and Carcass	trans	S2
Spareribs weight	7	10	2612	31023	2.84239e-06	4.01996e-05	Meat and Carcass	trans	S2
Body weight (slaughter)	15	46	2612	31023	3.00075e-06	4.09758e-05	Production	trans	S2
Conductivity 24 hours post-mortem	13	36	2612	31023	3.76148e-06	4.96516e-05	Meat and Carcass	trans	S2
cis-9-Heptadecenoic acid content	5	5	2612	31023	4.21622e-06	5.38588e-05	Meat and Carcass	trans	S2
Actinobacillus pleuropneumoniae susceptibility	20	78	2612	31023	4.96256e-06	6.14116e-05	Health	trans	S2
CSFV antibody level	7	11	2612	31023	7.24429e-06	8.69314e-05	Health	trans	S2
Empty body protein content	7	12	2612	31023	1.6115e-05	0.00018233	Meat and Carcass	trans	S2
Body weight (end of test)	7	12	2612	31023	1.6115e-05	0.00018233	Production	trans	S2
Carcass length	39	231	2612	31023	2.27524e-05	0.000243513	Meat and Carcass	trans	S2
Leaf fat weight	12	36	2612	31023	2.27217e-05	0.000243513	Meat and Carcass	trans	S2
Diameter of type I muscle fibers	6	9	2612	31023	2.37965e-05	0.000247984	Meat and Carcass	trans	S2
backfat above muscle dorsi	10	26	2612	31023	2.6483e-05	0.000268904	Meat and Carcass	trans	S2
Body weight (weaning)	8	17	2612	31023	3.03349e-05	0.000300315	Production	trans	S2
Capric acid content	7	13	2612	31023	3.23661e-05	0.000305166	Meat and Carcass	trans	S2
Empty body lipid content	7	13	2612	31023	3.23661e-05	0.000305166	Meat and Carcass	trans	S2
Loin weight	20	89	2612	31023	4.04227e-05	0.000372265	Meat and Carcass	trans	S2
Backfat at last lumbar	15	56	2612	31023	4.25365e-05	0.000382829	Meat and Carcass	trans	S2
Toll-like receptor 2 level	4	4	2612	31023	5.01468e-05	0.000431699	Health	trans	S2
subjective boar flavor in lean	4	4	2612	31023	5.01468e-05	0.000431699	Meat and Carcass	trans	S2
NADP-malate dehydrogenase activity	6	10	2612	31023	5.52276e-05	0.000465322	Meat and Carcass	trans	S2
Side fat thickness	7	14	2612	31023	6.00113e-05	0.000495093	Meat and Carcass	trans	S2
Body weight (birth)	17	71	2612	31023	6.43011e-05	0.000519658	Production	trans	S2
muscle protein percentage	10	29	2612	31023	7.89534e-05	0.000625311	Meat and Carcass	trans	S2
Meat color-a	8	19	2612	31023	8.08901e-05	0.000628088	Meat and Carcass	trans	S2
Creatinine level	7	15	2612	31023	0.000104326	0.000794485	Health	trans	S2
External fat on ham	9	25	2612	31023	0.000123087	0.000919666	Meat and Carcass	trans	S2
PH for Longissmus dorsi	24	127	2612	31023	0.000140398	0.00102958	Meat and Carcass	trans	S2
Trimmed wholesale product / live weight	5	8	2612	31023	0.000189983	0.00136787	Meat and Carcass	trans	S2
Hemolytic complement activity (classical pathway)	6	12	2612	31023	0.0002095	0.0013827	Health	trans	S2
Ham fat thickness	6	12	2612	31023	0.0002095	0.0013827	Meat and Carcass	trans	S2
Percentage type IIa fibers	6	12	2612	31023	0.0002095	0.0013827	Meat and Carcass	trans	S2
pH for Semimembranosus	11	38	2612	31023	0.000208868	0.0013827	Meat and Carcass	trans	S2
Nonfunctional nipples	11	38	2612	31023	0.000208868	0.0013827	Reproduction	trans	S2
Body weight (20 weeks)	4	5	2612	31023	0.000233869	0.00151823	Production	trans	S2
Belly weight	9	27	2612	31023	0.000241899	0.00154504	Meat and Carcass	trans	S2
C3c concentration	10	33	2612	31023	0.000266978	0.00167815	Health	trans	S2
Shoulder external fat weight	9	28	2612	31023	0.000329986	0.00204179	Meat and Carcass	trans	S2
Fat area percentage in carcass	10	34	2612	31023	0.000349872	0.00213153	Meat and Carcass	trans	S2
Gadoleic acid content	6	13	2612	31023	0.00036133	0.00216798	Meat and Carcass	trans	S2
Marbling	23	128	2612	31023	0.000409694	0.00242148	Meat and Carcass	trans	S2
Meat color-L	13	56	2612	31023	0.000624871	0.00363895	Meat and Carcass	trans	S2
Time spent drinking	4	6	2612	31023	0.000654557	0.00370292	Exterior	trans	S2
Carcass temperature (24 hr post-mortem)	4	6	2612	31023	0.000654557	0.00370292	Meat and Carcass	trans	S2
body weight (10 weeks)	5	11	2612	31023	0.00126303	0.00704451	Production	trans	S2
Abdominal fat weight	10	40	2612	31023	0.00141937	0.00780654	Meat and Carcass	trans	S2
Backfat at first rib	12	55	2612	31023	0.00177594	0.00963389	Meat and Carcass	trans	S2
Liver weight	8	29	2612	31023	0.00214378	0.0114721	Meat and Carcass	trans	S2
Interleukin-2 level	3	4	2612	31023	0.00223446	0.0114915	Health	trans	S2
Lactate dehydrogenase level	3	4	2612	31023	0.00223446	0.0114915	Health	trans	S2
Trimmed wholesale product / carcass weight	3	4	2612	31023	0.00223446	0.0114915	Meat and Carcass	trans	S2
Potassium level	4	8	2612	31023	0.00266039	0.0130064	Health	trans	S2
Loin and ham percentage in carcass	4	8	2612	31023	0.00266039	0.0130064	Meat and Carcass	trans	S2
body weight (17 weeks)	4	8	2612	31023	0.00266039	0.0130064	Production	trans	S2
Physis score	4	8	2612	31023	0.00266039	0.0130064	Production	trans	S2
Lean meat percentage	29	201	2612	31023	0.00304093	0.0146855	Meat and Carcass	trans	S2
Osteochondrosis score	5	14	2612	31023	0.00441729	0.0208244	Exterior	trans	S2
Fat protein content	5	14	2612	31023	0.00441729	0.0208244	Meat and Carcass	trans	S2
Off-flavor score	6	20	2612	31023	0.00488164	0.0227427	Meat and Carcass	trans	S2
Time spent socializing	3	5	2612	31023	0.00523536	0.0230356	Exterior	trans	S2
Vertebra number	10	47	2612	31023	0.00505255	0.0230356	Exterior	trans	S2
Tetanus antibody titer	3	5	2612	31023	0.00523536	0.0230356	Health	trans	S2
Stiffness	3	5	2612	31023	0.00523536	0.0230356	Meat and Carcass	trans	S2
Total shear work	3	5	2612	31023	0.00523536	0.0230356	Meat and Carcass	trans	S2
Intestinal fat weight	5	15	2612	31023	0.00617128	0.0268552	Meat and Carcass	trans	S2
CD4-positive leukocyte number	2	2	2612	31023	0.00708641	0.0289301	Health	trans	S2
post-stress mitogen induced IL-2 activity	2	2	2612	31023	0.00708641	0.0289301	Health	trans	S2
Backfat linear at tenth rib	2	2	2612	31023	0.00708641	0.0289301	Meat and Carcass	trans	S2
Subacid smell	2	2	2612	31023	0.00708641	0.0289301	Meat and Carcass	trans	S2
Total body fat tissue linear	2	2	2612	31023	0.00708641	0.0289301	Meat and Carcass	trans	S2
Loin eye area linear	2	2	2612	31023	0.00708641	0.0289301	Production	trans	S2
Interferon-gamma level	6	22	2612	31023	0.00812438	0.0328291	Health	trans	S2
chew score	5	16	2612	31023	0.00836199	0.0331135	Meat and Carcass	trans	S2
Fat weight (total)	5	16	2612	31023	0.00836199	0.0331135	Meat and Carcass	trans	S2
Ear area	12	67	2612	31023	0.00951761	0.0366717	Exterior	trans	S2
Blood pH	3	6	2612	31023	0.00981616	0.0366717	Health	trans	S2
Lactate level	3	6	2612	31023	0.00981616	0.0366717	Health	trans	S2
Meat color chroma	3	6	2612	31023	0.00981616	0.0366717	Meat and Carcass	trans	S2
tenderness score	13	75	2612	31023	0.00939206	0.0366717	Meat and Carcass eQTL	trans	S2
body weight (13 weeks)	3	6	2612	31023	0.00981616	0.0366717	Production	trans	S2
Arachidonic acid content	6	23	2612	31023	0.0102227	0.0368016	Meat and Carcass	trans	S2
backfat at P2 position	4	11	2612	31023	0.0102114	0.0368016	Meat and Carcass	trans	S2
Margaric acid content	4	11	2612	31023	0.0102114	0.0368016	Meat and Carcass	trans	S2
Skin thickness	4	11	2612	31023	0.0102114	0.0368016	Meat and Carcass	trans	S2
Polyunsaturated fatty acid content	10	52	2612	31023	0.0105224	0.0375393	Meat and Carcass	trans	S2
Haptoglobin concentration	6	24	2612	31023	0.0126784	0.0448274	Health	trans	S2
Abdominal fat weight	13	40	3182	31023	0.000113237	0.000874176	Meat and Carcass	cis	s4
Actinobacillus pleuropneumoniae susceptibility	20	78	3182	31023	8.71332e-05	0.00070352	Health	cis	s4
Adipocyte diameter	24	66	3182	31023	1.42997e-08	2.96889e-07	Meat and Carcass	cis	s4
Alkaline phosphatase activity	9	32	3182	31023	0.00389182	0.0190745	Health	cis	s4
androstenone, laboratory	34	110	3182	31023	2.19578e-09	6.83827e-08	Meat and Carcass	cis	s4
androstenone, sensory panel	4	4	3182	31023	0.000110492	0.000874176	Meat and Carcass	cis	s4
Arachidonic acid content	10	23	3182	31023	4.12222e-05	0.000359458	Meat and Carcass	cis	s4
Aspartate aminotransferase activity	15	22	3182	31023	1.19838e-10	5.80547e-09	Health	cis	s4
Average backfat thickness	103	507	3182	31023	9.54108e-12	5.94273e-10	Meat and Carcass	cis	s4
Average daily gain	144	747	3182	31023	5.89239e-14	6.4227e-12	Production	cis	s4
backfat above muscle dorsi	15	26	3182	31023	3.63498e-09	1.05657e-07	Meat and Carcass	cis	s4
Backfat at last lumbar	18	56	3182	31023	6.89525e-06	6.99146e-05	Meat and Carcass	cis	s4
Backfat at last rib	84	265	3182	31023	7.84368e-22	3.41984e-19	Meat and Carcass	cis	s4
Backfat at mid-back	19	32	3182	31023	1.42716e-11	7.77801e-10	Meat and Carcass	cis	s4
Backfat at tenth rib	55	220	3182	31023	2.93644e-10	1.222e-08	Meat and Carcass	cis	s4
Backfat weight	19	41	3182	31023	4.03315e-09	1.09903e-07	Meat and Carcass	cis	s4
Belly meat content	8	9	3182	31023	9.94308e-08	1.88486e-06	Meat and Carcass	cis	s4
Belly weight	12	27	3182	31023	5.26706e-06	5.60106e-05	Meat and Carcass	cis	s4
Bilirubin level	3	5	3182	31023	0.0091921	0.0389103	Health	cis	s4
Blood alanine transaminase level	4	5	3182	31023	0.000507178	0.00320478	Health	cis	s4
Blood pH	4	6	3182	31023	0.00139729	0.00791191	Health	cis	s4
Body temperature	5	10	3182	31023	0.00183068	0.010044	Health	cis	s4
body weight (10 weeks)	8	11	3182	31023	1.50689e-06	1.99092e-05	Production	cis	s4
body weight (13 weeks)	6	6	3182	31023	1.15947e-06	1.63074e-05	Production	cis	s4
body weight (17 weeks)	7	8	3182	31023	8.64722e-07	1.25673e-05	Production	cis	s4
Body weight (20 weeks)	4	5	3182	31023	0.000507178	0.00320478	Production	cis	s4
Body weight (5 weeks)	3	3	3182	31023	0.00107816	0.00635238	Production	cis	s4
Body weight (birth)	22	71	3182	31023	1.37082e-06	1.86775e-05	Production	cis	s4
Body weight (end of test)	7	12	3182	31023	5.89065e-05	0.000503593	Production	cis	s4
Body weight (slaughter)	20	46	3182	31023	6.24562e-09	1.51283e-07	Production	cis	s4
Body weight (weaning)	8	17	3182	31023	0.000125802	0.000929655	Production	cis	s4
C3c concentration	14	33	3182	31023	1.71024e-06	2.19313e-05	Health	cis	s4
Capric acid content	8	13	3182	31023	9.72111e-06	9.63273e-05	Meat and Carcass	cis	s4
Carcass length	42	231	3182	31023	0.000175857	0.00123667	Meat and Carcass	cis	s4
Carcass temperature (24 hr post-mortem)	4	6	3182	31023	0.00139729	0.00791191	Meat and Carcass	cis	s4
Carcass temperature (45 minutes post-mortem)	4	7	3182	31023	0.0029951	0.0153631	Meat and Carcass	cis	s4
Carcass weight (cold)	14	41	3182	31023	3.33361e-05	0.000302803	Meat and Carcass	cis	s4
Carcass weight (hot)	41	85	3182	31023	7.27309e-19	1.58553e-16	Meat and Carcass	cis	s4
CD4-positive/CD8-positive leukocyte ratio	5	12	3182	31023	0.00482691	0.0228753	Health	cis	s4
cis-9-Heptadecenoic acid content	5	5	3182	31023	1.13203e-05	0.000109681	Meat and Carcass	cis	s4
CO2 partial pressure	4	5	3182	31023	0.000507178	0.00320478	Health	cis	s4
Conductivity 24 hours post-mortem	9	36	3182	31023	0.00898253	0.0389103	Meat and Carcass	cis	s4
Corpus luteum number	14	35	3182	31023	3.97372e-06	4.44241e-05	Reproduction	cis	s4
Creatine kinase level	7	13	3182	31023	0.000116289	0.000874176	Health	cis	s4
Creatinine level	8	15	3182	31023	4.02209e-05	0.000357883	Health	cis	s4
CSFV antibody level	7	11	3182	31023	2.69424e-05	0.000249934	Health	cis	s4
Diameter of type I muscle fibers	5	9	3182	31023	0.000999745	0.00613928	Meat and Carcass	cis	s4
Diameter of type IIa muscle fibers	4	7	3182	31023	0.0029951	0.0153631	Meat and Carcass	cis	s4
Diameter of type IIb muscle fibers	7	8	3182	31023	8.64722e-07	1.25673e-05	Meat and Carcass	cis	s4
Ear erectness	19	25	3182	31023	1.48276e-14	2.15495e-12	Exterior	cis	s4
Ear weight	14	21	3182	31023	8.02338e-10	2.91516e-08	Exterior	cis	s4
Empty body lipid content	9	13	3182	31023	6.04644e-07	9.41518e-06	Meat and Carcass	cis	s4
Estimated carcass lean content	15	27	3182	31023	7.39911e-09	1.6979e-07	Meat and Carcass	cis	s4
External fat on ham	12	25	3182	31023	1.91757e-06	2.32239e-05	Meat and Carcass	cis	s4
Fat-cuts percentage	21	44	3182	31023	3.08303e-10	1.222e-08	Meat and Carcass	cis	s4
Fat area percentage in carcass	12	34	3182	31023	8.37463e-05	0.000688932	Meat and Carcass	cis	s4
Fat protein content	5	14	3182	31023	0.0102475	0.0413118	Meat and Carcass	cis	s4
Fat skatole level	19	28	3182	31023	4.26146e-13	3.09666e-11	Meat and Carcass	cis	s4
Fat to meat ratio	10	16	3182	31023	5.68105e-07	9.41518e-06	Meat and Carcass	cis	s4
Fatty acid C20:3 to C18:2 ratio	2	2	3182	31023	0.0105174	0.0413118	Meat and Carcass	cis	s4
Feed intake	10	44	3182	31023	0.0120928	0.0470756	Production	cis	s4
Feet weight	3	5	3182	31023	0.0091921	0.0389103	Meat and Carcass	cis	s4
Gadoleic acid content	5	13	3182	31023	0.00718731	0.0329152	Meat and Carcass	cis	s4
Ham meat weight	7	14	3182	31023	0.000211947	0.00146681	Meat and Carcass	cis	s4
Ham weight	36	124	3182	31023	4.95278e-09	1.27024e-07	Meat and Carcass	cis	s4
Haptoglobin concentration	7	24	3182	31023	0.00852391	0.0379227	Health	cis	s4
Heart weight	9	35	3182	31023	0.00739642	0.0332458	Meat and Carcass	cis	s4
Hemolytic complement activity (alternative pathway)	7	11	3182	31023	2.69424e-05	0.000249934	Health	cis	s4
Hemolytic complement activity (classical pathway)	8	12	3182	31023	4.11098e-06	4.48096e-05	Health	cis	s4
indole, laboratory	13	30	3182	31023	3.01446e-06	3.55217e-05	Meat and Carcass	cis	s4
Inside ham weight	3	3	3182	31023	0.00107816	0.00635238	Meat and Carcass	cis	s4
Lactate dehydrogenase level	3	4	3182	31023	0.00398115	0.0190745	Health	cis	s4
Lactate level	4	6	3182	31023	0.00139729	0.00791191	Health	cis	s4
Leaf fat weight	12	36	3182	31023	0.000157291	0.00112425	Meat and Carcass	cis	s4
Lean meat percentage	34	201	3182	31023	0.0024542	0.0130492	Meat and Carcass	cis	s4
Linoleic acid content	24	83	3182	31023	1.85652e-06	2.3127e-05	Meat and Carcass	cis	s4
Linolenic acid content	10	41	3182	31023	0.00724738	0.0329152	Meat and Carcass	cis	s4
Loin and ham percentage in carcass	5	8	3182	31023	0.00048543	0.00320478	Meat and Carcass	cis	s4
Loin and neck meat weight	14	27	3182	31023	7.60739e-08	1.50765e-06	Meat and Carcass	cis	s4
Loin fat percentage	7	9	3182	31023	3.54324e-06	4.06541e-05	Meat and Carcass	cis	s4
Loin muscle area	90	388	3182	31023	8.76356e-14	7.64183e-12	Meat and Carcass	cis	s4
Marbling	23	128	3182	31023	0.00542984	0.025456	Meat and Carcass	cis	s4
Margaric acid content	5	11	3182	31023	0.0030737	0.0155829	Meat and Carcass	cis	s4
Meat color-a	6	19	3182	31023	0.00968251	0.0402055	Meat and Carcass	cis	s4
Meat color-L	18	56	3182	31023	6.89525e-06	6.99146e-05	Meat and Carcass	cis	s4
Muscle moisture percentage	21	87	3182	31023	0.000149478	0.00108621	Meat and Carcass	cis	s4
muscle protein percentage	9	29	3182	31023	0.00184294	0.010044	Meat and Carcass	cis	s4
NADP-malate dehydrogenase activity	8	10	3182	31023	4.51985e-07	7.88261e-06	Meat and Carcass	cis	s4
Nonfunctional nipples	13	38	3182	31023	6.20029e-05	0.000519871	Reproduction	cis	s4
Off-flavor score	7	20	3182	31023	0.00275166	0.0144545	Meat and Carcass	cis	s4
Osteochondrosis score	6	14	3182	31023	0.00167902	0.00938527	Exterior	cis	s4
Oxygen saturation	2	2	3182	31023	0.0105174	0.0413118	Health	cis	s4
Percentage giant fibers	3	3	3182	31023	0.00107816	0.00635238	Meat and Carcass	cis	s4
Percentage type I fibers	7	19	3182	31023	0.00196064	0.0105536	Meat and Carcass	cis	s4
Percentage type IIb fibers	10	30	3182	31023	0.000552556	0.00344163	Meat and Carcass	cis	s4
pH for Semimembranosus	9	38	3182	31023	0.0129093	0.0498092	Meat and Carcass	cis	s4
Physis score	4	8	3182	31023	0.00550477	0.0255328	Production	cis	s4
Potassium level	8	8	3182	31023	1.21534e-08	2.64945e-07	Health	cis	s4
Protein accretion rate	3	5	3182	31023	0.0091921	0.0389103	Production	cis	s4
Shear force	34	219	3182	31023	0.00948622	0.0397692	Meat and Carcass	cis	s4
Shoulder external fat weight	10	28	3182	31023	0.00029232	0.00199143	Meat and Carcass	cis	s4
Shoulder meat weight	9	21	3182	31023	0.000115507	0.000874176	Meat and Carcass	cis	s4
Shoulder subcutaneous fat thickness	26	69	3182	31023	1.48504e-09	4.9806e-08	Meat and Carcass	cis	s4
Side fat thickness	5	14	3182	31023	0.0102475	0.0413118	Meat and Carcass	cis	s4
Sodium level	3	4	3182	31023	0.00398115	0.0190745	Health	cis	s4
Subacid smell	2	2	3182	31023	0.0105174	0.0413118	Meat and Carcass	cis	s4
Subcutanous fat area	14	28	3182	31023	1.3773e-07	2.50209e-06	Meat and Carcass	cis	s4
subjective boar flavor in lean	3	4	3182	31023	0.00398115	0.0190745	Meat and Carcass	cis	s4
Time spent socializing	3	5	3182	31023	0.0091921	0.0389103	Exterior	cis	s4
Time spent walking	2	2	3182	31023	0.0105174	0.0413118	Exterior	cis	s4
Toll-like receptor 9 level	9	13	3182	31023	6.04644e-07	9.41518e-06	Health	cis	s4
Trimmed wholesale product / carcass weight	3	4	3182	31023	0.00398115	0.0190745	Meat and Carcass	cis	s4
Trimmed wholesale product / live weight	5	8	3182	31023	0.00048543	0.00320478	Meat and Carcass	cis	s4
Abdominal fat weight	4	40	362	31023	0.00119614	0.0140119	Meat and Carcass	trans	S4
Actinobacillus pleuropneumoniae susceptibility	5	78	362	31023	0.00221357	0.0201681	Health	trans	S4
Arachidic acid content	5	43	362	31023	0.000140724	0.00461576	Meat and Carcass	trans	S4
Arachidonic acid to linoleic acid ratio	2	4	362	31023	0.000802178	0.0101198	Meat and Carcass	trans	S4
Average backfat thickness	17	507	362	31023	0.000111968	0.00461576	Meat and Carcass	trans	S4
Backfat at mid-back	4	32	362	31023	0.000506463	0.00922888	Meat and Carcass	trans	S4
Belly meat content	3	9	362	31023	0.000125633	0.00461576	Meat and Carcass	trans	S4
C3c concentration	3	33	362	31023	0.0066335	0.0472997	Health	trans	S4
cis-9-Heptadecenoic acid content	2	5	362	31023	0.00132664	0.0142503	Meat and Carcass	trans	S4
Corpus luteum number	4	35	362	31023	0.00071742	0.0101198	Reproduction	trans	S4
Diameter of type I muscle fibers	2	9	362	31023	0.00463043	0.0351289	Meat and Carcass	trans	S4
Estimated carcass lean content	3	27	362	31023	0.00374424	0.0323187	Meat and Carcass	trans	S4
Gadoleic acid content	3	13	362	31023	0.000413152	0.00846962	Meat and Carcass	trans	S4
Hemolytic complement activity (alternative pathway)	3	11	362	31023	0.000242529	0.00606325	Health	trans	S4
Interleukin-8 level	6	107	362	31023	0.00162865	0.0157117	Health	trans	S4
Loin and neck meat weight	4	27	362	31023	0.000258797	0.00606325	Meat and Carcass	trans	S4
Loin fat percentage	2	9	362	31023	0.00463043	0.0351289	Meat and Carcass	trans	S4
Loin muscle area	21	388	362	31023	7.71404e-09	1.2651e-06	Meat and Carcass	trans	S4
Marbling	7	128	362	31023	0.000785864	0.0101198	Meat and Carcass	trans	S4
Meat color a*	9	225	362	31023	0.00139028	0.0142503	Meat and Carcass	trans	S4
Melanoma susceptibility	4	58	362	31023	0.00471241	0.0351289	Health	trans	S4
Muscle moisture percentage	9	87	362	31023	8.36611e-07	6.86021e-05	Meat and Carcass	trans	S4
Toll-like receptor 2 level	2	4	362	31023	0.000802178	0.0101198	Health	trans	S4
Abdominal fat weight	12	40	2584	31023	6.6482e-05	0.00062926	Meat and Carcass	cis	s8
Actinobacillus pleuropneumoniae susceptibility	20	78	2584	31023	4.21644e-06	6.60035e-05	Health	cis	s8
Adipocyte diameter	20	66	2584	31023	2.29213e-07	5.18276e-06	Meat and Carcass	cis	s8
androstenone, laboratory	33	110	2584	31023	4.16985e-11	2.12141e-09	Meat and Carcass	cis	s8
Arachidic acid content	10	43	2584	31023	0.00235144	0.0127605	Meat and Carcass	cis	s8
Average backfat thickness	88	507	2584	31023	3.30095e-11	1.91926e-09	Meat and Carcass	cis	s8
Average daily gain	120	747	2584	31023	2.14039e-12	2.17785e-10	Production	cis	s8
backfat above muscle dorsi	13	26	2584	31023	3.3251e-08	9.66655e-07	Meat and Carcass	cis	s8
Backfat at last lumbar	13	56	2584	31023	0.000564122	0.00391568	Meat and Carcass	cis	s8
Backfat at last rib	70	265	2584	31023	1.51839e-18	3.08993e-16	Meat and Carcass	cis	s8
Backfat at mid-back	18	32	2584	31023	5.30918e-12	4.32167e-10	Meat and Carcass	cis	s8
backfat at P2 position	4	11	2584	31023	0.00983232	0.0384784	Meat and Carcass	cis	s8
Backfat at tenth rib	37	220	2584	31023	3.14974e-05	0.000337354	Meat and Carcass	cis	s8
Backfat between 6th and 7th ribs	5	15	2584	31023	0.00589371	0.0272584	Meat and Carcass	cis	s8
Backfat weight	15	41	2584	31023	4.85423e-07	9.87835e-06	Meat and Carcass	cis	s8
Belly meat content	8	9	2584	31023	1.91199e-08	5.986e-07	Meat and Carcass	cis	s8
Belly weight	10	27	2584	31023	3.54345e-05	0.00036979	Meat and Carcass	cis	s8
Blood alanine transaminase level	4	5	2584	31023	0.000224169	0.00182474	Health	cis	s8
Blood pH	4	6	2584	31023	0.000627891	0.00405637	Health	cis	s8
body weight (10 weeks)	6	11	2584	31023	0.000106176	0.000982124	Production	cis	s8
body weight (13 weeks)	3	6	2584	31023	0.00952415	0.0384784	Production	cis	s8
body weight (17 weeks)	5	8	2584	31023	0.000180443	0.00159653	Production	cis	s8
Body weight (20 weeks)	4	5	2584	31023	0.000224169	0.00182474	Production	cis	s8
Body weight (5 weeks)	3	3	2584	31023	0.00057725	0.00391568	Production	cis	s8
Body weight (birth)	18	71	2584	31023	1.48815e-05	0.000179632	Production	cis	s8
Body weight (end of test)	7	12	2584	31023	1.50061e-05	0.000179632	Production	cis	s8
Body weight (slaughter)	19	46	2584	31023	1.33776e-09	4.94971e-08	Production	cis	s8
Body weight (weaning)	7	17	2584	31023	0.000253531	0.00202328	Production	cis	s8
C3c concentration	12	33	2584	31023	7.31953e-06	0.000102614	Health	cis	s8
Capric acid content	7	13	2584	31023	3.01643e-05	0.000331807	Meat and Carcass	cis	s8
Carcass length	40	231	2584	31023	7.56365e-06	0.000102614	Meat and Carcass	cis	s8
Carcass temperature (24 hr post-mortem)	4	6	2584	31023	0.000627891	0.00405637	Meat and Carcass	cis	s8
Carcass temperature (45 minutes post-mortem)	4	7	2584	31023	0.00136817	0.0081889	Meat and Carcass	cis	s8
Carcass weight (cold)	10	41	2584	31023	0.00160203	0.00944964	Meat and Carcass	cis	s8
Carcass weight (hot)	42	85	2584	31023	3.11696e-23	1.2686e-20	Meat and Carcass	cis	s8
cis-9-Heptadecenoic acid content	3	5	2584	31023	0.00507602	0.0240226	Meat and Carcass	cis	s8
CO2 partial pressure	4	5	2584	31023	0.000224169	0.00182474	Health	cis	s8
Corpus luteum number	14	35	2584	31023	3.2248e-07	6.90786e-06	Reproduction	cis	s8
Creatine kinase level	5	13	2584	31023	0.00290778	0.0147933	Health	cis	s8
Creatinine level	9	15	2584	31023	5.98931e-07	1.16079e-05	Health	cis	s8
CSFV antibody level	4	11	2584	31023	0.00983232	0.0384784	Health	cis	s8
Diameter of type I muscle fibers	4	9	2584	31023	0.00429818	0.0213336	Meat and Carcass	cis	s8
Diameter of type IIa muscle fibers	4	7	2584	31023	0.00136817	0.0081889	Meat and Carcass	cis	s8
Diameter of type IIb muscle fibers	7	8	2584	31023	2.04801e-07	4.90318e-06	Meat and Carcass	cis	s8
Ear erectness	18	25	2584	31023	9.57509e-15	1.29902e-12	Exterior	cis	s8
Ear weight	14	21	2584	31023	4.96014e-11	2.24308e-09	Exterior	cis	s8
Empty body lipid content	7	13	2584	31023	3.01643e-05	0.000331807	Meat and Carcass	cis	s8
Eosinophil number	6	21	2584	31023	0.00602884	0.0275701	Health	cis	s8
Estimated carcass lean content	14	27	2584	31023	5.28738e-09	1.7933e-07	Meat and Carcass	cis	s8
External fat on ham	8	25	2584	31023	0.000681132	0.00433158	Meat and Carcass	cis	s8
External fat on loin	4	10	2584	31023	0.00669419	0.02994	Meat and Carcass	cis	s8
Fat-cuts percentage	15	44	2584	31023	1.38369e-06	2.44854e-05	Meat and Carcass	cis	s8
Fat area percentage in carcass	10	34	2584	31023	0.000320703	0.00246276	Meat and Carcass	cis	s8
Fat skatole level	13	28	2584	31023	1.0208e-07	2.59665e-06	Meat and Carcass	cis	s8
Fat to meat ratio	8	16	2584	31023	1.60186e-05	0.000186274	Meat and Carcass	cis	s8
Feed intake	9	44	2584	31023	0.00930957	0.0384784	Production	cis	s8
Gestation length	9	41	2584	31023	0.00576304	0.0269604	Reproduction	cis	s8
Ham weight	28	124	2584	31023	9.39176e-07	1.73748e-05	Meat and Carcass	cis	s8
Haptoglobin concentration	7	24	2584	31023	0.00268537	0.0138347	Health	cis	s8
Hemolytic complement activity (alternative pathway)	7	11	2584	31023	6.74012e-06	9.79724e-05	Health	cis	s8
Hemolytic complement activity (classical pathway)	7	12	2584	31023	1.50061e-05	0.000179632	Health	cis	s8
indole, laboratory	8	30	2584	31023	0.00253275	0.0133365	Meat and Carcass	cis	s8
Interferon-gamma level	6	22	2584	31023	0.00771447	0.0330504	Health	cis	s8
Lactate dehydrogenase level	4	4	2584	31023	4.80297e-05	0.000476783	Health	cis	s8
Lactate level	4	6	2584	31023	0.000627891	0.00405637	Health	cis	s8
Lauric acid content	7	21	2584	31023	0.00112613	0.00694449	Meat and Carcass	cis	s8
Leaf fat weight	10	36	2584	31023	0.000532994	0.00391568	Meat and Carcass	cis	s8
Linoleic acid content	18	83	2584	31023	0.000136519	0.00123474	Meat and Carcass	cis	s8
Loin and ham percentage in carcass	4	8	2584	31023	0.0025559	0.0133365	Meat and Carcass	cis	s8
Loin and neck meat weight	11	27	2584	31023	4.85551e-06	7.31923e-05	Meat and Carcass	cis	s8
Loin fat percentage	5	9	2584	31023	0.000378047	0.00284935	Meat and Carcass	cis	s8
Loin muscle area	74	388	2584	31023	1.34714e-11	9.13807e-10	Meat and Carcass	cis	s8
Margaric acid content	4	11	2584	31023	0.00983232	0.0384784	Meat and Carcass	cis	s8
Meat color-L	17	56	2584	31023	1.77291e-06	3.00656e-05	Meat and Carcass	cis	s8
Meat color chroma	3	6	2584	31023	0.00952415	0.0384784	Meat and Carcass	cis	s8
Muscle moisture percentage	17	87	2584	31023	0.000748859	0.00468901	Meat and Carcass	cis	s8
muscle protein percentage	8	29	2584	31023	0.0020017	0.0114745	Meat and Carcass	cis	s8
NADP-malate dehydrogenase activity	8	10	2584	31023	8.85483e-08	2.40261e-06	Meat and Carcass	cis	s8
NADPH-generating enzyme activity	4	10	2584	31023	0.00669419	0.02994	Meat and Carcass	cis	s8
Nonfunctional nipples	12	38	2584	31023	3.76931e-05	0.000383527	Reproduction	cis	s8
Off-flavor score	6	20	2584	31023	0.00462807	0.0226943	Meat and Carcass	cis	s8
Osteochondrosis score	6	14	2584	31023	0.000554143	0.00391568	Exterior	cis	s8
Oxygen saturation	2	2	2584	31023	0.00693527	0.0300282	Health	cis	s8
Percentage giant fibers	3	3	2584	31023	0.00057725	0.00391568	Meat and Carcass	cis	s8
Percentage type I fibers	7	19	2584	31023	0.000566045	0.00391568	Meat and Carcass	cis	s8
Percentage type IIa fibers	6	12	2584	31023	0.000197345	0.00170892	Meat and Carcass	cis	s8
Percentage type IIb fibers	7	30	2584	31023	0.010171	0.0394247	Meat and Carcass	cis	s8
PH for Longissmus dorsi	21	127	2584	31023	0.00185923	0.0108101	Meat and Carcass	cis	s8
pH for Semimembranosus	9	38	2584	31023	0.00336181	0.0168921	Meat and Carcass	cis	s8
Physis score	4	8	2584	31023	0.0025559	0.0133365	Production	cis	s8
Potassium level	6	8	2584	31023	8.02333e-06	0.000105339	Health	cis	s8
Protein accretion rate	3	5	2584	31023	0.00507602	0.0240226	Production	cis	s8
Shear force	29	219	2584	31023	0.00877996	0.0372234	Meat and Carcass	cis	s8
Shear force at first peak	6	23	2584	31023	0.00971447	0.0384784	Meat and Carcass	cis	s8
Shoulder external fat weight	9	28	2584	31023	0.000304388	0.00238242	Meat and Carcass	cis	s8
Shoulder subcutaneous fat thickness	25	69	2584	31023	1.02403e-10	4.16782e-09	Meat and Carcass	cis	s8
Sodium level	3	4	2584	31023	0.00216491	0.011907	Health	cis	s8
Subacid smell	2	2	2584	31023	0.00693527	0.0300282	Meat and Carcass	cis	s8
Subcutanous fat area	10	28	2584	31023	5.1012e-05	0.000494331	Meat and Carcass	cis	s8
subjective abnormal odor	3	4	2584	31023	0.00216491	0.011907	Meat and Carcass	cis	s8
subjective boar flavor in lean	3	4	2584	31023	0.00216491	0.011907	Meat and Carcass	cis	s8
Time spent drinking	3	6	2584	31023	0.00952415	0.0384784	Exterior	cis	s8
Time spent socializing	3	5	2584	31023	0.00507602	0.0240226	Exterior	cis	s8
Time spent walking	2	2	2584	31023	0.00693527	0.0300282	Exterior	cis	s8
Toll-like receptor 9 level	8	13	2584	31023	2.01339e-06	3.27779e-05	Health	cis	s8
Abdominal fat weight	3	40	298	31023	0.00666732	0.0401326	Meat and Carcass	trans	s8
Actinobacillus pleuropneumoniae susceptibility	5	78	298	31023	0.000941898	0.0113028	Health	trans	s8
Arachidic acid content	4	43	298	31023	0.00076666	0.0110399	Meat and Carcass	trans	s8
Arachidonic acid to linoleic acid ratio	2	4	298	31023	0.000544791	0.00959073	Meat and Carcass	trans	s8
Average backfat thickness	16	507	298	31023	3.70713e-05	0.00266913	Meat and Carcass	trans	s8
Backfat at mid-back	4	32	298	31023	0.000242701	0.00582482	Meat and Carcass	trans	s8
Belly meat content	2	9	298	31023	0.00316641	0.0268213	Meat and Carcass	trans	s8
C3c concentration	3	33	298	31023	0.00386807	0.0309445	Health	trans	s8
Capric acid content	2	13	298	31023	0.00668877	0.0401326	Meat and Carcass	trans	s8
cis-9-Heptadecenoic acid content	2	5	298	31023	0.000902217	0.0113028	Meat and Carcass	trans	s8
Corpus luteum number	3	35	298	31023	0.0045751	0.0346744	Reproduction	trans	s8
Creatinine level	2	15	298	31023	0.00889095	0.043226	Health	trans	s8
Cutlet weight	1	1	298	31023	0.00960578	0.043226	Meat and Carcass	trans	s8
Diameter of type I muscle fibers	2	9	298	31023	0.00316641	0.0268213	Meat and Carcass	trans	s8
Estimated carcass lean content	3	27	298	31023	0.00216355	0.0222537	Meat and Carcass	trans	s8
Fat to meat ratio	2	16	298	31023	0.0100971	0.0440601	Meat and Carcass	trans	s8
Gadoleic acid content	2	13	298	31023	0.00668877	0.0401326	Meat and Carcass	trans	s8
Ham weight	5	124	298	31023	0.00703714	0.0405339	Meat and Carcass	trans	s8
Hemolytic complement activity (alternative pathway)	3	11	298	31023	0.000136744	0.00492279	Health	trans	s8
Interleukin-8 level	6	107	298	31023	0.000599421	0.00959073	Health	trans	s8
Loin and neck meat weight	4	27	298	31023	0.000123008	0.00492279	Meat and Carcass	trans	s8
Loin muscle area	16	388	298	31023	1.32078e-06	0.000190192	Meat and Carcass	trans	s8
Marbling	5	128	298	31023	0.00801866	0.043226	Meat and Carcass	trans	s8
Meat color a*	8	225	298	31023	0.0015766	0.0174639	Meat and Carcass	trans	s8
Meat color L*	6	147	298	31023	0.0030505	0.0268213	Meat and Carcass	trans	s8
Muscle moisture percentage	6	87	298	31023	0.000196506	0.00565937	Meat and Carcass	trans	s8
Neck fat weight	1	1	298	31023	0.00960578	0.043226	Meat and Carcass	trans	s8
Nonfunctional nipples	3	38	298	31023	0.00577358	0.0401326	Reproduction	trans	s8
pH 40 minutes post mortem (ham)	1	1	298	31023	0.00960578	0.043226	Meat and Carcass	trans	s8
Salmonella count in spleen	2	15	298	31023	0.00889095	0.043226	Health	trans	s8
Shear firmness	1	1	298	31023	0.00960578	0.043226	Meat and Carcass	trans	s8
Toll-like receptor 2 level	2	4	298	31023	0.000544791	0.00959073	Health	trans	s8
Toll-like receptor 9 level	2	13	298	31023	0.00668877	0.0401326	Health	trans	s8
Abdominal fat weight	13	40	2815	31023	3.16177e-05	0.000295338	Meat and Carcass	cis	s6
Actinobacillus pleuropneumoniae susceptibility	19	78	2815	31023	5.2863e-05	0.000443402	Health	cis	s6
Adipocyte diameter	23	66	2815	31023	7.17503e-09	1.47447e-07	Meat and Carcass	cis	s6
androstenone laboratory	32	110	2815	31023	1.69377e-09	3.66389e-08	Meat and Carcass	cis	s6
Arachidic acid content	10	43	2815	31023	0.00438094	0.020461	Meat and Carcass	cis	s6
Arachidonic acid content	9	23	2815	31023	0.000103326	0.00077213	Meat and Carcass	cis	s6
Average backfat thickness	97	507	2815	31023	1.28814e-12	6.61781e-11	Meat and Carcass	cis	s6
Average daily gain	129	747	2815	31023	6.81755e-13	4.67002e-11	Production	cis	s6
backfat above muscle dorsi	13	26	2815	31023	9.20632e-08	1.64513e-06	Meat and Carcass	cis	s6
Backfat at first rib	13	55	2815	31023	0.00105023	0.00591293	Meat and Carcass	cis	s6
Backfat at last lumbar	14	56	2815	31023	0.000370605	0.00234337	Meat and Carcass	cis	s6
Backfat at last rib	81	265	2815	31023	2.42733e-23	9.97634e-21	Meat and Carcass	cis	s6
Backfat at mid-back	19	32	2815	31023	1.62122e-12	7.40357e-11	Meat and Carcass	cis	s6
backfat at P2 position	4	11	2815	31023	0.0132563	0.0457843	Meat and Carcass	cis	s6
Backfat at tenth rib	37	220	2815	31023	0.000184063	0.0012822	Meat and Carcass	cis	s6
Backfat weight	19	41	2815	31023	5.11568e-10	1.40169e-08	Meat and Carcass	cis	s6
Belly meat content	8	9	2815	31023	3.76915e-08	7.37677e-07	Meat and Carcass	cis	s6
Belly weight	13	27	2815	31023	1.62745e-07	2.787e-06	Meat and Carcass	cis	s6
Blood alanine transaminase level	4	5	2815	31023	0.000313777	0.00201504	Health	cis	s6
Blood pH	3	6	2815	31023	0.0120981	0.0432377	Health	cis	s6
body weight (10 weeks)	7	11	2815	31023	1.19415e-05	0.000136332	Production	cis	s6
body weight (13 weeks)	6	6	2815	31023	5.55472e-07	7.87237e-06	Production	cis	s6
body weight (17 weeks)	7	8	2815	31023	3.70562e-07	5.64078e-06	Production	cis	s6
Body weight (20 weeks)	4	5	2815	31023	0.000313777	0.00201504	Production	cis	s6
Body weight (birth)	19	71	2815	31023	1.26552e-05	0.000140575	Production	cis	s6
Body weight (end of test)	7	12	2815	31023	2.64017e-05	0.000252351	Production	cis	s6
Body weight (slaughter)	20	46	2815	31023	7.36117e-10	1.8909e-08	Production	cis	s6
Body weight (weaning)	7	17	2815	31023	0.000430924	0.00268348	Production	cis	s6
C3c concentration	13	33	2815	31023	2.76081e-06	3.33733e-05	Health	cis	s6
Capric acid content	7	13	2815	31023	5.27034e-05	0.000443402	Meat and Carcass	cis	s6
Carcass length	39	231	2815	31023	0.000115289	0.000831292	Meat and Carcass	cis	s6
Carcass temperature (24 hr post-mortem)	3	6	2815	31023	0.0120981	0.0432377	Meat and Carcass	cis	s6
Carcass weight (hot)	39	85	2815	31023	6.67532e-19	1.37178e-16	Meat and Carcass	cis	s6
chew score	5	16	2815	31023	0.0114177	0.0431615	Meat and Carcass	cis	s6
cis-9-Heptadecenoic acid content	4	5	2815	31023	0.000313777	0.00201504	Meat and Carcass	cis	s6
CO2 partial pressure	3	5	2815	31023	0.00648573	0.0283578	Health	cis	s6
Conductivity 24 hours post-mortem	15	36	2815	31023	1.96848e-07	3.11172e-06	Meat and Carcass	cis	s6
Conductivity 24 hours postmortem (ham)	11	57	2815	31023	0.0124519	0.0441185	Meat and Carcass	cis	s6
Corpus luteum number	17	35	2815	31023	1.68088e-09	3.66389e-08	Reproduction	cis	s6
Creatine kinase level	7	13	2815	31023	5.27034e-05	0.000443402	Health	cis	s6
Creatinine level	14	15	2815	31023	3.4212e-14	4.68704e-12	Health	cis	s6
CSFV antibody level	7	11	2815	31023	1.19415e-05	0.000136332	Health	cis	s6
Diameter of type I muscle fibers	4	9	2815	31023	0.00586674	0.0267914	Meat and Carcass	cis	s6
Diameter of type IIb muscle fibers	6	8	2815	31023	1.32342e-05	0.000143138	Meat and Carcass	cis	s6
Ear area	13	67	2815	31023	0.00661374	0.0286131	Exterior	cis	s6
Ear erectness	17	25	2815	31023	9.73308e-13	5.71471e-11	Exterior	cis	s6
Ear weight	16	21	2815	31023	2.65283e-13	2.63333e-11	Exterior	cis	s6
Empty body lipid content	7	13	2815	31023	5.27034e-05	0.000443402	Meat and Carcass	cis	s6
Empty body protein content	7	12	2815	31023	2.64017e-05	0.000252351	Meat and Carcass	cis	s6
Eosinophil number	6	21	2815	31023	0.00911735	0.0353512	Health	cis	s6
Estimated carcass lean content	16	27	2815	31023	9.98995e-11	3.86896e-09	Meat and Carcass	cis	s6
External fat on ham	8	25	2815	31023	0.00120002	0.00666496	Meat and Carcass	cis	s6
Fat-cuts percentage	20	44	2815	31023	2.76348e-10	8.73683e-09	Meat and Carcass	cis	s6
Fat skatole level	11	28	2815	31023	1.6772e-05	0.000176751	Meat and Carcass	cis	s6
Fat to meat ratio	10	16	2815	31023	1.78648e-07	2.93697e-06	Meat and Carcass	cis	s6
Fatty acid C20:3 to C18:2 ratio	2	2	2815	31023	0.00823093	0.0331658	Meat and Carcass	cis	s6
Gadoleic acid content	6	13	2815	31023	0.000543111	0.00333162	Meat and Carcass	cis	s6
Ham fat thickness	5	12	2815	31023	0.00281467	0.0139377	Meat and Carcass	cis	s6
Ham weight	32	124	2815	31023	4.12196e-08	7.70058e-07	Meat and Carcass	cis	s6
Haptoglobin concentration	7	24	2815	31023	0.00435331	0.020461	Health	cis	s6
Hemolytic complement activity (alternative pathway)	8	11	2815	31023	5.84466e-07	8.00718e-06	Health	cis	s6
Hemolytic complement activity (classical pathway)	7	12	2815	31023	2.64017e-05	0.000252351	Health	cis	s6
Interferon-gamma level	7	22	2815	31023	0.00252004	0.0132787	Health	cis	s6
Lactate dehydrogenase level	4	4	2815	31023	6.76607e-05	0.00053478	Health	cis	s6
Lactate level	4	6	2815	31023	0.000873308	0.00515277	Health	cis	s6
Lauric acid content	6	21	2815	31023	0.00911735	0.0353512	Meat and Carcass	cis	s6
Leaf fat weight	9	36	2815	31023	0.00403732	0.0192946	Meat and Carcass	cis	s6
Lean meat percentage	32	201	2815	31023	0.00125331	0.00686812	Meat and Carcass	cis	s6
Linoleic acid content	28	83	2815	31023	4.07249e-10	1.19557e-08	Meat and Carcass	cis	s6
Linolenic acid content	9	41	2815	31023	0.00995976	0.0382567	Meat and Carcass	cis	s6
Loin and ham percentage in carcass	4	8	2815	31023	0.00351043	0.0169739	Meat and Carcass	cis	s6
Loin and neck meat weight	15	27	2815	31023	1.35593e-09	3.27815e-08	Meat and Carcass	cis	s6
Loin eye area linear	2	2	2815	31023	0.00823093	0.0331658	Production	cis	s6
Loin fat percentage	7	9	2815	31023	1.53561e-06	1.9723e-05	Meat and Carcass	cis	s6
Loin meat weight	4	7	2815	31023	0.00189095	0.0100933	Meat and Carcass	cis	s6
Loin muscle area	82	388	2815	31023	3.20356e-13	2.63333e-11	Meat and Carcass	cis	s6
Loin weight	18	89	2815	31023	0.000944411	0.00541755	Meat and Carcass	cis	s6
Marbling	20	128	2815	31023	0.0114467	0.0431615	Meat and Carcass	cis	s6
Margaric acid content	4	11	2815	31023	0.0132563	0.0457843	Meat and Carcass	cis	s6
Meat color-a	8	19	2815	31023	0.000137563	0.000974802	Meat and Carcass	cis	s6
Meat color-L	18	56	2815	31023	1.19899e-06	1.58963e-05	Meat and Carcass	cis	s6
Meat color chroma	3	6	2815	31023	0.0120981	0.0432377	Meat and Carcass	cis	s6
Muscle moisture percentage	20	87	2815	31023	8.18856e-05	0.000634999	Meat and Carcass	cis	s6
muscle protein percentage	7	29	2815	31023	0.0131577	0.0457843	Meat and Carcass	cis	s6
NADP-malate dehydrogenase activity	6	10	2815	31023	8.4507e-05	0.000643192	Meat and Carcass	cis	s6
Neck weight	3	6	2815	31023	0.0120981	0.0432377	Meat and Carcass	cis	s6
Nonfunctional nipples	15	38	2815	31023	4.58963e-07	6.73692e-06	Reproduction	cis	s6
Off-flavor score	6	20	2815	31023	0.0070446	0.0301597	Meat and Carcass	cis	s6
Osteochondrosis score	6	14	2815	31023	0.0008776	0.00515277	Exterior	cis	s6
Oxygen saturation	2	2	2815	31023	0.00823093	0.0331658	Health	cis	s6
Percentage giant fibers	3	3	2815	31023	0.000746385	0.00451124	Meat and Carcass	cis	s6
Percentage of backfat and leaf fat in carcass	3	6	2815	31023	0.0120981	0.0432377	Meat and Carcass	cis	s6
Percentage type I fibers	7	19	2815	31023	0.000949061	0.00541755	Meat and Carcass	cis	s6
Percentage type IIa fibers	7	12	2815	31023	2.64017e-05	0.000252351	Meat and Carcass	cis	s6
Percentage type IIb fibers	11	30	2815	31023	3.59622e-05	0.000328455	Meat and Carcass	cis	s6
PH for Longissmus dorsi	21	127	2815	31023	0.00509819	0.0235433	Meat and Carcass	cis	s6
pH for Semimembranosus	10	38	2815	31023	0.00163952	0.00886633	Meat and Carcass	cis	s6
Physis score	4	8	2815	31023	0.00351043	0.0169739	Production	cis	s6
Potassium level	5	8	2815	31023	0.000271477	0.00182913	Health	cis	s6
Segmented neutrophil number	5	15	2815	31023	0.00847352	0.0338118	Health	cis	s6
Shear force	33	219	2815	31023	0.00267291	0.0139059	Meat and Carcass	cis	s6
Shear force at first peak	6	23	2815	31023	0.0145029	0.0496723	Meat and Carcass	cis	s6
Shoulder external fat weight	10	28	2815	31023	0.000105562	0.000774748	Meat and Carcass	cis	s6
Shoulder subcutaneous fat thickness	26	69	2815	31023	1.03549e-10	3.86896e-09	Meat and Carcass	cis	s6
Side fat thickness	5	14	2815	31023	0.00609927	0.0275473	Meat and Carcass	cis	s6
Sodium level	3	4	2815	31023	0.00278256	0.0139377	Health	cis	s6
Spareribs weight	4	10	2815	31023	0.00908086	0.0353512	Meat and Carcass	cis	s6
Stiffness	3	5	2815	31023	0.00648573	0.0283578	Meat and Carcass	cis	s6
Subacid smell	2	2	2815	31023	0.00823093	0.0331658	Meat and Carcass	cis	s6
Subcutanous fat area	12	28	2815	31023	2.31544e-06	2.88378e-05	Meat and Carcass	cis	s6
subjective abnormal odor	3	4	2815	31023	0.00278256	0.0139377	Meat and Carcass	cis	s6
subjective boar flavor in lean	4	4	2815	31023	6.76607e-05	0.00053478	Meat and Carcass	cis	s6
Tetanus antibody titer	3	5	2815	31023	0.00648573	0.0283578	Health	cis	s6
Time spent drinking	3	6	2815	31023	0.0120981	0.0432377	Exterior	cis	s6
Time spent walking	2	2	2815	31023	0.00823093	0.0331658	Exterior	cis	s6
Toll-like receptor 2 level	4	4	2815	31023	6.76607e-05	0.00053478	Health	cis	s6
Toll-like receptor 9 level	11	13	2815	31023	2.21301e-10	7.57956e-09	Health	cis	s6
Total body fat tissue linear	2	2	2815	31023	0.00823093	0.0331658	Meat and Carcass	cis	s6
Trimmed wholesale product / carcass weight	3	4	2815	31023	0.00278256	0.0139377	Meat and Carcass	cis	s6
Trimmed wholesale product / live weight	5	8	2815	31023	0.000271477	0.00182913	Meat and Carcass	cis	s6
Abdominal fat weight	14	40	4004	31023	0.000299512	0.00186588	Meat and Carcass	trans	s6
Actinobacillus pleuropneumoniae susceptibility	20	78	4004	31023	0.00175345	0.00888284	Health	trans	s6
Activity during lying	3	4	4004	31023	0.00776287	0.0313919	Exterior	trans	s6
Adipocyte diameter	36	66	4004	31023	8.70158e-16	1.25047e-13	Meat and Carcass	trans	s6
Average backfat thickness	124	507	4004	31023	7.96976e-13	3.67406e-11	Meat and Carcass	trans	s6
Average daily gain	143	747	4004	31023	7.07106e-07	1.05154e-05	Production	trans	s6
backfat above muscle dorsi	13	26	4004	31023	5.43129e-06	5.4431e-05	Meat and Carcass	trans	s6
Backfat at first rib	15	55	4004	31023	0.0033426	0.0151193	Meat and Carcass	trans	s6
Backfat at last lumbar	22	56	4004	31023	6.61256e-07	1.01613e-05	Meat and Carcass	trans	s6
Backfat at last rib	106	265	4004	31023	1.38901e-28	6.40334e-26	Meat and Carcass	trans	s6
Backfat at mid-back	23	32	4004	31023	2.88252e-14	2.65768e-12	Meat and Carcass	trans	s6
backfat at P2 position	6	11	4004	31023	0.00118924	0.00643678	Meat and Carcass	trans	s6
Backfat at tenth rib	57	220	4004	31023	1.44864e-07	2.90358e-06	Meat and Carcass	trans	s6
Backfat thickness between 3rd and 4th rib	11	34	4004	31023	0.00269689	0.0129507	Meat and Carcass	trans	s6
Backfat weight	26	41	4004	31023	6.22834e-14	3.81949e-12	Meat and Carcass	trans	s6
Base excess	4	7	4004	31023	0.00700814	0.030194	Health	trans	s6
Belly meat content	8	9	4004	31023	6.09893e-07	9.6952e-06	Meat and Carcass	trans	s6
Belly weight	14	27	4004	31023	1.33518e-06	1.81035e-05	Meat and Carcass	trans	s6
Bicarbonate level	3	3	4004	31023	0.00214856	0.0105371	Health	trans	s6
Blood pH	4	6	4004	31023	0.00334527	0.0151193	Health	trans	s6
Body temperature	6	10	4004	31023	0.000606905	0.00345411	Health	trans	s6
body weight (10 weeks)	7	11	4004	31023	0.000121628	0.000919187	Production	trans	s6
body weight (13 weeks)	6	6	4004	31023	4.60727e-06	4.7199e-05	Production	trans	s6
body weight (17 weeks)	7	8	4004	31023	4.2152e-06	4.41638e-05	Production	trans	s6
Body weight (20 weeks)	5	5	4004	31023	3.5736e-05	0.000308933	Production	trans	s6
Body weight (3 weeks)	9	31	4004	31023	0.0138219	0.0497806	Production	trans	s6
Body weight (birth)	20	71	4004	31023	0.000486852	0.00291218	Production	trans	s6
Body weight (end of test)	7	12	4004	31023	0.000259262	0.00175209	Production	trans	s6
Body weight (slaughter)	22	46	4004	31023	8.933e-09	2.42242e-07	Production	trans	s6
Body weight (weaning)	10	17	4004	31023	1.03639e-05	9.75056e-05	Production	trans	s6
C3c concentration	16	33	4004	31023	7.58441e-07	1.09263e-05	Health	trans	s6
Capric acid content	7	13	4004	31023	0.00049905	0.00291218	Meat and Carcass	trans	s6
Carbon dioxide level	3	3	4004	31023	0.00214856	0.0105371	Health	trans	s6
Carcass length	60	231	4004	31023	6.27193e-08	1.44568e-06	Meat and Carcass	trans	s6
Carcass temperature (24 hr post-mortem)	5	6	4004	31023	0.00019138	0.00140041	Meat and Carcass	trans	s6
Carcass temperature (45 minutes post-mortem)	4	7	4004	31023	0.00700814	0.030194	Meat and Carcass	trans	s6
Carcass weight (cold)	14	41	4004	31023	0.000401205	0.00246607	Meat and Carcass	trans	s6
Carcass weight (hot)	48	85	4004	31023	1.91706e-21	4.41882e-19	Meat and Carcass	trans	s6
CD4-positive/CD8-positive leukocyte ratio	5	12	4004	31023	0.0128882	0.0475318	Health	trans	s6
cis-9-Heptadecenoic acid content	5	5	4004	31023	3.5736e-05	0.000308933	Meat and Carcass	trans	s6
CO2 partial pressure	4	5	4004	31023	0.00124268	0.00643678	Health	trans	s6
Conductivity 24 hours post-mortem	16	36	4004	31023	3.23781e-06	3.92797e-05	Meat and Carcass	trans	s6
Corpus luteum number	21	35	4004	31023	7.5621e-11	2.68164e-09	Reproduction	trans	s6
Creatine kinase level	7	13	4004	31023	0.00049905	0.00291218	Health	trans	s6
Creatinine level	11	15	4004	31023	1.35203e-07	2.83312e-06	Health	trans	s6
CSFV antibody level	9	11	4004	31023	4.23933e-07	7.23826e-06	Health	trans	s6
Diameter of type I muscle fibers	6	9	4004	31023	0.000272648	0.00175209	Meat and Carcass	trans	s6
Diameter of type IIb muscle fibers	7	8	4004	31023	4.2152e-06	4.41638e-05	Meat and Carcass	trans	s6
Ear area	16	67	4004	31023	0.0099715	0.0383072	Exterior	trans	s6
Ear erectness	20	25	4004	31023	4.36778e-14	3.35591e-12	Exterior	trans	s6
Ear weight	17	21	4004	31023	2.64968e-12	1.11046e-10	Exterior	trans	s6
Empty body lipid content	7	13	4004	31023	0.00049905	0.00291218	Meat and Carcass	trans	s6
Empty body protein content	7	12	4004	31023	0.000259262	0.00175209	Meat and Carcass	trans	s6
Estimated carcass lean content	14	27	4004	31023	1.33518e-06	1.81035e-05	Meat and Carcass	trans	s6
External fat on ham	13	25	4004	31023	3.08057e-06	3.83823e-05	Meat and Carcass	trans	s6
Fat-cuts percentage	27	44	4004	31023	6.62818e-14	3.81949e-12	Meat and Carcass	trans	s6
Fat area percentage in carcass	15	34	4004	31023	7.34418e-06	7.20354e-05	Meat and Carcass	trans	s6
Fat protein content	7	14	4004	31023	0.000886973	0.00492644	Meat and Carcass	trans	s6
Fat to meat ratio	11	16	4004	31023	3.81775e-07	6.76917e-06	Meat and Carcass	trans	s6
Gadoleic acid content	6	13	4004	31023	0.00350792	0.0157005	Meat and Carcass	trans	s6
Ham fat thickness	7	12	4004	31023	0.000259262	0.00175209	Meat and Carcass	trans	s6
Ham percentage	5	11	4004	31023	0.00840114	0.0328214	Meat and Carcass	trans	s6
Ham weight	49	124	4004	31023	9.30769e-14	4.76761e-12	Meat and Carcass	trans	s6
Heart weight	10	35	4004	31023	0.010897	0.0415165	Meat and Carcass	trans	s6
Hemolytic complement activity (alternative pathway)	8	11	4004	31023	8.77238e-06	8.42514e-05	Health	trans	s6
Hemolytic complement activity (classical pathway)	9	12	4004	31023	1.49966e-06	1.97526e-05	Health	trans	s6
Interferon-gamma level	10	22	4004	31023	0.000186184	0.00138437	Health	trans	s6
Interleukin-2 level	4	4	4004	31023	0.000277124	0.00175209	Health	trans	s6
Intestinal fat weight	6	15	4004	31023	0.00813718	0.0323383	Meat and Carcass	trans	s6
Lactate dehydrogenase level	3	4	4004	31023	0.00776287	0.0313919	Health	trans	s6
Lactate level	4	6	4004	31023	0.00334527	0.0151193	Health	trans	s6
Lauric acid content	7	21	4004	31023	0.0132637	0.0485282	Meat and Carcass	trans	s6
Leaf fat weight	17	36	4004	31023	5.51222e-07	9.07547e-06	Meat and Carcass	trans	s6
Lean cuts percentage	5	9	4004	31023	0.00286495	0.013477	Meat and Carcass	trans	s6
Lean meat percentage	44	201	4004	31023	0.000277447	0.00175209	Meat and Carcass	trans	s6
Linoleic acid content	25	83	4004	31023	3.02358e-05	0.000273308	Meat and Carcass	trans	s6
Liver weight	13	29	4004	31023	2.4294e-05	0.000223991	Meat and Carcass	trans	s6
Loin and ham percentage in carcass	6	8	4004	31023	0.000102105	0.000811561	Meat and Carcass	trans	s6
Loin and neck meat weight	17	27	4004	31023	1.72134e-09	5.29026e-08	Meat and Carcass	trans	s6
Loin fat percentage	9	9	4004	31023	9.86027e-09	2.52533e-07	Meat and Carcass	trans	s6
Loin meat weight	4	7	4004	31023	0.00700814	0.030194	Meat and Carcass	trans	s6
Loin muscle area	109	388	4004	31023	1.08501e-15	1.25047e-13	Meat and Carcass	trans	s6
Loin weight	23	89	4004	31023	0.00073566	0.00413585	Meat and Carcass	trans	s6
Marbling	26	128	4004	31023	0.0121271	0.0454519	Meat and Carcass	trans	s6
Margaric acid content	5	11	4004	31023	0.00840114	0.0328214	Meat and Carcass	trans	s6
Meat color-a	10	19	4004	31023	3.84638e-05	0.000316639	Meat and Carcass	trans	s6
Meat color-b	5	9	4004	31023	0.00286495	0.013477	Meat and Carcass	trans	s6
Meat color-L	28	56	4004	31023	2.21875e-11	8.52371e-10	Meat and Carcass	trans	s6
Meat color score	16	68	4004	31023	0.0115152	0.0435123	Meat and Carcass	trans	s6
Muscle moisture percentage	33	87	4004	31023	3.3393e-09	9.62134e-08	Meat and Carcass	trans	s6
muscle protein percentage	14	29	4004	31023	4.00659e-06	4.41638e-05	Meat and Carcass	trans	s6
NADP-malate dehydrogenase activity	6	10	4004	31023	0.000606905	0.00345411	Meat and Carcass	trans	s6
Nonfunctional nipples	15	38	4004	31023	3.68575e-05	0.000308933	Reproduction	trans	s6
Off-flavor score	7	20	4004	31023	0.00992901	0.0383072	Meat and Carcass	trans	s6
Osteochondrosis score	6	14	4004	31023	0.00547364	0.024263	Exterior	trans	s6
Percentage giant fibers	3	3	4004	31023	0.00214856	0.0105371	Meat and Carcass	trans	s6
Percentage type I fibers	7	19	4004	31023	0.00724927	0.0309436	Meat and Carcass	trans	s6
Percentage type IIa fibers	7	12	4004	31023	0.000259262	0.00175209	Meat and Carcass	trans	s6
Percentage type IIb fibers	17	30	4004	31023	1.66028e-08	4.02837e-07	Meat and Carcass	trans	s6
pH 48 hr post-mortem (loin)	4	8	4004	31023	0.0125915	0.046812	Meat and Carcass	trans	s6
PH for Longissmus dorsi	33	127	4004	31023	5.29633e-05	0.000428352	Meat and Carcass	trans	s6
pH for Semimembranosus	15	38	4004	31023	3.68575e-05	0.000308933	Meat and Carcass	trans	s6
Physis score	7	8	4004	31023	4.2152e-06	4.41638e-05	Production	trans	s6
Potassium level	7	8	4004	31023	4.2152e-06	4.41638e-05	Health	trans	s6
Segmented neutrophil number	6	15	4004	31023	0.00813718	0.0323383	Health	trans	s6
Semimembranosus angle	5	8	4004	31023	0.00142478	0.00729806	Meat and Carcass	trans	s6
Shoulder external fat weight	14	28	4004	31023	2.35233e-06	3.01229e-05	Meat and Carcass	trans	s6
Shoulder meat weight	10	21	4004	31023	0.000114823	0.000882225	Meat and Carcass	trans	s6
Shoulder subcutaneous fat thickness	30	69	4004	31023	3.50949e-10	1.15563e-08	Meat and Carcass	trans	s6
Side fat thickness	8	14	4004	31023	0.000111128	0.000868304	Meat and Carcass	trans	s6
skatole sensory panel	4	5	4004	31023	0.00124268	0.00643678	Meat and Carcass	trans	s6
Sodium level	4	4	4004	31023	0.000277124	0.00175209	Health	trans	s6
Spareribs weight	9	10	4004	31023	8.71716e-08	1.91362e-06	Meat and Carcass	trans	s6
Stiffness	4	5	4004	31023	0.00124268	0.00643678	Meat and Carcass	trans	s6
Subcutanous fat area	15	28	4004	31023	3.18036e-07	5.86458e-06	Meat and Carcass	trans	s6
subjective abnormal odor	3	4	4004	31023	0.00776287	0.0313919	Meat and Carcass	trans	s6
subjective boar flavor in lean	4	4	4004	31023	0.000277124	0.00175209	Meat and Carcass	trans	s6
subjective pork flavor in lean	3	4	4004	31023	0.00776287	0.0313919	Meat and Carcass	trans	s6
subjective pork odor	3	4	4004	31023	0.00776287	0.0313919	Meat and Carcass	trans	s6
tenderness score	17	75	4004	31023	0.0136352	0.0494947	Meat and Carcass eQTL	trans	s6
Time spent drinking	4	6	4004	31023	0.00334527	0.0151193	Exterior	trans	s6
Time spent socializing	4	5	4004	31023	0.00124268	0.00643678	Exterior	trans	s6
Toll-like receptor 2 level	4	4	4004	31023	0.000277124	0.00175209	Health	trans	s6
Toll-like receptor 9 level	10	13	4004	31023	2.50132e-07	4.80462e-06	Health	trans	s6
Total shear work	4	5	4004	31023	0.00124268	0.00643678	Meat and Carcass	trans	s6
Trimmed wholesale product / carcass weight	3	4	4004	31023	0.00776287	0.0313919	Meat and Carcass	trans	s6
Trimmed wholesale product / live weight	7	8	4004	31023	4.2152e-06	4.41638e-05	Meat and Carcass	trans	s6
Water holding capacity	10	29	4004	31023	0.00245398	0.0119083	Meat and Carcass	trans	s6
