# Supplementary material for: Identification of eQTLs using different sets of single nucleotide polymorphisms associated with carcass and body composition traits in pigs
Source: BMC Genomics. 2024 Jan 2;25:14. doi: 10.1186/s12864-023-09863-8 (PMC10759680; doi:10.1186/s12864-023-09863-8)
Supplement: Supplementary file 6 — Additional file 6. “Annotation and enrichment for the modulated genes by eQTLs identified in the skeletal muscle of pigs”. Description: This file contains the results of gene enrichment analyses, including enriched gene sets, pathways, and functional categories associated with the eQTLs and their regulated genes. This file also provides modulated gene annotations, including gene symbols, chromosomal locations, gene descriptions, and other relevant information. [file 12864_2023_9863_MOESM6_ESM.xlsx]

## Sheet: AF6
Additional File 6. Annotation and enrichment for the modulated genes by eQTLs identify in the skeletal muscle of pigs
geneSet	scenario	type_eQTL	enrichment	description	link	size	overlap	expect	enrichmentRatio	pValue	FDR	overlapId	userId
ssc05204	S2	cis	MP	Chemical carcinogenesis	http://www.kegg.jp/kegg-bin/show_pathway?ssc05204+100126281+100144468+100152209+100512615+100512795+100625479+397639+403324+780435	61	9	0.847889	10.6146	1.3071e-07	4.22194e-05	100126281;100144468;100152209;100512615;100512795;100625479;397639;403324;780435	ENSSSCG00000009182;ENSSSCG00000009182;ENSSSCG00000010853;ENSSSCG00000023320;ENSSSCG00000023320;ENSSSCG00000023320;ENSSSCG00000030271;ENSSSCG00000033844;ENSSSCG00000037808
ssc00980	S2	cis	MP	Metabolism of xenobiotics by cytochrome P450	http://www.kegg.jp/kegg-bin/show_pathway?ssc00980+100152209+100512615+100512795+100625479+106510546+397639+780435	49	7	0.681091	10.2776	4.36655e-06	0.00054047	100152209;100512615;100512795;100625479;106510546;397639;780435	ENSSSCG00000009182;ENSSSCG00000009182;ENSSSCG00000010853;ENSSSCG00000030271;ENSSSCG00000032803;ENSSSCG00000033844;ENSSSCG00000037808
ssc00140	S2	cis	MP	Steroid hormone biosynthesis	http://www.kegg.jp/kegg-bin/show_pathway?ssc00140+100126281+100144468+100625479+403324+403331+403332+403333	50	7	0.694991	10.0721	5.01984e-06	0.00054047	100126281;100144468;100625479;403324;403331;403332;403333	ENSSSCG00000023320;ENSSSCG00000023320;ENSSSCG00000023320;ENSSSCG00000030168;ENSSSCG00000030168;ENSSSCG00000030168;ENSSSCG00000033844
ssc00830	S2	cis	MP	Retinol metabolism	http://www.kegg.jp/kegg-bin/show_pathway?ssc00830+100126281+100144468+100512615+100512795+106510546+403149+403324	57	7	0.79229	8.83515	1.22685e-05	0.000990681	100126281;100144468;100512615;100512795;106510546;403149;403324	ENSSSCG00000002993;ENSSSCG00000009182;ENSSSCG00000009182;ENSSSCG00000023320;ENSSSCG00000023320;ENSSSCG00000023320;ENSSSCG00000032803
ssc00591	S2	cis	MP	Linoleic acid metabolism	http://www.kegg.jp/kegg-bin/show_pathway?ssc00591+100126281+100144468+100514711+396971+403324	28	5	0.389195	12.847	3.59623e-05	0.00227729	100126281;100144468;100514711;396971;403324	ENSSSCG00000000110;ENSSSCG00000017923;ENSSSCG00000023320;ENSSSCG00000023320;ENSSSCG00000023320
ssc04913	S2	cis	MP	Ovarian steroidogenesis	http://www.kegg.jp/kegg-bin/show_pathway?ssc04913+100625479+396801+397018+403331+403332+403333	47	6	0.653291	9.18426	4.23027e-05	0.00227729	100625479;396801;397018;403331;403332;403333	ENSSSCG00000009759;ENSSSCG00000028512;ENSSSCG00000030168;ENSSSCG00000030168;ENSSSCG00000030168;ENSSSCG00000033844
ssc04976	S2	cis	MP	Bile secretion	http://www.kegg.jp/kegg-bin/show_pathway?ssc04976+396801+396910+397018+397203+397534+397639	68	6	0.945188	6.34795	0.000340608	0.0157166	396801;396910;397018;397203;397534;397639	ENSSSCG00000000584;ENSSSCG00000009759;ENSSSCG00000010853;ENSSSCG00000015390;ENSSSCG00000021475;ENSSSCG00000028512
GO:0007264	S2	trans	BP	small GTPase mediated signal transduction	http://amigo.geneontology.org/amigo/term/GO:0007264	123	32	13.0208	2.4576	8.23255e-07	0.000107085	396849;397447;397509;595116;606749;780425;100145887;100152555;100153972;100155466;100155623;100155905;100156313;100157762;100286859;100511865;100512141;100512789;100515576;100515942;100516623;100517400;100518854;100520019;100521443;100522824;100523052;100524544;100529116;100623283;100624229;100627579	ENSSSCG00000000435;ENSSSCG00000002332;ENSSSCG00000003577;ENSSSCG00000004612;ENSSSCG00000005012;ENSSSCG00000005706;ENSSSCG00000006502;ENSSSCG00000006777;ENSSSCG00000008359;ENSSSCG00000009083;ENSSSCG00000011102;ENSSSCG00000013256;ENSSSCG00000014043;ENSSSCG00000014146;ENSSSCG00000015115;ENSSSCG00000016237;ENSSSCG00000017866;ENSSSCG00000021359;ENSSSCG00000021893;ENSSSCG00000022080;ENSSSCG00000023991;…
GO:0034330	S2	trans	BP	cell junction organization	http://amigo.geneontology.org/amigo/term/GO:0034330	73	23	7.72781	2.97626	8.25377e-07	0.000107085	396849;397078;397311;397447;397657;414737;780425;100037957;100048959;100152646;100155091;100286859;100337658;100515138;100518636;100519699;100520019;100522019;100522873;100524544;100525579;100624272;102162332	ENSSSCG00000000293;ENSSSCG00000001869;ENSSSCG00000002795;ENSSSCG00000003017;ENSSSCG00000003471;ENSSSCG00000004241;ENSSSCG00000005012;ENSSSCG00000005706;ENSSSCG00000006612;ENSSSCG00000006775;ENSSSCG00000006777;ENSSSCG00000008844;ENSSSCG00000011102;ENSSSCG00000011274;ENSSSCG00000013174;ENSSSCG00000021306;ENSSSCG00000021893;ENSSSCG00000022080;ENSSSCG00000022178;ENSSSCG00000026130;ENSSSCG00000030547;…
GO:0040011	S2	trans	BP	locomotion	http://amigo.geneontology.org/amigo/term/GO:0040011	483	84	51.1306	1.64285	1.29365e-06	0.000107085	396589;396849;396942;396958;396969;397078;397130;397251;397311;397344;397345;397406;397447;397509;397657;397663;407060;414371;414396;431672;503658;595108;595116;654298;780421;780425;100037998;100049669;100125375;100126859;100137084;100141314;100145887;100151886;100152646;100153225;100153483;100154199;100154395;100154707;100155006;100155091;100155466;100155631;100156773;100157365;100157655;1001749…	ENSSSCG00000000293;ENSSSCG00000001770;ENSSSCG00000001787;ENSSSCG00000001818;ENSSSCG00000001869;ENSSSCG00000003017;ENSSSCG00000003471;ENSSSCG00000003577;ENSSSCG00000004241;ENSSSCG00000004551;ENSSSCG00000004595;ENSSSCG00000004663;ENSSSCG00000005012;ENSSSCG00000005267;ENSSSCG00000005277;ENSSSCG00000005601;ENSSSCG00000005706;ENSSSCG00000006001;ENSSSCG00000006002;ENSSSCG00000006009;ENSSSCG00000006338;…
GO:0072359	S2	trans	BP	circulatory system development	http://amigo.geneontology.org/amigo/term/GO:0072359	295	58	31.2288	1.85726	1.35981e-06	0.000107085	396571;396849;396942;396969;397091;397096;397172;397251;397311;397447;397511;397600;397657;406192;414737;503658;641309;654298;733617;100048959;100126859;100153483;100154204;100154395;100155091;100155304;100156680;100156773;100157365;100286859;100337659;100512202;100512419;100512789;100513811;100515678;100517028;100518262;100518508;100518636;100520043;100520231;100521003;100522395;100522785;100522…	ENSSSCG00000000293;ENSSSCG00000001770;ENSSSCG00000003471;ENSSSCG00000003532;ENSSSCG00000003577;ENSSSCG00000003702;ENSSSCG00000003839;ENSSSCG00000004241;ENSSSCG00000004242;ENSSSCG00000004505;ENSSSCG00000004578;ENSSSCG00000004587;ENSSSCG00000005106;ENSSSCG00000005267;ENSSSCG00000005625;ENSSSCG00000005706;ENSSSCG00000006001;ENSSSCG00000006002;ENSSSCG00000006496;ENSSSCG00000006533;ENSSSCG00000007067;…
GO:0022610	S2	trans	BP	biological adhesion	http://amigo.geneontology.org/amigo/term/GO:0022610	299	58	31.6523	1.83241	2.14764e-06	0.000135301	396849;396942;397042;397062;397064;397078;397091;397096;397201;397311;397344;397345;397430;397447;397460;397509;397657;397663;404693;414737;100049669;100125346;100144422;100152646;100153483;100154395;100155091;100155619;100155631;100155660;100155916;100156248;100156773;100156908;100157834;100171389;100286859;100337658;100337659;100381266;100512419;100512834;100515138;100517028;100517927;100519699…	ENSSSCG00000000293;ENSSSCG00000001818;ENSSSCG00000001869;ENSSSCG00000002446;ENSSSCG00000002795;ENSSSCG00000003017;ENSSSCG00000003471;ENSSSCG00000003839;ENSSSCG00000004595;ENSSSCG00000004888;ENSSSCG00000005215;ENSSSCG00000005267;ENSSSCG00000005277;ENSSSCG00000005494;ENSSSCG00000005617;ENSSSCG00000005625;ENSSSCG00000005706;ENSSSCG00000006002;ENSSSCG00000006106;ENSSSCG00000006453;ENSSSCG00000006463;…
GO:0030029	S2	trans	BP	actin filament-based process	http://amigo.geneontology.org/amigo/term/GO:0030029	202	43	21.3838	2.01087	4.17778e-06	0.000200648	396849;396942;397085;397091;397349;397447;397556;397608;414381;414396;445516;445532;780425;100037957;100037998;100137084;100144422;100145887;100154116;100154518;100155466;100155631;100156448;100157762;100174962;100174964;100174965;100286859;100337658;100381266;100512789;100512834;100515138;100519653;100520019;100520043;100520530;100521443;100522395;100524544;100624272;100624668;100627579	ENSSSCG00000001818;ENSSSCG00000002332;ENSSSCG00000002446;ENSSSCG00000003577;ENSSSCG00000004478;ENSSSCG00000004626;ENSSSCG00000004728;ENSSSCG00000004962;ENSSSCG00000005012;ENSSSCG00000005267;ENSSSCG00000005706;ENSSSCG00000006390;ENSSSCG00000006453;ENSSSCG00000006502;ENSSSCG00000006612;ENSSSCG00000006775;ENSSSCG00000006777;ENSSSCG00000007085;ENSSSCG00000007585;ENSSSCG00000007625;ENSSSCG00000008239;…
GO:0051674	S2	trans	BP	localization of cell	http://amigo.geneontology.org/amigo/term/GO:0051674	437	76	46.261	1.64285	4.45885e-06	0.000200648	396589;396849;396942;396958;396969;397078;397251;397311;397344;397345;397406;397447;397509;397657;397663;407060;414371;414396;431672;503658;595108;595116;780421;780425;100037998;100049669;100126859;100137084;100141314;100145887;100152646;100153225;100153483;100154199;100154395;100154707;100155006;100155091;100155466;100155631;100156773;100157365;100174965;100286859;100337659;100381266;100511780;1…	ENSSSCG00000000293;ENSSSCG00000001770;ENSSSCG00000001787;ENSSSCG00000001818;ENSSSCG00000001869;ENSSSCG00000003017;ENSSSCG00000003471;ENSSSCG00000003577;ENSSSCG00000004241;ENSSSCG00000004551;ENSSSCG00000004595;ENSSSCG00000004663;ENSSSCG00000005012;ENSSSCG00000005267;ENSSSCG00000005277;ENSSSCG00000005601;ENSSSCG00000005706;ENSSSCG00000006001;ENSSSCG00000006002;ENSSSCG00000006338;ENSSSCG00000006357;…
GO:0007167	S2	trans	BP	enzyme linked receptor protein signaling pathway	http://amigo.geneontology.org/amigo/term/GO:0007167	263	51	27.8413	1.83181	9.27204e-06	0.000365087	397064;397078;397096;397201;397311;397344;397491;397511;397512;397657;397663;404693;407060;100037966;100125375;100141314;100144492;100144493;100144540;100145887;100153584;100154116;100154199;100154204;100154395;100155006;100155304;100155478;100157762;100286859;100337658;100337659;100337663;100511749;100514545;100515824;100517028;100517738;100518262;100518508;100518854;100521003;100521108;10052167…	ENSSSCG00000000720;ENSSSCG00000000857;ENSSSCG00000000910;ENSSSCG00000002332;ENSSSCG00000003017;ENSSSCG00000003471;ENSSSCG00000004485;ENSSSCG00000004505;ENSSSCG00000004587;ENSSSCG00000005106;ENSSSCG00000005215;ENSSSCG00000005601;ENSSSCG00000005625;ENSSSCG00000005706;ENSSSCG00000006002;ENSSSCG00000006338;ENSSSCG00000006502;ENSSSCG00000006911;ENSSSCG00000007488;ENSSSCG00000007665;ENSSSCG00000007675;…
GO:0007010	S2	trans	BP	cytoskeleton organization	http://amigo.geneontology.org/amigo/term/GO:0007010	343	61	36.3101	1.67997	2.13143e-05	0.000746	396849;396942;397091;397251;397349;397379;397447;397556;397608;397657;397662;414381;414396;445516;445532;733594;780425;100037957;100037998;100125839;100126859;100137084;100144422;100144885;100145887;100151886;100154116;100154146;100154518;100154751;100155006;100155466;100155631;100156448;100157762;100174962;100174964;100174965;100286859;100337658;100381266;100510936;100511132;100512789;100512834;…	ENSSSCG00000000190;ENSSSCG00000000531;ENSSSCG00000001818;ENSSSCG00000002245;ENSSSCG00000002332;ENSSSCG00000002446;ENSSSCG00000002923;ENSSSCG00000003577;ENSSSCG00000003949;ENSSSCG00000004626;ENSSSCG00000004728;ENSSSCG00000004962;ENSSSCG00000005012;ENSSSCG00000005267;ENSSSCG00000005706;ENSSSCG00000006390;ENSSSCG00000006453;ENSSSCG00000006496;ENSSSCG00000006502;ENSSSCG00000006612;ENSSSCG00000006775;…
GO:0051270	S2	trans	BP	regulation of cellular component movement	http://amigo.geneontology.org/amigo/term/GO:0051270	272	51	28.794	1.7712	2.45481e-05	0.000773265	396849;396942;396969;397078;397251;397311;397344;397345;397509;397512;397663;407060;503658;780421;780425;100037998;100049669;100126859;100141314;100145887;100153225;100153483;100154199;100154395;100155466;100155631;100156773;100286859;100381266;100511838;100511850;100512141;100512275;100513811;100515356;100515678;100517132;100517614;100518508;100520019;100520043;100521003;100522019;100522635;1005…	ENSSSCG00000001770;ENSSSCG00000001818;ENSSSCG00000003017;ENSSSCG00000003471;ENSSSCG00000004551;ENSSSCG00000004595;ENSSSCG00000004663;ENSSSCG00000005012;ENSSSCG00000005267;ENSSSCG00000005601;ENSSSCG00000005706;ENSSSCG00000006001;ENSSSCG00000006002;ENSSSCG00000006338;ENSSSCG00000006496;ENSSSCG00000006502;ENSSSCG00000006533;ENSSSCG00000006777;ENSSSCG00000006911;ENSSSCG00000007067;ENSSSCG00000008197;…
GO:0044087	S2	trans	BP	regulation of cellular component biogenesis	http://amigo.geneontology.org/amigo/term/GO:0044087	268	49	28.3706	1.72714	7.00334e-05	0.00192904	396849;397078;397251;397311;397447;397556;397657;397663;399541;595115;780425;100037957;100037998;100145887;100152646;100153107;100153351;100154116;100154518;100155006;100155491;100155631;100157122;100157834;100158028;100174962;100174964;100174965;100286859;100337658;100337659;100512789;100512834;100515138;100516183;100519446;100519653;100520019;100520446;100521443;100521680;100522873;100524115;10…	ENSSSCG00000000365;ENSSSCG00000000393;ENSSSCG00000001818;ENSSSCG00000001869;ENSSSCG00000003017;ENSSSCG00000003471;ENSSSCG00000003577;ENSSSCG00000004458;ENSSSCG00000004626;ENSSSCG00000004757;ENSSSCG00000005012;ENSSSCG00000005503;ENSSSCG00000005706;ENSSSCG00000006106;ENSSSCG00000006453;ENSSSCG00000006502;ENSSSCG00000006612;ENSSSCG00000006775;ENSSSCG00000006777;ENSSSCG00000007097;ENSSSCG00000007625;…
GO:0033043	S2	trans	BP	regulation of organelle organization	http://amigo.geneontology.org/amigo/term/GO:0033043	357	61	37.7922	1.61409	7.34872e-05	0.00192904	396571;396849;396917;396923;396942;397251;397311;397379;397447;397491;397556;397657;397662;406192;445516;595115;780425;100037957;100037998;100125375;100125839;100126859;100137084;100145887;100153107;100153351;100154116;100154146;100154518;100154751;100155466;100155631;100157838;100174962;100174964;100174965;100286859;100337658;100381266;100511132;100512048;100512789;100512834;100515138;100516183;…	ENSSSCG00000000393;ENSSSCG00000000396;ENSSSCG00000000531;ENSSSCG00000000857;ENSSSCG00000001818;ENSSSCG00000002245;ENSSSCG00000003577;ENSSSCG00000003949;ENSSSCG00000004578;ENSSSCG00000004626;ENSSSCG00000004757;ENSSSCG00000005012;ENSSSCG00000005267;ENSSSCG00000005706;ENSSSCG00000006014;ENSSSCG00000006095;ENSSSCG00000006453;ENSSSCG00000006496;ENSSSCG00000006502;ENSSSCG00000006612;ENSSSCG00000006775;…
GO:0002682	S2	trans	BP	regulation of immune system process	http://amigo.geneontology.org/amigo/term/GO:0002682	362	61	38.3215	1.5918	0.000111153	0.00262732	396623;396646;396721;396849;396922;396942;396969;397051;397062;397064;397078;397091;397130;397345;397405;397406;397509;397657;397663;399541;404693;406188;595105;654298;780421;100049669;100125346;100126851;100134989;100141314;100153518;100154395;100155619;100155631;100155916;100156666;100156773;100157000;100171389;100217392;100337659;100381266;100511838;100512366;100513065;100513591;100516292;1005…	ENSSSCG00000001770;ENSSSCG00000001818;ENSSSCG00000001952;ENSSSCG00000002919;ENSSSCG00000002983;ENSSSCG00000003017;ENSSSCG00000003729;ENSSSCG00000004420;ENSSSCG00000004595;ENSSSCG00000005247;ENSSSCG00000005267;ENSSSCG00000005503;ENSSSCG00000005706;ENSSSCG00000006002;ENSSSCG00000006357;ENSSSCG00000006634;ENSSSCG00000007067;ENSSSCG00000007492;ENSSSCG00000008645;ENSSSCG00000009002;ENSSSCG00000009440;…
GO:0035295	S2	trans	BP	tube development	http://amigo.geneontology.org/amigo/term/GO:0035295	325	56	34.4047	1.62769	0.00011677	0.00262732	396849;396942;396969;397096;397172;397251;397311;397342;397447;397600;397657;406192;503658;641309;654298;733617;100048959;100125346;100141314;100141405;100153584;100154147;100154204;100154395;100155091;100155304;100156680;100156773;100157365;100286859;100337659;100512202;100512789;100513811;100515678;100517028;100518262;100518493;100518508;100518636;100520043;100522785;100522824;100522873;1005233…	ENSSSCG00000000293;ENSSSCG00000001770;ENSSSCG00000002490;ENSSSCG00000003471;ENSSSCG00000003532;ENSSSCG00000003577;ENSSSCG00000003702;ENSSSCG00000004241;ENSSSCG00000004242;ENSSSCG00000004505;ENSSSCG00000004578;ENSSSCG00000004587;ENSSSCG00000005267;ENSSSCG00000005625;ENSSSCG00000005706;ENSSSCG00000006001;ENSSSCG00000006002;ENSSSCG00000006730;ENSSSCG00000007067;ENSSSCG00000007522;ENSSSCG00000007675;…
GO:0045595	S2	trans	BP	regulation of cell differentiation	http://amigo.geneontology.org/amigo/term/GO:0045595	480	76	50.813	1.49568	0.000131911	0.00277012	396571;396849;396942;396951;397078;397091;397130;397379;397405;397447;397461;397509;397600;397657;397662;397663;406188;406192;414381;595105;654298;768100;780421;780425;100134989;100135668;100144493;100145887;100151886;100153225;100153818;100153820;100154199;100154395;100155006;100155304;100155478;100155631;100156548;100156666;100156773;100157762;100171389;100286859;100337658;100337659;100381266;1…	ENSSSCG00000001498;ENSSSCG00000001818;ENSSSCG00000001878;ENSSSCG00000001952;ENSSSCG00000002332;ENSSSCG00000002344;ENSSSCG00000002919;ENSSSCG00000003017;ENSSSCG00000003567;ENSSSCG00000003702;ENSSSCG00000003949;ENSSSCG00000004241;ENSSSCG00000004485;ENSSSCG00000004505;ENSSSCG00000004551;ENSSSCG00000004578;ENSSSCG00000004588;ENSSSCG00000005012;ENSSSCG00000005247;ENSSSCG00000005267;ENSSSCG00000005466;…
GO:0009611	S2	trans	BP	response to wounding	http://amigo.geneontology.org/amigo/term/GO:0009611	123	27	13.0208	2.0736	0.000154186	0.00303553	396849;396942;397078;397349;397406;399541;406192;414381;606749;733617;100145887;100154395;100155091;100155478;100156908;100158004;100171389;100513591;100515678;100517927;100518636;100519355;100520019;100520686;100521108;100522824;100739177	ENSSSCG00000000293;ENSSSCG00000003017;ENSSSCG00000004241;ENSSSCG00000004485;ENSSSCG00000004578;ENSSSCG00000004612;ENSSSCG00000004728;ENSSSCG00000005267;ENSSSCG00000005503;ENSSSCG00000005617;ENSSSCG00000006002;ENSSSCG00000006357;ENSSSCG00000006463;ENSSSCG00000006502;ENSSSCG00000006777;ENSSSCG00000007239;ENSSSCG00000014899;ENSSSCG00000015116;ENSSSCG00000015136;ENSSSCG00000015508;ENSSSCG00000016101;…
GO:0048646	S2	trans	BP	anatomical structure formation involved in morphogenesis	http://amigo.geneontology.org/amigo/term/GO:0048646	333	56	35.2515	1.58858	0.000227311	0.00390691	396849;396942;396969;397091;397096;397172;397251;397311;397342;397344;397349;397430;397447;397556;397600;397657;406192;414381;503658;733617;100125346;100154395;100155091;100155304;100155478;100156448;100157365;100171389;100286859;100337659;100512202;100512789;100513811;100515678;100517028;100518262;100518508;100520043;100520792;100522035;100522395;100522785;100522824;100522873;100524544;100524821…	ENSSSCG00000000293;ENSSSCG00000001770;ENSSSCG00000002490;ENSSSCG00000003471;ENSSSCG00000003532;ENSSSCG00000003577;ENSSSCG00000003702;ENSSSCG00000004485;ENSSSCG00000004505;ENSSSCG00000004578;ENSSSCG00000004626;ENSSSCG00000004728;ENSSSCG00000005267;ENSSSCG00000005625;ENSSSCG00000005706;ENSSSCG00000006001;ENSSSCG00000006002;ENSSSCG00000006390;ENSSSCG00000007675;ENSSSCG00000008197;ENSSSCG00000008446;…
GO:0097435	S2	trans	BP	supramolecular fiber organization	http://amigo.geneontology.org/amigo/term/GO:0097435	201	38	21.278	1.78589	0.000228809	0.00390691	396849;397091;397349;397447;397556;397608;397663;406192;414381;445516;445532;733628;780425;100037957;100037998;100137084;100145887;100152607;100154116;100154199;100154518;100155631;100156448;100174962;100174964;100174965;100286859;100512789;100512834;100515138;100519653;100520019;100521443;100522394;100522395;100524544;100525278;100627579	ENSSSCG00000000916;ENSSSCG00000001818;ENSSSCG00000003577;ENSSSCG00000004578;ENSSSCG00000004626;ENSSSCG00000004728;ENSSSCG00000005012;ENSSSCG00000005706;ENSSSCG00000006338;ENSSSCG00000006390;ENSSSCG00000006453;ENSSSCG00000006502;ENSSSCG00000006612;ENSSSCG00000006775;ENSSSCG00000006777;ENSSSCG00000007085;ENSSSCG00000007625;ENSSSCG00000008239;ENSSSCG00000008245;ENSSSCG00000008358;ENSSSCG00000009786;…
GO:0090130	S2	trans	BP	tissue migration	http://amigo.geneontology.org/amigo/term/GO:0090130	88	21	9.31572	2.25425	0.000246239	0.00390691	396849;396942;396969;397078;397251;397311;397344;503658;780425;100154395;100154707;100157365;100286859;100381266;100513811;100515356;100515678;100517028;100518508;100522873;100524544	ENSSSCG00000001770;ENSSSCG00000003017;ENSSSCG00000003471;ENSSSCG00000005012;ENSSSCG00000005267;ENSSSCG00000005706;ENSSSCG00000006001;ENSSSCG00000006002;ENSSSCG00000006564;ENSSSCG00000007675;ENSSSCG00000008844;ENSSSCG00000010872;ENSSSCG00000011020;ENSSSCG00000011102;ENSSSCG00000013746;ENSSSCG00000014899;ENSSSCG00000015808;ENSSSCG00000016925;ENSSSCG00000022080;ENSSSCG00000023760;ENSSSCG00000031236
GO:0032101	S2	trans	BP	regulation of response to external stimulus	http://amigo.geneontology.org/amigo/term/GO:0032101	216	40	22.8659	1.74933	0.000248058	0.00390691	396589;396623;396922;396942;397020;397042;397051;397078;397201;397311;397345;397349;397406;397663;399541;406188;406192;780421;100135678;100141314;100153225;100154395;100155478;100155535;100155916;100157000;100286859;100381266;100512275;100517591;100517614;100520043;100520686;100521003;100521108;100522635;100524974;100525283;100623776;102162332	ENSSSCG00000000708;ENSSSCG00000001787;ENSSSCG00000001952;ENSSSCG00000003017;ENSSSCG00000003729;ENSSSCG00000004420;ENSSSCG00000004485;ENSSSCG00000004578;ENSSSCG00000004595;ENSSSCG00000004728;ENSSSCG00000005215;ENSSSCG00000005267;ENSSSCG00000005503;ENSSSCG00000006002;ENSSSCG00000006357;ENSSSCG00000006634;ENSSSCG00000008197;ENSSSCG00000008262;ENSSSCG00000008844;ENSSSCG00000009002;ENSSSCG00000009517;…
GO:0042127	S2	trans	BP	regulation of cell proliferation	http://amigo.geneontology.org/amigo/term/GO:0042127	440	69	46.5786	1.48137	0.000368849	0.00553274	396849;396942;396969;397062;397064;397078;397091;397130;397172;397208;397311;397345;397491;397509;397523;397600;397657;397662;397663;399541;404693;406188;406192;414381;445534;641309;654298;100048957;100049669;100125375;100125376;100126859;100144492;100152937;100153518;100154110;100154199;100154395;100155006;100155478;100155631;100155884;100156539;100156773;100171389;100174954;100217392;100337659;…	ENSSSCG00000000602;ENSSSCG00000000681;ENSSSCG00000000857;ENSSSCG00000001770;ENSSSCG00000001818;ENSSSCG00000001900;ENSSSCG00000001952;ENSSSCG00000002983;ENSSSCG00000003017;ENSSSCG00000003567;ENSSSCG00000003702;ENSSSCG00000004485;ENSSSCG00000004551;ENSSSCG00000004578;ENSSSCG00000004595;ENSSSCG00000005267;ENSSSCG00000005503;ENSSSCG00000005706;ENSSSCG00000006002;ENSSSCG00000006095;ENSSSCG00000006338;…
GO:0007249	S2	trans	BP	I-kappaB kinase/NF-kappaB signaling	http://amigo.geneontology.org/amigo/term/GO:0007249	69	17	7.30437	2.32737	0.000638054	0.00913577	396616;396623;396646;396849;397349;397447;397657;399541;406188;414381;595105;100125346;100152755;100157000;100524544;100623776;102165373	ENSSSCG00000001952;ENSSSCG00000004420;ENSSSCG00000004728;ENSSSCG00000005503;ENSSSCG00000005706;ENSSSCG00000009002;ENSSSCG00000011251;ENSSSCG00000011274;ENSSSCG00000011732;ENSSSCG00000016101;ENSSSCG00000021068;ENSSSCG00000021893;ENSSSCG00000022080;ENSSSCG00000024771;ENSSSCG00000025691;ENSSSCG00000028157;ENSSSCG00000036360
GO:0072089	S2	trans	BP	stem cell proliferation	http://amigo.geneontology.org/amigo/term/GO:0072089	30	10	3.17581	3.1488	0.000686529	0.00940246	397130;397509;397657;100145887;100157726;100511202;100522019;100524765;100525814;102162332	ENSSSCG00000003567;ENSSSCG00000006502;ENSSSCG00000008446;ENSSSCG00000009704;ENSSSCG00000011274;ENSSSCG00000011367;ENSSSCG00000022178;ENSSSCG00000024152;ENSSSCG00000035495;ENSSSCG00000039568
GO:0051130	S2	trans	BP	positive regulation of cellular component organization	http://amigo.geneontology.org/amigo/term/GO:0051130	318	52	33.6636	1.54469	0.000758798	0.00995922	396849;396942;397042;397078;397311;397344;397379;397406;397447;397657;397662;397663;399541;406192;445516;503658;606749;780425;100126859;100153107;100154116;100154146;100154199;100154518;100155006;100155631;100157834;100158028;100174962;100174964;100174965;100286859;100337658;100337659;100381266;100511132;100512789;100512834;100515138;100516183;100518854;100520019;100520446;100521443;100522873;100…	ENSSSCG00000000393;ENSSSCG00000000531;ENSSSCG00000001818;ENSSSCG00000002245;ENSSSCG00000003017;ENSSSCG00000003471;ENSSSCG00000003577;ENSSSCG00000003949;ENSSSCG00000004458;ENSSSCG00000004578;ENSSSCG00000004612;ENSSSCG00000005012;ENSSSCG00000005267;ENSSSCG00000005503;ENSSSCG00000005706;ENSSSCG00000006001;ENSSSCG00000006014;ENSSSCG00000006106;ENSSSCG00000006338;ENSSSCG00000006357;ENSSSCG00000006453;…
GO:0032270	S2	trans	BP	positive regulation of cellular protein metabolic process	http://amigo.geneontology.org/amigo/term/GO:0032270	477	72	50.4954	1.42587	0.00085396	0.0107599	396653;396849;396969;397078;397201;397311;397344;397349;397379;397447;397509;397511;397522;397572;397657;397662;397663;399541;406188;406192;407060;414381;503658;595105;100049669;100125346;100125375;100126859;100135678;100141314;100144422;100144540;100145887;100153818;100154002;100154116;100154199;100154763;100155006;100155091;100155895;100156392;100157312;100286859;100337658;100337659;100512419;1…	ENSSSCG00000000293;ENSSSCG00000001770;ENSSSCG00000001952;ENSSSCG00000002004;ENSSSCG00000002006;ENSSSCG00000002252;ENSSSCG00000002446;ENSSSCG00000003017;ENSSSCG00000003471;ENSSSCG00000003839;ENSSSCG00000003949;ENSSSCG00000004578;ENSSSCG00000004728;ENSSSCG00000005106;ENSSSCG00000005215;ENSSSCG00000005503;ENSSSCG00000005601;ENSSSCG00000005706;ENSSSCG00000006001;ENSSSCG00000006338;ENSSSCG00000006496;…
GO:0048863	S2	trans	BP	stem cell differentiation	http://amigo.geneontology.org/amigo/term/GO:0048863	59	15	6.24577	2.40163	0.000925789	0.0112163	397342;397509;397600;100153225;100156773;100156869;100286859;100512275;100513591;100518262;100520792;100525283;100621622;100622658;102162332	ENSSSCG00000002266;ENSSSCG00000002490;ENSSSCG00000003702;ENSSSCG00000007067;ENSSSCG00000008197;ENSSSCG00000008262;ENSSSCG00000011102;ENSSSCG00000011398;ENSSSCG00000022155;ENSSSCG00000025822;ENSSSCG00000027060;ENSSSCG00000034810;ENSSSCG00000035495;ENSSSCG00000038549;ENSSSCG00000039568
GO:0022008	S2	trans	BP	neurogenesis	http://amigo.geneontology.org/amigo/term/GO:0022008	388	60	41.0739	1.46078	0.00129338	0.0150821	396849;396942;396958;397078;397130;397244;397447;397657;397663;399541;595108;654298;780425;780440;100135678;100144493;100144540;100144885;100145887;100151886;100153225;100153398;100153417;100153820;100155006;100155631;100156773;100157655;100157662;100157726;100157762;100286859;100310798;100337658;100337659;100381266;100505460;100511780;100512275;100512419;100513481;100517132;100517927;100518262;1…	ENSSSCG00000001498;ENSSSCG00000001818;ENSSSCG00000001878;ENSSSCG00000002332;ENSSSCG00000002795;ENSSSCG00000002923;ENSSSCG00000003017;ENSSSCG00000003471;ENSSSCG00000003778;ENSSSCG00000003839;ENSSSCG00000004241;ENSSSCG00000004551;ENSSSCG00000005012;ENSSSCG00000005267;ENSSSCG00000005503;ENSSSCG00000005617;ENSSSCG00000005706;ENSSSCG00000006009;ENSSSCG00000006062;ENSSSCG00000006502;ENSSSCG00000007067;…
GO:0032989	S2	trans	BP	cellular component morphogenesis	http://amigo.geneontology.org/amigo/term/GO:0032989	288	47	30.4878	1.5416	0.00141714	0.0150821	396849;396942;396958;397091;397311;397349;397447;397556;397657;397663;414381;445532;503658;654298;100144493;100145887;100151886;100152646;100153225;100153417;100155631;100156448;100157655;100157762;100171389;100286859;100337659;100381266;100511780;100512275;100512789;100515138;100517927;100520019;100520686;100521443;100522019;100522395;100522824;100522873;100524115;100524195;100524544;100525283;1…	ENSSSCG00000001818;ENSSSCG00000001869;ENSSSCG00000002332;ENSSSCG00000002795;ENSSSCG00000003471;ENSSSCG00000003577;ENSSSCG00000004626;ENSSSCG00000004728;ENSSSCG00000005267;ENSSSCG00000005617;ENSSSCG00000005706;ENSSSCG00000006001;ENSSSCG00000006009;ENSSSCG00000006390;ENSSSCG00000006502;ENSSSCG00000006612;ENSSSCG00000006777;ENSSSCG00000007097;ENSSSCG00000008197;ENSSSCG00000008262;ENSSSCG00000008374;…
GO:0060341	S2	trans	BP	regulation of cellular localization	http://amigo.geneontology.org/amigo/term/GO:0060341	228	39	24.1362	1.61583	0.00148126	0.0150821	396721;397078;397345;397349;397406;397447;397581;397657;406192;414396;595115;641309;780425;100126859;100153351;100154110;100155564;100155623;100155631;100156448;100171389;100192442;100337658;100511132;100511707;100512048;100513481;100514585;100515576;100515942;100517553;100519446;100521003;100521108;100522019;100522873;100524115;100524544;100624668	ENSSSCG00000000531;ENSSSCG00000001818;ENSSSCG00000001878;ENSSSCG00000001900;ENSSSCG00000003017;ENSSSCG00000003471;ENSSSCG00000004578;ENSSSCG00000004595;ENSSSCG00000004728;ENSSSCG00000004757;ENSSSCG00000005012;ENSSSCG00000005453;ENSSSCG00000005706;ENSSSCG00000005711;ENSSSCG00000006095;ENSSSCG00000006357;ENSSSCG00000006390;ENSSSCG00000006496;ENSSSCG00000007097;ENSSSCG00000007585;ENSSSCG00000009217;…
GO:0001501	S2	trans	BP	skeletal system development	http://amigo.geneontology.org/amigo/term/GO:0001501	148	28	15.6673	1.78716	0.00148364	0.0150821	396849;396951;396958;397078;397206;397342;397405;397657;406192;100153584;100154395;100155304;100155623;100156392;100157655;100157662;100171389;100512789;100513065;100520446;100520468;100521390;100521989;100522873;100525814;100621622;100627390;102162332	ENSSSCG00000002490;ENSSSCG00000002919;ENSSSCG00000003017;ENSSSCG00000003471;ENSSSCG00000003577;ENSSSCG00000004505;ENSSSCG00000004578;ENSSSCG00000005247;ENSSSCG00000006002;ENSSSCG00000006009;ENSSSCG00000008446;ENSSSCG00000009357;ENSSSCG00000011079;ENSSSCG00000011274;ENSSSCG00000014073;ENSSSCG00000015512;ENSSSCG00000015986;ENSSSCG00000016520;ENSSSCG00000017533;ENSSSCG00000022080;ENSSSCG00000025537;…
GO:0044093	S2	trans	BP	positive regulation of molecular function	http://amigo.geneontology.org/amigo/term/GO:0044093	430	65	45.52	1.42794	0.00148427	0.0150821	396616;396623;396849;396969;397078;397130;397201;397336;397344;397349;397379;397509;397522;397572;397581;397657;397662;397663;399541;406192;414381;595105;595108;641309;100125346;100125375;100145887;100151834;100152559;100152606;100152734;100154002;100154116;100154178;100154199;100154763;100155006;100155895;100156448;100157762;100286859;100337659;100512419;100515138;100515576;100515942;100516183;1…	ENSSSCG00000001770;ENSSSCG00000002004;ENSSSCG00000002006;ENSSSCG00000002252;ENSSSCG00000002332;ENSSSCG00000003017;ENSSSCG00000003471;ENSSSCG00000003839;ENSSSCG00000003949;ENSSSCG00000004578;ENSSSCG00000004728;ENSSSCG00000005215;ENSSSCG00000005453;ENSSSCG00000005503;ENSSSCG00000005706;ENSSSCG00000006338;ENSSSCG00000006390;ENSSSCG00000006502;ENSSSCG00000006612;ENSSSCG00000006777;ENSSSCG00000006889;…
GO:0060485	S2	trans	BP	mesenchyme development	http://amigo.geneontology.org/amigo/term/GO:0060485	94	20	9.95088	2.00987	0.00162278	0.0159742	397078;397342;397509;397512;397657;641309;100153225;100153483;100155304;100156773;100286859;100512275;100515356;100518262;100520792;100525283;100525814;100621622;100622658;102162332	ENSSSCG00000002490;ENSSSCG00000003017;ENSSSCG00000004505;ENSSSCG00000006533;ENSSSCG00000006911;ENSSSCG00000007067;ENSSSCG00000008197;ENSSSCG00000008262;ENSSSCG00000008446;ENSSSCG00000009217;ENSSSCG00000011102;ENSSSCG00000011274;ENSSSCG00000011398;ENSSSCG00000022155;ENSSSCG00000025822;ENSSSCG00000027060;ENSSSCG00000031236;ENSSSCG00000034810;ENSSSCG00000035495;ENSSSCG00000039568
GO:0002520	S2	trans	BP	immune system development	http://amigo.geneontology.org/amigo/term/GO:0002520	295	47	31.2288	1.50502	0.00235311	0.0210692	396849;396917;396942;397062;397078;397201;397244;397405;397406;397509;397556;397657;397663;406188;406192;595105;654298;100134989;100135668;100153518;100154204;100155478;100155631;100156666;100156773;100156869;100157726;100157834;100171389;100217392;100337659;100512789;100513065;100513591;100516292;100517738;100518262;100520043;100520446;100521108;100522635;100522873;100524544;100524765;100621622;…	ENSSSCG00000001818;ENSSSCG00000001952;ENSSSCG00000002266;ENSSSCG00000002919;ENSSSCG00000002983;ENSSSCG00000003017;ENSSSCG00000003471;ENSSSCG00000003577;ENSSSCG00000004485;ENSSSCG00000004578;ENSSSCG00000004587;ENSSSCG00000004588;ENSSSCG00000004626;ENSSSCG00000005215;ENSSSCG00000005247;ENSSSCG00000005267;ENSSSCG00000005706;ENSSSCG00000006106;ENSSSCG00000006357;ENSSSCG00000007067;ENSSSCG00000007492;…
GO:0048585	S2	trans	BP	negative regulation of response to stimulus	http://amigo.geneontology.org/amigo/term/GO:0048585	438	65	46.3669	1.40186	0.00237792	0.0210692	396775;396849;396922;396942;397078;397130;397251;397342;397491;397511;397657;399541;404693;406188;406192;407060;414381;595105;641309;100037966;100125375;100126851;100126859;100135678;100152755;100153225;100153518;100153820;100154395;100154763;100155006;100155478;100155916;100156860;100156908;100157144;100171389;100286859;100337658;100381266;100511749;100512275;100512366;100513811;100514840;100515…	ENSSSCG00000000477;ENSSSCG00000000857;ENSSSCG00000000910;ENSSSCG00000001498;ENSSSCG00000001952;ENSSSCG00000002490;ENSSSCG00000003017;ENSSSCG00000003471;ENSSSCG00000003729;ENSSSCG00000004485;ENSSSCG00000004578;ENSSSCG00000005106;ENSSSCG00000005267;ENSSSCG00000005503;ENSSSCG00000005601;ENSSSCG00000005706;ENSSSCG00000006002;ENSSSCG00000006463;ENSSSCG00000006496;ENSSSCG00000006634;ENSSSCG00000007675;…
GO:0022603	S2	trans	BP	regulation of anatomical structure morphogenesis	http://amigo.geneontology.org/amigo/term/GO:0022603	280	45	29.6409	1.51817	0.00243621	0.0210692	396849;396923;396942;396958;396969;397251;397311;397344;397447;397600;397657;414381;445532;503658;100151886;100153225;100155091;100155631;100157762;100286859;100337659;100381266;100511749;100512202;100512275;100513811;100515138;100518262;100518508;100520019;100520686;100521443;100522824;100522873;100523325;100524115;100524544;100525283;100525814;100621622;100622658;100623283;100624668;100625359;1…	ENSSSCG00000000293;ENSSSCG00000000396;ENSSSCG00000001770;ENSSSCG00000001818;ENSSSCG00000002332;ENSSSCG00000003471;ENSSSCG00000003702;ENSSSCG00000005267;ENSSSCG00000005706;ENSSSCG00000006001;ENSSSCG00000006612;ENSSSCG00000006777;ENSSSCG00000007097;ENSSSCG00000008072;ENSSSCG00000008197;ENSSSCG00000008262;ENSSSCG00000008446;ENSSSCG00000008844;ENSSSCG00000009083;ENSSSCG00000010872;ENSSSCG00000011020;…
GO:0010941	S2	trans	BP	regulation of cell death	http://amigo.geneontology.org/amigo/term/GO:0010941	439	65	46.4727	1.39867	0.00251761	0.0210692	396616;396721;396775;396849;396917;396942;396969;397078;397130;397251;397311;397349;397406;397447;397491;397509;397511;397600;397657;399541;407060;414371;414381;595105;595108;780440;100049669;100125346;100126851;100126859;100135678;100141405;100141411;100144493;100152937;100154116;100154395;100155006;100155091;100155916;100156860;100157208;100174954;100286859;100337658;100511707;100511780;1005162…	ENSSSCG00000000293;ENSSSCG00000000857;ENSSSCG00000001770;ENSSSCG00000003017;ENSSSCG00000003471;ENSSSCG00000003702;ENSSSCG00000004728;ENSSSCG00000005106;ENSSSCG00000005267;ENSSSCG00000005503;ENSSSCG00000005601;ENSSSCG00000005617;ENSSSCG00000005706;ENSSSCG00000006002;ENSSSCG00000006062;ENSSSCG00000006357;ENSSSCG00000006496;ENSSSCG00000006634;ENSSSCG00000006848;ENSSSCG00000007243;ENSSSCG00000007473;…
GO:0009790	S2	trans	BP	embryo development	http://amigo.geneontology.org/amigo/term/GO:0009790	304	48	32.1816	1.49154	0.00256028	0.0210692	396653;396849;396917;397091;397208;397342;397345;397430;397509;397600;397657;397662;641309;654298;768108;100125346;100135668;100141314;100153225;100154204;100155091;100155304;100156680;100156897;100157655;100157662;100286859;100337663;100511202;100512419;100513746;100516484;100518262;100518636;100520792;100521989;100522035;100522785;100522824;100522873;100524544;100525283;100525739;100525814;1006…	ENSSSCG00000000293;ENSSSCG00000000720;ENSSSCG00000002490;ENSSSCG00000003471;ENSSSCG00000003532;ENSSSCG00000003567;ENSSSCG00000003702;ENSSSCG00000003839;ENSSSCG00000004241;ENSSSCG00000004242;ENSSSCG00000004505;ENSSSCG00000004587;ENSSSCG00000004588;ENSSSCG00000004595;ENSSSCG00000005706;ENSSSCG00000006009;ENSSSCG00000006646;ENSSSCG00000008197;ENSSSCG00000008446;ENSSSCG00000008645;ENSSSCG00000009217;…
GO:0051093	S2	trans	BP	negative regulation of developmental process	http://amigo.geneontology.org/amigo/term/GO:0051093	281	45	29.7468	1.51277	0.00261682	0.0210692	396849;396942;396951;397078;397251;397447;397461;397657;397662;397663;406188;406192;414381;654298;100049692;100135668;100145887;100153225;100154395;100155466;100156773;100286859;100381266;100511749;100512275;100513065;100513481;100513591;100513746;100513811;100518262;100520686;100521003;100521108;100522394;100522873;100523074;100524544;100525283;100525814;100620969;100621622;100622658;100625359;1…	ENSSSCG00000001878;ENSSSCG00000001952;ENSSSCG00000002344;ENSSSCG00000003017;ENSSSCG00000003471;ENSSSCG00000004578;ENSSSCG00000004588;ENSSSCG00000005247;ENSSSCG00000005267;ENSSSCG00000005706;ENSSSCG00000006002;ENSSSCG00000006502;ENSSSCG00000007067;ENSSSCG00000008072;ENSSSCG00000008197;ENSSSCG00000008262;ENSSSCG00000008446;ENSSSCG00000008645;ENSSSCG00000010872;ENSSSCG00000011033;ENSSSCG00000011102;…
GO:0051094	S2	trans	BP	positive regulation of developmental process	http://amigo.geneontology.org/amigo/term/GO:0051094	392	59	41.4973	1.42178	0.00272046	0.0210692	396571;396849;396942;396969;397062;397078;397208;397251;397311;397344;397349;397379;397509;397600;397657;397663;406192;503658;595105;654298;780421;100126859;100134989;100145887;100153518;100153820;100154199;100155006;100155091;100155304;100155631;100156392;100156548;100156773;100158028;100286859;100337658;100337659;100381266;100511202;100513746;100513811;100515138;100515356;100517132;100518262;10…	ENSSSCG00000000293;ENSSSCG00000001498;ENSSSCG00000001770;ENSSSCG00000001818;ENSSSCG00000003017;ENSSSCG00000003567;ENSSSCG00000003702;ENSSSCG00000003949;ENSSSCG00000004241;ENSSSCG00000004458;ENSSSCG00000004505;ENSSSCG00000004551;ENSSSCG00000004578;ENSSSCG00000004728;ENSSSCG00000005267;ENSSSCG00000005706;ENSSSCG00000006001;ENSSSCG00000006338;ENSSSCG00000006496;ENSSSCG00000006502;ENSSSCG00000006612;…
GO:0001655	S2	trans	BP	urogenital system development	http://amigo.geneontology.org/amigo/term/GO:0001655	98	20	10.3743	1.92784	0.00274212	0.0210692	396942;396969;397657;641309;654298;100152304;100153584;100154204;100155304;100155306;100156773;100286859;100337659;100522112;100525739;100525814;100621622;100623283;100623555;106508649	ENSSSCG00000001770;ENSSSCG00000004382;ENSSSCG00000004505;ENSSSCG00000004584;ENSSSCG00000004587;ENSSSCG00000005267;ENSSSCG00000005277;ENSSSCG00000007067;ENSSSCG00000008446;ENSSSCG00000008645;ENSSSCG00000009083;ENSSSCG00000009217;ENSSSCG00000009357;ENSSSCG00000011102;ENSSSCG00000011274;ENSSSCG00000011621;ENSSSCG00000014283;ENSSSCG00000023719;ENSSSCG00000025822;ENSSSCG00000026516
GO:0007417	S2	trans	BP	central nervous system development	http://amigo.geneontology.org/amigo/term/GO:0007417	198	34	20.9604	1.62211	0.00274234	0.0210692	396849;397078;397342;397657;397663;399541;407060;445539;641309;654298;654414;768108;100144885;100151886;100153225;100153584;100157655;100286859;100310798;100337659;100511850;100512419;100513811;100518262;100520686;100521989;100522019;100522394;100524544;100525283;100525579;100525739;100621622;100627390	ENSSSCG00000002490;ENSSSCG00000002795;ENSSSCG00000002923;ENSSSCG00000003017;ENSSSCG00000003778;ENSSSCG00000003839;ENSSSCG00000004663;ENSSSCG00000005503;ENSSSCG00000005601;ENSSSCG00000005706;ENSSSCG00000006009;ENSSSCG00000006719;ENSSSCG00000008197;ENSSSCG00000008645;ENSSSCG00000009217;ENSSSCG00000009357;ENSSSCG00000010872;ENSSSCG00000011033;ENSSSCG00000011102;ENSSSCG00000011274;ENSSSCG00000011398;…
GO:0012501	S2	trans	BP	programmed cell death	http://amigo.geneontology.org/amigo/term/GO:0012501	484	70	51.2365	1.36621	0.00318169	0.0234673	396616;396721;396775;396849;396917;396942;396969;397020;397051;397078;397130;397244;397251;397311;397349;397406;397447;397491;397509;397511;397600;397657;397663;407060;414371;414381;595105;595108;780425;100049692;100125346;100126851;100126859;100135678;100141411;100144493;100152937;100154116;100155006;100155091;100155916;100156860;100157000;100157208;100157726;100174954;100192435;100217392;100286…	ENSSSCG00000000293;ENSSSCG00000000708;ENSSSCG00000000857;ENSSSCG00000001770;ENSSSCG00000002983;ENSSSCG00000003017;ENSSSCG00000003471;ENSSSCG00000003702;ENSSSCG00000004420;ENSSSCG00000004728;ENSSSCG00000005012;ENSSSCG00000005037;ENSSSCG00000005106;ENSSSCG00000005267;ENSSSCG00000005601;ENSSSCG00000005617;ENSSSCG00000005706;ENSSSCG00000006357;ENSSSCG00000006496;ENSSSCG00000006634;ENSSSCG00000007243;…
GO:0001503	S2	trans	BP	ossification	http://amigo.geneontology.org/amigo/term/GO:0001503	113	22	11.9622	1.83912	0.00320347	0.0234673	396849;396951;397078;397206;397657;654298;100049692;100154199;100156548;100156773;100157655;100511749;100511925;100513746;100518262;100518636;100521680;100522873;100523074;100525814;100621622;102162332	ENSSSCG00000002344;ENSSSCG00000003017;ENSSSCG00000003471;ENSSSCG00000004241;ENSSSCG00000006009;ENSSSCG00000006338;ENSSSCG00000007067;ENSSSCG00000008072;ENSSSCG00000008073;ENSSSCG00000008446;ENSSSCG00000008645;ENSSSCG00000011274;ENSSSCG00000017202;ENSSSCG00000022080;ENSSSCG00000022155;ENSSSCG00000023374;ENSSSCG00000024596;ENSSSCG00000025822;ENSSSCG00000032566;ENSSSCG00000036893;ENSSSCG00000037697;…
GO:0090066	S2	trans	BP	regulation of anatomical structure size	http://amigo.geneontology.org/amigo/term/GO:0090066	156	28	16.5142	1.69551	0.00332103	0.0237756	396849;397556;445516;553100;780425;100037957;100037998;100137084;100151886;100153225;100154116;100154518;100157485;100174962;100174964;100174965;100286859;100512275;100512834;100513811;100514585;100519653;100520686;100521443;100524544;100525283;100627579;100737439	ENSSSCG00000004626;ENSSSCG00000005012;ENSSSCG00000005706;ENSSSCG00000006453;ENSSSCG00000006775;ENSSSCG00000007085;ENSSSCG00000007625;ENSSSCG00000008197;ENSSSCG00000008239;ENSSSCG00000008245;ENSSSCG00000008262;ENSSSCG00000008358;ENSSSCG00000008866;ENSSSCG00000009786;ENSSSCG00000009821;ENSSSCG00000010872;ENSSSCG00000011102;ENSSSCG00000011398;ENSSSCG00000014146;ENSSSCG00000015508;ENSSSCG00000015560;…
GO:0070727	S2	trans	BP	cellular macromolecule localization	http://amigo.geneontology.org/amigo/term/GO:0070727	488	70	51.6599	1.35502	0.00392016	0.0274411	396715;397078;397085;397345;397349;397406;397447;397581;397657;406188;406192;407060;414284;414396;595108;595115;595116;606749;780425;780440;100037998;100125839;100126859;100152304;100152606;100153351;100153972;100154110;100154486;100154707;100155017;100155306;100155564;100155623;100156680;100157682;100192442;100286859;100337658;100337660;100381266;100462760;100511132;100511865;100512048;100512899…	ENSSSCG00000000531;ENSSSCG00000001878;ENSSSCG00000001900;ENSSSCG00000001952;ENSSSCG00000002015;ENSSSCG00000002682;ENSSSCG00000003017;ENSSSCG00000003471;ENSSSCG00000004242;ENSSSCG00000004382;ENSSSCG00000004478;ENSSSCG00000004578;ENSSSCG00000004595;ENSSSCG00000004612;ENSSSCG00000004728;ENSSSCG00000004757;ENSSSCG00000005012;ENSSSCG00000005453;ENSSSCG00000005601;ENSSSCG00000005617;ENSSSCG00000005711;…
GO:0070848	S2	trans	BP	response to growth factor	http://amigo.geneontology.org/amigo/term/GO:0070848	173	30	18.3139	1.6381	0.00411062	0.0281488	396942;397078;397096;397311;397344;397447;397511;397512;397600;397657;404693;407060;100125375;100144493;100144540;100153584;100155304;100155478;100286859;100511749;100513591;100517738;100518262;100518508;100521670;100522873;100524544;100621622;100623283;102162332	ENSSSCG00000003017;ENSSSCG00000003471;ENSSSCG00000003702;ENSSSCG00000004485;ENSSSCG00000004505;ENSSSCG00000005106;ENSSSCG00000005267;ENSSSCG00000005601;ENSSSCG00000005625;ENSSSCG00000005706;ENSSSCG00000006911;ENSSSCG00000007488;ENSSSCG00000008072;ENSSSCG00000008835;ENSSSCG00000008844;ENSSSCG00000009083;ENSSSCG00000009357;ENSSSCG00000011020;ENSSSCG00000011102;ENSSSCG00000011274;ENSSSCG00000015808;…
GO:0046777	S2	trans	BP	protein autophosphorylation	http://amigo.geneontology.org/amigo/term/GO:0046777	62	14	6.56335	2.13306	0.00447281	0.0293853	397201;397311;100049669;100152646;100152937;100154199;100154763;100154780;100155631;100157312;100337659;100517028;100517614;100524544	ENSSSCG00000001486;ENSSSCG00000001818;ENSSSCG00000001869;ENSSSCG00000005215;ENSSSCG00000005706;ENSSSCG00000006338;ENSSSCG00000007675;ENSSSCG00000008844;ENSSSCG00000009815;ENSSSCG00000009850;ENSSSCG00000010683;ENSSSCG00000022496;ENSSSCG00000026516;ENSSSCG00000032241
GO:0048880	S2	trans	BP	sensory system development	http://amigo.geneontology.org/amigo/term/GO:0048880	75	16	7.93953	2.01523	0.00447776	0.0293853	397430;397657;100135678;100156359;100156680;100156773;100217397;100286859;100512202;100516484;100518636;100520397;100522394;100522873;100622658;100626682	ENSSSCG00000003471;ENSSSCG00000004241;ENSSSCG00000004242;ENSSSCG00000007067;ENSSSCG00000010025;ENSSSCG00000010480;ENSSSCG00000011033;ENSSSCG00000011102;ENSSSCG00000011274;ENSSSCG00000011973;ENSSSCG00000013318;ENSSSCG00000015119;ENSSSCG00000016620;ENSSSCG00000017116;ENSSSCG00000025588;ENSSSCG00000027060
GO:0001775	S2	trans	BP	cell activation	http://amigo.geneontology.org/amigo/term/GO:0001775	275	43	29.1116	1.47707	0.00506491	0.0324413	396623;396721;396849;396942;397051;397062;397064;397078;397091;397344;397345;397349;397405;397406;397657;397663;399541;404693;606749;654298;100049669;100125346;100153518;100155619;100155631;100155916;100156908;100157834;100171389;100217392;100337659;100513591;100516292;100517927;100518262;100521003;100521108;100522635;100522824;100524544;100621622;100623776;100628052	ENSSSCG00000001818;ENSSSCG00000002919;ENSSSCG00000002983;ENSSSCG00000003017;ENSSSCG00000004595;ENSSSCG00000004612;ENSSSCG00000004728;ENSSSCG00000005267;ENSSSCG00000005503;ENSSSCG00000005617;ENSSSCG00000005706;ENSSSCG00000006106;ENSSSCG00000006357;ENSSSCG00000006463;ENSSSCG00000006634;ENSSSCG00000008645;ENSSSCG00000009002;ENSSSCG00000009517;ENSSSCG00000011274;ENSSSCG00000011848;ENSSSCG00000012022;…
GO:0007219	S2	trans	BP	Notch signaling pathway	http://amigo.geneontology.org/amigo/term/GO:0007219	63	14	6.66921	2.0992	0.00520804	0.0324413	397345;397663;406188;100153820;100154395;100154486;100155006;100156773;100156908;100518262;100520231;100622658;100628052;102162332	ENSSSCG00000001498;ENSSSCG00000001952;ENSSSCG00000004595;ENSSSCG00000006002;ENSSSCG00000006463;ENSSSCG00000007067;ENSSSCG00000010341;ENSSSCG00000010603;ENSSSCG00000012022;ENSSSCG00000014019;ENSSSCG00000022155;ENSSSCG00000027060;ENSSSCG00000032320;ENSSSCG00000039568
GO:0060322	S2	trans	BP	head development	http://amigo.geneontology.org/amigo/term/GO:0060322	161	28	17.0435	1.64285	0.0052524	0.0324413	396849;397342;397657;397663;407060;445539;654298;654414;768108;100144885;100151886;100153584;100156359;100157655;100286859;100310798;100337659;100511850;100513811;100518262;100520686;100521989;100522019;100524544;100525283;100525739;100621622;100627390	ENSSSCG00000002490;ENSSSCG00000002923;ENSSSCG00000003778;ENSSSCG00000004663;ENSSSCG00000005601;ENSSSCG00000005706;ENSSSCG00000006009;ENSSSCG00000006719;ENSSSCG00000008197;ENSSSCG00000008645;ENSSSCG00000009357;ENSSSCG00000010025;ENSSSCG00000010872;ENSSSCG00000011102;ENSSSCG00000011274;ENSSSCG00000012022;ENSSSCG00000014283;ENSSSCG00000015508;ENSSSCG00000017533;ENSSSCG00000022080;ENSSSCG00000022155;…
GO:0040007	S2	trans	BP	growth	http://amigo.geneontology.org/amigo/term/GO:0040007	261	41	27.6296	1.48392	0.00565754	0.0342716	396849;396942;397064;397078;397091;397208;397345;397349;397600;397657;397663;406192;414381;100037966;100135668;100144492;100151886;100153225;100153483;100154199;100154395;100155304;100155619;100155884;100156392;100286859;100511202;100512275;100518262;100518636;100520686;100521680;100523922;100524544;100524765;100525283;100525983;100621622;100622658;100623283;100739177	ENSSSCG00000000602;ENSSSCG00000000910;ENSSSCG00000003017;ENSSSCG00000003567;ENSSSCG00000003702;ENSSSCG00000004241;ENSSSCG00000004505;ENSSSCG00000004578;ENSSSCG00000004588;ENSSSCG00000004595;ENSSSCG00000004728;ENSSSCG00000005267;ENSSSCG00000005706;ENSSSCG00000006002;ENSSSCG00000006338;ENSSSCG00000006533;ENSSSCG00000007239;ENSSSCG00000007854;ENSSSCG00000008197;ENSSSCG00000008262;ENSSSCG00000009083;…
GO:0061061	S2	trans	BP	muscle structure development	http://amigo.geneontology.org/amigo/term/GO:0061061	185	31	19.5842	1.58291	0.00601606	0.0346907	396571;396849;397078;397091;397342;397349;397461;397556;397600;397657;414381;100125375;100126859;100153818;100154395;100156392;100156448;100156869;100518262;100518636;100520231;100521003;100521680;100522395;100525283;100620969;100622658;100623555;100624668;100625631;100739177	ENSSSCG00000002266;ENSSSCG00000002490;ENSSSCG00000003017;ENSSSCG00000003702;ENSSSCG00000004241;ENSSSCG00000004626;ENSSSCG00000004728;ENSSSCG00000006002;ENSSSCG00000006390;ENSSSCG00000006496;ENSSSCG00000007239;ENSSSCG00000008197;ENSSSCG00000011090;ENSSSCG00000011274;ENSSSCG00000013421;ENSSSCG00000014019;ENSSSCG00000016101;ENSSSCG00000016635;ENSSSCG00000017202;ENSSSCG00000017259;ENSSSCG00000022080;…
GO:0038061	S2	trans	BP	NIK/NF-kappaB signaling	http://amigo.geneontology.org/amigo/term/GO:0038061	39	10	4.12856	2.42215	0.00605111	0.0346907	396623;396849;397663;399541;100154395;100381266;100518302;100524974;100624969;100628052	ENSSSCG00000005503;ENSSSCG00000006002;ENSSSCG00000009002;ENSSSCG00000012022;ENSSSCG00000013295;ENSSSCG00000013746;ENSSSCG00000022080;ENSSSCG00000032320;ENSSSCG00000032381;ENSSSCG00000034087
GO:0050808	S2	trans	BP	synapse organization	http://amigo.geneontology.org/amigo/term/GO:0050808	84	17	8.89228	1.91177	0.0060571	0.0346907	397345;397379;397657;397663;414284;414396;595108;780440;100153225;100155006;100158028;100286859;100337659;100512789;100520686;100524544;100628318	ENSSSCG00000003577;ENSSSCG00000003949;ENSSSCG00000004458;ENSSSCG00000004595;ENSSSCG00000005706;ENSSSCG00000006062;ENSSSCG00000007585;ENSSSCG00000010603;ENSSSCG00000011102;ENSSSCG00000011274;ENSSSCG00000011398;ENSSSCG00000012022;ENSSSCG00000015508;ENSSSCG00000021206;ENSSSCG00000026516;ENSSSCG00000031791;ENSSSCG00000032722
GO:0007049	S2	trans	BP	cell cycle	http://amigo.geneontology.org/amigo/term/GO:0007049	416	60	44.038	1.36246	0.00662323	0.0372557	396849;396917;396942;397078;397091;397251;397362;397379;397522;397556;397572;397600;397657;397662;397663;641309;654298;733594;100037949;100048957;100049669;100125375;100125839;100135668;100144492;100144885;100145887;100152937;100154751;100154763;100155137;100155564;100155631;100171389;100174954;100174962;100381266;100415924;100510936;100511838;100512048;100513591;100517189;100518008;100520019;100…	ENSSSCG00000000190;ENSSSCG00000001818;ENSSSCG00000002004;ENSSSCG00000002006;ENSSSCG00000002923;ENSSSCG00000003017;ENSSSCG00000003702;ENSSSCG00000003949;ENSSSCG00000004588;ENSSSCG00000004620;ENSSSCG00000004626;ENSSSCG00000005267;ENSSSCG00000005706;ENSSSCG00000005711;ENSSSCG00000006014;ENSSSCG00000006095;ENSSSCG00000006502;ENSSSCG00000006622;ENSSSCG00000006777;ENSSSCG00000007179;ENSSSCG00000007503;…
GO:0023056	S2	trans	BP	positive regulation of signaling	http://amigo.geneontology.org/amigo/term/GO:0023056	493	69	52.1892	1.32211	0.00755607	0.0417572	396616;396623;396646;396775;396849;396969;397078;397201;397311;397344;397447;397509;397511;397657;397663;399541;406192;414381;553100;595105;641309;100049669;100125346;100125375;100135678;100144540;100145887;100153610;100154002;100154116;100154395;100154486;100154763;100155006;100155304;100156392;100156773;100157000;100171389;100286859;100337658;100337659;100381266;100513811;100514545;100514585;10…	ENSSSCG00000001770;ENSSSCG00000003017;ENSSSCG00000003471;ENSSSCG00000004420;ENSSSCG00000004505;ENSSSCG00000004578;ENSSSCG00000005106;ENSSSCG00000005215;ENSSSCG00000005503;ENSSSCG00000005706;ENSSSCG00000006002;ENSSSCG00000006502;ENSSSCG00000007067;ENSSSCG00000007243;ENSSSCG00000007488;ENSSSCG00000007675;ENSSSCG00000008197;ENSSSCG00000008844;ENSSSCG00000008866;ENSSSCG00000009002;ENSSSCG00000009217;…
GO:0048729	S2	trans	BP	tissue morphogenesis	http://amigo.geneontology.org/amigo/term/GO:0048729	196	32	20.7487	1.54227	0.00784949	0.0426309	396849;396969;397091;397657;641309;100125346;100141405;100155091;100155304;100156773;100286859;100511202;100518262;100518276;100518636;100520019;100521989;100522112;100522824;100522873;100524544;100525283;100525739;100525814;100620499;100621622;100622658;100623283;100623555;100739177;102162332;106508649	ENSSSCG00000000293;ENSSSCG00000001770;ENSSSCG00000003471;ENSSSCG00000003532;ENSSSCG00000003567;ENSSSCG00000004241;ENSSSCG00000004505;ENSSSCG00000004584;ENSSSCG00000005277;ENSSSCG00000005706;ENSSSCG00000006777;ENSSSCG00000007067;ENSSSCG00000007239;ENSSSCG00000007522;ENSSSCG00000008197;ENSSSCG00000008446;ENSSSCG00000009083;ENSSSCG00000009217;ENSSSCG00000011102;ENSSSCG00000011274;ENSSSCG00000012083;…
GO:0009719	S2	trans	BP	response to endogenous stimulus	http://amigo.geneontology.org/amigo/term/GO:0009719	413	59	43.7204	1.34949	0.00866431	0.0462586	396628;396849;396942;396969;397064;397078;397096;397130;397201;397344;397406;397447;397511;397512;397523;397600;397657;397663;399541;404693;407060;414396;445539;641309;100037966;100125375;100127153;100134989;100141314;100144492;100144493;100145887;100152559;100153584;100153972;100155006;100155304;100155478;100155884;100381266;100511749;100512899;100513591;100515678;100515824;100517738;100518262;1…	ENSSSCG00000000602;ENSSSCG00000000910;ENSSSCG00000001770;ENSSSCG00000003017;ENSSSCG00000003702;ENSSSCG00000004485;ENSSSCG00000004505;ENSSSCG00000004597;ENSSSCG00000005106;ENSSSCG00000005215;ENSSSCG00000005267;ENSSSCG00000005503;ENSSSCG00000005601;ENSSSCG00000005625;ENSSSCG00000005706;ENSSSCG00000006357;ENSSSCG00000006502;ENSSSCG00000006719;ENSSSCG00000006816;ENSSSCG00000006911;ENSSSCG00000007492;…
GO:0051960	S2	trans	BP	regulation of nervous system development	http://amigo.geneontology.org/amigo/term/GO:0051960	229	36	24.242	1.48502	0.00912359	0.0468816	396849;397078;397130;397379;397447;397657;397663;654298;780425;780440;100144493;100145887;100151886;100153225;100153820;100155006;100155631;100156773;100157762;100158028;100286859;100337658;100337659;100381266;100512275;100513481;100517132;100520686;100521003;100522019;100522394;100522635;100524544;100525283;100621622;100628318	ENSSSCG00000001498;ENSSSCG00000001818;ENSSSCG00000001878;ENSSSCG00000002332;ENSSSCG00000003017;ENSSSCG00000003949;ENSSSCG00000004458;ENSSSCG00000004551;ENSSSCG00000005012;ENSSSCG00000005706;ENSSSCG00000006062;ENSSSCG00000006502;ENSSSCG00000007067;ENSSSCG00000008197;ENSSSCG00000008262;ENSSSCG00000008645;ENSSSCG00000009517;ENSSSCG00000009704;ENSSSCG00000010603;ENSSSCG00000011033;ENSSSCG00000011102;…
GO:0010647	S2	trans	BP	positive regulation of cell communication	http://amigo.geneontology.org/amigo/term/GO:0010647	489	68	51.7658	1.31361	0.00925995	0.0468816	396616;396623;396646;396775;396849;396969;397078;397201;397311;397344;397447;397509;397511;397657;397663;399541;414381;553100;595105;641309;100049669;100125346;100125375;100135678;100144540;100145887;100153610;100154002;100154116;100154395;100154486;100154763;100155006;100155304;100156392;100156773;100157000;100171389;100286859;100337658;100337659;100381266;100513811;100514545;100514585;100515356…	ENSSSCG00000001770;ENSSSCG00000003017;ENSSSCG00000003471;ENSSSCG00000004420;ENSSSCG00000004505;ENSSSCG00000005106;ENSSSCG00000005215;ENSSSCG00000005503;ENSSSCG00000005706;ENSSSCG00000006002;ENSSSCG00000006502;ENSSSCG00000007067;ENSSSCG00000007243;ENSSSCG00000007488;ENSSSCG00000007675;ENSSSCG00000008197;ENSSSCG00000008844;ENSSSCG00000008866;ENSSSCG00000009002;ENSSSCG00000009217;ENSSSCG00000009517;…
GO:0042325	S2	trans	BP	regulation of phosphorylation	http://amigo.geneontology.org/amigo/term/GO:0042325	481	67	50.9189	1.31582	0.00941091	0.0468816	396775;396849;396923;397078;397091;397201;397311;397344;397447;397509;397511;397657;397662;397663;399541;404693;406192;503658;100037966;100049669;100125346;100125375;100135678;100141314;100144540;100145887;100153223;100153818;100154002;100154199;100154763;100155006;100155091;100155478;100155619;100157144;100157312;100171389;100286859;100337658;100337659;100512048;100512419;100512834;100514545;100…	ENSSSCG00000000293;ENSSSCG00000000396;ENSSSCG00000000910;ENSSSCG00000003017;ENSSSCG00000003471;ENSSSCG00000003839;ENSSSCG00000004485;ENSSSCG00000004578;ENSSSCG00000005106;ENSSSCG00000005215;ENSSSCG00000005503;ENSSSCG00000005706;ENSSSCG00000006001;ENSSSCG00000006095;ENSSSCG00000006338;ENSSSCG00000006453;ENSSSCG00000006502;ENSSSCG00000006767;ENSSSCG00000007488;ENSSSCG00000007675;ENSSSCG00000008197;…
GO:0098657	S2	trans	BP	import into cell	http://amigo.geneontology.org/amigo/term/GO:0098657	191	31	20.2193	1.53318	0.00958004	0.0468816	396801;396942;397042;397062;397085;397172;397406;397447;397663;404693;406192;503658;595116;606749;100125375;100126280;100154116;100154204;100156908;100337658;100381266;100511132;100512789;100514585;100518854;100522019;100523947;100524544;100524882;100624668;100737352	ENSSSCG00000000531;ENSSSCG00000003577;ENSSSCG00000004478;ENSSSCG00000004578;ENSSSCG00000004587;ENSSSCG00000004612;ENSSSCG00000005267;ENSSSCG00000005706;ENSSSCG00000006001;ENSSSCG00000006357;ENSSSCG00000006463;ENSSSCG00000008359;ENSSSCG00000009114;ENSSSCG00000009786;ENSSSCG00000011848;ENSSSCG00000011942;ENSSSCG00000012022;ENSSSCG00000013508;ENSSSCG00000013746;ENSSSCG00000015115;ENSSSCG00000016031;…
GO:1901700	S2	trans	BP	response to oxygen-containing compound	http://amigo.geneontology.org/amigo/term/GO:1901700	374	54	39.5918	1.36392	0.00961334	0.0468816	396623;396628;396658;396849;396886;396942;396969;397064;397078;397130;397172;397201;397344;397447;397523;397537;397657;397663;399541;406188;414371;414396;445539;641309;768108;100037966;100125346;100125375;100127153;100134989;100141314;100144492;100145887;100152559;100153483;100153972;100155006;100155304;100156773;100337658;100512899;100513746;100515824;100518302;100518400;100521003;100521392;1005…	ENSSSCG00000000910;ENSSSCG00000001770;ENSSSCG00000001952;ENSSSCG00000003017;ENSSSCG00000004505;ENSSSCG00000004597;ENSSSCG00000005215;ENSSSCG00000005267;ENSSSCG00000005503;ENSSSCG00000005706;ENSSSCG00000006502;ENSSSCG00000006533;ENSSSCG00000006719;ENSSSCG00000006816;ENSSSCG00000007067;ENSSSCG00000007492;ENSSSCG00000007585;ENSSSCG00000007665;ENSSSCG00000009002;ENSSSCG00000009217;ENSSSCG00000009704;…
GO:0051235	S2	trans	BP	maintenance of location	http://amigo.geneontology.org/amigo/term/GO:0051235	81	16	8.5747	1.86596	0.00967398	0.0468816	396958;397349;397581;406188;407060;414371;641309;100037998;100153749;100156448;100156498;100171389;100192435;100521003;100521108;100524544	ENSSSCG00000001952;ENSSSCG00000004668;ENSSSCG00000004728;ENSSSCG00000005037;ENSSSCG00000005453;ENSSSCG00000005601;ENSSSCG00000005706;ENSSSCG00000006390;ENSSSCG00000006860;ENSSSCG00000008245;ENSSSCG00000009217;ENSSSCG00000014073;ENSSSCG00000015136;ENSSSCG00000024344;ENSSSCG00000025537;ENSSSCG00000026422
GO:0010648	S2	trans	BP	negative regulation of cell communication	http://amigo.geneontology.org/amigo/term/GO:0010648	350	51	37.0512	1.37648	0.00985546	0.0470374	396775;396849;397130;397342;397491;397511;397657;399541;404693;406188;407060;414381;595105;641309;100037966;100125375;100126859;100152755;100153820;100154395;100154763;100155006;100155478;100156860;100156908;100157144;100171389;100286859;100337658;100381266;100511749;100512366;100515576;100517028;100517591;100517927;100518302;100518854;100519576;100519699;100520686;100521003;100521108;100521670;1…	ENSSSCG00000000857;ENSSSCG00000000910;ENSSSCG00000001498;ENSSSCG00000001952;ENSSSCG00000002490;ENSSSCG00000003471;ENSSSCG00000003729;ENSSSCG00000004485;ENSSSCG00000005106;ENSSSCG00000005503;ENSSSCG00000005601;ENSSSCG00000005617;ENSSSCG00000005706;ENSSSCG00000006002;ENSSSCG00000006463;ENSSSCG00000006496;ENSSSCG00000007675;ENSSSCG00000008072;ENSSSCG00000008835;ENSSSCG00000009083;ENSSSCG00000009217;…
GO:0033993	S2	trans	BP	response to lipid	http://amigo.geneontology.org/amigo/term/GO:0033993	215	34	22.76	1.49385	0.0101699	0.0476736	396628;396658;396849;396886;396942;396969;397078;397130;397344;397657;399541;406188;414371;445539;100125346;100134989;100144492;100153483;100155304;100156666;100337658;100381266;100513591;100513746;100518302;100518400;100519576;100521003;100522394;100524544;100621341;100621622;100623776;102162332	ENSSSCG00000001770;ENSSSCG00000001952;ENSSSCG00000003017;ENSSSCG00000004505;ENSSSCG00000005267;ENSSSCG00000005503;ENSSSCG00000005706;ENSSSCG00000006533;ENSSSCG00000006719;ENSSSCG00000007492;ENSSSCG00000009704;ENSSSCG00000011033;ENSSSCG00000011274;ENSSSCG00000011664;ENSSSCG00000011690;ENSSSCG00000013746;ENSSSCG00000014157;ENSSSCG00000015808;ENSSSCG00000016976;ENSSSCG00000020864;ENSSSCG00000022080;…
GO:0023057	S2	trans	BP	negative regulation of signaling	http://amigo.geneontology.org/amigo/term/GO:0023057	351	51	37.157	1.37255	0.010402	0.0476736	396775;396849;397130;397342;397491;397511;397657;399541;404693;406188;407060;414381;595105;641309;100037966;100125375;100126859;100152755;100153820;100154395;100154763;100155006;100155478;100156860;100156908;100157144;100171389;100286859;100337658;100381266;100511749;100512366;100515576;100517028;100517591;100517927;100518302;100518854;100519576;100519699;100520686;100521003;100521108;100521670;1…	ENSSSCG00000000857;ENSSSCG00000000910;ENSSSCG00000001498;ENSSSCG00000001952;ENSSSCG00000002490;ENSSSCG00000003471;ENSSSCG00000003729;ENSSSCG00000004485;ENSSSCG00000005106;ENSSSCG00000005503;ENSSSCG00000005601;ENSSSCG00000005617;ENSSSCG00000005706;ENSSSCG00000006002;ENSSSCG00000006463;ENSSSCG00000006496;ENSSSCG00000007675;ENSSSCG00000008072;ENSSSCG00000008835;ENSSSCG00000009083;ENSSSCG00000009217;…
GO:0016192	S2	trans	BP	vesicle-mediated transport	http://amigo.geneontology.org/amigo/term/GO:0016192	392	56	41.4973	1.34949	0.0104428	0.0476736	396721;396801;396942;397042;397062;397085;397172;397406;397447;397657;397663;404693;406192;503658;595108;595115;595116;606749;780425;100125375;100126280;100153351;100153972;100154110;100154116;100154204;100154707;100155017;100155631;100156908;100157682;100337658;100337660;100381266;100511132;100511707;100512789;100514585;100515138;100515942;100516623;100516931;100517553;100517927;100518854;100520…	ENSSSCG00000000531;ENSSSCG00000001818;ENSSSCG00000001900;ENSSSCG00000002015;ENSSSCG00000003577;ENSSSCG00000004478;ENSSSCG00000004578;ENSSSCG00000004587;ENSSSCG00000004612;ENSSSCG00000004757;ENSSSCG00000005012;ENSSSCG00000005267;ENSSSCG00000005617;ENSSSCG00000005706;ENSSSCG00000006001;ENSSSCG00000006357;ENSSSCG00000006463;ENSSSCG00000006564;ENSSSCG00000006612;ENSSSCG00000007097;ENSSSCG00000008359;…
GO:0048771	S2	trans	BP	tissue remodeling	http://amigo.geneontology.org/amigo/term/GO:0048771	55	12	5.82233	2.06103	0.0108767	0.0489451	396942;397027;397078;397447;397657;100049669;100156773;100518262;100518636;100521108;100522873;100621622	ENSSSCG00000003017;ENSSSCG00000003471;ENSSSCG00000004241;ENSSSCG00000005267;ENSSSCG00000007067;ENSSSCG00000011274;ENSSSCG00000012999;ENSSSCG00000015136;ENSSSCG00000021893;ENSSSCG00000022155;ENSSSCG00000025822;ENSSSCG00000032241
GO:0030030	S2	trans	BP	cell projection organization	http://amigo.geneontology.org/amigo/term/GO:0030030	336	49	35.5691	1.3776	0.0111434	0.0490056	396849;397447;397657;397663;503658;595108;780425;100137084;100144493;100151886;100153225;100153398;100155006;100155623;100155631;100156680;100157208;100157655;100157762;100174962;100286859;100337658;100337659;100505460;100510936;100511780;100512275;100512789;100513481;100517927;100519446;100519941;100520686;100521443;100522019;100522394;100522873;100524195;100524544;100525283;100525579;100525739;…	ENSSSCG00000001818;ENSSSCG00000001878;ENSSSCG00000002332;ENSSSCG00000002795;ENSSSCG00000003471;ENSSSCG00000003577;ENSSSCG00000004242;ENSSSCG00000005012;ENSSSCG00000005617;ENSSSCG00000005706;ENSSSCG00000006001;ENSSSCG00000006009;ENSSSCG00000008197;ENSSSCG00000008262;ENSSSCG00000008358;ENSSSCG00000008374;ENSSSCG00000010496;ENSSSCG00000010603;ENSSSCG00000011033;ENSSSCG00000011102;ENSSSCG00000011274;…
GO:0051640	S2	trans	BP	organelle localization	http://amigo.geneontology.org/amigo/term/GO:0051640	155	26	16.4084	1.58456	0.0112013	0.0490056	396721;396849;397406;397657;397662;595115;595116;606749;780440;100125375;100145887;100153351;100153972;100155017;100155631;100174962;100511132;100511707;100517553;100517927;100520792;100524115;100623283;100623555;100627301;100627750	ENSSSCG00000000531;ENSSSCG00000001818;ENSSSCG00000004612;ENSSSCG00000004757;ENSSSCG00000005617;ENSSSCG00000006062;ENSSSCG00000006357;ENSSSCG00000006502;ENSSSCG00000007097;ENSSSCG00000008358;ENSSSCG00000008359;ENSSSCG00000009083;ENSSSCG00000010260;ENSSSCG00000010314;ENSSSCG00000011274;ENSSSCG00000014281;ENSSSCG00000015079;ENSSSCG00000016635;ENSSSCG00000017506;ENSSSCG00000022080;ENSSSCG00000022864;…
GO:0031252	S2	trans	CC	cell leading edge	http://amigo.geneontology.org/amigo/term/GO:0031252	82	25	9.35775	2.67158	2.06376e-06	0.000121762	396849;397085;397447;397509;397657;445532;445534;595108;641309;780425;100137084;100145887;100154116;100154518;100154707;100155091;100174965;100511202;100512789;100518508;100522394;100522873;100524544;100624272;100627579	ENSSSCG00000000293;ENSSSCG00000003471;ENSSSCG00000003567;ENSSSCG00000003577;ENSSSCG00000004478;ENSSSCG00000005012;ENSSSCG00000005706;ENSSSCG00000006502;ENSSSCG00000006564;ENSSSCG00000006610;ENSSSCG00000009217;ENSSSCG00000009786;ENSSSCG00000009821;ENSSSCG00000011020;ENSSSCG00000011033;ENSSSCG00000011274;ENSSSCG00000012974;ENSSSCG00000014146;ENSSSCG00000015560;ENSSSCG00000021893;ENSSSCG00000022080;…
GO:0030054	S2	trans	CC	cell junction	http://amigo.geneontology.org/amigo/term/GO:0030054	211	43	24.0791	1.78578	7.18745e-05	0.0015428	396849;397201;397657;397663;404693;414396;414737;641309;100048959;100125375;100125376;100137084;100144492;100145887;100152646;100153223;100153417;100154110;100154204;100154395;100154707;100154780;100155091;100155564;100155623;100155631;100156773;100157834;100171389;100174954;100286859;100511202;100512789;100512834;100513065;100518508;100518636;100519699;100520043;100521862;100522873;100523922;100…	ENSSSCG00000000293;ENSSSCG00000001486;ENSSSCG00000001818;ENSSSCG00000001869;ENSSSCG00000001900;ENSSSCG00000002795;ENSSSCG00000003471;ENSSSCG00000003567;ENSSSCG00000003577;ENSSSCG00000004241;ENSSSCG00000004587;ENSSSCG00000005215;ENSSSCG00000005247;ENSSSCG00000005711;ENSSSCG00000006002;ENSSSCG00000006106;ENSSSCG00000006453;ENSSSCG00000006502;ENSSSCG00000006564;ENSSSCG00000006767;ENSSSCG00000007067;…
GO:0019898	S2	trans	CC	extrinsic component of membrane	http://amigo.geneontology.org/amigo/term/GO:0019898	71	20	8.10244	2.46839	7.84476e-05	0.0015428	396849;396942;397336;397523;397657;414737;733608;100037966;100125375;100144421;100155619;100155631;100270820;100462760;100515138;100519699;100522019;100525579;100620948;100624668	ENSSSCG00000000910;ENSSSCG00000001818;ENSSSCG00000002795;ENSSSCG00000005267;ENSSSCG00000006612;ENSSSCG00000006824;ENSSSCG00000011274;ENSSSCG00000011399;ENSSSCG00000013174;ENSSSCG00000016635;ENSSSCG00000017133;ENSSSCG00000021084;ENSSSCG00000022080;ENSSSCG00000022178;ENSSSCG00000023371;ENSSSCG00000032197;ENSSSCG00000032214;ENSSSCG00000032416;ENSSSCG00000035772;ENSSSCG00000036505
GO:0005856	S2	trans	CC	cytoskeleton	http://amigo.geneontology.org/amigo/term/GO:0005856	465	77	53.0653	1.45104	0.000236115	0.00348269	396616;396849;396917;397085;397091;397201;397251;397379;397447;397509;397523;397556;397608;397657;397662;397663;414396;445516;445532;574060;641309;733594;100037957;100037998;100125346;100125839;100126859;100135668;100137084;100144421;100144885;100145887;100151743;100152002;100152646;100152755;100153351;100154116;100154146;100154178;100154199;100154204;100154518;100155592;100155623;100155631;10015…	ENSSSCG00000000190;ENSSSCG00000000531;ENSSSCG00000001818;ENSSSCG00000001869;ENSSSCG00000002245;ENSSSCG00000002923;ENSSSCG00000003567;ENSSSCG00000003577;ENSSSCG00000003949;ENSSSCG00000004241;ENSSSCG00000004478;ENSSSCG00000004587;ENSSSCG00000004588;ENSSSCG00000004626;ENSSSCG00000004757;ENSSSCG00000005056;ENSSSCG00000005215;ENSSSCG00000005706;ENSSSCG00000006095;ENSSSCG00000006338;ENSSSCG00000006496;…
GO:0005794	S2	trans	CC	Golgi apparatus	http://amigo.geneontology.org/amigo/term/GO:0005794	370	62	42.224	1.46836	0.000758584	0.00895129	396623;396733;396801;396919;396938;396951;397020;397085;397311;397345;397663;404693;595108;595115;595116;606749;641309;733596;733620;100049692;100125375;100126851;100144421;100145887;100152942;100154147;100154707;100154996;100155091;100156359;100156498;100157655;100157682;100158051;100217397;100337660;100511132;100511668;100511707;100511850;100515356;100516674;100517000;100517581;100517591;100517…	ENSSSCG00000000293;ENSSSCG00000000531;ENSSSCG00000000708;ENSSSCG00000002015;ENSSSCG00000002682;ENSSSCG00000003729;ENSSSCG00000004127;ENSSSCG00000004241;ENSSSCG00000004244;ENSSSCG00000004478;ENSSSCG00000004595;ENSSSCG00000004612;ENSSSCG00000004663;ENSSSCG00000005040;ENSSSCG00000005277;ENSSSCG00000005518;ENSSSCG00000006009;ENSSSCG00000006502;ENSSSCG00000006564;ENSSSCG00000006730;ENSSSCG00000006824;…
GO:0031982	S2	trans	CC	vesicle	http://amigo.geneontology.org/amigo/term/GO:0031982	477	73	54.4347	1.34106	0.00349396	0.0343572	396658;396733;396801;396849;396922;396938;396942;396958;396969;397042;397062;397085;397172;397191;397311;397345;397441;397491;397663;404693;406192;414371;595103;595115;595116;606749;780425;100037961;100049669;100125375;100135678;100141405;100144493;100145887;100152606;100153351;100153483;100153749;100153972;100154116;100154204;100154368;100154707;100155091;100155623;100155631;100155660;100155895;…	ENSSSCG00000000293;ENSSSCG00000000531;ENSSSCG00000000720;ENSSSCG00000000849;ENSSSCG00000000857;ENSSSCG00000001770;ENSSSCG00000001818;ENSSSCG00000002015;ENSSSCG00000002252;ENSSSCG00000003577;ENSSSCG00000004478;ENSSSCG00000004578;ENSSSCG00000004587;ENSSSCG00000004595;ENSSSCG00000004612;ENSSSCG00000004668;ENSSSCG00000004757;ENSSSCG00000005012;ENSSSCG00000005267;ENSSSCG00000005518;ENSSSCG00000005617;…
GO:0042995	S2	trans	CC	cell projection	http://amigo.geneontology.org/amigo/term/GO:0042995	423	65	48.2723	1.34653	0.00537121	0.0452716	396849;396942;397078;397085;397091;397447;397509;397511;397523;397657;397663;445532;445534;574060;595108;606749;641309;654414;780425;100126280;100137084;100144493;100145887;100151886;100152755;100153417;100154116;100154490;100154518;100154707;100155006;100155017;100155091;100158004;100174965;100286859;100337658;100337663;100511707;100511780;100512789;100512834;100513481;100517028;100517927;100518…	ENSSSCG00000000293;ENSSSCG00000000720;ENSSSCG00000001878;ENSSSCG00000003017;ENSSSCG00000003471;ENSSSCG00000003577;ENSSSCG00000004478;ENSSSCG00000004612;ENSSSCG00000005012;ENSSSCG00000005106;ENSSSCG00000005267;ENSSSCG00000005617;ENSSSCG00000006453;ENSSSCG00000006502;ENSSSCG00000006564;ENSSSCG00000006610;ENSSSCG00000006777;ENSSSCG00000007675;ENSSSCG00000009114;ENSSSCG00000009217;ENSSSCG00000009786;…
GO:0005509	S2	trans	MF	calcium ion binding	http://amigo.geneontology.org/amigo/term/GO:0005509	173	41	18.4185	2.22602	4.08059e-07	3.95817e-05	396801;396919;396942;397027;397097;397206;397301;397349;406192;414737;414836;445534;503658;595124;641309;733608;733637;100153398;100154147;100155613;100155660;100156448;100156773;100157312;100157834;100217397;100381266;100511749;100512538;100515138;100516484;100518493;100518780;100518854;100520743;100520792;100521982;100523836;100525579;100624668;100627163	ENSSSCG00000000370;ENSSSCG00000002795;ENSSSCG00000003150;ENSSSCG00000003458;ENSSSCG00000003691;ENSSSCG00000004244;ENSSSCG00000004578;ENSSSCG00000004658;ENSSSCG00000004728;ENSSSCG00000005267;ENSSSCG00000005455;ENSSSCG00000006001;ENSSSCG00000006106;ENSSSCG00000006390;ENSSSCG00000006610;ENSSSCG00000006612;ENSSSCG00000006730;ENSSSCG00000006848;ENSSSCG00000007067;ENSSSCG00000007116;ENSSSCG00000008072;…
GO:0001882	S2	trans	MF	nucleoside binding	http://amigo.geneontology.org/amigo/term/GO:0001882	145	30	15.4375	1.94332	0.00022543	0.00827598	396849;397523;595108;595115;595116;606749;733594;780425;100144421;100152555;100153972;100154707;100155623;100155884;100155905;100510936;100511865;100514585;100516623;100516931;100520019;100521670;100521807;100522824;100620441;100624229;100624668;100627052;100736760;100739349	ENSSSCG00000000190;ENSSSCG00000000602;ENSSSCG00000004612;ENSSSCG00000005012;ENSSSCG00000006564;ENSSSCG00000006777;ENSSSCG00000006824;ENSSSCG00000008359;ENSSSCG00000008835;ENSSSCG00000008899;ENSSSCG00000010260;ENSSSCG00000011399;ENSSSCG00000014043;ENSSSCG00000016370;ENSSSCG00000016452;ENSSSCG00000017380;ENSSSCG00000021036;ENSSSCG00000022080;ENSSSCG00000023371;ENSSSCG00000023991;ENSSSCG00000025455;…
GO:0019001	S2	trans	MF	guanyl nucleotide binding	http://amigo.geneontology.org/amigo/term/GO:0019001	146	30	15.544	1.93001	0.000255958	0.00827598	396849;397523;595108;595115;595116;606749;733594;780425;100144421;100152555;100153972;100154707;100155623;100155884;100155905;100510936;100511865;100514585;100516623;100516931;100520019;100521670;100521807;100522824;100620441;100624229;100624668;100627052;100736760;100739349	ENSSSCG00000000190;ENSSSCG00000000602;ENSSSCG00000004612;ENSSSCG00000005012;ENSSSCG00000006564;ENSSSCG00000006777;ENSSSCG00000006824;ENSSSCG00000008359;ENSSSCG00000008835;ENSSSCG00000008899;ENSSSCG00000010260;ENSSSCG00000011399;ENSSSCG00000014043;ENSSSCG00000016370;ENSSSCG00000016452;ENSSSCG00000017380;ENSSSCG00000021036;ENSSSCG00000022080;ENSSSCG00000023371;ENSSSCG00000023991;ENSSSCG00000025455;…
GO:0044877	S2	trans	MF	protein-containing complex binding	http://amigo.geneontology.org/amigo/term/GO:0044877	303	51	32.259	1.58095	0.000470481	0.0114092	396623;397085;397311;397344;397379;397406;397523;397608;407060;445532;595124;733628;100049669;100137084;100144421;100152607;100153483;100154116;100154199;100154204;100154395;100154518;100155091;100155306;100155525;100156761;100157834;100174962;100174964;100174965;100381266;100511132;100511749;100512419;100514840;100515824;100517886;100519426;100519653;100520043;100520530;100521680;100522394;10052…	ENSSSCG00000000293;ENSSSCG00000000477;ENSSSCG00000000531;ENSSSCG00000000916;ENSSSCG00000003839;ENSSSCG00000003949;ENSSSCG00000004478;ENSSSCG00000004587;ENSSSCG00000004653;ENSSSCG00000004962;ENSSSCG00000005601;ENSSSCG00000005706;ENSSSCG00000006002;ENSSSCG00000006106;ENSSSCG00000006338;ENSSSCG00000006357;ENSSSCG00000006533;ENSSSCG00000006824;ENSSSCG00000007625;ENSSSCG00000007665;ENSSSCG00000008072;…
GO:0019904	S2	trans	MF	protein domain specific binding	http://amigo.geneontology.org/amigo/term/GO:0019904	152	29	16.1827	1.79203	0.00115247	0.018252	396646;396849;397091;397130;397201;397344;397345;397657;397663;407060;595105;641309;768108;780440;100125346;100152734;100153160;100153483;100154116;100155304;100157726;100171389;100512789;100518302;100518854;100519653;100522394;100524544;100624668	ENSSSCG00000003577;ENSSSCG00000004505;ENSSSCG00000004595;ENSSSCG00000005215;ENSSSCG00000005601;ENSSSCG00000005706;ENSSSCG00000006062;ENSSSCG00000006533;ENSSSCG00000006889;ENSSSCG00000007381;ENSSSCG00000008239;ENSSSCG00000009217;ENSSSCG00000009704;ENSSSCG00000009786;ENSSSCG00000011033;ENSSSCG00000011251;ENSSSCG00000011274;ENSSSCG00000012022;ENSSSCG00000015115;ENSSSCG00000015808;ENSSSCG00000017259;…
GO:0050839	S2	trans	MF	cell adhesion molecule binding	http://amigo.geneontology.org/amigo/term/GO:0050839	66	16	7.02672	2.27702	0.00116461	0.018252	397311;397344;397657;414737;100049669;100153483;100154395;100155091;100157834;100171389;100381266;100512419;100519699;100520043;100522019;100525579	ENSSSCG00000000293;ENSSSCG00000002795;ENSSSCG00000003839;ENSSSCG00000006002;ENSSSCG00000006106;ENSSSCG00000006533;ENSSSCG00000008844;ENSSSCG00000011274;ENSSSCG00000013174;ENSSSCG00000013746;ENSSSCG00000015256;ENSSSCG00000015808;ENSSSCG00000022178;ENSSSCG00000025537;ENSSSCG00000032241;ENSSSCG00000035772
GO:0008092	S2	trans	MF	cytoskeletal protein binding	http://amigo.geneontology.org/amigo/term/GO:0008092	248	42	26.4034	1.5907	0.00131715	0.018252	396849;397051;397085;397349;397556;397608;406192;414371;414396;414737;445516;445532;574060;606749;641309;100037957;100037998;100137084;100145887;100151743;100151886;100152002;100153351;100154116;100154204;100154518;100155304;100155631;100174962;100174964;100174965;100511132;100512789;100512834;100514585;100518636;100519653;100520530;100522395;100524544;100525579;100525739	ENSSSCG00000000531;ENSSSCG00000001818;ENSSSCG00000002795;ENSSSCG00000003577;ENSSSCG00000004241;ENSSSCG00000004478;ENSSSCG00000004505;ENSSSCG00000004578;ENSSSCG00000004587;ENSSSCG00000004612;ENSSSCG00000004626;ENSSSCG00000004728;ENSSSCG00000004757;ENSSSCG00000004962;ENSSSCG00000005706;ENSSSCG00000006453;ENSSSCG00000006502;ENSSSCG00000006775;ENSSSCG00000007085;ENSSSCG00000007585;ENSSSCG00000007625;…
ssc04520	S2	trans	MP	Adherens junction	http://www.kegg.jp/kegg-bin/show_pathway?ssc04520+100038019+100153248+100153922+100154562+100155304+100156181+100156226+100157656+100171389+100511480+100512789+100513412+100514741+100517284+100519699+100521277+100523778+100523899+100620215+100627112+100736682+102162332+396583+396667+396849+397653+397657+414396	69	28	7.26554	3.85381	6.6342e-11	2.14285e-08	100038019;100153248;100153922;100154562;100155304;100156181;100156226;100157656;100171389;100511480;100512789;100513412;100514741;100517284;100519699;100521277;100523778;100523899;100620215;100627112;100736682;102162332;396583;396667;396849;397653;397657;414396	ENSSSCG00000000068;ENSSSCG00000000504;ENSSSCG00000001814;ENSSSCG00000002965;ENSSSCG00000003577;ENSSSCG00000004018;ENSSSCG00000004404;ENSSSCG00000004505;ENSSSCG00000004854;ENSSSCG00000007469;ENSSSCG00000007585;ENSSSCG00000007951;ENSSSCG00000008241;ENSSSCG00000010638;ENSSSCG00000011226;ENSSSCG00000011274;ENSSSCG00000013174;ENSSSCG00000014339;ENSSSCG00000015815;ENSSSCG00000016368;ENSSSCG00000022080;…
ssc04210	S2	trans	MP	Apoptosis	http://www.kegg.jp/kegg-bin/show_pathway?ssc04210+100037961+100049693+100126859+100135051+100141405+100144302+100153090+100153254+100156777+100156860+100233184+100513283+100513348+100513811+100517279+100521910+100620340+100622769+100624226+100627029+100737564+100737977+100738726+100738968+100739349+396926+396969+397020+397027+397244+397454+397653+406188+414381+414396+595105+733594+751869	134	38	14.1099	2.69315	5.89612e-09	9.43211e-07	100037961;100049693;100126859;100135051;100141405;100144302;100153090;100153254;100156777;100156860;100233184;100513283;100513348;100513811;100517279;100521910;100620340;100622769;100624226;100627029;100737564;100737977;100738726;100738968;100739349;396926;396969;397020;397027;397244;397454;397653;406188;414381;414396;595105;733594;751869	ENSSSCG00000000084;ENSSSCG00000000136;ENSSSCG00000000190;ENSSSCG00000000190;ENSSSCG00000000555;ENSSSCG00000000708;ENSSSCG00000000884;ENSSSCG00000001770;ENSSSCG00000001952;ENSSSCG00000001978;ENSSSCG00000005511;ENSSSCG00000005654;ENSSSCG00000006496;ENSSSCG00000006648;ENSSSCG00000007522;ENSSSCG00000007585;ENSSSCG00000008208;ENSSSCG00000008867;ENSSSCG00000009633;ENSSSCG00000009633;ENSSSCG00000010872;…
ssc05100	S2	trans	MP	Bacterial invasion of epithelial cells	http://www.kegg.jp/kegg-bin/show_pathway?ssc05100+100125375+100154518+100154562+100155091+100174964+100174965+100187581+100510936+100512789+100518854+100521992+100522492+100523778+100524831+100621037+100622420+100624981+100626582+100737993+110259382+396849+397620+397653+397657+404693+414396	73	26	7.68673	3.38245	8.76048e-09	9.43211e-07	100125375;100154518;100154562;100155091;100174964;100174965;100187581;100510936;100512789;100518854;100521992;100522492;100523778;100524831;100621037;100622420;100624981;100626582;100737993;110259382;396849;397620;397653;397657;404693;414396	ENSSSCG00000000293;ENSSSCG00000002786;ENSSSCG00000003577;ENSSSCG00000004404;ENSSSCG00000007585;ENSSSCG00000007625;ENSSSCG00000007933;ENSSSCG00000009821;ENSSSCG00000011274;ENSSSCG00000011884;ENSSSCG00000014339;ENSSSCG00000015115;ENSSSCG00000015560;ENSSSCG00000016174;ENSSSCG00000016370;ENSSSCG00000016634;ENSSSCG00000016635;ENSSSCG00000017168;ENSSSCG00000022080;ENSSSCG00000024205;ENSSSCG00000028355;…
ssc04510	S2	trans	MP	Focal adhesion	http://www.kegg.jp/kegg-bin/show_pathway?ssc04510+100101551+100125375+100151931+100152555+100153454+100154420+100154581+100155091+100155108+100157220+100512142+100513412+100513811+100514491+100514785+100517053+100517284+100520686+100521988+100524161+100524720+100524831+100525832+100623720+100626707+101101688+102166564+110257482+110259382+110261011+396848+396849+397311+397447+397460+397483+397491+…	194	46	20.4277	2.25184	7.08752e-08	5.72317e-06	100101551;100125375;100151931;100152555;100153454;100154420;100154581;100155091;100155108;100157220;100512142;100513412;100513811;100514491;100514785;100517053;100517284;100520686;100521988;100524161;100524720;100524831;100525832;100623720;100626707;101101688;102166564;110257482;110259382;110261011;396848;396849;397311;397447;397460;397483;397491;397620;397653;397657;404693;414396;414399;445520;7…	ENSSSCG00000000293;ENSSSCG00000000857;ENSSSCG00000002965;ENSSSCG00000003691;ENSSSCG00000003691;ENSSSCG00000004425;ENSSSCG00000005317;ENSSSCG00000005494;ENSSSCG00000005743;ENSSSCG00000006524;ENSSSCG00000007585;ENSSSCG00000008844;ENSSSCG00000009545;ENSSSCG00000010872;ENSSSCG00000010925;ENSSSCG00000011245;ENSSSCG00000011274;ENSSSCG00000011377;ENSSSCG00000011471;ENSSSCG00000011867;ENSSSCG00000014994;…
ssc04666	S2	trans	MP	Fc gamma R-mediated phagocytosis	http://www.kegg.jp/kegg-bin/show_pathway?ssc04666+100037305+100151931+100152497+100154518+100154562+100156359+100174964+100174965+100462718+100512419+100512789+100513350+100513811+100515451+100519446+100526019+100622955+100624272+106509950+110261011+396902+414900+445532+613130+613131+780425	81	26	8.52911	3.04838	1.01262e-07	6.54153e-06	100037305;100151931;100152497;100154518;100154562;100156359;100174964;100174965;100462718;100512419;100512789;100513350;100513811;100515451;100519446;100526019;100622955;100624272;106509950;110261011;396902;414900;445532;613130;613131;780425	ENSSSCG00000003577;ENSSSCG00000003839;ENSSSCG00000004404;ENSSSCG00000005012;ENSSSCG00000005743;ENSSSCG00000006350;ENSSSCG00000006678;ENSSSCG00000007356;ENSSSCG00000007625;ENSSSCG00000008642;ENSSSCG00000009821;ENSSSCG00000010025;ENSSSCG00000010872;ENSSSCG00000011750;ENSSSCG00000012974;ENSSSCG00000014811;ENSSSCG00000015560;ENSSSCG00000015720;ENSSSCG00000016298;ENSSSCG00000016794;ENSSSCG00000016912;…
ssc04141	S2	trans	MP	Protein processing in endoplasmic reticulum	http://www.kegg.jp/kegg-bin/show_pathway?ssc04141+100125961+100144302+100144422+100151996+100152304+100154147+100154166+100154594+100154945+100155306+100156204+100156354+100192435+100217386+100381266+100499564+100511210+100511362+100511525+100513348+100516674+100516870+100517839+100519184+100520751+100522203+100524115+100524597+100622769+100626868+100738285+100739491+396919+396938+397027+397191+4…	161	38	16.9529	2.2415	1.11475e-06	6.00108e-05	100125961;100144302;100144422;100151996;100152304;100154147;100154166;100154594;100154945;100155306;100156204;100156354;100192435;100217386;100381266;100499564;100511210;100511362;100511525;100513348;100516674;100516870;100517839;100519184;100520751;100522203;100524115;100524597;100622769;100626868;100738285;100739491;396919;396938;397027;397191;407060;595115	ENSSSCG00000000084;ENSSSCG00000000849;ENSSSCG00000002414;ENSSSCG00000002446;ENSSSCG00000002682;ENSSSCG00000004244;ENSSSCG00000004382;ENSSSCG00000004700;ENSSSCG00000005037;ENSSSCG00000005601;ENSSSCG00000006193;ENSSSCG00000006730;ENSSSCG00000007097;ENSSSCG00000008208;ENSSSCG00000008633;ENSSSCG00000009077;ENSSSCG00000009112;ENSSSCG00000009244;ENSSSCG00000009502;ENSSSCG00000010260;ENSSSCG00000011621;…
ssc05163	S2	trans	MP	Human cytomegalovirus infection	http://www.kegg.jp/kegg-bin/show_pathway?ssc05163+100135036+100144302+100144419+100144421+100144492+100152067+100154469+100156204+100270820+100381266+100513811+100514402+100517279+100520468+100522613+100522824+100522926+100523324+100524280+100620340+100620948+100620994+100624934+100625072+100626904+100739349+102165618+110261346+396616+396656+396811+396849+397020+397033+397244+397447+397454+397523…	215	44	22.639	1.94355	9.55369e-06	0.000356631	100135036;100144302;100144419;100144421;100144492;100152067;100154469;100156204;100270820;100381266;100513811;100514402;100517279;100520468;100522613;100522824;100522926;100523324;100524280;100620340;100620948;100620994;100624934;100625072;100626904;100739349;102165618;110261346;396616;396656;396811;396849;397020;397033;397244;397447;397454;397523;397631;397657;406188;414371;595105;751869	ENSSSCG00000000084;ENSSSCG00000000175;ENSSSCG00000000555;ENSSSCG00000000708;ENSSSCG00000001396;ENSSSCG00000001952;ENSSSCG00000001986;ENSSSCG00000001988;ENSSSCG00000002259;ENSSSCG00000003178;ENSSSCG00000003788;ENSSSCG00000004687;ENSSSCG00000004700;ENSSSCG00000006824;ENSSSCG00000008162;ENSSSCG00000008433;ENSSSCG00000008578;ENSSSCG00000010872;ENSSSCG00000011274;ENSSSCG00000011399;ENSSSCG00000013746;…
ssc05165	S2	trans	MP	Human papillomavirus infection	http://www.kegg.jp/kegg-bin/show_pathway?ssc05165+100037937+100101551+100135036+100144492+100153369+100153454+100153922+100154420+100154581+100155091+100155108+100156226+100156773+100512048+100512142+100513811+100514785+100517053+100518262+100520231+100520319+100520468+100520686+100520932+100521769+100521912+100521988+100523899+100620215+100620340+100622482+100623720+100623776+100625072+100626233…	327	60	34.4323	1.74255	9.66291e-06	0.000356631	100037937;100101551;100135036;100144492;100153369;100153454;100153922;100154420;100154581;100155091;100155108;100156226;100156773;100512048;100512142;100513811;100514785;100517053;100518262;100520231;100520319;100520468;100520686;100520932;100521769;100521912;100521988;100523899;100620215;100620340;100622482;100623720;100623776;100625072;100626233;100626707;100739349;100739654;101101688;102158881…	ENSSSCG00000000068;ENSSSCG00000000293;ENSSSCG00000000396;ENSSSCG00000000708;ENSSSCG00000001396;ENSSSCG00000002002;ENSSSCG00000003178;ENSSSCG00000003613;ENSSSCG00000004425;ENSSSCG00000005494;ENSSSCG00000006095;ENSSSCG00000006524;ENSSSCG00000006709;ENSSSCG00000007067;ENSSSCG00000007951;ENSSSCG00000008241;ENSSSCG00000009060;ENSSSCG00000009545;ENSSSCG00000010638;ENSSSCG00000010872;ENSSSCG00000011245;…
ssc04151	S2	trans	MP	PI3K-Akt signaling pathway	http://www.kegg.jp/kegg-bin/show_pathway?ssc04151+100048964+100101551+100144302+100144492+100144493+100145903+100153160+100153248+100153454+100154420+100154581+100154633+100155091+100155108+100270820+100512036+100512048+100512142+100512581+100513811+100514785+100517053+100519398+100520468+100520686+100520932+100521988+100522873+100524161+100524280+100525086+100620948+100620969+100623720+100625739…	335	61	35.2747	1.72928	1.04318e-05	0.000356631	100048964;100101551;100144302;100144492;100144493;100145903;100153160;100153248;100153454;100154420;100154581;100154633;100155091;100155108;100270820;100512036;100512048;100512142;100512581;100513811;100514785;100517053;100519398;100520468;100520686;100520932;100521988;100522873;100524161;100524280;100525086;100620948;100620969;100623720;100625739;100626707;100628113;100738968;100739349;101101688…	ENSSSCG00000000084;ENSSSCG00000000293;ENSSSCG00000000849;ENSSSCG00000000857;ENSSSCG00000002739;ENSSSCG00000003471;ENSSSCG00000004425;ENSSSCG00000004651;ENSSSCG00000004896;ENSSSCG00000005215;ENSSSCG00000005457;ENSSSCG00000005494;ENSSSCG00000005503;ENSSSCG00000006062;ENSSSCG00000006095;ENSSSCG00000006524;ENSSSCG00000007381;ENSSSCG00000008638;ENSSSCG00000008844;ENSSSCG00000009002;ENSSSCG00000009545;…
ssc05205	S2	trans	MP	Proteoglycans in cancer	http://www.kegg.jp/kegg-bin/show_pathway?ssc05205+100125375+100152497+100152607+100152815+100153248+100155091+100157656+100171389+100513811+100514491+100517279+100517288+100518854+100520319+100521017+100521912+100521992+100523324+100525150+100525832+100737993+100739349+110255708+396623+396696+396775+396849+396926+397078+397244+397311+397447+397454+397483+397491+397620+397653+397657+399541+404693+…	196	41	20.6383	1.98659	1.10412e-05	0.000356631	100125375;100152497;100152607;100152815;100153248;100155091;100157656;100171389;100513811;100514491;100517279;100517288;100518854;100520319;100521017;100521912;100521992;100523324;100525150;100525832;100737993;100739349;110255708;396623;396696;396775;396849;396926;397078;397244;397311;397447;397454;397483;397491;397620;397653;397657;399541;404693;414396	ENSSSCG00000000293;ENSSSCG00000000555;ENSSSCG00000000857;ENSSSCG00000000916;ENSSSCG00000001814;ENSSSCG00000003017;ENSSSCG00000003514;ENSSSCG00000004058;ENSSSCG00000005096;ENSSSCG00000005503;ENSSSCG00000007356;ENSSSCG00000007585;ENSSSCG00000008844;ENSSSCG00000009002;ENSSSCG00000010872;ENSSSCG00000010925;ENSSSCG00000011171;ENSSSCG00000011274;ENSSSCG00000011471;ENSSSCG00000011884;ENSSSCG00000013297;…
ssc05167	S2	trans	MP	Kaposi sarcoma-associated herpesvirus infection	http://www.kegg.jp/kegg-bin/show_pathway?ssc05167+100037937+100135036+100144492+100152238+100152497+100153163+100154469+100156226+100270820+100513811+100517279+100522926+100524280+100620215+100620340+100620948+100621481+100623776+100739349+102165618+110261346+396656+396658+396696+396750+396923+397020+397201+397208+397244+397441+397454+397657+406188+414371+595105+751869+780415	177	38	18.6377	2.03888	1.23755e-05	0.000363389	100037937;100135036;100144492;100152238;100152497;100153163;100154469;100156226;100270820;100513811;100517279;100522926;100524280;100620215;100620340;100620948;100621481;100623776;100739349;102165618;110261346;396656;396658;396696;396750;396923;397020;397201;397208;397244;397441;397454;397657;406188;414371;595105;751869;780415	ENSSSCG00000000068;ENSSSCG00000000396;ENSSSCG00000000555;ENSSSCG00000000708;ENSSSCG00000001394;ENSSSCG00000001396;ENSSSCG00000001952;ENSSSCG00000001986;ENSSSCG00000002002;ENSSSCG00000003178;ENSSSCG00000004156;ENSSSCG00000005096;ENSSSCG00000005215;ENSSSCG00000007356;ENSSSCG00000007951;ENSSSCG00000008433;ENSSSCG00000010872;ENSSSCG00000011274;ENSSSCG00000011877;ENSSSCG00000013655;ENSSSCG00000015801;…
ssc04512	S2	trans	MP	ECM-receptor interaction	http://www.kegg.jp/kegg-bin/show_pathway?ssc04512+100101551+100153454+100154420+100154581+100155091+100155108+100512142+100514785+100517053+100517288+100520686+100521988+100525150+100623720+100626707+101101688+110257482+397042+397460+397483+397620+445520	80	22	8.42381	2.61164	1.65122e-05	0.000434547	100101551;100153454;100154420;100154581;100155091;100155108;100512142;100514785;100517053;100517288;100520686;100521988;100525150;100623720;100626707;101101688;110257482;397042;397460;397483;397620;445520	ENSSSCG00000000293;ENSSSCG00000003514;ENSSSCG00000004425;ENSSSCG00000005494;ENSSSCG00000006524;ENSSSCG00000009545;ENSSSCG00000011245;ENSSSCG00000011377;ENSSSCG00000011942;ENSSSCG00000013297;ENSSSCG00000015508;ENSSSCG00000015555;ENSSSCG00000016174;ENSSSCG00000016885;ENSSSCG00000016887;ENSSSCG00000017204;ENSSSCG00000017578;ENSSSCG00000022506;ENSSSCG00000023611;ENSSSCG00000027331;ENSSSCG00000032761;…
ssc04921	S2	trans	MP	Oxytocin signaling pathway	http://www.kegg.jp/kegg-bin/show_pathway?ssc04921+100144419+100144421+100145903+100152067+100153508+100154469+100157312+100511150+100512698+100514402+100517279+100518733+100519779+100520687+100522091+100522613+100522926+100524101+100525832+100620994+100622032+100624934+100739349+102164433+396848+396849+396856+397447+397454+397523+397653+414396+553100	147	33	15.4788	2.13195	1.74895e-05	0.000434547	100144419;100144421;100145903;100152067;100153508;100154469;100157312;100511150;100512698;100514402;100517279;100518733;100519779;100520687;100522091;100522613;100522926;100524101;100525832;100620994;100622032;100624934;100739349;102164433;396848;396849;396856;397447;397454;397523;397653;414396;553100	ENSSSCG00000000175;ENSSSCG00000000555;ENSSSCG00000001986;ENSSSCG00000001988;ENSSSCG00000003257;ENSSSCG00000005322;ENSSSCG00000006572;ENSSSCG00000006824;ENSSSCG00000007585;ENSSSCG00000008433;ENSSSCG00000008578;ENSSSCG00000008866;ENSSSCG00000009815;ENSSSCG00000010142;ENSSSCG00000010925;ENSSSCG00000011040;ENSSSCG00000011111;ENSSSCG00000011399;ENSSSCG00000011867;ENSSSCG00000015407;ENSSSCG00000016726;…
ssc04022	S2	trans	MP	cGMP-PKG signaling pathway	http://www.kegg.jp/kegg-bin/show_pathway?ssc04022+100144302+100144419+100144421+100152067+100153508+100154469+100271728+100512698+100513811+100514402+100514493+100515824+100516060+100516962+100517279+100518733+100520468+100522091+100522613+100522824+100522926+100620994+100622020+100624934+100737701+100739522+110261011+396555+396848+396849+397447+397454+397523+397616+553100	162	35	17.0582	2.0518	2.35578e-05	0.000537593	100144302;100144419;100144421;100152067;100153508;100154469;100271728;100512698;100513811;100514402;100514493;100515824;100516060;100516962;100517279;100518733;100520468;100522091;100522613;100522824;100522926;100620994;100622020;100624934;100737701;100739522;110261011;396555;396848;396849;397447;397454;397523;397616;553100	ENSSSCG00000000084;ENSSSCG00000000175;ENSSSCG00000000555;ENSSSCG00000001986;ENSSSCG00000001988;ENSSSCG00000005322;ENSSSCG00000006572;ENSSSCG00000006824;ENSSSCG00000007665;ENSSSCG00000007805;ENSSSCG00000008433;ENSSSCG00000008578;ENSSSCG00000008866;ENSSSCG00000009106;ENSSSCG00000010872;ENSSSCG00000011399;ENSSSCG00000011676;ENSSSCG00000011867;ENSSSCG00000013388;ENSSSCG00000015407;ENSSSCG00000016520;…
ssc05414	S2	trans	MP	Dilated cardiomyopathy (DCM)	http://www.kegg.jp/kegg-bin/show_pathway?ssc05414+100126859+100152067+100155091+100512142+100514402+100517053+100518733+100519779+100521988+100522613+100524101+100620994+100624934+100626707+100628050+396856+397078+397483+397491+397608+397653+414396	82	22	8.63441	2.54795	2.52406e-05	0.000537593	100126859;100152067;100155091;100512142;100514402;100517053;100518733;100519779;100521988;100522613;100524101;100620994;100624934;100626707;100628050;396856;397078;397483;397491;397608;397653;414396	ENSSSCG00000000175;ENSSSCG00000000293;ENSSSCG00000000857;ENSSSCG00000001988;ENSSSCG00000003017;ENSSSCG00000003257;ENSSSCG00000006496;ENSSSCG00000007585;ENSSSCG00000008578;ENSSSCG00000010142;ENSSSCG00000011040;ENSSSCG00000011245;ENSSSCG00000013236;ENSSSCG00000013849;ENSSSCG00000016726;ENSSSCG00000016885;ENSSSCG00000016887;ENSSSCG00000017204;ENSSSCG00000017578;ENSSSCG00000027725;ENSSSCG00000028355;…
ssc04015	S2	trans	MP	Rap1 signaling pathway	http://www.kegg.jp/kegg-bin/show_pathway?ssc04015+100144419+100144421+100152067+100152497+100152555+100153223+100153248+100157220+100157762+100511480+100512036+100512581+100513811+100514402+100514741+100517036+100517409+100519699+100520932+100522613+100522873+100522926+100524161+100525086+100620994+100624229+100624934+100738968+100739349+102165436+102166564+110261011+396849+397281+397311+397491+3…	203	41	21.3754	1.91809	2.663e-05	0.000537593	100144419;100144421;100152067;100152497;100152555;100153223;100153248;100157220;100157762;100511480;100512036;100512581;100513811;100514402;100514741;100517036;100517409;100519699;100520932;100522613;100522873;100522926;100524161;100525086;100620994;100624229;100624934;100738968;100739349;102165436;102166564;110261011;396849;397281;397311;397491;397509;397523;397653;397657;414396	ENSSSCG00000000175;ENSSSCG00000000857;ENSSSCG00000001975;ENSSSCG00000001988;ENSSSCG00000002332;ENSSSCG00000003471;ENSSSCG00000004018;ENSSSCG00000004651;ENSSSCG00000005317;ENSSSCG00000005457;ENSSSCG00000006767;ENSSSCG00000006824;ENSSSCG00000007356;ENSSSCG00000007585;ENSSSCG00000008433;ENSSSCG00000008578;ENSSSCG00000008844;ENSSSCG00000008881;ENSSSCG00000010872;ENSSSCG00000011274;ENSSSCG00000011399;…
ssc04810	S2	trans	MP	Regulation of actin cytoskeleton	http://www.kegg.jp/kegg-bin/show_pathway?ssc04810+100151931+100152815+100153248+100154518+100154562+100155091+100156359+100157656+100174964+100174965+100270820+100512142+100512581+100512789+100513412+100517053+100517284+100520446+100521988+100522824+100523324+100524161+100524831+100525086+100525832+100624272+100626707+100739349+102162203+102166564+396848+396849+397281+397447+397483+397620+397653+…	205	41	21.586	1.89938	3.38606e-05	0.000643305	100151931;100152815;100153248;100154518;100154562;100155091;100156359;100157656;100174964;100174965;100270820;100512142;100512581;100512789;100513412;100517053;100517284;100520446;100521988;100522824;100523324;100524161;100524831;100525086;100525832;100624272;100626707;100739349;102162203;102166564;396848;396849;397281;397447;397483;397620;397653;414396;414399;445532;733637	ENSSSCG00000000293;ENSSSCG00000000295;ENSSSCG00000001814;ENSSSCG00000002965;ENSSSCG00000003577;ENSSSCG00000003691;ENSSSCG00000003691;ENSSSCG00000004058;ENSSSCG00000004404;ENSSSCG00000004651;ENSSSCG00000005457;ENSSSCG00000005743;ENSSSCG00000007585;ENSSSCG00000007625;ENSSSCG00000009821;ENSSSCG00000010025;ENSSSCG00000010925;ENSSSCG00000011079;ENSSSCG00000011245;ENSSSCG00000011867;ENSSSCG00000012974;…
ssc04611	S2	trans	MP	Platelet activation	http://www.kegg.jp/kegg-bin/show_pathway?ssc04611+100144419+100144421+100152067+100152555+100157220+100513811+100514402+100517279+100520687+100522091+100522613+100522824+100523324+100620994+100624934+110261011+396848+396849+397406+397447+397454+397483+397523+397653+414396+414399+553100+733637	120	28	12.6357	2.21594	3.58498e-05	0.000643305	100144419;100144421;100152067;100152555;100157220;100513811;100514402;100517279;100520687;100522091;100522613;100522824;100523324;100620994;100624934;110261011;396848;396849;397406;397447;397454;397483;397523;397653;414396;414399;553100;733637	ENSSSCG00000000175;ENSSSCG00000000555;ENSSSCG00000001988;ENSSSCG00000003691;ENSSSCG00000003691;ENSSSCG00000005317;ENSSSCG00000006357;ENSSSCG00000006824;ENSSSCG00000007585;ENSSSCG00000008578;ENSSSCG00000008866;ENSSSCG00000010872;ENSSSCG00000011399;ENSSSCG00000011867;ENSSSCG00000015129;ENSSSCG00000015407;ENSSSCG00000016726;ENSSSCG00000016887;ENSSSCG00000021893;ENSSSCG00000022080;ENSSSCG00000023351;…
ssc04540	S2	trans	MP	Gap junction	http://www.kegg.jp/kegg-bin/show_pathway?ssc04540+100135051+100144419+100144421+100152067+100512581+100514402+100517279+100518636+100522091+100522613+100524161+100620994+100623583+100624934+100736682+100739349+102164433+102166564+397454+397523+553100+733594	85	22	8.9503	2.45802	4.6174e-05	0.000784959	100135051;100144419;100144421;100152067;100512581;100514402;100517279;100518636;100522091;100522613;100524161;100620994;100623583;100624934;100736682;100739349;102164433;102166564;397454;397523;553100;733594	ENSSSCG00000000175;ENSSSCG00000000190;ENSSSCG00000000190;ENSSSCG00000000555;ENSSSCG00000001988;ENSSSCG00000004241;ENSSSCG00000004854;ENSSSCG00000005457;ENSSSCG00000006824;ENSSSCG00000008578;ENSSSCG00000008866;ENSSSCG00000011399;ENSSSCG00000014994;ENSSSCG00000015407;ENSSSCG00000016726;ENSSSCG00000022741;ENSSSCG00000023437;ENSSSCG00000024613;ENSSSCG00000031076;ENSSSCG00000032477;ENSSSCG00000038992;…
ssc04360	S2	trans	MP	Axon guidance	http://www.kegg.jp/kegg-bin/show_pathway?ssc04360+100144419+100144421+100151886+100152497+100153225+100153801+100154469+100155631+100156359+100188979+100271728+100286859+100337658+100337659+100511463+100511850+100512036+100512275+100513444+100517028+100517994+100518625+100519487+100522873+100523324+100523915+100524544+100525283+100620398+100624791+100627579+100739349+396849+397447+397523+445532	175	36	18.4271	1.95365	5.47367e-05	0.000883997	100144419;100144421;100151886;100152497;100153225;100153801;100154469;100155631;100156359;100188979;100271728;100286859;100337658;100337659;100511463;100511850;100512036;100512275;100513444;100517028;100517994;100518625;100519487;100522873;100523324;100523915;100524544;100525283;100620398;100624791;100627579;100739349;396849;397447;397523;445532	ENSSSCG00000000907;ENSSSCG00000001818;ENSSSCG00000001986;ENSSSCG00000003471;ENSSSCG00000004663;ENSSSCG00000005480;ENSSSCG00000005706;ENSSSCG00000006824;ENSSSCG00000007356;ENSSSCG00000007675;ENSSSCG00000008197;ENSSSCG00000008262;ENSSSCG00000008919;ENSSSCG00000010025;ENSSSCG00000011102;ENSSSCG00000011398;ENSSSCG00000011399;ENSSSCG00000012974;ENSSSCG00000014146;ENSSSCG00000015129;ENSSSCG00000015396;…
ssc04072	S2	trans	MP	Phospholipase D signaling pathway	http://www.kegg.jp/kegg-bin/show_pathway?ssc04072+100152067+100152497+100156632+100157742+100312967+100512419+100512581+100513811+100514402+100515451+100519446+100520687+100522613+100522824+100524161+100620994+100622420+100624229+100624272+100624934+100625799+100739349+102166564+110259382+110259845+396849+397097+397406+397509+414900+780425	144	31	15.1629	2.04447	7.32561e-05	0.00112675	100152067;100152497;100156632;100157742;100312967;100512419;100512581;100513811;100514402;100515451;100519446;100520687;100522613;100522824;100524161;100620994;100622420;100624229;100624272;100624934;100625799;100739349;102166564;110259382;110259845;396849;397097;397406;397509;414900;780425	ENSSSCG00000000175;ENSSSCG00000000370;ENSSSCG00000001988;ENSSSCG00000003839;ENSSSCG00000004033;ENSSSCG00000005012;ENSSSCG00000005457;ENSSSCG00000006357;ENSSSCG00000007356;ENSSSCG00000008578;ENSSSCG00000009431;ENSSSCG00000010872;ENSSSCG00000011750;ENSSSCG00000014994;ENSSSCG00000015355;ENSSSCG00000016726;ENSSSCG00000016912;ENSSSCG00000017615;ENSSSCG00000017912;ENSSSCG00000022080;ENSSSCG00000022741;…
ssc05412	S2	trans	MP	Arrhythmogenic right ventricular cardiomyopathy (ARVC)	http://www.kegg.jp/kegg-bin/show_pathway?ssc05412+100126859+100153922+100155091+100512142+100517053+100518636+100518733+100519779+100521988+100523778+100523899+100524101+100626707+396856+397483+397653+397657+414396	67	18	7.05494	2.5514	0.000133159	0.00195502	100126859;100153922;100155091;100512142;100517053;100518636;100518733;100519779;100521988;100523778;100523899;100524101;100626707;396856;397483;397653;397657;414396	ENSSSCG00000000293;ENSSSCG00000003257;ENSSSCG00000004241;ENSSSCG00000006496;ENSSSCG00000007585;ENSSSCG00000008241;ENSSSCG00000010142;ENSSSCG00000010638;ENSSSCG00000011040;ENSSSCG00000011245;ENSSSCG00000011274;ENSSSCG00000014339;ENSSSCG00000016885;ENSSSCG00000016887;ENSSSCG00000017204;ENSSSCG00000017578;ENSSSCG00000027725;ENSSSCG00000028355
ssc04928	S2	trans	MP	Parathyroid hormone synthesis, secretion and action	http://www.kegg.jp/kegg-bin/show_pathway?ssc04928+100144302+100144419+100144421+100152067+100153248+100154750+100514402+100515777+100517279+100519446+100519728+100520468+100522613+100522824+100620994+100624934+396628+396849+396951+397454+397523+397631+414900+733631	105	24	11.0563	2.17072	0.000179155	0.00251596	100144302;100144419;100144421;100152067;100153248;100154750;100514402;100515777;100517279;100519446;100519728;100520468;100522613;100522824;100620994;100624934;396628;396849;396951;397454;397523;397631;414900;733631	ENSSSCG00000000084;ENSSSCG00000000175;ENSSSCG00000000555;ENSSSCG00000000625;ENSSSCG00000001988;ENSSSCG00000002259;ENSSSCG00000006824;ENSSSCG00000008578;ENSSSCG00000009347;ENSSSCG00000011125;ENSSSCG00000011399;ENSSSCG00000011750;ENSSSCG00000015407;ENSSSCG00000015815;ENSSSCG00000016520;ENSSSCG00000016726;ENSSSCG00000017912;ENSSSCG00000020830;ENSSSCG00000020864;ENSSSCG00000022080;ENSSSCG00000023437;…
ssc04530	S2	trans	MP	Tight junction	http://www.kegg.jp/kegg-bin/show_pathway?ssc04530+100135051+100144492+100145887+100145903+100152815+100153972+100154707+100174962+100513065+100513412+100514741+100517284+100517409+100520043+100520932+100521992+100621470+100622769+100627924+100736682+100737993+110256128+110261011+396738+396849+396904+397136+397447+397653+414396+414399+733594+733637	166	33	17.4794	1.88794	0.000219026	0.00281553	100135051;100144492;100145887;100145903;100152815;100153972;100154707;100174962;100513065;100513412;100514741;100517284;100517409;100520043;100520932;100521992;100621470;100622769;100627924;100736682;100737993;110256128;110261011;396738;396849;396904;397136;397447;397653;414396;414399;733594;733637	ENSSSCG00000000145;ENSSSCG00000000146;ENSSSCG00000000190;ENSSSCG00000000190;ENSSSCG00000002965;ENSSSCG00000003691;ENSSSCG00000003691;ENSSSCG00000004018;ENSSSCG00000004058;ENSSSCG00000004854;ENSSSCG00000005247;ENSSSCG00000006502;ENSSSCG00000006564;ENSSSCG00000007585;ENSSSCG00000008358;ENSSSCG00000008881;ENSSSCG00000011497;ENSSSCG00000011884;ENSSSCG00000015256;ENSSSCG00000015710;ENSSSCG00000015842;…
ssc05170	S2	trans	MP	Human immunodeficiency virus 1 infection	http://www.kegg.jp/kegg-bin/show_pathway?ssc05170+100037306+100127166+100135036+100135668+100144419+100144421+100152497+100154469+100156204+100156359+100157682+100270820+100381266+100513811+100517279+100522926+100524280+100620340+100620948+100739349+102165618+110261346+396616+396623+396646+396656+397020+397033+397244+397454+397523+397662+399541+406188+414371+445532+595105+751869	201	38	21.1648	1.79543	0.000223949	0.00281553	100037306;100127166;100135036;100135668;100144419;100144421;100152497;100154469;100156204;100156359;100157682;100270820;100381266;100513811;100517279;100522926;100524280;100620340;100620948;100739349;102165618;110261346;396616;396623;396646;396656;397020;397033;397244;397454;397523;397662;399541;406188;414371;445532;595105;751869	ENSSSCG00000000555;ENSSSCG00000000708;ENSSSCG00000000799;ENSSSCG00000001396;ENSSSCG00000001952;ENSSSCG00000001986;ENSSSCG00000002015;ENSSSCG00000003178;ENSSSCG00000004588;ENSSSCG00000004687;ENSSSCG00000004700;ENSSSCG00000005503;ENSSSCG00000006824;ENSSSCG00000007356;ENSSSCG00000008433;ENSSSCG00000009002;ENSSSCG00000010025;ENSSSCG00000010872;ENSSSCG00000011251;ENSSSCG00000011399;ENSSSCG00000012974;…
ssc04330	S2	trans	MP	Notch signaling pathway	http://www.kegg.jp/kegg-bin/show_pathway?ssc04330+100153369+100156226+100156773+100518262+100520231+100520433+100522019+100620215+100620343+100622482+100626233+100739654+102158881+397343	47	14	4.94899	2.82886	0.000226637	0.00281553	100153369;100156226;100156773;100518262;100520231;100520433;100522019;100620215;100620343;100622482;100626233;100739654;102158881;397343	ENSSSCG00000000068;ENSSSCG00000000449;ENSSSCG00000002987;ENSSSCG00000003613;ENSSSCG00000006709;ENSSSCG00000007067;ENSSSCG00000007951;ENSSSCG00000008641;ENSSSCG00000009060;ENSSSCG00000014019;ENSSSCG00000022155;ENSSSCG00000022178;ENSSSCG00000025176;ENSSSCG00000034879
ssc04371	S2	trans	MP	Apelin signaling pathway	http://www.kegg.jp/kegg-bin/show_pathway?ssc04371+100144419+100144421+100145903+100152067+100155304+100156773+100270820+100513811+100514402+100516060+100517203+100517279+100522613+100522824+100522926+100524280+100620948+100620994+100622020+100624934+100739349+102158881+102165618+110261346+396848+396856+397454+397523	134	28	14.1099	1.98442	0.000274368	0.00328226	100144419;100144421;100145903;100152067;100155304;100156773;100270820;100513811;100514402;100516060;100517203;100517279;100522613;100522824;100522926;100524280;100620948;100620994;100622020;100624934;100739349;102158881;102165618;110261346;396848;396856;397454;397523	ENSSSCG00000000175;ENSSSCG00000000555;ENSSSCG00000001988;ENSSSCG00000004505;ENSSSCG00000006824;ENSSSCG00000007067;ENSSSCG00000008433;ENSSSCG00000008578;ENSSSCG00000010142;ENSSSCG00000010872;ENSSSCG00000011399;ENSSSCG00000011867;ENSSSCG00000013388;ENSSSCG00000015407;ENSSSCG00000016566;ENSSSCG00000016726;ENSSSCG00000021890;ENSSSCG00000023437;ENSSSCG00000024598;ENSSSCG00000025176;ENSSSCG00000028092;…
ssc04918	S2	trans	MP	Thyroid hormone synthesis	http://www.kegg.jp/kegg-bin/show_pathway?ssc04918+100144302+100152067+100156166+100514402+100514493+100517279+100519184+100520468+100522203+100522613+100620994+100621417+100624934+396598+397191+397403+397454+407060	71	18	7.47613	2.40766	0.000294562	0.00339799	100144302;100152067;100156166;100514402;100514493;100517279;100519184;100520468;100522203;100522613;100620994;100621417;100624934;396598;397191;397403;397454;407060	ENSSSCG00000000084;ENSSSCG00000000175;ENSSSCG00000000555;ENSSSCG00000000849;ENSSSCG00000001988;ENSSSCG00000005601;ENSSSCG00000006733;ENSSSCG00000008578;ENSSSCG00000011676;ENSSSCG00000014020;ENSSSCG00000015453;ENSSSCG00000016520;ENSSSCG00000016726;ENSSSCG00000023437;ENSSSCG00000033727;ENSSSCG00000036438;ENSSSCG00000038094;ENSSSCG00000039408
ssc05145	S2	trans	MP	Toxoplasmosis	http://www.kegg.jp/kegg-bin/show_pathway?ssc05145+100127166+100144419+100144421+100152238+100154420+100154581+100513811+100514785+101101688+110257482+396623+396646+396801+397020+397078+397201+397244+397523+399541+406188+414371+595105+751869	103	23	10.8457	2.12066	0.000348713	0.00369815	100127166;100144419;100144421;100152238;100154420;100154581;100513811;100514785;101101688;110257482;396623;396646;396801;397020;397078;397201;397244;397523;399541;406188;414371;595105;751869	ENSSSCG00000000708;ENSSSCG00000000799;ENSSSCG00000001952;ENSSSCG00000003017;ENSSSCG00000004156;ENSSSCG00000004425;ENSSSCG00000005215;ENSSSCG00000005503;ENSSSCG00000006824;ENSSSCG00000009002;ENSSSCG00000010872;ENSSSCG00000011251;ENSSSCG00000011377;ENSSSCG00000011399;ENSSSCG00000015407;ENSSSCG00000015555;ENSSSCG00000024344;ENSSSCG00000028157;ENSSSCG00000028512;ENSSSCG00000030957;ENSSSCG00000032761;…
ssc04270	S2	trans	MP	Vascular smooth muscle contraction	http://www.kegg.jp/kegg-bin/show_pathway?ssc04270+100152067+100152637+100153508+100512698+100514402+100517279+100518733+100520687+100522091+100522613+100522824+100522926+100523324+100524227+100525832+100620994+100622955+100624934+100739522+396848+396849+397172+397447+397454+553100	116	25	12.2145	2.04674	0.000350581	0.00369815	100152067;100152637;100153508;100512698;100514402;100517279;100518733;100520687;100522091;100522613;100522824;100522926;100523324;100524227;100525832;100620994;100622955;100624934;100739522;396848;396849;397172;397447;397454;553100	ENSSSCG00000000175;ENSSSCG00000000555;ENSSSCG00000001988;ENSSSCG00000005095;ENSSSCG00000005322;ENSSSCG00000006572;ENSSSCG00000008433;ENSSSCG00000008578;ENSSSCG00000008866;ENSSSCG00000010925;ENSSSCG00000011867;ENSSSCG00000015129;ENSSSCG00000016031;ENSSSCG00000016535;ENSSSCG00000016726;ENSSSCG00000020720;ENSSSCG00000021893;ENSSSCG00000022080;ENSSSCG00000023351;ENSSSCG00000023437;ENSSSCG00000023503;…
ssc05161	S2	trans	MP	Hepatitis B	http://www.kegg.jp/kegg-bin/show_pathway?ssc05161+100037937+100048964+100144302+100144492+100153160+100153518+100154469+100156226+100512048+100513283+100513811+100517288+100520468+100620215+100623776+100739349+396623+396646+396656+396658+396923+397078+397244+399541+406188+595105+751869+780440	136	28	14.3205	1.95524	0.000354931	0.00369815	100037937;100048964;100144302;100144492;100153160;100153518;100154469;100156226;100512048;100513283;100513811;100517288;100520468;100620215;100623776;100739349;396623;396646;396656;396658;396923;397078;397244;399541;406188;595105;751869;780440	ENSSSCG00000000068;ENSSSCG00000000084;ENSSSCG00000000396;ENSSSCG00000000884;ENSSSCG00000001952;ENSSSCG00000001986;ENSSSCG00000003017;ENSSSCG00000003178;ENSSSCG00000003514;ENSSSCG00000005503;ENSSSCG00000006062;ENSSSCG00000006095;ENSSSCG00000007381;ENSSSCG00000007951;ENSSSCG00000008638;ENSSSCG00000009002;ENSSSCG00000010872;ENSSSCG00000011251;ENSSSCG00000015801;ENSSSCG00000016520;ENSSSCG00000024771;…
ssc04670	S2	trans	MP	Leukocyte transendothelial migration	http://www.kegg.jp/kegg-bin/show_pathway?ssc04670+100144419+100144421+100151931+100152497+100152555+100152815+100513412+100514741+100517284+100519699+100520043+100523474+100523778+110261011+396750+396849+397447+397523+397653+397657+414396+414399+414737+733637	110	24	11.5827	2.07205	0.000377411	0.00380696	100144419;100144421;100151931;100152497;100152555;100152815;100513412;100514741;100517284;100519699;100520043;100523474;100523778;110261011;396750;396849;397447;397523;397653;397657;414396;414399;414737;733637	ENSSSCG00000002965;ENSSSCG00000003691;ENSSSCG00000003691;ENSSSCG00000004018;ENSSSCG00000004058;ENSSSCG00000005743;ENSSSCG00000006824;ENSSSCG00000007356;ENSSSCG00000007585;ENSSSCG00000011274;ENSSSCG00000011399;ENSSSCG00000013174;ENSSSCG00000013655;ENSSSCG00000014339;ENSSSCG00000015256;ENSSSCG00000015407;ENSSSCG00000021893;ENSSSCG00000022080;ENSSSCG00000028355;ENSSSCG00000032595;ENSSSCG00000035772;…
ssc04064	S2	trans	MP	NF-kappa B signaling pathway	http://www.kegg.jp/kegg-bin/show_pathway?ssc04064+100037938+100125346+100127166+100152497+100156860+100513988+100620340+100622285+100623776+100624971+100626904+100627029+110260648+396616+396646+396750+397020+399541+406188+414381+751869	91	21	9.58209	2.19159	0.000388946	0.00380696	100037938;100125346;100127166;100152497;100156860;100513988;100620340;100622285;100623776;100624971;100626904;100627029;110260648;396616;396646;396750;397020;399541;406188;414381;751869	ENSSSCG00000000708;ENSSSCG00000000755;ENSSSCG00000000799;ENSSSCG00000001952;ENSSSCG00000005503;ENSSSCG00000005511;ENSSSCG00000007356;ENSSSCG00000008162;ENSSSCG00000011251;ENSSSCG00000013655;ENSSSCG00000014369;ENSSSCG00000016101;ENSSSCG00000017614;ENSSSCG00000021068;ENSSSCG00000022066;ENSSSCG00000024771;ENSSSCG00000025260;ENSSSCG00000025691;ENSSSCG00000030957;ENSSSCG00000036321;ENSSSCG00000040010
ssc05231	S2	trans	MP	Choline metabolism in cancer	http://www.kegg.jp/kegg-bin/show_pathway?ssc05231+100152497+100154562+100157742+100312967+100512419+100512789+100513811+100515451+100519446+100520687+100524161+100524478+100524730+100624272+100625692+100625799+100739349+102166564+396696+397097+414900	96	21	10.1086	2.07744	0.000828263	0.00779681	100152497;100154562;100157742;100312967;100512419;100512789;100513811;100515451;100519446;100520687;100524161;100524478;100524730;100624272;100625692;100625799;100739349;102166564;396696;397097;414900	ENSSSCG00000000370;ENSSSCG00000003577;ENSSSCG00000003839;ENSSSCG00000004404;ENSSSCG00000005096;ENSSSCG00000006888;ENSSSCG00000007356;ENSSSCG00000009431;ENSSSCG00000010872;ENSSSCG00000011750;ENSSSCG00000012889;ENSSSCG00000013639;ENSSSCG00000014994;ENSSSCG00000015355;ENSSSCG00000016912;ENSSSCG00000017615;ENSSSCG00000017912;ENSSSCG00000022741;ENSSSCG00000023351;ENSSSCG00000030547;ENSSSCG00000032477
ssc05410	S2	trans	MP	Hypertrophic cardiomyopathy (HCM)	http://www.kegg.jp/kegg-bin/show_pathway?ssc05410+100126859+100145903+100155091+100512142+100517053+100518733+100519779+100521988+100524101+100626707+100628050+396856+397078+397483+397491+397608+397653+414396	77	18	8.10792	2.22005	0.000844856	0.00779681	100126859;100145903;100155091;100512142;100517053;100518733;100519779;100521988;100524101;100626707;100628050;396856;397078;397483;397491;397608;397653;414396	ENSSSCG00000000293;ENSSSCG00000000857;ENSSSCG00000003017;ENSSSCG00000003257;ENSSSCG00000006496;ENSSSCG00000007585;ENSSSCG00000010142;ENSSSCG00000011040;ENSSSCG00000011245;ENSSSCG00000013236;ENSSSCG00000013849;ENSSSCG00000016885;ENSSSCG00000016887;ENSSSCG00000017204;ENSSSCG00000017578;ENSSSCG00000024598;ENSSSCG00000027725;ENSSSCG00000028355
ssc04924	S2	trans	MP	Renin secretion	http://www.kegg.jp/kegg-bin/show_pathway?ssc04924+100037961+100144419+100144421+100153508+100516060+100517279+100518733+100521662+100522091+100522613+100522926+100625072+396555+397454+397523+553100	65	16	6.84435	2.3377	0.000892911	0.00790918	100037961;100144419;100144421;100153508;100516060;100517279;100518733;100521662;100522091;100522613;100522926;100625072;396555;397454;397523;553100	ENSSSCG00000000175;ENSSSCG00000000297;ENSSSCG00000000555;ENSSSCG00000006572;ENSSSCG00000006824;ENSSSCG00000008433;ENSSSCG00000008866;ENSSSCG00000011399;ENSSSCG00000013388;ENSSSCG00000015407;ENSSSCG00000023437;ENSSSCG00000023666;ENSSSCG00000024439;ENSSSCG00000024613;ENSSSCG00000027725;ENSSSCG00000028662
ssc04724	S2	trans	MP	Glutamatergic synapse	http://www.kegg.jp/kegg-bin/show_pathway?ssc04724+100144419+100144421+100152067+100270820+100514402+100517279+100518296+100518733+100519446+100520687+100522613+100524280+100526210+100620948+100620994+100622375+100624934+102165618+110261346+397454+397523+399525+414900	110	23	11.5827	1.98571	0.000929569	0.00790918	100144419;100144421;100152067;100270820;100514402;100517279;100518296;100518733;100519446;100520687;100522613;100524280;100526210;100620948;100620994;100622375;100624934;102165618;110261346;397454;397523;399525;414900	ENSSSCG00000000175;ENSSSCG00000000555;ENSSSCG00000001988;ENSSSCG00000006824;ENSSSCG00000008578;ENSSSCG00000011399;ENSSSCG00000011750;ENSSSCG00000013833;ENSSSCG00000013919;ENSSSCG00000015407;ENSSSCG00000016056;ENSSSCG00000016726;ENSSSCG00000017912;ENSSSCG00000021890;ENSSSCG00000023351;ENSSSCG00000023437;ENSSSCG00000027725;ENSSSCG00000028092;ENSSSCG00000031925;ENSSSCG00000032197;ENSSSCG00000036505;…
ssc04144	S2	trans	MP	Endocytosis	http://www.kegg.jp/kegg-bin/show_pathway?ssc04144+100037305+100037957+100038019+100125375+100135036+100152415+100152937+100154518+100154822+100155304+100157283+100174964+100174965+100187581+100192441+100512857+100513262+100513350+100518854+100519446+100519746+100523947+100621443+100622420+100623422+100624272+100624668+100626669+100627676+100627914+100737127+100738234+106509950+110259845+396801+39…	238	41	25.0608	1.63602	0.000952353	0.00790918	100037305;100037957;100038019;100125375;100135036;100152415;100152937;100154518;100154822;100155304;100157283;100174964;100174965;100187581;100192441;100512857;100513262;100513350;100518854;100519446;100519746;100523947;100621443;100622420;100623422;100624272;100624668;100626669;100627676;100627914;100737127;100738234;106509950;110259845;396801;396849;397062;404693;414371;414900;780425	ENSSSCG00000001396;ENSSSCG00000002743;ENSSSCG00000004505;ENSSSCG00000005012;ENSSSCG00000006137;ENSSSCG00000006775;ENSSSCG00000007625;ENSSSCG00000008642;ENSSSCG00000009821;ENSSSCG00000010683;ENSSSCG00000011226;ENSSSCG00000011750;ENSSSCG00000011848;ENSSSCG00000012836;ENSSSCG00000013508;ENSSSCG00000015115;ENSSSCG00000015560;ENSSSCG00000015720;ENSSSCG00000016634;ENSSSCG00000016635;ENSSSCG00000016857;…
ssc04070	S2	trans	MP	Phosphatidylinositol signaling system	http://www.kegg.jp/kegg-bin/show_pathway?ssc04070+100152497+100157742+100170145+100312967+100462718+100510987+100513565+100514626+100514878+100517279+100520446+100522926+100523922+100526019+100621788+100623115+100624272+100625799+102164283+397097+397454	97	21	10.2139	2.05603	0.000954979	0.00790918	100152497;100157742;100170145;100312967;100462718;100510987;100513565;100514626;100514878;100517279;100520446;100522926;100523922;100526019;100621788;100623115;100624272;100625799;102164283;397097;397454	ENSSSCG00000000370;ENSSSCG00000000555;ENSSSCG00000007356;ENSSSCG00000008433;ENSSSCG00000009431;ENSSSCG00000011079;ENSSSCG00000011390;ENSSSCG00000014811;ENSSSCG00000015355;ENSSSCG00000016050;ENSSSCG00000016298;ENSSSCG00000017615;ENSSSCG00000023437;ENSSSCG00000025406;ENSSSCG00000027176;ENSSSCG00000027340;ENSSSCG00000030123;ENSSSCG00000030345;ENSSSCG00000030547;ENSSSCG00000040100;ENSSSCG00000040922
ssc05222	S2	trans	MP	Small cell lung cancer	http://www.kegg.jp/kegg-bin/show_pathway?ssc05222+100144492+100153454+100154420+100154581+100155110+100512048+100513283+100513811+100514785+100517053+100627029+101101688+110257482+396616+396710+397244+397483+397620+406188+751869	91	20	9.58209	2.08723	0.00102656	0.00828943	100144492;100153454;100154420;100154581;100155110;100512048;100513283;100513811;100514785;100517053;100627029;101101688;110257482;396616;396710;397244;397483;397620;406188;751869	ENSSSCG00000000884;ENSSSCG00000001952;ENSSSCG00000004425;ENSSSCG00000005511;ENSSSCG00000006095;ENSSSCG00000006538;ENSSSCG00000009545;ENSSSCG00000010872;ENSSSCG00000011212;ENSSSCG00000011377;ENSSSCG00000015555;ENSSSCG00000016174;ENSSSCG00000016887;ENSSSCG00000017578;ENSSSCG00000021068;ENSSSCG00000025092;ENSSSCG00000030957;ENSSSCG00000032761;ENSSSCG00000033894;ENSSSCG00000034012
ssc04923	S2	trans	MP	Regulation of lipolysis in adipocytes	http://www.kegg.jp/kegg-bin/show_pathway?ssc04923+100144419+100144421+100152067+100153508+100233193+100513811+100514402+100515824+100516060+100522613+100620994+100624934+396811+397523	54	14	5.68607	2.46216	0.00106985	0.00842832	100144419;100144421;100152067;100153508;100233193;100513811;100514402;100515824;100516060;100522613;100620994;100624934;396811;397523	ENSSSCG00000000175;ENSSSCG00000001988;ENSSSCG00000003788;ENSSSCG00000006572;ENSSSCG00000006824;ENSSSCG00000007665;ENSSSCG00000008578;ENSSSCG00000010872;ENSSSCG00000011399;ENSSSCG00000013388;ENSSSCG00000015407;ENSSSCG00000016726;ENSSSCG00000024134;ENSSSCG00000039408
ssc04014	S2	trans	MP	Ras signaling pathway	http://www.kegg.jp/kegg-bin/show_pathway?ssc04014+100144493+100152497+100152555+100153248+100154368+100270820+100302363+100512036+100513811+100514741+100515414+100515847+100519446+100520687+100522873+100522926+100524161+100524280+100524544+100525086+100526136+100620948+100624229+100627579+100738968+100739349+102165618+102166564+106504097+110259382+110261346+396849+397281+397311+397491+397509+4149…	226	39	23.7973	1.63884	0.00121497	0.00934371	100144493;100152497;100152555;100153248;100154368;100270820;100302363;100512036;100513811;100514741;100515414;100515847;100519446;100520687;100522873;100522926;100524161;100524280;100524544;100525086;100526136;100620948;100624229;100627579;100738968;100739349;102165618;102166564;106504097;110259382;110261346;396849;397281;397311;397491;397509;414900;751869;780425	ENSSSCG00000000857;ENSSSCG00000003471;ENSSSCG00000004018;ENSSSCG00000004651;ENSSSCG00000005012;ENSSSCG00000005706;ENSSSCG00000007356;ENSSSCG00000008433;ENSSSCG00000008844;ENSSSCG00000010872;ENSSSCG00000011672;ENSSSCG00000011750;ENSSSCG00000011895;ENSSSCG00000014146;ENSSSCG00000014994;ENSSSCG00000015235;ENSSSCG00000015519;ENSSSCG00000015563;ENSSSCG00000015815;ENSSSCG00000016878;ENSSSCG00000017748;…
ssc05166	S2	trans	MP	Human T-cell leukemia virus 1 infection	http://www.kegg.jp/kegg-bin/show_pathway?ssc05166+100038019+100135036+100135668+100144302+100144492+100152067+100154469+100155304+100155743+100156226+100157220+100217386+100286859+100302363+100381266+100513811+100514402+100519184+100520319+100521912+100522613+100620215+100620994+100621206+100624934+100626141+100626904+100739349+102164419+102166564+110255708+110257220+396750+397020+397078+397208+3…	251	42	26.4297	1.58912	0.00149848	0.011256	100038019;100135036;100135668;100144302;100144492;100152067;100154469;100155304;100155743;100156226;100157220;100217386;100286859;100302363;100381266;100513811;100514402;100519184;100520319;100521912;100522613;100620215;100620994;100621206;100624934;100626141;100626904;100739349;102164419;102166564;110255708;110257220;396750;397020;397078;397208;397379;397657;406188;414912;751869;780426	ENSSSCG00000000068;ENSSSCG00000000084;ENSSSCG00000000175;ENSSSCG00000000708;ENSSSCG00000001396;ENSSSCG00000001952;ENSSSCG00000001986;ENSSSCG00000001988;ENSSSCG00000003017;ENSSSCG00000003949;ENSSSCG00000004505;ENSSSCG00000004588;ENSSSCG00000005317;ENSSSCG00000007951;ENSSSCG00000008162;ENSSSCG00000008578;ENSSSCG00000010872;ENSSSCG00000011102;ENSSSCG00000011226;ENSSSCG00000011274;ENSSSCG00000013237;…
ssc04713	S2	trans	MP	Circadian entrainment	http://www.kegg.jp/kegg-bin/show_pathway?ssc04713+100144419+100144421+100152067+100270820+100514402+100518733+100522091+100522613+100522926+100524280+100620568+100620948+100620994+100624934+102165618+110261346+396856+397454+397523+553100	94	20	9.89798	2.02061	0.00156633	0.0114983	100144419;100144421;100152067;100270820;100514402;100518733;100522091;100522613;100522926;100524280;100620568;100620948;100620994;100624934;102165618;110261346;396856;397454;397523;553100	ENSSSCG00000000175;ENSSSCG00000001988;ENSSSCG00000006344;ENSSSCG00000006824;ENSSSCG00000008433;ENSSSCG00000008578;ENSSSCG00000008866;ENSSSCG00000010142;ENSSSCG00000011399;ENSSSCG00000015407;ENSSSCG00000016726;ENSSSCG00000021890;ENSSSCG00000023437;ENSSSCG00000024613;ENSSSCG00000027725;ENSSSCG00000028092;ENSSSCG00000032197;ENSSSCG00000036505;ENSSSCG00000037583;ENSSSCG00000039408
ssc04926	S2	trans	MP	Relaxin signaling pathway	http://www.kegg.jp/kegg-bin/show_pathway?ssc04926+100038019+100144302+100144419+100144421+100152067+100153454+100155304+100270820+100513811+100514402+100520468+100522613+100524280+100620948+100620994+100624934+100739349+102165618+110259382+110261346+397078+397523+406188+450213+751869	129	25	13.5834	1.84048	0.001786	0.0125476	100038019;100144302;100144419;100144421;100152067;100153454;100155304;100270820;100513811;100514402;100520468;100522613;100524280;100620948;100620994;100624934;100739349;102165618;110259382;110261346;397078;397523;406188;450213;751869	ENSSSCG00000000084;ENSSSCG00000000175;ENSSSCG00000001952;ENSSSCG00000001988;ENSSSCG00000003017;ENSSSCG00000004505;ENSSSCG00000006503;ENSSSCG00000006824;ENSSSCG00000008578;ENSSSCG00000009545;ENSSSCG00000010872;ENSSSCG00000011226;ENSSSCG00000011399;ENSSSCG00000015407;ENSSSCG00000016520;ENSSSCG00000016726;ENSSSCG00000021890;ENSSSCG00000028092;ENSSSCG00000030957;ENSSSCG00000032197;ENSSSCG00000032477;…
ssc00564	S2	trans	MP	Glycerophospholipid metabolism	http://www.kegg.jp/kegg-bin/show_pathway?ssc00564+100152049+100156632+100157742+100170145+100187579+100217397+100312967+100512162+100512419+100515451+100519324+100519446+100520687+100524431+100524478+100625322+100625799+110260724+397097+414900	95	20	10.0033	1.99934	0.001793	0.0125476	100152049;100156632;100157742;100170145;100187579;100217397;100312967;100512162;100512419;100515451;100519324;100519446;100520687;100524431;100524478;100625322;100625799;110260724;397097;414900	ENSSSCG00000000370;ENSSSCG00000003839;ENSSSCG00000004033;ENSSSCG00000008121;ENSSSCG00000009144;ENSSSCG00000009431;ENSSSCG00000011750;ENSSSCG00000012889;ENSSSCG00000015355;ENSSSCG00000015819;ENSSSCG00000016912;ENSSSCG00000017116;ENSSSCG00000017615;ENSSSCG00000017912;ENSSSCG00000023351;ENSSSCG00000025109;ENSSSCG00000030123;ENSSSCG00000030643;ENSSSCG00000038494;ENSSSCG00000039397
ssc04350	S2	trans	MP	TGF-beta signaling pathway	http://www.kegg.jp/kegg-bin/show_pathway?ssc04350+100038019+100153584+100155304+100155536+100156226+100169652+100620215+100621443+100623582+100624262+100626978+100627243+100627676+396849+397078+397136+397447+654298	82	18	8.63441	2.08468	0.00182581	0.0125476	100038019;100153584;100155304;100155536;100156226;100169652;100620215;100621443;100623582;100624262;100626978;100627243;100627676;396849;397078;397136;397447;654298	ENSSSCG00000000068;ENSSSCG00000001027;ENSSSCG00000003017;ENSSSCG00000004505;ENSSSCG00000007951;ENSSSCG00000008510;ENSSSCG00000008645;ENSSSCG00000009357;ENSSSCG00000010360;ENSSSCG00000011226;ENSSSCG00000014319;ENSSSCG00000015842;ENSSSCG00000021893;ENSSSCG00000022080;ENSSSCG00000024669;ENSSSCG00000030153;ENSSSCG00000032176;ENSSSCG00000039514
ssc04010	S2	trans	MP	MAPK signaling pathway	http://www.kegg.jp/kegg-bin/show_pathway?ssc04010+100037938+100038019+100127166+100144302+100144493+100152555+100153248+100154763+100154962+100157144+100270820+100512036+100513811+100514491+100515414+100517409+100518733+100519779+100520687+100522873+100524101+100524161+100525086+100526136+100620340+100620969+100622769+100622812+100624059+100626141+100626904+100627579+100628318+100738968+100739349…	286	46	30.1151	1.52747	0.00209857	0.0139826	100037938;100038019;100127166;100144302;100144493;100152555;100153248;100154763;100154962;100157144;100270820;100512036;100513811;100514491;100515414;100517409;100518733;100519779;100520687;100522873;100524101;100524161;100525086;100526136;100620340;100620969;100622769;100622812;100624059;100626141;100626904;100627579;100628318;100738968;100739349;102164433;102166564;396646;397020;397078;397244;3…	ENSSSCG00000000084;ENSSSCG00000000708;ENSSSCG00000000799;ENSSSCG00000000857;ENSSSCG00000003017;ENSSSCG00000003257;ENSSSCG00000003471;ENSSSCG00000004651;ENSSSCG00000008162;ENSSSCG00000008844;ENSSSCG00000008881;ENSSSCG00000009850;ENSSSCG00000010872;ENSSSCG00000011040;ENSSSCG00000011226;ENSSSCG00000011251;ENSSSCG00000011471;ENSSSCG00000011672;ENSSSCG00000014146;ENSSSCG00000014369;ENSSSCG00000014994;…
ssc05142	S2	trans	MP	Chagas disease (American trypanosomiasis)	http://www.kegg.jp/kegg-bin/show_pathway?ssc05142+100038019+100127166+100144419+100144421+100152238+100155304+100381266+100513811+100623776+100624934+396623+396646+397020+397078+397136+397523+399541+406188+414381+595105+751869	103	21	10.8457	1.93626	0.0021212	0.0139826	100038019;100127166;100144419;100144421;100152238;100155304;100381266;100513811;100623776;100624934;396623;396646;397020;397078;397136;397523;399541;406188;414381;595105;751869	ENSSSCG00000000708;ENSSSCG00000000799;ENSSSCG00000001952;ENSSSCG00000003017;ENSSSCG00000004156;ENSSSCG00000004505;ENSSSCG00000005503;ENSSSCG00000006824;ENSSSCG00000009002;ENSSSCG00000010872;ENSSSCG00000011226;ENSSSCG00000011251;ENSSSCG00000011399;ENSSSCG00000013746;ENSSSCG00000015407;ENSSSCG00000015842;ENSSSCG00000016101;ENSSSCG00000016726;ENSSSCG00000024771;ENSSSCG00000028157;ENSSSCG00000030957
ssc05032	S2	trans	MP	Morphine addiction	http://www.kegg.jp/kegg-bin/show_pathway?ssc05032+100144419+100144421+100152067+100152937+100270820+100514402+100516060+100521662+100522289+100522613+100524280+100620948+100620994+100624934+100737701+102165618+110261346+396555+397523	90	19	9.47679	2.0049	0.00223342	0.0144279	100144419;100144421;100152067;100152937;100270820;100514402;100516060;100521662;100522289;100522613;100524280;100620948;100620994;100624934;100737701;102165618;110261346;396555;397523	ENSSSCG00000000175;ENSSSCG00000000297;ENSSSCG00000001988;ENSSSCG00000006824;ENSSSCG00000008578;ENSSSCG00000010683;ENSSSCG00000011399;ENSSSCG00000013388;ENSSSCG00000015407;ENSSSCG00000016726;ENSSSCG00000021890;ENSSSCG00000024249;ENSSSCG00000028092;ENSSSCG00000028662;ENSSSCG00000029388;ENSSSCG00000032197;ENSSSCG00000036505;ENSSSCG00000037583;ENSSSCG00000039408
ssc04727	S2	trans	MP	GABAergic synapse	http://www.kegg.jp/kegg-bin/show_pathway?ssc04727+100144419+100144421+100152067+100270820+100511477+100514402+100518733+100521161+100522289+100522613+100524280+100620948+100620994+100624934+102165618+110261346+397523+399525	84	18	8.845	2.03505	0.00242603	0.0153648	100144419;100144421;100152067;100270820;100511477;100514402;100518733;100521161;100522289;100522613;100524280;100620948;100620994;100624934;102165618;110261346;397523;399525	ENSSSCG00000000175;ENSSSCG00000001988;ENSSSCG00000006824;ENSSSCG00000008578;ENSSSCG00000011399;ENSSSCG00000015407;ENSSSCG00000016056;ENSSSCG00000016083;ENSSSCG00000016104;ENSSSCG00000016726;ENSSSCG00000021890;ENSSSCG00000024249;ENSSSCG00000027725;ENSSSCG00000028092;ENSSSCG00000032197;ENSSSCG00000036505;ENSSSCG00000037583;ENSSSCG00000039408
ssc04925	S2	trans	MP	Aldosterone synthesis and secretion	http://www.kegg.jp/kegg-bin/show_pathway?ssc04925+100144302+100152067+100153508+100511150+100514402+100514493+100517036+100517279+100518733+100520468+100522613+100522926+100620994+100624934+100737701+102165436+396801+397454+445539	91	19	9.58209	1.98287	0.0025519	0.0157625	100144302;100152067;100153508;100511150;100514402;100514493;100517036;100517279;100518733;100520468;100522613;100522926;100620994;100624934;100737701;102165436;396801;397454;445539	ENSSSCG00000000084;ENSSSCG00000000175;ENSSSCG00000000555;ENSSSCG00000001975;ENSSSCG00000001988;ENSSSCG00000006572;ENSSSCG00000006719;ENSSSCG00000008433;ENSSSCG00000008578;ENSSSCG00000011111;ENSSSCG00000011676;ENSSSCG00000016520;ENSSSCG00000016726;ENSSSCG00000023437;ENSSSCG00000026152;ENSSSCG00000027725;ENSSSCG00000028512;ENSSSCG00000029388;ENSSSCG00000039408
ssc05152	S2	trans	MP	Tuberculosis	http://www.kegg.jp/kegg-bin/show_pathway?ssc05152+100037938+100125346+100127166+100152238+100153090+100156226+100513283+100513811+100521769+100522926+100523324+100620215+100620340+396607+396623+396628+396646+396849+397020+397078+397201+397244+397406+397684+399541+595105+613130+613131+751869	161	29	16.9529	1.71062	0.00258642	0.0157625	100037938;100125346;100127166;100152238;100153090;100156226;100513283;100513811;100521769;100522926;100523324;100620215;100620340;396607;396623;396628;396646;396849;397020;397078;397201;397244;397406;397684;399541;595105;613130;613131;751869	ENSSSCG00000000068;ENSSSCG00000000708;ENSSSCG00000000799;ENSSSCG00000000884;ENSSSCG00000003017;ENSSSCG00000004156;ENSSSCG00000005215;ENSSSCG00000005503;ENSSSCG00000006350;ENSSSCG00000006357;ENSSSCG00000006648;ENSSSCG00000006678;ENSSSCG00000007951;ENSSSCG00000008433;ENSSSCG00000009002;ENSSSCG00000010872;ENSSSCG00000011251;ENSSSCG00000012890;ENSSSCG00000014369;ENSSSCG00000015129;ENSSSCG00000020864;…
ssc05134	S2	trans	MP	Legionellosis	http://www.kegg.jp/kegg-bin/show_pathway?ssc05134+100037938+100156777+100513283+396623+396646+397244+399541+406188+574059+595105+595115+595116+751869	53	13	5.58078	2.32943	0.00273804	0.0161773	100037938;100156777;100513283;396623;396646;397244;399541;406188;574059;595105;595115;595116;751869	ENSSSCG00000000884;ENSSSCG00000001952;ENSSSCG00000004489;ENSSSCG00000005503;ENSSSCG00000008359;ENSSSCG00000009002;ENSSSCG00000010260;ENSSSCG00000011251;ENSSSCG00000014369;ENSSSCG00000028157;ENSSSCG00000030957;ENSSSCG00000032408;ENSSSCG00000034012
ssc04725	S2	trans	MP	Cholinergic synapse	http://www.kegg.jp/kegg-bin/show_pathway?ssc04725+100144302+100144419+100144421+100152067+100270820+100513811+100514402+100517279+100518733+100520468+100522613+100524280+100620948+100620994+100624934+100739349+102165618+110257409+110261346+397201+397454+397523	112	22	11.7933	1.86546	0.00275466	0.0161773	100144302;100144419;100144421;100152067;100270820;100513811;100514402;100517279;100518733;100520468;100522613;100524280;100620948;100620994;100624934;100739349;102165618;110257409;110261346;397201;397454;397523	ENSSSCG00000000084;ENSSSCG00000000175;ENSSSCG00000000555;ENSSSCG00000001988;ENSSSCG00000005215;ENSSSCG00000006824;ENSSSCG00000008578;ENSSSCG00000010872;ENSSSCG00000011399;ENSSSCG00000015407;ENSSSCG00000016520;ENSSSCG00000016726;ENSSSCG00000021890;ENSSSCG00000023437;ENSSSCG00000027725;ENSSSCG00000028092;ENSSSCG00000032197;ENSSSCG00000032477;ENSSSCG00000036505;ENSSSCG00000037583;ENSSSCG00000039408;…
ssc05146	S2	trans	MP	Amoebiasis	http://www.kegg.jp/kegg-bin/show_pathway?ssc05146+100037938+100126851+100153454+100154420+100154581+100513412+100514785+100517284+100624934+100626904+101101688+110257482+396623+397078+397208+397244+397620+399541+751869	92	19	9.68739	1.96131	0.0029076	0.0167706	100037938;100126851;100153454;100154420;100154581;100513412;100514785;100517284;100624934;100626904;101101688;110257482;396623;397078;397208;397244;397620;399541;751869	ENSSSCG00000002965;ENSSSCG00000003017;ENSSSCG00000004425;ENSSSCG00000005503;ENSSSCG00000008162;ENSSSCG00000009002;ENSSSCG00000009545;ENSSSCG00000011377;ENSSSCG00000014369;ENSSSCG00000015555;ENSSSCG00000016174;ENSSSCG00000016726;ENSSSCG00000023737;ENSSSCG00000030957;ENSSSCG00000031615;ENSSSCG00000032761;ENSSSCG00000033894;ENSSSCG00000034012;ENSSSCG00000036702
ssc04916	S2	trans	MP	Melanogenesis	http://www.kegg.jp/kegg-bin/show_pathway?ssc04916+100144419+100144421+100152067+100153922+100156226+100514402+100520319+100520468+100521912+100522613+100522926+100523899+100620215+100620994+100624934+100739349+110255708+397509+397523+397657	99	20	10.4245	1.91856	0.00299774	0.0169872	100144419;100144421;100152067;100153922;100156226;100514402;100520319;100520468;100521912;100522613;100522926;100523899;100620215;100620994;100624934;100739349;110255708;397509;397523;397657	ENSSSCG00000000068;ENSSSCG00000000175;ENSSSCG00000001988;ENSSSCG00000006824;ENSSSCG00000007951;ENSSSCG00000008241;ENSSSCG00000008433;ENSSSCG00000008578;ENSSSCG00000010638;ENSSSCG00000011274;ENSSSCG00000011399;ENSSSCG00000014920;ENSSSCG00000015407;ENSSSCG00000016520;ENSSSCG00000016726;ENSSSCG00000022347;ENSSSCG00000032477;ENSSSCG00000033001;ENSSSCG00000035495;ENSSSCG00000039408
ssc05418	S2	trans	MP	Fluid shear stress and atherosclerosis	http://www.kegg.jp/kegg-bin/show_pathway?ssc05418+100125375+100145887+100145903+100152951+100169652+100510917+100513811+100522926+100622769+100624971+100626904+102164433+396750+396849+396926+397020+397191+397311+397581+397653+397657+404693+414396+414737+751869	134	25	14.1099	1.77181	0.00306536	0.0170709	100125375;100145887;100145903;100152951;100169652;100510917;100513811;100522926;100622769;100624971;100626904;102164433;396750;396849;396926;397020;397191;397311;397581;397653;397657;404693;414396;414737;751869	ENSSSCG00000000708;ENSSSCG00000000849;ENSSSCG00000002627;ENSSSCG00000005453;ENSSSCG00000006502;ENSSSCG00000007585;ENSSSCG00000008162;ENSSSCG00000008433;ENSSSCG00000008844;ENSSSCG00000010360;ENSSSCG00000010872;ENSSSCG00000011171;ENSSSCG00000011274;ENSSSCG00000013655;ENSSSCG00000016634;ENSSSCG00000016635;ENSSSCG00000022066;ENSSSCG00000022080;ENSSSCG00000023467;ENSSSCG00000024598;ENSSSCG00000026041;…
ssc05133	S2	trans	MP	Pertussis	http://www.kegg.jp/kegg-bin/show_pathway?ssc05133+100037938+100127166+100144419+100144421+100155091+100156777+100522926+100623776+396646+396656+396849+397244+397523+399541+445532+751869	73	16	7.68673	2.08151	0.00325895	0.0178414	100037938;100127166;100144419;100144421;100155091;100156777;100522926;100623776;396646;396656;396849;397244;397523;399541;445532;751869	ENSSSCG00000000293;ENSSSCG00000000799;ENSSSCG00000003178;ENSSSCG00000005503;ENSSSCG00000006824;ENSSSCG00000008433;ENSSSCG00000011251;ENSSSCG00000011399;ENSSSCG00000012974;ENSSSCG00000014369;ENSSSCG00000015407;ENSSSCG00000022080;ENSSSCG00000024771;ENSSSCG00000030957;ENSSSCG00000032408;ENSSSCG00000034012
ssc05164	S2	trans	MP	Influenza A	http://www.kegg.jp/kegg-bin/show_pathway?ssc05164+100037937+100125839+100127166+100152238+100154166+100156226+100513348+100513811+100620215+100622285+100623776+100624226+100628213+100737977+396646+396656+396658+396750+396923+397020+397201+397653+399541+406188+414396+751869+780415	153	27	16.1105	1.67592	0.00478045	0.0254121	100037937;100125839;100127166;100152238;100154166;100156226;100513348;100513811;100620215;100622285;100623776;100624226;100628213;100737977;396646;396656;396658;396750;396923;397020;397201;397653;399541;406188;414396;751869;780415	ENSSSCG00000000068;ENSSSCG00000000396;ENSSSCG00000000708;ENSSSCG00000000799;ENSSSCG00000001952;ENSSSCG00000002002;ENSSSCG00000003178;ENSSSCG00000004156;ENSSSCG00000005215;ENSSSCG00000005503;ENSSSCG00000007503;ENSSSCG00000007585;ENSSSCG00000007951;ENSSSCG00000008208;ENSSSCG00000009633;ENSSSCG00000009633;ENSSSCG00000010872;ENSSSCG00000011251;ENSSSCG00000013655;ENSSSCG00000015801;ENSSSCG00000017614;…
ssc04722	S2	trans	MP	Neurotrophin signaling pathway	http://www.kegg.jp/kegg-bin/show_pathway?ssc04722+100127166+100144302+100144493+100152497+100152555+100155466+100513811+100514284+100514645+100522926+100524544+100529116+100622769+100622955+100738968+100739349+102164433+110259382+396849+397511+406188+751869	117	22	12.3198	1.78574	0.00479918	0.0254121	100127166;100144302;100144493;100152497;100152555;100155466;100513811;100514284;100514645;100522926;100524544;100529116;100622769;100622955;100738968;100739349;102164433;110259382;396849;397511;406188;751869	ENSSSCG00000000084;ENSSSCG00000000475;ENSSSCG00000000799;ENSSSCG00000001952;ENSSSCG00000005106;ENSSSCG00000005706;ENSSSCG00000007356;ENSSSCG00000008433;ENSSSCG00000008644;ENSSSCG00000010872;ENSSSCG00000022080;ENSSSCG00000023503;ENSSSCG00000026041;ENSSSCG00000030957;ENSSSCG00000031076;ENSSSCG00000032417;ENSSSCG00000032477;ENSSSCG00000032595;ENSSSCG00000033337;ENSSSCG00000033544;ENSSSCG00000034058;…
ssc04062	S2	trans	MP	Chemokine signaling pathway	http://www.kegg.jp/kegg-bin/show_pathway?ssc04062+100144419+100144421+100151931+100152067+100152555+100152937+100270820+100513738+100513811+100514402+100522613+100523474+100524280+100620948+100620994+100621481+100622955+100624934+100739349+102165618+110259382+110261346+396849+396923+397201+397447+397523+406188+414371+751869	176	30	18.5324	1.61879	0.00512967	0.0267239	100144419;100144421;100151931;100152067;100152555;100152937;100270820;100513738;100513811;100514402;100522613;100523474;100524280;100620948;100620994;100621481;100622955;100624934;100739349;102165618;110259382;110261346;396849;396923;397201;397447;397523;406188;414371;751869	ENSSSCG00000000175;ENSSSCG00000000396;ENSSSCG00000001952;ENSSSCG00000001988;ENSSSCG00000003578;ENSSSCG00000005215;ENSSSCG00000005743;ENSSSCG00000006824;ENSSSCG00000008578;ENSSSCG00000010683;ENSSSCG00000010872;ENSSSCG00000011399;ENSSSCG00000015407;ENSSSCG00000016726;ENSSSCG00000021890;ENSSSCG00000021893;ENSSSCG00000022080;ENSSSCG00000023503;ENSSSCG00000024344;ENSSSCG00000028092;ENSSSCG00000030957;…
ssc05162	S2	trans	MP	Measles	http://www.kegg.jp/kegg-bin/show_pathway?ssc05162+100127166+100144492+100152238+100233179+100512048+100513348+100513811+100624226+100737977+396623+396646+396656+396658+396721+396922+396923+397201+399541+406188+613131+751869+780415+780426	126	23	13.2675	1.73356	0.00581103	0.0297931	100127166;100144492;100152238;100233179;100512048;100513348;100513811;100624226;100737977;396623;396646;396656;396658;396721;396922;396923;397201;399541;406188;613131;751869;780415;780426	ENSSSCG00000000396;ENSSSCG00000000799;ENSSSCG00000001952;ENSSSCG00000002002;ENSSSCG00000003178;ENSSSCG00000004156;ENSSSCG00000005215;ENSSSCG00000005503;ENSSSCG00000006095;ENSSSCG00000006350;ENSSSCG00000008208;ENSSSCG00000008265;ENSSSCG00000009002;ENSSSCG00000009633;ENSSSCG00000009633;ENSSSCG00000010872;ENSSSCG00000011251;ENSSSCG00000014281;ENSSSCG00000025092;ENSSSCG00000030957;ENSSSCG00000032284;…
ssc04730	S2	trans	MP	Long-term depression	http://www.kegg.jp/kegg-bin/show_pathway?ssc04730+100144419+100144421+100151867+100517279+100520687+100522091+100522824+100739349+397136+397454+397491+397523+553100	58	13	6.10726	2.12861	0.0062717	0.0316525	100144419;100144421;100151867;100517279;100520687;100522091;100522824;100739349;397136;397454;397491;397523;553100	ENSSSCG00000000555;ENSSSCG00000000857;ENSSSCG00000006824;ENSSSCG00000008866;ENSSSCG00000010046;ENSSSCG00000011399;ENSSSCG00000015407;ENSSSCG00000015842;ENSSSCG00000023351;ENSSSCG00000023437;ENSSSCG00000024613;ENSSSCG00000032477;ENSSSCG00000039336
ssc04934	S2	trans	MP	Cushing syndrome	http://www.kegg.jp/kegg-bin/show_pathway?ssc04934+100144302+100144419+100144421+100144492+100152067+100152555+100153922+100512048+100514402+100517279+100518733+100520319+100520468+100521912+100522613+100523899+100620994+100623006+100624934+110255708+396653+396801+397454+397523+397657+445539	149	26	15.6894	1.65717	0.00647071	0.0321544	100144302;100144419;100144421;100144492;100152067;100152555;100153922;100512048;100514402;100517279;100518733;100520319;100520468;100521912;100522613;100523899;100620994;100623006;100624934;110255708;396653;396801;397454;397523;397657;445539	ENSSSCG00000000084;ENSSSCG00000000175;ENSSSCG00000000555;ENSSSCG00000001988;ENSSSCG00000006095;ENSSSCG00000006646;ENSSSCG00000006719;ENSSSCG00000006824;ENSSSCG00000008241;ENSSSCG00000008578;ENSSSCG00000010638;ENSSSCG00000011274;ENSSSCG00000011399;ENSSSCG00000014920;ENSSSCG00000015407;ENSSSCG00000016520;ENSSSCG00000016726;ENSSSCG00000022347;ENSSSCG00000023324;ENSSSCG00000023437;ENSSSCG00000025092;…
ssc04390	S2	trans	MP	Hippo signaling pathway	http://www.kegg.jp/kegg-bin/show_pathway?ssc04390+100038019+100048964+100153160+100153922+100155304+100155536+100169652+100415907+100520319+100521912+100522573+100523778+100523899+100626166+100738341+102162332+110255708+110256128+397078+397136+397653+397657+414396+654298+780426+780440	150	26	15.7946	1.64613	0.00707036	0.0337534	100038019;100048964;100153160;100153922;100155304;100155536;100169652;100415907;100520319;100521912;100522573;100523778;100523899;100626166;100738341;102162332;110255708;110256128;397078;397136;397653;397657;414396;654298;780426;780440	ENSSSCG00000001027;ENSSSCG00000003017;ENSSSCG00000004505;ENSSSCG00000006062;ENSSSCG00000007381;ENSSSCG00000007585;ENSSSCG00000008241;ENSSSCG00000008638;ENSSSCG00000008645;ENSSSCG00000010360;ENSSSCG00000010638;ENSSSCG00000011226;ENSSSCG00000011274;ENSSSCG00000011704;ENSSSCG00000014339;ENSSSCG00000014920;ENSSSCG00000015842;ENSSSCG00000022347;ENSSSCG00000028355;ENSSSCG00000029201;ENSSSCG00000032284;…
ssc04971	S2	trans	MP	Gastric acid secretion	http://www.kegg.jp/kegg-bin/show_pathway?ssc04971+100144419+100144421+100152067+100152815+100514402+100514493+100517279+100522613+100522926+100620994+100624934+396848+397203+397454+397523	72	15	7.58143	1.97852	0.007095	0.0337534	100144419;100144421;100152067;100152815;100514402;100514493;100517279;100522613;100522926;100620994;100624934;396848;397203;397454;397523	ENSSSCG00000000175;ENSSSCG00000000555;ENSSSCG00000001988;ENSSSCG00000004058;ENSSSCG00000006824;ENSSSCG00000008433;ENSSSCG00000008578;ENSSSCG00000011399;ENSSSCG00000011676;ENSSSCG00000011867;ENSSSCG00000015407;ENSSSCG00000016726;ENSSSCG00000021475;ENSSSCG00000023437;ENSSSCG00000039408
ssc04110	S2	trans	MP	Cell cycle	http://www.kegg.jp/kegg-bin/show_pathway?ssc04110+100048964+100135668+100144492+100153160+100155304+100155743+100156226+100156398+100512048+100519056+100519111+100524544+100525610+100620215+100622482+100626260+100738633+397078+397379+397662+780426+780440	121	22	12.741	1.72671	0.00722694	0.0337534	100048964;100135668;100144492;100153160;100155304;100155743;100156226;100156398;100512048;100519056;100519111;100524544;100525610;100620215;100622482;100626260;100738633;397078;397379;397662;780426;780440	ENSSSCG00000000068;ENSSSCG00000003017;ENSSSCG00000003613;ENSSSCG00000003949;ENSSSCG00000004505;ENSSSCG00000004588;ENSSSCG00000005706;ENSSSCG00000006014;ENSSSCG00000006062;ENSSSCG00000006095;ENSSSCG00000006273;ENSSSCG00000007381;ENSSSCG00000007951;ENSSSCG00000008638;ENSSSCG00000011624;ENSSSCG00000011652;ENSSSCG00000015668;ENSSSCG00000025092;ENSSSCG00000027557;ENSSSCG00000029326;ENSSSCG00000030222;…
ssc00561	S2	trans	MP	Glycerolipid metabolism	http://www.kegg.jp/kegg-bin/show_pathway?ssc00561+100152049+100156632+100157742+100187579+100233193+100312967+100512419+100515451+100524431+100624333+100625799+397097+397537	59	13	6.21256	2.09253	0.00729071	0.0337534	100152049;100156632;100157742;100187579;100233193;100312967;100512419;100515451;100524431;100624333;100625799;397097;397537	ENSSSCG00000000370;ENSSSCG00000003839;ENSSSCG00000004033;ENSSSCG00000008121;ENSSSCG00000009431;ENSSSCG00000015355;ENSSSCG00000015819;ENSSSCG00000016912;ENSSSCG00000017615;ENSSSCG00000024134;ENSSSCG00000030709;ENSSSCG00000038494;ENSSSCG00000040631
ssc04145	S2	trans	MP	Phagosome	http://www.kegg.jp/kegg-bin/show_pathway?ssc04145+100037938+100135036+100135051+100153090+100155091+100155108+100155306+100381266+100511362+100519184+100521769+100623583+100627750+396623+396926+397062+397483+397653+397684+399541+414396+613130+613131+733594+733646	143	25	15.0576	1.66029	0.00731497	0.0337534	100037938;100135036;100135051;100153090;100155091;100155108;100155306;100381266;100511362;100519184;100521769;100623583;100627750;396623;396926;397062;397483;397653;397684;399541;414396;613130;613131;733594;733646	ENSSSCG00000000190;ENSSSCG00000000190;ENSSSCG00000000293;ENSSSCG00000001396;ENSSSCG00000005503;ENSSSCG00000006350;ENSSSCG00000006524;ENSSSCG00000006648;ENSSSCG00000006678;ENSSSCG00000007585;ENSSSCG00000009002;ENSSSCG00000011171;ENSSSCG00000011621;ENSSSCG00000011848;ENSSSCG00000012890;ENSSSCG00000013746;ENSSSCG00000014020;ENSSSCG00000014369;ENSSSCG00000016887;ENSSSCG00000016990;ENSSSCG00000024927;…
ssc05215	S2	trans	MP	Prostate cancer	http://www.kegg.jp/kegg-bin/show_pathway?ssc05215+100144302+100153248+100153922+100156226+100512048+100513811+100520468+100523899+100524161+100620215+100625364+100739349+102166564+397191+397491+397657+406188+751869	93	18	9.79268	1.83811	0.00752766	0.0339144	100144302;100153248;100153922;100156226;100512048;100513811;100520468;100523899;100524161;100620215;100625364;100739349;102166564;397191;397491;397657;406188;751869	ENSSSCG00000000068;ENSSSCG00000000084;ENSSSCG00000000849;ENSSSCG00000000857;ENSSSCG00000001952;ENSSSCG00000006095;ENSSSCG00000007951;ENSSSCG00000008241;ENSSSCG00000010638;ENSSSCG00000010872;ENSSSCG00000011274;ENSSSCG00000014994;ENSSSCG00000015815;ENSSSCG00000016520;ENSSSCG00000022318;ENSSSCG00000022741;ENSSSCG00000030957;ENSSSCG00000032477
ssc03060	S2	trans	MP	Protein export	http://www.kegg.jp/kegg-bin/show_pathway?ssc03060+100125961+100152304+100155306+100511362+100524124+100622744+407060	23	7	2.42185	2.89036	0.00755987	0.0339144	100125961;100152304;100155306;100511362;100524124;100622744;407060	ENSSSCG00000004382;ENSSSCG00000004912;ENSSSCG00000005601;ENSSSCG00000011621;ENSSSCG00000029183;ENSSSCG00000029608;ENSSSCG00000038914
ssc05132	S2	trans	MP	Salmonella infection	http://www.kegg.jp/kegg-bin/show_pathway?ssc05132+100037938+100152238+100154518+100154562+100174964+100174965+100512789+100514491+100736682+396646+397208+397447+397653+399541+414396+751869	80	16	8.42381	1.89938	0.00829351	0.0366959	100037938;100152238;100154518;100154562;100174964;100174965;100512789;100514491;100736682;396646;397208;397447;397653;399541;414396;751869	ENSSSCG00000003577;ENSSSCG00000004156;ENSSSCG00000004404;ENSSSCG00000004854;ENSSSCG00000005503;ENSSSCG00000007585;ENSSSCG00000007625;ENSSSCG00000009821;ENSSSCG00000011251;ENSSSCG00000011471;ENSSSCG00000014369;ENSSSCG00000015560;ENSSSCG00000021893;ENSSSCG00000023737;ENSSSCG00000028355;ENSSSCG00000030957
ssc04071	S2	trans	MP	Sphingolipid signaling pathway	http://www.kegg.jp/kegg-bin/show_pathway?ssc04071+100135677+100144419+100144421+100155321+100156737+100158010+100513811+100519446+100522824+100620340+100621202+100622769+100739349+396849+397020+397136+397406+397447+397523+414900+751869	116	21	12.2145	1.71926	0.0089906	0.0392428	100135677;100144419;100144421;100155321;100156737;100158010;100513811;100519446;100522824;100620340;100621202;100622769;100739349;396849;397020;397136;397406;397447;397523;414900;751869	ENSSSCG00000000708;ENSSSCG00000002404;ENSSSCG00000006357;ENSSSCG00000006644;ENSSSCG00000006824;ENSSSCG00000010872;ENSSSCG00000011399;ENSSSCG00000011750;ENSSSCG00000015407;ENSSSCG00000015842;ENSSSCG00000017912;ENSSSCG00000021893;ENSSSCG00000022080;ENSSSCG00000024484;ENSSSCG00000026041;ENSSSCG00000029849;ENSSSCG00000030957;ENSSSCG00000032477;ENSSSCG00000034213;ENSSSCG00000036321;ENSSSCG00000039336
ssc04621	S2	trans	MP	NOD-like receptor signaling pathway	http://www.kegg.jp/kegg-bin/show_pathway?ssc04621+100037961+100127166+100153263+100511418+100513853+100515607+100517279+100519245+100523638+100622032+100622955+100623776+396616+396646+396656+396658+396849+396923+397454+397581+399541+406188+595105+751869+780415	146	25	15.3735	1.62618	0.00951812	0.0409914	100037961;100127166;100153263;100511418;100513853;100515607;100517279;100519245;100523638;100622032;100622955;100623776;396616;396646;396656;396658;396849;396923;397454;397581;399541;406188;595105;751869;780415	ENSSSCG00000000396;ENSSSCG00000000555;ENSSSCG00000000799;ENSSSCG00000001952;ENSSSCG00000001987;ENSSSCG00000002002;ENSSSCG00000003178;ENSSSCG00000005453;ENSSSCG00000005503;ENSSSCG00000006955;ENSSSCG00000008340;ENSSSCG00000011251;ENSSSCG00000014561;ENSSSCG00000016954;ENSSSCG00000018032;ENSSSCG00000021068;ENSSSCG00000022080;ENSSSCG00000023437;ENSSSCG00000023503;ENSSSCG00000023666;ENSSSCG00000023762;…
ssc00920	S2	trans	MP	Sulfur metabolism	http://www.kegg.jp/kegg-bin/show_pathway?ssc00920+100154490+100154990+100156262+106504748	9	4	0.947679	4.22084	0.00996423	0.042348	100154490;100154990;100156262;106504748	ENSSSCG00000004666;ENSSSCG00000010437;ENSSSCG00000031901;ENSSSCG00000038190
ssc04217	S2	trans	MP	Necroptosis	http://www.kegg.jp/kegg-bin/show_pathway?ssc04217+100037937+100141306+100152238+100153263+100153518+100512857+100520687+100620340+100623776+100624226+100737977+100738726+106510170+396616+396658+396923+397020+397027+397201+397637+399541+414381+595105+733659+780415	147	25	15.4788	1.61512	0.0103626	0.0434689	100037937;100141306;100152238;100153263;100153518;100512857;100520687;100620340;100623776;100624226;100737977;100738726;106510170;396616;396658;396923;397020;397027;397201;397637;399541;414381;595105;733659;780415	ENSSSCG00000000396;ENSSSCG00000000708;ENSSSCG00000001987;ENSSSCG00000002002;ENSSSCG00000004156;ENSSSCG00000005024;ENSSSCG00000005215;ENSSSCG00000005503;ENSSSCG00000009633;ENSSSCG00000009633;ENSSSCG00000012999;ENSSSCG00000013022;ENSSSCG00000015801;ENSSSCG00000016101;ENSSSCG00000016737;ENSSSCG00000017140;ENSSSCG00000021068;ENSSSCG00000022957;ENSSSCG00000023351;ENSSSCG00000024771;ENSSSCG00000028157;…
ssc04668	S2	trans	MP	TNF signaling pathway	http://www.kegg.jp/kegg-bin/show_pathway?ssc04668+100037306+100144302+100153263+100156773+100156777+100513811+100520468+100620340+100622769+100627029+396616+396750+397020+397208+397244+406188+414381+595105+751869	104	19	10.951	1.73501	0.011439	0.0469831	100037306;100144302;100153263;100156773;100156777;100513811;100520468;100620340;100622769;100627029;396616;396750;397020;397208;397244;406188;414381;595105;751869	ENSSSCG00000000084;ENSSSCG00000000708;ENSSSCG00000001952;ENSSSCG00000001987;ENSSSCG00000005511;ENSSSCG00000007067;ENSSSCG00000010872;ENSSSCG00000013655;ENSSSCG00000016101;ENSSSCG00000016520;ENSSSCG00000021068;ENSSSCG00000022208;ENSSSCG00000023737;ENSSSCG00000026041;ENSSSCG00000028157;ENSSSCG00000030957;ENSSSCG00000032408;ENSSSCG00000034012;ENSSSCG00000036321
ssc00230	S2	trans	MP	Purine metabolism	http://www.kegg.jp/kegg-bin/show_pathway?ssc00230+100037271+100101472+100152067+100153508+100156262+100156829+100511529+100512698+100514402+100516060+100520873+100521662+100522091+100522261+100522613+100620652+100620994+100624934+100737040+100737701+102159905+106504748+110260356+396555+397298+397616+553100+733697	171	28	18.0059	1.55505	0.0115309	0.0469831	100037271;100101472;100152067;100153508;100156262;100156829;100511529;100512698;100514402;100516060;100520873;100521662;100522091;100522261;100522613;100620652;100620994;100624934;100737040;100737701;102159905;106504748;110260356;396555;397298;397616;553100;733697	ENSSSCG00000000169;ENSSSCG00000000175;ENSSSCG00000000297;ENSSSCG00000001493;ENSSSCG00000001988;ENSSSCG00000003773;ENSSSCG00000004193;ENSSSCG00000005322;ENSSSCG00000006572;ENSSSCG00000006754;ENSSSCG00000008578;ENSSSCG00000008773;ENSSSCG00000008866;ENSSSCG00000009106;ENSSSCG00000010437;ENSSSCG00000010497;ENSSSCG00000011113;ENSSSCG00000013388;ENSSSCG00000016585;ENSSSCG00000016726;ENSSSCG00000024613;…
ssc04750	S2	trans	MP	Inflammatory mediator regulation of TRP channels	http://www.kegg.jp/kegg-bin/show_pathway?ssc04750+100152067+100152497+100152637+100514402+100517279+100520687+100522613+100522926+100523638+100620994+100622955+100624934+100625072+100626904+100628318+100738968+397454+397491	97	18	10.2139	1.76231	0.0116367	0.0469831	100152067;100152497;100152637;100514402;100517279;100520687;100522613;100522926;100523638;100620994;100622955;100624934;100625072;100626904;100628318;100738968;397454;397491	ENSSSCG00000000175;ENSSSCG00000000555;ENSSSCG00000000857;ENSSSCG00000001988;ENSSSCG00000005095;ENSSSCG00000007356;ENSSSCG00000008162;ENSSSCG00000008433;ENSSSCG00000008578;ENSSSCG00000016726;ENSSSCG00000018032;ENSSSCG00000021206;ENSSSCG00000023351;ENSSSCG00000023437;ENSSSCG00000023503;ENSSSCG00000024439;ENSSSCG00000032417;ENSSSCG00000039408
ssc00982	S4	cis	MP	Drug metabolism	http://www.kegg.jp/kegg-bin/show_pathway?ssc00982+100152209+100512615+100512795+780435	47	4	0.308156	12.9804	0.000237013	0.045033	100152209;100512615;100512795;780435	ENSSSCG00000009182;ENSSSCG00000009182;ENSSSCG00000030271;ENSSSCG00000037808
ssc00980	S4	cis	MP	Metabolism of xenobiotics by cytochrome P450	http://www.kegg.jp/kegg-bin/show_pathway?ssc00980+100152209+100512615+100512795+780435	49	4	0.321269	12.4506	0.000278842	0.045033	100152209;100512615;100512795;780435	ENSSSCG00000009182;ENSSSCG00000009182;ENSSSCG00000030271;ENSSSCG00000037808
ssc04913	S6	cis	MP	Ovarian steroidogenesis	http://www.kegg.jp/kegg-bin/show_pathway?ssc04913+100625479+396801+397018+403331+403332+403333	47	6	0.351298	17.0795	1.12889e-06	0.000364631	100625479;396801;397018;403331;403332;403333	ENSSSCG00000009759;ENSSSCG00000028512;ENSSSCG00000030168;ENSSSCG00000030168;ENSSSCG00000030168;ENSSSCG00000033844
ssc04925	S6	cis	MP	Aldosterone synthesis and secretion	http://www.kegg.jp/kegg-bin/show_pathway?ssc04925+100512553+100523181+110259950+396801+397018+397583	91	6	0.680173	8.82128	5.44158e-05	0.00878814	100512553;100523181;110259950;396801;397018;397583	ENSSSCG00000003018;ENSSSCG00000008495;ENSSSCG00000009759;ENSSSCG00000015619;ENSSSCG00000028512;ENSSSCG00000034266
ssc00140	S6	cis	MP	Steroid hormone biosynthesis	http://www.kegg.jp/kegg-bin/show_pathway?ssc00140+100625479+403331+403332+403333	50	4	0.373721	10.7032	0.000500209	0.0478415	100625479;403331;403332;403333	ENSSSCG00000030168;ENSSSCG00000030168;ENSSSCG00000030168;ENSSSCG00000033844
ssc04024	S6	cis	MP	cAMP signaling pathway	http://www.kegg.jp/kegg-bin/show_pathway?ssc04024+100126285+100153287+100157760+100514741+102164386+397583+414900	196	7	1.46499	4.7782	0.000592464	0.0478415	100126285;100153287;100157760;100514741;102164386;397583;414900	ENSSSCG00000003018;ENSSSCG00000004018;ENSSSCG00000009789;ENSSSCG00000017912;ENSSSCG00000032438;ENSSSCG00000036402;ENSSSCG00000037735
GO:0072359	S6	trans	BP	circulatory system development	http://amigo.geneontology.org/amigo/term/GO:0072359	295	156	95.9916	1.62514	9.23706e-14	2.90967e-11	396571;396575;396665;396730;396784;396832;396849;396942;396969;396979;397091;397094;397096;397106;397122;397155;397172;397251;397285;397291;397311;397333;397447;397511;397520;397547;397600;397627;397628;397657;397671;404694;404698;406192;407773;414737;492313;494560;503658;641309;654298;733615;733617;751859;780402;780428;100037273;100037304;100048955;100048959;100113425;100125540;100126284;1001268…	ENSSSCG00000000272;ENSSSCG00000000293;ENSSSCG00000000469;ENSSSCG00000000757;ENSSSCG00000001770;ENSSSCG00000001848;ENSSSCG00000001849;ENSSSCG00000002254;ENSSSCG00000002389;ENSSSCG00000003021;ENSSSCG00000003183;ENSSSCG00000003413;ENSSSCG00000003471;ENSSSCG00000003520;ENSSSCG00000003532;ENSSSCG00000003577;ENSSSCG00000003702;ENSSSCG00000003839;ENSSSCG00000004012;ENSSSCG00000004223;ENSSSCG00000004241;…
GO:0040011	S6	trans	BP	locomotion	http://amigo.geneontology.org/amigo/term/GO:0040011	483	227	157.166	1.44433	2.94142e-12	4.63274e-10	396575;396589;396591;396659;396730;396735;396784;396810;396849;396942;396943;396958;396969;396979;397018;397019;397046;397063;397078;397121;397122;397130;397251;397271;397285;397311;397333;397344;397345;397406;397422;397447;397471;397509;397602;397657;397663;397671;403331;404698;407060;414370;414371;414374;414396;414911;431672;445521;445525;449001;492313;503658;595108;595116;595117;595129;654298;…	ENSSSCG00000000156;ENSSSCG00000000272;ENSSSCG00000000293;ENSSSCG00000000383;ENSSSCG00000001437;ENSSSCG00000001770;ENSSSCG00000001787;ENSSSCG00000001818;ENSSSCG00000001869;ENSSSCG00000002026;ENSSSCG00000002039;ENSSSCG00000002254;ENSSSCG00000002389;ENSSSCG00000002805;ENSSSCG00000002873;ENSSSCG00000002954;ENSSSCG00000003017;ENSSSCG00000003021;ENSSSCG00000003183;ENSSSCG00000003198;ENSSSCG00000003267;…
GO:0051674	S6	trans	BP	localization of cell	http://amigo.geneontology.org/amigo/term/GO:0051674	437	208	142.198	1.46275	6.17328e-12	6.48195e-10	396575;396589;396659;396730;396735;396784;396810;396849;396942;396943;396958;396969;396979;397018;397019;397046;397063;397078;397121;397122;397251;397271;397285;397311;397333;397344;397345;397406;397422;397447;397471;397509;397602;397657;397663;397671;403331;404698;407060;414370;414371;414374;414396;414911;431672;445521;445525;449001;492313;503658;595108;595116;595117;595129;733599;751859;780421;…	ENSSSCG00000000272;ENSSSCG00000000293;ENSSSCG00000000383;ENSSSCG00000001770;ENSSSCG00000001787;ENSSSCG00000001818;ENSSSCG00000001869;ENSSSCG00000002026;ENSSSCG00000002039;ENSSSCG00000002254;ENSSSCG00000002389;ENSSSCG00000002805;ENSSSCG00000002873;ENSSSCG00000002954;ENSSSCG00000003017;ENSSSCG00000003021;ENSSSCG00000003183;ENSSSCG00000003198;ENSSSCG00000003267;ENSSSCG00000003395;ENSSSCG00000003413;…
GO:0035295	S6	trans	BP	tube development	http://amigo.geneontology.org/amigo/term/GO:0035295	325	161	105.753	1.52241	4.16627e-11	3.28094e-09	396575;396629;396730;396784;396810;396832;396849;396942;396969;396979;397094;397096;397106;397122;397155;397172;397251;397285;397307;397311;397342;397447;397471;397520;397600;397627;397628;397657;397671;404694;404698;406192;407773;414911;492313;494560;503658;641309;654298;733617;751859;768102;780402;780428;100048955;100048959;100113425;100125346;100125540;100126284;100127483;100141314;100141405;1…	ENSSSCG00000000272;ENSSSCG00000000293;ENSSSCG00000000469;ENSSSCG00000000737;ENSSSCG00000000757;ENSSSCG00000001770;ENSSSCG00000001849;ENSSSCG00000002001;ENSSSCG00000002039;ENSSSCG00000002127;ENSSSCG00000002254;ENSSSCG00000002389;ENSSSCG00000002490;ENSSSCG00000002866;ENSSSCG00000002954;ENSSSCG00000003021;ENSSSCG00000003183;ENSSSCG00000003198;ENSSSCG00000003471;ENSSSCG00000003520;ENSSSCG00000003532;…
GO:0051270	S6	trans	BP	regulation of cellular component movement	http://amigo.geneontology.org/amigo/term/GO:0051270	272	137	88.5075	1.54789	3.13573e-10	1.97551e-08	396575;396730;396735;396849;396942;396969;397046;397063;397078;397251;397271;397285;397311;397344;397345;397422;397471;397509;397512;397602;397663;397671;403331;404698;407060;414374;492313;503658;595117;595129;733599;751859;780421;780425;100037998;100048955;100049669;100113425;100125345;100126859;100127359;100127483;100141314;100144500;100144507;100145887;100151987;100152001;100152057;100152163;1…	ENSSSCG00000000272;ENSSSCG00000000383;ENSSSCG00000001770;ENSSSCG00000001818;ENSSSCG00000002039;ENSSSCG00000002254;ENSSSCG00000002389;ENSSSCG00000002805;ENSSSCG00000002873;ENSSSCG00000002954;ENSSSCG00000003017;ENSSSCG00000003021;ENSSSCG00000003183;ENSSSCG00000003198;ENSSSCG00000003395;ENSSSCG00000003413;ENSSSCG00000003471;ENSSSCG00000004551;ENSSSCG00000004595;ENSSSCG00000004663;ENSSSCG00000004755;…
GO:0045595	S6	trans	BP	regulation of cell differentiation	http://amigo.geneontology.org/amigo/term/GO:0045595	480	216	156.19	1.38293	1.60635e-09	8.43334e-08	396557;396571;396591;396609;396611;396629;396665;396832;396849;396942;396951;397005;397046;397063;397078;397091;397093;397130;397155;397285;397307;397379;397400;397405;397447;397461;397471;397493;397509;397550;397600;397656;397657;397662;397663;397671;406188;406192;414374;414381;414911;445460;449001;497234;595105;595117;595129;654298;733599;733630;733648;733665;751859;768100;768102;780402;780421;…	ENSSSCG00000000156;ENSSSCG00000000383;ENSSSCG00000000682;ENSSSCG00000001009;ENSSSCG00000001437;ENSSSCG00000001498;ENSSSCG00000001757;ENSSSCG00000001818;ENSSSCG00000001878;ENSSSCG00000001952;ENSSSCG00000002039;ENSSSCG00000002268;ENSSSCG00000002332;ENSSSCG00000002344;ENSSSCG00000002385;ENSSSCG00000002866;ENSSSCG00000002919;ENSSSCG00000003017;ENSSSCG00000003021;ENSSSCG00000003413;ENSSSCG00000003520;…
GO:0022610	S6	trans	BP	biological adhesion	http://amigo.geneontology.org/amigo/term/GO:0022610	299	145	97.2932	1.49034	2.76138e-09	1.24262e-07	396591;396611;396629;396730;396810;396832;396849;396941;396942;396943;396985;397018;397019;397042;397046;397062;397063;397064;397078;397091;397096;397106;397161;397201;397271;397285;397311;397333;397344;397345;397378;397430;397447;397460;397509;397550;397592;397623;397657;397663;399688;404693;404698;414411;414737;492313;595129;641351;780428;100049669;100101550;100113425;100125346;100125540;100127…	ENSSSCG00000000293;ENSSSCG00000001437;ENSSSCG00000001818;ENSSSCG00000001869;ENSSSCG00000002037;ENSSSCG00000002446;ENSSSCG00000002755;ENSSSCG00000002795;ENSSSCG00000002954;ENSSSCG00000003017;ENSSSCG00000003471;ENSSSCG00000003520;ENSSSCG00000003741;ENSSSCG00000003839;ENSSSCG00000004012;ENSSSCG00000004507;ENSSSCG00000004595;ENSSSCG00000004632;ENSSSCG00000004789;ENSSSCG00000004791;ENSSSCG00000004885;…
GO:0048585	S6	trans	BP	negative regulation of response to stimulus	http://amigo.geneontology.org/amigo/term/GO:0048585	438	197	142.523	1.38223	9.79468e-09	3.85666e-07	396557;396591;396730;396775;396810;396832;396849;396922;396942;396985;397046;397078;397106;397130;397251;397271;397276;397285;397342;397350;397400;397422;397471;397491;397504;397511;397553;397640;397657;397665;397671;399541;403331;404693;406188;406192;407060;414381;448813;449001;449572;492313;497623;595105;641309;733660;733670;751859;100037966;100113425;100125375;100126284;100126851;100126859;100…	ENSSSCG00000000156;ENSSSCG00000000274;ENSSSCG00000000469;ENSSSCG00000000477;ENSSSCG00000000633;ENSSSCG00000000737;ENSSSCG00000000739;ENSSSCG00000000857;ENSSSCG00000000859;ENSSSCG00000000910;ENSSSCG00000001009;ENSSSCG00000001400;ENSSSCG00000001437;ENSSSCG00000001497;ENSSSCG00000001498;ENSSSCG00000001563;ENSSSCG00000001898;ENSSSCG00000001952;ENSSSCG00000002039;ENSSSCG00000002127;ENSSSCG00000002385;…
GO:0048646	S6	trans	BP	anatomical structure formation involved in morphogenesis	http://amigo.geneontology.org/amigo/term/GO:0048646	333	156	108.357	1.43969	1.43605e-08	4.60103e-07	396575;396629;396730;396784;396832;396849;396942;396969;396979;397005;397091;397093;397094;397096;397106;397122;397155;397172;397251;397285;397311;397342;397344;397349;397430;397447;397520;397556;397600;397602;397627;397628;397657;397671;399688;404694;404698;406192;407773;414381;414906;492313;494560;503658;733617;751859;780402;100037273;100048955;100049702;100113425;100124377;100125346;100125540;…	ENSSSCG00000000272;ENSSSCG00000000293;ENSSSCG00000000469;ENSSSCG00000000737;ENSSSCG00000000757;ENSSSCG00000001419;ENSSSCG00000001770;ENSSSCG00000001848;ENSSSCG00000001849;ENSSSCG00000002389;ENSSSCG00000002490;ENSSSCG00000002873;ENSSSCG00000002954;ENSSSCG00000003183;ENSSSCG00000003198;ENSSSCG00000003267;ENSSSCG00000003471;ENSSSCG00000003532;ENSSSCG00000003577;ENSSSCG00000003702;ENSSSCG00000003795;…
GO:0007264	S6	trans	BP	small GTPase mediated signal transduction	http://amigo.geneontology.org/amigo/term/GO:0007264	123	70	40.0236	1.74897	1.60101e-08	4.60103e-07	396849;397046;397271;397447;397509;595112;595116;595117;606749;733599;780425;780428;100144489;100144491;100144499;100144500;100144507;100145887;100151987;100152001;100152555;100153972;100155466;100155623;100155905;100156313;100156417;100157266;100157762;100157920;100158033;100286859;100511035;100511565;100511865;100512141;100512789;100514933;100515079;100515576;100515942;100516199;100516623;10051…	ENSSSCG00000000435;ENSSSCG00000000709;ENSSSCG00000000739;ENSSSCG00000002332;ENSSSCG00000002960;ENSSSCG00000003520;ENSSSCG00000003577;ENSSSCG00000004612;ENSSSCG00000004791;ENSSSCG00000005012;ENSSSCG00000005314;ENSSSCG00000005514;ENSSSCG00000005706;ENSSSCG00000006475;ENSSSCG00000006502;ENSSSCG00000006645;ENSSSCG00000006777;ENSSSCG00000008359;ENSSSCG00000009083;ENSSSCG00000009482;ENSSSCG00000009702;…
GO:0022603	S6	trans	BP	regulation of anatomical structure morphogenesis	http://amigo.geneontology.org/amigo/term/GO:0022603	280	135	91.1107	1.48171	1.60671e-08	4.60103e-07	396575;396730;396810;396832;396849;396923;396942;396958;396969;397005;397046;397063;397094;397106;397122;397155;397251;397311;397344;397422;397447;397600;397657;397671;399688;404698;407773;414381;445532;449001;492313;494560;503658;595117;654410;733599;733636;751859;768102;780402;780428;791125;100048955;100049691;100113425;100126284;100127359;100127483;100144500;100144507;100151886;100152184;10015…	ENSSSCG00000000272;ENSSSCG00000000293;ENSSSCG00000000396;ENSSSCG00000001770;ENSSSCG00000001818;ENSSSCG00000001934;ENSSSCG00000002332;ENSSSCG00000002389;ENSSSCG00000002461;ENSSSCG00000003021;ENSSSCG00000003183;ENSSSCG00000003413;ENSSSCG00000003471;ENSSSCG00000003520;ENSSSCG00000003702;ENSSSCG00000004012;ENSSSCG00000004154;ENSSSCG00000004223;ENSSSCG00000004421;ENSSSCG00000004789;ENSSSCG00000005045;…
GO:0007167	S6	trans	BP	enzyme linked receptor protein signaling pathway	http://amigo.geneontology.org/amigo/term/GO:0007167	263	127	85.579	1.48401	3.91321e-08	1.02722e-06	396665;396730;396784;396810;397046;397063;397064;397078;397093;397096;397121;397201;397311;397344;397350;397400;397490;397491;397511;397512;397550;397657;397663;404693;407060;449001;492313;595112;733636;733648;751859;791125;100037966;100113425;100125375;100127483;100141314;100144475;100144492;100144493;100144540;100145887;100152001;100152057;100153584;100154116;100154199;100154204;100154208;10015…	ENSSSCG00000000469;ENSSSCG00000000720;ENSSSCG00000000857;ENSSSCG00000000910;ENSSSCG00000001497;ENSSSCG00000002332;ENSSSCG00000002385;ENSSSCG00000003017;ENSSSCG00000003021;ENSSSCG00000003194;ENSSSCG00000003471;ENSSSCG00000003806;ENSSSCG00000004421;ENSSSCG00000004485;ENSSSCG00000004505;ENSSSCG00000004507;ENSSSCG00000004587;ENSSSCG00000004589;ENSSSCG00000004789;ENSSSCG00000004834;ENSSSCG00000005045;…
GO:0051093	S6	trans	BP	negative regulation of developmental process	http://amigo.geneontology.org/amigo/term/GO:0051093	281	132	91.4361	1.44363	1.64678e-07	3.99028e-06	396557;396611;396730;396849;396942;396951;397078;397093;397251;397276;397285;397447;397461;397550;397656;397657;397662;397663;397671;406188;406192;406869;414374;414381;414911;445460;492313;497234;654298;751859;768102;780402;100049691;100049692;100113425;100127483;100135668;100144481;100144508;100145887;100152001;100152419;100152442;100152894;100153204;100153225;100153940;100154087;100154170;10015…	ENSSSCG00000000156;ENSSSCG00000000633;ENSSSCG00000000737;ENSSSCG00000000739;ENSSSCG00000001757;ENSSSCG00000001878;ENSSSCG00000001952;ENSSSCG00000002344;ENSSSCG00000002389;ENSSSCG00000003017;ENSSSCG00000003471;ENSSSCG00000003620;ENSSSCG00000003741;ENSSSCG00000004012;ENSSSCG00000004507;ENSSSCG00000004549;ENSSSCG00000004578;ENSSSCG00000004588;ENSSSCG00000004789;ENSSSCG00000005045;ENSSSCG00000005190;…
GO:0051241	S6	trans	BP	negative regulation of multicellular organismal process	http://amigo.geneontology.org/amigo/term/GO:0051241	365	164	118.769	1.38083	2.09884e-07	4.72239e-06	396557;396591;396611;396730;396811;396849;396942;396951;396985;397036;397078;397093;397106;397251;397276;397400;397447;397490;397550;397553;397600;397656;397657;397662;397663;397671;399541;406188;406192;406869;414374;414911;445460;449572;492313;497234;497623;553100;654298;733660;733670;751859;768102;780402;780421;100049669;100049691;100049692;100113425;100125345;100126859;100127483;100135668;1001…	ENSSSCG00000000156;ENSSSCG00000000633;ENSSSCG00000000737;ENSSSCG00000001437;ENSSSCG00000001757;ENSSSCG00000001817;ENSSSCG00000001878;ENSSSCG00000001952;ENSSSCG00000002254;ENSSSCG00000002344;ENSSSCG00000002385;ENSSSCG00000002389;ENSSSCG00000003017;ENSSSCG00000003471;ENSSSCG00000003620;ENSSSCG00000003702;ENSSSCG00000003729;ENSSSCG00000003741;ENSSSCG00000003788;ENSSSCG00000004012;ENSSSCG00000004038;…
GO:0042127	S6	trans	BP	regulation of cell proliferation	http://amigo.geneontology.org/amigo/term/GO:0042127	440	190	143.174	1.32706	7.06214e-07	1.39583e-05	396575;396591;396611;396629;396665;396832;396849;396853;396942;396969;397030;397062;397063;397064;397078;397091;397093;397094;397106;397130;397162;397172;397208;397271;397285;397307;397311;397345;397400;397422;397491;397509;397523;397550;397600;397609;397657;397662;397663;397671;397675;399533;399541;404693;404698;406188;406192;407773;414381;445525;445534;449001;492313;497234;595129;641309;654298;…	ENSSSCG00000000272;ENSSSCG00000000383;ENSSSCG00000000602;ENSSSCG00000000681;ENSSSCG00000000739;ENSSSCG00000000857;ENSSSCG00000001437;ENSSSCG00000001770;ENSSSCG00000001818;ENSSSCG00000001900;ENSSSCG00000001952;ENSSSCG00000002254;ENSSSCG00000002385;ENSSSCG00000002389;ENSSSCG00000002866;ENSSSCG00000002983;ENSSSCG00000003017;ENSSSCG00000003511;ENSSSCG00000003520;ENSSSCG00000003549;ENSSSCG00000003567;…
GO:0007229	S6	trans	BP	integrin-mediated signaling pathway	http://amigo.geneontology.org/amigo/term/GO:0007229	28	22	9.11107	2.41465	7.08991e-07	1.39583e-05	396943;397019;397063;397285;397405;397406;404277;733683;100125540;100152001;100153483;100155091;100157507;100157834;100271931;100286859;100516257;100521477;100524544;100525326;100622267;100623256	ENSSSCG00000000293;ENSSSCG00000002919;ENSSSCG00000005706;ENSSSCG00000006106;ENSSSCG00000006357;ENSSSCG00000006533;ENSSSCG00000008348;ENSSSCG00000008820;ENSSSCG00000009589;ENSSSCG00000009664;ENSSSCG00000011101;ENSSSCG00000011102;ENSSSCG00000013041;ENSSSCG00000016009;ENSSSCG00000016027;ENSSSCG00000016034;ENSSSCG00000017306;ENSSSCG00000017591;ENSSSCG00000023272;ENSSSCG00000025133;ENSSSCG00000029313;…
GO:0032989	S6	trans	BP	cellular component morphogenesis	http://amigo.geneontology.org/amigo/term/GO:0032989	288	131	93.7139	1.39787	1.70578e-06	3.03591e-05	396810;396849;396942;396958;397036;397046;397063;397091;397285;397311;397349;397422;397447;397556;397558;397657;397663;414381;414906;445532;449001;497623;503658;595117;654298;654410;733599;733630;780428;791125;100037273;100049691;100049702;100101550;100125345;100127483;100144475;100144493;100144500;100144507;100145887;100151886;100152184;100152646;100152957;100153225;100153227;100153417;100154087…	ENSSSCG00000001818;ENSSSCG00000001869;ENSSSCG00000001934;ENSSSCG00000002332;ENSSSCG00000002795;ENSSSCG00000002954;ENSSSCG00000003021;ENSSSCG00000003471;ENSSSCG00000003520;ENSSSCG00000003577;ENSSSCG00000004421;ENSSSCG00000004626;ENSSSCG00000004714;ENSSSCG00000004728;ENSSSCG00000004834;ENSSSCG00000005177;ENSSSCG00000005190;ENSSSCG00000005229;ENSSSCG00000005267;ENSSSCG00000005367;ENSSSCG00000005617;…
GO:0023014	S6	trans	BP	signal transduction by protein phosphorylation	http://amigo.geneontology.org/amigo/term/GO:0023014	252	117	81.9996	1.42684	1.79838e-06	3.03591e-05	396591;396609;396617;396629;396764;396775;396810;396832;396969;397036;397046;397078;397093;397122;397208;397285;397311;397344;397350;397400;397422;397447;397490;397509;397511;397657;397663;399541;414371;414374;445521;445525;449572;492313;497623;733670;780428;100037273;100048955;100049669;100113425;100125375;100125540;100135678;100144471;100144507;100144540;100145887;100153167;100153223;100153410;…	ENSSSCG00000000275;ENSSSCG00000000383;ENSSSCG00000000739;ENSSSCG00000001009;ENSSSCG00000001437;ENSSSCG00000001563;ENSSSCG00000001770;ENSSSCG00000002385;ENSSSCG00000003017;ENSSSCG00000003183;ENSSSCG00000003471;ENSSSCG00000003520;ENSSSCG00000004789;ENSSSCG00000004791;ENSSSCG00000005045;ENSSSCG00000005106;ENSSSCG00000005503;ENSSSCG00000005706;ENSSSCG00000006475;ENSSSCG00000006502;ENSSSCG00000006522;…
GO:0002682	S6	trans	BP	regulation of immune system process	http://amigo.geneontology.org/amigo/term/GO:0002682	362	159	117.793	1.34982	1.83118e-06	3.03591e-05	396557;396591;396611;396623;396629;396646;396721;396785;396810;396832;396849;396877;396881;396922;396942;396969;397051;397062;397063;397064;397078;397091;397093;397106;397122;397130;397161;397271;397302;397307;397345;397400;397405;397406;397422;397471;397509;397526;397550;397553;397602;397657;397663;397665;397671;399541;403331;404277;404693;406188;414374;445460;445461;445521;445525;492313;497623;…	ENSSSCG00000000156;ENSSSCG00000000274;ENSSSCG00000000383;ENSSSCG00000001009;ENSSSCG00000001437;ENSSSCG00000001757;ENSSSCG00000001770;ENSSSCG00000001818;ENSSSCG00000001880;ENSSSCG00000001952;ENSSSCG00000002039;ENSSSCG00000002385;ENSSSCG00000002866;ENSSSCG00000002873;ENSSSCG00000002919;ENSSSCG00000002983;ENSSSCG00000003017;ENSSSCG00000003395;ENSSSCG00000003413;ENSSSCG00000003524;ENSSSCG00000003729;…
GO:0009611	S6	trans	BP	response to wounding	http://amigo.geneontology.org/amigo/term/GO:0009611	123	65	40.0236	1.62404	2.01159e-06	3.16825e-05	396591;396784;396849;396942;396979;396985;397036;397063;397078;397094;397106;397217;397349;397406;397490;399501;399541;404277;404694;406192;414381;492313;606749;733617;733636;733660;768102;100125540;100127359;100144304;100144507;100145887;100152001;100153227;100153504;100154395;100154741;100155091;100155478;100156908;100157318;100158004;100171389;100511141;100511223;100511619;100511655;100513591;…	ENSSSCG00000000293;ENSSSCG00000000757;ENSSSCG00000001437;ENSSSCG00000002389;ENSSSCG00000003017;ENSSSCG00000003395;ENSSSCG00000003413;ENSSSCG00000004038;ENSSSCG00000004241;ENSSSCG00000004485;ENSSSCG00000004578;ENSSSCG00000004612;ENSSSCG00000004728;ENSSSCG00000004789;ENSSSCG00000005267;ENSSSCG00000005503;ENSSSCG00000005617;ENSSSCG00000006002;ENSSSCG00000006289;ENSSSCG00000006357;ENSSSCG00000006463;…
GO:0051094	S6	trans	BP	positive regulation of developmental process	http://amigo.geneontology.org/amigo/term/GO:0051094	392	168	127.555	1.31708	5.74969e-06	8.62454e-05	396571;396575;396591;396609;396629;396849;396942;396969;397005;397046;397062;397063;397078;397093;397094;397106;397122;397155;397208;397251;397307;397311;397344;397349;397379;397400;397471;397493;397509;397550;397600;397657;397663;397671;404698;406192;407773;414374;449001;492313;494560;497623;503658;595105;595117;595129;654298;733599;733630;733648;733665;751859;768102;780402;780421;780428;791125;…	ENSSSCG00000000272;ENSSSCG00000000293;ENSSSCG00000000633;ENSSSCG00000001009;ENSSSCG00000001437;ENSSSCG00000001498;ENSSSCG00000001770;ENSSSCG00000001818;ENSSSCG00000002039;ENSSSCG00000002385;ENSSSCG00000002866;ENSSSCG00000003017;ENSSSCG00000003021;ENSSSCG00000003183;ENSSSCG00000003413;ENSSSCG00000003520;ENSSSCG00000003567;ENSSSCG00000003702;ENSSSCG00000003949;ENSSSCG00000004154;ENSSSCG00000004223;…
GO:0007010	S6	trans	BP	cytoskeleton organization	http://amigo.geneontology.org/amigo/term/GO:0007010	343	149	111.611	1.335	8.33497e-06	0.000119342	396703;396725;396810;396823;396849;396942;396986;397036;397046;397063;397091;397250;397251;397271;397333;397349;397379;397400;397422;397447;397504;397556;397608;397657;397662;407773;414381;414396;414906;445516;445532;494457;595117;733594;780425;780428;100037273;100037957;100037998;100125839;100126859;100127138;100127359;100137084;100144410;100144422;100144480;100144500;100144507;100144885;1001458…	ENSSSCG00000000190;ENSSSCG00000000209;ENSSSCG00000000531;ENSSSCG00000000694;ENSSSCG00000001818;ENSSSCG00000002026;ENSSSCG00000002245;ENSSSCG00000002332;ENSSSCG00000002385;ENSSSCG00000002446;ENSSSCG00000002923;ENSSSCG00000003413;ENSSSCG00000003520;ENSSSCG00000003577;ENSSSCG00000003644;ENSSSCG00000003928;ENSSSCG00000003949;ENSSSCG00000004154;ENSSSCG00000004626;ENSSSCG00000004628;ENSSSCG00000004728;…
GO:0070848	S6	trans	BP	response to growth factor	http://amigo.geneontology.org/amigo/term/GO:0070848	173	83	56.2934	1.47442	1.29543e-05	0.000177417	396665;396784;396942;397063;397078;397096;397106;397155;397311;397344;397400;397422;397447;397511;397512;397600;397657;404693;404698;407060;449001;492313;595112;751859;791125;100113425;100125375;100127483;100135665;100144475;100144493;100144540;100152001;100152057;100153584;100154208;100154658;100155018;100155304;100155446;100155478;100155580;100156186;100156321;100157103;100157112;100157266;1001…	ENSSSCG00000000469;ENSSSCG00000001009;ENSSSCG00000001497;ENSSSCG00000002385;ENSSSCG00000003017;ENSSSCG00000003021;ENSSSCG00000003194;ENSSSCG00000003471;ENSSSCG00000003702;ENSSSCG00000004421;ENSSSCG00000004485;ENSSSCG00000004505;ENSSSCG00000004507;ENSSSCG00000004589;ENSSSCG00000004789;ENSSSCG00000004834;ENSSSCG00000005045;ENSSSCG00000005106;ENSSSCG00000005177;ENSSSCG00000005267;ENSSSCG00000005382;…
GO:0098657	S6	trans	BP	import into cell	http://amigo.geneontology.org/amigo/term/GO:0098657	191	90	62.1505	1.4481	1.39254e-05	0.00018277	396645;396735;396784;396801;396832;396853;396942;396943;396979;397018;397019;397031;397042;397062;397063;397085;397155;397172;397271;397285;397406;397447;397458;397481;397552;397594;397623;397663;404693;406192;445003;445521;492313;497623;503658;595112;595116;606749;733576;733630;780428;791125;100037292;100125375;100125540;100125967;100126280;100136901;100142677;100144491;100144499;100152055;10015…	ENSSSCG00000000137;ENSSSCG00000000531;ENSSSCG00000002902;ENSSSCG00000003520;ENSSSCG00000003549;ENSSSCG00000003569;ENSSSCG00000003577;ENSSSCG00000004039;ENSSSCG00000004421;ENSSSCG00000004478;ENSSSCG00000004578;ENSSSCG00000004587;ENSSSCG00000004612;ENSSSCG00000004789;ENSSSCG00000005177;ENSSSCG00000005229;ENSSSCG00000005267;ENSSSCG00000005514;ENSSSCG00000005706;ENSSSCG00000006001;ENSSSCG00000006357;…
GO:0030029	S6	trans	BP	actin filament-based process	http://amigo.geneontology.org/amigo/term/GO:0030029	202	94	65.7299	1.4301	1.69724e-05	0.000206126	396810;396849;396942;396986;397046;397063;397085;397091;397271;397333;397349;397400;397447;397556;397608;407773;414381;414396;414906;445516;445532;494457;780425;780428;100037273;100037957;100037998;100125345;100127138;100127359;100137084;100144422;100144500;100144507;100145887;100154116;100154518;100155466;100155574;100155631;100156321;100156417;100156448;100157165;100157507;100157762;100157795;1…	ENSSSCG00000001818;ENSSSCG00000002026;ENSSSCG00000002332;ENSSSCG00000002385;ENSSSCG00000002446;ENSSSCG00000003413;ENSSSCG00000003520;ENSSSCG00000003577;ENSSSCG00000003644;ENSSSCG00000004478;ENSSSCG00000004626;ENSSSCG00000004628;ENSSSCG00000004728;ENSSSCG00000004962;ENSSSCG00000005012;ENSSSCG00000005267;ENSSSCG00000005367;ENSSSCG00000005706;ENSSSCG00000006369;ENSSSCG00000006390;ENSSSCG00000006453;…
GO:0009790	S6	trans	BP	embryo development	http://amigo.geneontology.org/amigo/term/GO:0009790	304	133	98.9202	1.34452	1.70136e-05	0.000206126	396629;396653;396784;396810;396849;396917;396984;397005;397036;397091;397093;397106;397208;397285;397307;397342;397345;397430;397509;397600;397602;397627;397654;397657;397662;595112;641309;654298;733636;768108;780412;100101924;100113425;100124377;100125346;100127483;100135668;100141314;100152163;100152404;100152419;100152701;100153098;100153225;100153257;100153433;100153983;100154087;100154204;10…	ENSSSCG00000000293;ENSSSCG00000000633;ENSSSCG00000000720;ENSSSCG00000000737;ENSSSCG00000001419;ENSSSCG00000001620;ENSSSCG00000001848;ENSSSCG00000001880;ENSSSCG00000002050;ENSSSCG00000002127;ENSSSCG00000002254;ENSSSCG00000002389;ENSSSCG00000002490;ENSSSCG00000002866;ENSSSCG00000002873;ENSSSCG00000002954;ENSSSCG00000003021;ENSSSCG00000003198;ENSSSCG00000003471;ENSSSCG00000003479;ENSSSCG00000003532;…
GO:0010648	S6	trans	BP	negative regulation of cell communication	http://amigo.geneontology.org/amigo/term/GO:0010648	350	150	113.888	1.31708	1.88206e-05	0.000219574	396591;396775;396810;396849;397046;397130;397276;397285;397342;397350;397471;397490;397491;397504;397511;397640;397657;397671;399541;404693;406188;407060;414381;449001;449572;492313;497623;595105;641309;733670;751859;100037966;100113425;100125375;100126859;100127359;100135665;100152163;100152404;100152419;100152480;100152755;100153410;100153820;100154087;100154208;100154395;100154763;100155006;10…	ENSSSCG00000000469;ENSSSCG00000000633;ENSSSCG00000000737;ENSSSCG00000000739;ENSSSCG00000000857;ENSSSCG00000000910;ENSSSCG00000001009;ENSSSCG00000001437;ENSSSCG00000001497;ENSSSCG00000001498;ENSSSCG00000001563;ENSSSCG00000001898;ENSSSCG00000001952;ENSSSCG00000002039;ENSSSCG00000002127;ENSSSCG00000002490;ENSSSCG00000002622;ENSSSCG00000003021;ENSSSCG00000003194;ENSSSCG00000003413;ENSSSCG00000003471;…
GO:0023057	S6	trans	BP	negative regulation of signaling	http://amigo.geneontology.org/amigo/term/GO:0023057	351	150	114.214	1.31333	2.25856e-05	0.00024514	396591;396775;396810;396849;397046;397130;397276;397285;397342;397350;397471;397490;397491;397504;397511;397640;397657;397671;399541;404693;406188;407060;414381;449001;449572;492313;497623;595105;641309;733670;751859;100037966;100113425;100125375;100126859;100127359;100135665;100152163;100152404;100152419;100152480;100152755;100153410;100153820;100154087;100154208;100154395;100154763;100155006;10…	ENSSSCG00000000469;ENSSSCG00000000633;ENSSSCG00000000737;ENSSSCG00000000739;ENSSSCG00000000857;ENSSSCG00000000910;ENSSSCG00000001009;ENSSSCG00000001437;ENSSSCG00000001497;ENSSSCG00000001498;ENSSSCG00000001563;ENSSSCG00000001898;ENSSSCG00000001952;ENSSSCG00000002039;ENSSSCG00000002127;ENSSSCG00000002490;ENSSSCG00000002622;ENSSSCG00000003021;ENSSSCG00000003194;ENSSSCG00000003413;ENSSSCG00000003471;…
GO:0044093	S6	trans	BP	positive regulation of molecular function	http://amigo.geneontology.org/amigo/term/GO:0044093	430	179	139.92	1.2793	2.35153e-05	0.00024514	396591;396616;396617;396623;396629;396810;396832;396849;396969;397018;397036;397078;397106;397130;397201;397336;397344;397349;397355;397379;397392;397422;397509;397522;397557;397572;397581;397656;397657;397662;397663;397671;399541;406192;407247;414381;445525;449001;492313;494014;497234;497623;595105;595108;595129;641309;654405;733630;733665;733670;751859;780428;100113425;100125346;100125375;10012…	ENSSSCG00000000137;ENSSSCG00000000275;ENSSSCG00000000383;ENSSSCG00000000512;ENSSSCG00000001009;ENSSSCG00000001437;ENSSSCG00000001571;ENSSSCG00000001770;ENSSSCG00000001934;ENSSSCG00000002004;ENSSSCG00000002006;ENSSSCG00000002252;ENSSSCG00000002268;ENSSSCG00000002332;ENSSSCG00000002846;ENSSSCG00000003017;ENSSSCG00000003460;ENSSSCG00000003471;ENSSSCG00000003520;ENSSSCG00000003620;ENSSSCG00000003839;…
GO:0034330	S6	trans	BP	cell junction organization	http://amigo.geneontology.org/amigo/term/GO:0034330	73	41	23.7539	1.72604	2.40455e-05	0.00024514	396849;397046;397063;397078;397155;397236;397311;397333;397400;397447;397592;397657;414737;780425;780428;100037957;100048959;100152646;100155091;100156315;100156642;100157318;100157795;100271931;100286859;100337658;100511907;100515138;100518408;100518636;100519699;100520019;100521305;100522019;100522873;100524544;100525579;100622267;100624272;100627149;102162332	ENSSSCG00000000293;ENSSSCG00000001869;ENSSSCG00000002037;ENSSSCG00000002385;ENSSSCG00000002795;ENSSSCG00000003017;ENSSSCG00000003471;ENSSSCG00000003520;ENSSSCG00000004241;ENSSSCG00000004507;ENSSSCG00000004885;ENSSSCG00000005012;ENSSSCG00000005706;ENSSSCG00000006612;ENSSSCG00000006696;ENSSSCG00000006775;ENSSSCG00000006777;ENSSSCG00000008844;ENSSSCG00000010606;ENSSSCG00000011102;ENSSSCG00000011274;…
GO:0060485	S6	trans	BP	mesenchyme development	http://amigo.geneontology.org/amigo/term/GO:0060485	94	50	30.5872	1.63467	2.41249e-05	0.00024514	396665;396784;397078;397342;397400;397509;397512;397656;397657;414911;449001;641309;733615;100113425;100127359;100127483;100152404;100152419;100153225;100153483;100155304;100156773;100157103;100157653;100286859;100499568;100511484;100512275;100515110;100515356;100516574;100516839;100518262;100519905;100520792;100521305;100522280;100523465;100524100;100525283;100525700;100525814;100621622;10062218…	ENSSSCG00000002385;ENSSSCG00000002490;ENSSSCG00000003017;ENSSSCG00000003413;ENSSSCG00000003620;ENSSSCG00000004223;ENSSSCG00000004505;ENSSSCG00000004507;ENSSSCG00000005045;ENSSSCG00000005382;ENSSSCG00000006533;ENSSSCG00000006911;ENSSSCG00000007067;ENSSSCG00000008197;ENSSSCG00000008262;ENSSSCG00000008446;ENSSSCG00000009217;ENSSSCG00000009434;ENSSSCG00000009477;ENSSSCG00000009867;ENSSSCG00000010447;…
GO:0090066	S6	trans	BP	regulation of anatomical structure size	http://amigo.geneontology.org/amigo/term/GO:0090066	156	75	50.7617	1.47749	3.0855e-05	0.000303729	396849;396915;397036;397189;397355;397457;397556;397557;399501;407773;414911;445516;494457;497623;553100;595117;733599;733615;733670;780425;100037957;100037998;100126284;100127359;100127483;100137084;100144471;100144499;100151886;100153225;100154116;100154518;100154522;100155574;100157165;100157485;100157507;100157556;100157653;100157795;100158033;100174962;100174963;100174964;100174965;100192439…	ENSSSCG00000000682;ENSSSCG00000003021;ENSSSCG00000003194;ENSSSCG00000003413;ENSSSCG00000003511;ENSSSCG00000004626;ENSSSCG00000004628;ENSSSCG00000005012;ENSSSCG00000005664;ENSSSCG00000005706;ENSSSCG00000006453;ENSSSCG00000006475;ENSSSCG00000006696;ENSSSCG00000006775;ENSSSCG00000007085;ENSSSCG00000007463;ENSSSCG00000007609;ENSSSCG00000007625;ENSSSCG00000008144;ENSSSCG00000008197;ENSSSCG00000008239;…
GO:0090130	S6	trans	BP	tissue migration	http://amigo.geneontology.org/amigo/term/GO:0090130	88	47	28.6348	1.64136	3.6715e-05	0.000350462	396575;396730;396810;396849;396942;396969;397018;397078;397251;397311;397344;397602;397671;404698;492313;503658;595117;733615;751859;780425;100113425;100125345;100127359;100127483;100152163;100153983;100154395;100154658;100154707;100157365;100157507;100286859;100381266;100511141;100512576;100513491;100513811;100515356;100515528;100515678;100517028;100518508;100522873;100524544;100622267;100625944…	ENSSSCG00000000272;ENSSSCG00000001770;ENSSSCG00000002254;ENSSSCG00000002389;ENSSSCG00000002873;ENSSSCG00000003017;ENSSSCG00000003413;ENSSSCG00000003471;ENSSSCG00000004755;ENSSSCG00000004789;ENSSSCG00000005012;ENSSSCG00000005045;ENSSSCG00000005267;ENSSSCG00000005706;ENSSSCG00000006001;ENSSSCG00000006002;ENSSSCG00000006564;ENSSSCG00000007675;ENSSSCG00000008842;ENSSSCG00000008844;ENSSSCG00000009434;…
GO:0010941	S6	trans	BP	regulation of cell death	http://amigo.geneontology.org/amigo/term/GO:0010941	439	181	142.849	1.26708	4.11665e-05	0.000381396	396609;396616;396629;396703;396721;396775;396810;396849;396917;396942;396969;396984;397030;397036;397078;397093;397106;397130;397155;397250;397251;397276;397285;397311;397349;397350;397400;397406;397422;397447;397490;397491;397504;397509;397511;397550;397600;397628;397657;397671;399537;399541;407060;407773;414371;414381;449572;492313;494014;497623;594852;595105;595108;595129;751859;768102;780440;…	ENSSSCG00000000156;ENSSSCG00000000275;ENSSSCG00000000293;ENSSSCG00000000633;ENSSSCG00000000769;ENSSSCG00000000857;ENSSSCG00000001009;ENSSSCG00000001342;ENSSSCG00000001571;ENSSSCG00000001770;ENSSSCG00000001880;ENSSSCG00000002050;ENSSSCG00000002127;ENSSSCG00000002385;ENSSSCG00000002622;ENSSSCG00000002672;ENSSSCG00000003017;ENSSSCG00000003395;ENSSSCG00000003404;ENSSSCG00000003460;ENSSSCG00000003471;…
GO:0009887	S6	trans	BP	animal organ morphogenesis	http://amigo.geneontology.org/amigo/term/GO:0009887	292	126	95.0154	1.3261	6.18415e-05	0.000556573	396628;396629;396665;396784;396849;396969;397005;397027;397036;397078;397093;397291;397342;397400;397430;397547;397597;397600;397657;399688;406192;497623;641309;654298;733615;733648;768102;780428;100037304;100113425;100124377;100125345;100126235;100126278;100127359;100127483;100135665;100135678;100141405;100144508;100152001;100152163;100152404;100152419;100152664;100152701;100153098;100153257;100…	ENSSSCG00000000211;ENSSSCG00000000411;ENSSSCG00000000737;ENSSSCG00000001419;ENSSSCG00000001620;ENSSSCG00000001770;ENSSSCG00000001848;ENSSSCG00000002385;ENSSSCG00000002461;ENSSSCG00000002490;ENSSSCG00000003017;ENSSSCG00000003021;ENSSSCG00000003413;ENSSSCG00000003471;ENSSSCG00000003479;ENSSSCG00000003520;ENSSSCG00000003702;ENSSSCG00000003778;ENSSSCG00000004154;ENSSSCG00000004223;ENSSSCG00000004241;…
GO:0012501	S6	trans	BP	programmed cell death	http://amigo.geneontology.org/amigo/term/GO:0012501	484	196	157.491	1.24451	6.99582e-05	0.000612134	396609;396611;396616;396629;396665;396703;396721;396775;396810;396823;396849;396917;396942;396969;396984;397020;397036;397051;397078;397093;397094;397106;397130;397155;397244;397250;397251;397276;397285;397311;397349;397350;397398;397400;397406;397422;397447;397490;397491;397504;397509;397511;397550;397600;397628;397657;397663;397671;399537;407060;407773;414371;414381;492313;494014;497623;594852;…	ENSSSCG00000000275;ENSSSCG00000000293;ENSSSCG00000000383;ENSSSCG00000000633;ENSSSCG00000000694;ENSSSCG00000000708;ENSSSCG00000000769;ENSSSCG00000000857;ENSSSCG00000001009;ENSSSCG00000001342;ENSSSCG00000001571;ENSSSCG00000001770;ENSSSCG00000001880;ENSSSCG00000002050;ENSSSCG00000002127;ENSSSCG00000002385;ENSSSCG00000002622;ENSSSCG00000002983;ENSSSCG00000003017;ENSSSCG00000003132;ENSSSCG00000003395;…
GO:0032101	S6	trans	BP	regulation of response to external stimulus	http://amigo.geneontology.org/amigo/term/GO:0032101	216	97	70.2854	1.38009	7.26404e-05	0.000618425	396589;396591;396623;396629;396659;396730;396832;396922;396942;396985;397020;397042;397051;397078;397106;397201;397271;397307;397311;397345;397349;397406;397422;397550;397553;397644;397663;397665;399533;399541;403331;404277;406188;406192;414374;492313;733660;780421;100048955;100125540;100125555;100126284;100126285;100127483;100127488;100135665;100135678;100141314;100144304;100153225;100154395;100…	ENSSSCG00000000274;ENSSSCG00000000708;ENSSSCG00000001437;ENSSSCG00000001787;ENSSSCG00000001880;ENSSSCG00000001952;ENSSSCG00000002127;ENSSSCG00000002866;ENSSSCG00000003017;ENSSSCG00000003021;ENSSSCG00000003729;ENSSSCG00000004038;ENSSSCG00000004154;ENSSSCG00000004420;ENSSSCG00000004485;ENSSSCG00000004578;ENSSSCG00000004595;ENSSSCG00000004677;ENSSSCG00000004728;ENSSSCG00000004789;ENSSSCG00000005215;…
GO:0046777	S6	trans	BP	protein autophosphorylation	http://amigo.geneontology.org/amigo/term/GO:0046777	62	35	20.1745	1.73486	8.17003e-05	0.000677253	397201;397311;397350;404277;791125;100049669;100127359;100141471;100144507;100152646;100152937;100154199;100154763;100154780;100155149;100155631;100156642;100157105;100157312;100157507;100337659;100511127;100513491;100513815;100514624;100517028;100517614;100517714;100519764;100519989;100520750;100521252;100524544;100524751;100626014	ENSSSCG00000000275;ENSSSCG00000001009;ENSSSCG00000001486;ENSSSCG00000001818;ENSSSCG00000001869;ENSSSCG00000001898;ENSSSCG00000003413;ENSSSCG00000004421;ENSSSCG00000005215;ENSSSCG00000005587;ENSSSCG00000005706;ENSSSCG00000006338;ENSSSCG00000006519;ENSSSCG00000007541;ENSSSCG00000007675;ENSSSCG00000008395;ENSSSCG00000008820;ENSSSCG00000008844;ENSSSCG00000009664;ENSSSCG00000009815;ENSSSCG00000009850;…
GO:0032270	S6	trans	BP	positive regulation of cellular protein metabolic process	http://amigo.geneontology.org/amigo/term/GO:0032270	477	192	155.214	1.23701	0.000125422	0.000991095	396591;396609;396617;396629;396653;396810;396832;396849;396969;397036;397044;397078;397093;397122;397161;397201;397250;397311;397344;397349;397350;397379;397400;397422;397447;397490;397504;397509;397511;397522;397572;397656;397657;397662;397663;397671;399541;404277;406188;406192;407060;414374;414381;445521;445525;449572;492313;494014;497234;497623;503658;595105;595129;654326;733630;733665;751859;…	ENSSSCG00000000275;ENSSSCG00000000293;ENSSSCG00000000684;ENSSSCG00000001009;ENSSSCG00000001437;ENSSSCG00000001571;ENSSSCG00000001757;ENSSSCG00000001770;ENSSSCG00000001952;ENSSSCG00000002004;ENSSSCG00000002006;ENSSSCG00000002252;ENSSSCG00000002385;ENSSSCG00000002446;ENSSSCG00000003017;ENSSSCG00000003413;ENSSSCG00000003460;ENSSSCG00000003471;ENSSSCG00000003520;ENSSSCG00000003839;ENSSSCG00000003928;…
GO:0040007	S6	trans	BP	growth	http://amigo.geneontology.org/amigo/term/GO:0040007	261	113	84.9282	1.33054	0.000125853	0.000991095	396645;396665;396735;396827;396832;396849;396942;397036;397064;397078;397091;397093;397106;397182;397208;397276;397345;397349;397417;397471;397547;397550;397600;397657;397663;403331;404698;406192;406869;414381;595117;733599;733636;751859;100037966;100049691;100101923;100113425;100124377;100125345;100127150;100127359;100127483;100135668;100144471;100144475;100144490;100144492;100151886;100152404;1…	ENSSSCG00000000261;ENSSSCG00000000602;ENSSSCG00000000633;ENSSSCG00000000910;ENSSSCG00000001419;ENSSSCG00000002039;ENSSSCG00000003017;ENSSSCG00000003021;ENSSSCG00000003413;ENSSSCG00000003567;ENSSSCG00000003702;ENSSSCG00000004223;ENSSSCG00000004241;ENSSSCG00000004505;ENSSSCG00000004578;ENSSSCG00000004588;ENSSSCG00000004595;ENSSSCG00000004728;ENSSSCG00000004753;ENSSSCG00000004834;ENSSSCG00000005045;…
GO:0048872	S6	trans	BP	homeostasis of number of cells	http://amigo.geneontology.org/amigo/term/GO:0048872	94	48	30.5872	1.56929	0.000134315	0.00103194	396810;396942;397036;397093;397201;397244;397406;397509;397550;397556;397602;445521;497623;595129;654298;733648;100038002;100049699;100113425;100125346;100134989;100135668;100152442;100153197;100154395;100156098;100157105;100174959;100499568;100513811;100515110;100515528;100516688;100517087;100518131;100518180;100518251;100518270;100520043;100521731;100522635;100524352;100524544;100525739;1006221…	ENSSSCG00000002873;ENSSSCG00000003395;ENSSSCG00000004154;ENSSSCG00000004203;ENSSSCG00000004588;ENSSSCG00000004626;ENSSSCG00000005045;ENSSSCG00000005073;ENSSSCG00000005215;ENSSSCG00000005267;ENSSSCG00000005575;ENSSSCG00000005706;ENSSSCG00000006002;ENSSSCG00000006357;ENSSSCG00000006385;ENSSSCG00000007492;ENSSSCG00000008645;ENSSSCG00000008842;ENSSSCG00000009327;ENSSSCG00000009517;ENSSSCG00000009817;…
GO:0042325	S6	trans	BP	regulation of phosphorylation	http://amigo.geneontology.org/amigo/term/GO:0042325	481	193	156.515	1.23311	0.000148326	0.00111244	396591;396617;396629;396775;396810;396832;396849;396923;397036;397046;397063;397078;397091;397093;397122;397161;397162;397201;397311;397344;397350;397400;397422;397447;397490;397493;397509;397511;397656;397657;397662;397663;399533;399541;399685;404277;404693;406192;414374;414426;445521;445525;449572;492313;494014;497623;503658;654405;733630;733665;733670;751859;780428;791125;100037966;100048955;1…	ENSSSCG00000000156;ENSSSCG00000000185;ENSSSCG00000000275;ENSSSCG00000000293;ENSSSCG00000000383;ENSSSCG00000000396;ENSSSCG00000000739;ENSSSCG00000000910;ENSSSCG00000001009;ENSSSCG00000001437;ENSSSCG00000001563;ENSSSCG00000002254;ENSSSCG00000002385;ENSSSCG00000003017;ENSSSCG00000003156;ENSSSCG00000003183;ENSSSCG00000003194;ENSSSCG00000003413;ENSSSCG00000003471;ENSSSCG00000003520;ENSSSCG00000003839;…
GO:0002520	S6	trans	BP	immune system development	http://amigo.geneontology.org/amigo/term/GO:0002520	295	125	95.9916	1.3022	0.000173347	0.00126987	396557;396591;396611;396629;396645;396810;396832;396849;396917;396942;397062;397078;397093;397201;397244;397307;397405;397406;397455;397471;397509;397550;397556;397657;397663;397671;406188;406192;407745;414374;445460;595105;595129;654298;733648;751859;100038002;100049681;100049699;100049702;100113425;100125540;100127359;100134989;100135668;100152163;100152442;100152732;100152957;100153197;1001532…	ENSSSCG00000000156;ENSSSCG00000000383;ENSSSCG00000001009;ENSSSCG00000001437;ENSSSCG00000001757;ENSSSCG00000001818;ENSSSCG00000001880;ENSSSCG00000001952;ENSSSCG00000002039;ENSSSCG00000002266;ENSSSCG00000002866;ENSSSCG00000002919;ENSSSCG00000002983;ENSSSCG00000003017;ENSSSCG00000003132;ENSSSCG00000003183;ENSSSCG00000003413;ENSSSCG00000003471;ENSSSCG00000003577;ENSSSCG00000003741;ENSSSCG00000004154;…
GO:0030030	S6	trans	BP	cell projection organization	http://amigo.geneontology.org/amigo/term/GO:0030030	336	140	109.333	1.28049	0.000181111	0.00129659	396591;396784;396810;396849;397036;397046;397271;397447;397657;397663;497623;503658;595108;595117;654410;733599;733630;780425;780428;791125;100037273;100049677;100049691;100101550;100127359;100127483;100137084;100144475;100144481;100144491;100144493;100144499;100144507;100151840;100151886;100152184;100153225;100153227;100153398;100155006;100155281;100155504;100155580;100155623;100155631;100155885…	ENSSSCG00000000156;ENSSSCG00000000523;ENSSSCG00000001437;ENSSSCG00000001818;ENSSSCG00000001878;ENSSSCG00000002332;ENSSSCG00000002386;ENSSSCG00000002795;ENSSSCG00000002805;ENSSSCG00000003021;ENSSSCG00000003198;ENSSSCG00000003413;ENSSSCG00000003471;ENSSSCG00000003520;ENSSSCG00000003577;ENSSSCG00000004242;ENSSSCG00000004289;ENSSSCG00000004421;ENSSSCG00000004632;ENSSSCG00000004834;ENSSSCG00000005012;…
GO:0048771	S6	trans	BP	tissue remodeling	http://amigo.geneontology.org/amigo/term/GO:0048771	55	31	17.8967	1.73216	0.000215204	0.00150643	396591;396629;396832;396942;397027;397078;397094;397400;397447;397657;397675;445521;497623;733660;100049669;100125540;100127483;100152163;100156773;100157105;100157507;100157795;100511484;100518262;100518636;100520876;100521108;100522873;100523462;100621622;100738836	ENSSSCG00000001437;ENSSSCG00000002385;ENSSSCG00000003017;ENSSSCG00000003471;ENSSSCG00000004038;ENSSSCG00000004241;ENSSSCG00000004755;ENSSSCG00000005267;ENSSSCG00000006696;ENSSSCG00000007067;ENSSSCG00000008090;ENSSSCG00000009327;ENSSSCG00000009589;ENSSSCG00000009664;ENSSSCG00000009817;ENSSSCG00000011274;ENSSSCG00000011326;ENSSSCG00000012999;ENSSSCG00000015136;ENSSSCG00000016113;ENSSSCG00000016617;…
GO:1901700	S6	trans	BP	response to oxygen-containing compound	http://amigo.geneontology.org/amigo/term/GO:1901700	374	153	121.698	1.25721	0.00026093	0.0017868	396591;396609;396623;396628;396629;396645;396658;396764;396784;396832;396849;396853;396886;396942;396969;397018;397036;397060;397064;397078;397106;397122;397130;397172;397177;397182;397201;397210;397250;397285;397344;397350;397400;397422;397447;397490;397498;397500;397504;397523;397537;397550;397553;397557;397567;397644;397657;397663;397671;399541;403329;404698;406188;407247;407773;414371;414396;…	ENSSSCG00000000910;ENSSSCG00000001009;ENSSSCG00000001437;ENSSSCG00000001770;ENSSSCG00000001880;ENSSSCG00000001952;ENSSSCG00000002385;ENSSSCG00000002444;ENSSSCG00000003017;ENSSSCG00000003413;ENSSSCG00000003460;ENSSSCG00000003806;ENSSSCG00000003928;ENSSSCG00000004154;ENSSSCG00000004421;ENSSSCG00000004505;ENSSSCG00000004597;ENSSSCG00000004675;ENSSSCG00000004678;ENSSSCG00000004789;ENSSSCG00000005215;…
GO:0009719	S6	trans	BP	response to endogenous stimulus	http://amigo.geneontology.org/amigo/term/GO:0009719	413	167	134.388	1.24267	0.000271723	0.00182112	396591;396628;396665;396784;396832;396849;396853;396942;396943;396969;396988;397019;397063;397064;397078;397096;397106;397130;397155;397182;397201;397344;397350;397400;397406;397422;397447;397490;397498;397504;397511;397512;397523;397550;397553;397557;397600;397657;397663;397671;399541;403329;404693;404694;404698;406869;407060;407247;407773;414396;445525;445539;449001;492313;494014;494015;503656;…	ENSSSCG00000000469;ENSSSCG00000000602;ENSSSCG00000000757;ENSSSCG00000000902;ENSSSCG00000000910;ENSSSCG00000001437;ENSSSCG00000001474;ENSSSCG00000001497;ENSSSCG00000001770;ENSSSCG00000002254;ENSSSCG00000002385;ENSSSCG00000003017;ENSSSCG00000003021;ENSSSCG00000003413;ENSSSCG00000003460;ENSSSCG00000003702;ENSSSCG00000003806;ENSSSCG00000004421;ENSSSCG00000004485;ENSSSCG00000004505;ENSSSCG00000004507;…
GO:0032963	S6	trans	BP	collagen metabolic process	http://amigo.geneontology.org/amigo/term/GO:0032963	21	15	6.8333	2.19513	0.000292415	0.00191898	397019;397078;397400;497623;100113425;100153257;100154373;100156539;100516663;100518493;100522394;100522415;100522839;100625944;100736572	ENSSSCG00000000681;ENSSSCG00000002385;ENSSSCG00000003017;ENSSSCG00000004974;ENSSSCG00000005045;ENSSSCG00000006132;ENSSSCG00000009434;ENSSSCG00000009817;ENSSSCG00000010280;ENSSSCG00000011033;ENSSSCG00000011101;ENSSSCG00000013263;ENSSSCG00000015896;ENSSSCG00000024823;ENSSSCG00000037016
GO:0001501	S6	trans	BP	skeletal system development	http://amigo.geneontology.org/amigo/term/GO:0001501	148	68	48.1585	1.412	0.000389335	0.00250287	396810;396849;396951;396958;397046;397078;397206;397342;397405;397657;397675;404698;406192;497623;100113425;100125345;100127483;100152419;100152701;100153098;100153257;100153584;100154208;100154395;100154759;100155304;100155623;100155653;100155995;100156392;100157103;100157105;100157578;100157655;100157662;100157795;100171389;100499568;100511196;100512046;100512789;100513065;100513862;100519275;1…	ENSSSCG00000000411;ENSSSCG00000000737;ENSSSCG00000001620;ENSSSCG00000002490;ENSSSCG00000002919;ENSSSCG00000003017;ENSSSCG00000003021;ENSSSCG00000003471;ENSSSCG00000003577;ENSSSCG00000004505;ENSSSCG00000004578;ENSSSCG00000005045;ENSSSCG00000005190;ENSSSCG00000005247;ENSSSCG00000006002;ENSSSCG00000006009;ENSSSCG00000006132;ENSSSCG00000006561;ENSSSCG00000006696;ENSSSCG00000006780;ENSSSCG00000008397;…
GO:0045444	S6	trans	BP	fat cell differentiation	http://amigo.geneontology.org/amigo/term/GO:0045444	73	38	23.7539	1.59974	0.000400872	0.00252549	396832;397078;397307;397490;397671;399533;654298;733670;751859;780421;100126285;100135678;100144480;100144508;100152419;100152937;100153765;100154421;100154522;100155094;100156773;100157103;100157120;100157485;100192435;100337657;100510975;100513591;100513746;100521003;100522934;100525288;100525612;100621622;100624279;100627390;100738827;102162332	ENSSSCG00000000682;ENSSSCG00000002697;ENSSSCG00000002866;ENSSSCG00000003017;ENSSSCG00000003332;ENSSSCG00000005037;ENSSSCG00000006038;ENSSSCG00000007067;ENSSSCG00000008645;ENSSSCG00000009331;ENSSSCG00000009655;ENSSSCG00000009808;ENSSSCG00000010235;ENSSSCG00000010480;ENSSSCG00000010683;ENSSSCG00000010739;ENSSSCG00000011110;ENSSSCG00000011579;ENSSSCG00000015871;ENSSSCG00000016018;ENSSSCG00000024312;…
GO:0001503	S6	trans	BP	ossification	http://amigo.geneontology.org/amigo/term/GO:0001503	113	54	36.7697	1.4686	0.000470526	0.00283045	396629;396849;396951;397046;397078;397206;397307;397400;397471;397609;397657;397675;399688;414374;497623;654298;100049691;100049692;100113425;100127483;100144508;100153257;100154199;100156548;100156773;100157103;100157105;100157507;100157578;100157655;100511749;100511925;100513746;100515110;100518262;100518636;100519317;100519531;100519927;100520334;100520876;100521680;100522839;100522873;1005230…	ENSSSCG00000000411;ENSSSCG00000002039;ENSSSCG00000002344;ENSSSCG00000002385;ENSSSCG00000002866;ENSSSCG00000003017;ENSSSCG00000003471;ENSSSCG00000004241;ENSSSCG00000005045;ENSSSCG00000006009;ENSSSCG00000006132;ENSSSCG00000006338;ENSSSCG00000007067;ENSSSCG00000008072;ENSSSCG00000008073;ENSSSCG00000008446;ENSSSCG00000008645;ENSSSCG00000009220;ENSSSCG00000009664;ENSSSCG00000009817;ENSSSCG00000011274;…
GO:0048729	S6	trans	BP	tissue morphogenesis	http://amigo.geneontology.org/amigo/term/GO:0048729	196	86	63.7775	1.34844	0.000475282	0.00283045	396629;396784;396849;396969;397005;397091;397093;397106;397471;397602;397657;641309;733615;780428;100113425;100125345;100125346;100127359;100127483;100141405;100144508;100151994;100152001;100152163;100152404;100152419;100152664;100154087;100154208;100155091;100155304;100155885;100156773;100157103;100157266;100286859;100337657;100499568;100511196;100511202;100511619;100511907;100513862;100515110;1…	ENSSSCG00000000293;ENSSSCG00000000737;ENSSSCG00000001770;ENSSSCG00000002039;ENSSSCG00000002461;ENSSSCG00000002873;ENSSSCG00000002954;ENSSSCG00000003021;ENSSSCG00000003198;ENSSSCG00000003413;ENSSSCG00000003471;ENSSSCG00000003520;ENSSSCG00000003532;ENSSSCG00000003567;ENSSSCG00000003795;ENSSSCG00000004223;ENSSSCG00000004241;ENSSSCG00000004505;ENSSSCG00000004507;ENSSSCG00000004755;ENSSSCG00000005045;…
GO:0016192	S6	trans	BP	vesicle-mediated transport	http://amigo.geneontology.org/amigo/term/GO:0016192	392	158	127.555	1.23868	0.000476234	0.00283045	396645;396721;396735;396801;396810;396832;396942;396943;396979;397018;397019;397031;397042;397062;397063;397085;397155;397172;397271;397285;397406;397447;397594;397623;397657;397663;404693;406192;414374;445003;445521;492313;497623;503658;595108;595112;595115;595116;595117;606749;733576;733630;768112;780425;780428;100037292;100049677;100049702;100125375;100125540;100125967;100126201;100126280;1001…	ENSSSCG00000000137;ENSSSCG00000000531;ENSSSCG00000000579;ENSSSCG00000001818;ENSSSCG00000001895;ENSSSCG00000001900;ENSSSCG00000001934;ENSSSCG00000002015;ENSSSCG00000002788;ENSSSCG00000003132;ENSSSCG00000003157;ENSSSCG00000003520;ENSSSCG00000003549;ENSSSCG00000003577;ENSSSCG00000003806;ENSSSCG00000004020;ENSSSCG00000004125;ENSSSCG00000004478;ENSSSCG00000004578;ENSSSCG00000004587;ENSSSCG00000004612;…
GO:0033002	S6	trans	BP	muscle cell proliferation	http://amigo.geneontology.org/amigo/term/GO:0033002	50	28	16.2698	1.72098	0.00049876	0.00290943	397091;397106;397172;397271;397400;397600;397657;397671;414381;492313;654298;100113425;100125967;100152404;100154395;100157112;100157318;100337657;100513927;100516839;100518262;100521003;100522280;100525128;100622156;100622305;100622658;100738836	ENSSSCG00000002385;ENSSSCG00000003549;ENSSSCG00000003702;ENSSSCG00000004154;ENSSSCG00000004223;ENSSSCG00000004789;ENSSSCG00000005045;ENSSSCG00000006002;ENSSSCG00000006038;ENSSSCG00000008645;ENSSSCG00000009867;ENSSSCG00000010627;ENSSSCG00000011274;ENSSSCG00000011579;ENSSSCG00000011831;ENSSSCG00000012037;ENSSSCG00000015652;ENSSSCG00000016031;ENSSSCG00000016101;ENSSSCG00000016628;ENSSSCG00000017259;…
GO:0060429	S6	trans	BP	epithelium development	http://amigo.geneontology.org/amigo/term/GO:0060429	321	132	104.452	1.26374	0.000537718	0.00305332	396629;396784;396849;396942;396969;397005;397036;397093;397106;397244;397342;397344;397447;397471;397550;397558;397600;397627;397657;406192;497234;641309;654298;733615;733636;768102;780428;100113425;100124377;100125345;100125346;100127138;100127359;100127483;100135665;100141405;100144508;100151994;100152163;100152404;100152419;100152664;100153167;100153197;100153433;100153518;100153584;100153983;…	ENSSSCG00000000293;ENSSSCG00000000737;ENSSSCG00000001419;ENSSSCG00000001770;ENSSSCG00000001848;ENSSSCG00000002039;ENSSSCG00000002254;ENSSSCG00000002461;ENSSSCG00000002490;ENSSSCG00000002954;ENSSSCG00000003021;ENSSSCG00000003198;ENSSSCG00000003413;ENSSSCG00000003471;ENSSSCG00000003520;ENSSSCG00000003532;ENSSSCG00000003567;ENSSSCG00000003702;ENSSSCG00000004223;ENSSSCG00000004241;ENSSSCG00000004242;…
GO:0006979	S6	trans	BP	response to oxidative stress	http://amigo.geneontology.org/amigo/term/GO:0006979	111	53	36.1189	1.46738	0.000542813	0.00305332	396609;396653;396942;397036;397060;397106;397177;397250;397285;397344;397403;397504;397567;397657;397663;399537;399541;404698;407773;494014;751859;100135665;100141308;100153167;100155248;100155281;100155653;100157120;100157318;100157451;100157597;100286873;100511127;100511484;100512360;100514545;100514962;100515785;100518780;100519401;100519691;100521392;100521945;100523837;100524405;100524530;10…	ENSSSCG00000000156;ENSSSCG00000000754;ENSSSCG00000001009;ENSSSCG00000002444;ENSSSCG00000002672;ENSSSCG00000002754;ENSSSCG00000003928;ENSSSCG00000004154;ENSSSCG00000004675;ENSSSCG00000004678;ENSSSCG00000005183;ENSSSCG00000005267;ENSSSCG00000005503;ENSSSCG00000005706;ENSSSCG00000006646;ENSSSCG00000006848;ENSSSCG00000007039;ENSSSCG00000007285;ENSSSCG00000008395;ENSSSCG00000008877;ENSSSCG00000010235;…
GO:0038061	S6	trans	BP	NIK/NF-kappaB signaling	http://amigo.geneontology.org/amigo/term/GO:0038061	39	23	12.6904	1.81239	0.000585674	0.00323662	396591;396623;396629;396849;397663;399541;445521;100135665;100152442;100154395;100157105;100157112;100381266;100514174;100514823;100516737;100517841;100518302;100523811;100524974;100623256;100624969;100628052	ENSSSCG00000001437;ENSSSCG00000002755;ENSSSCG00000005503;ENSSSCG00000005575;ENSSSCG00000006002;ENSSSCG00000009002;ENSSSCG00000009327;ENSSSCG00000010627;ENSSSCG00000012022;ENSSSCG00000012981;ENSSSCG00000013295;ENSSSCG00000013746;ENSSSCG00000013940;ENSSSCG00000022080;ENSSSCG00000022413;ENSSSCG00000023272;ENSSSCG00000029675;ENSSSCG00000032320;ENSSSCG00000032381;ENSSSCG00000032601;ENSSSCG00000033335;…
GO:0010647	S6	trans	BP	positive regulation of cell communication	http://amigo.geneontology.org/amigo/term/GO:0010647	489	192	159.118	1.20665	0.00060324	0.00327622	396591;396609;396616;396623;396629;396646;396775;396810;396832;396849;396969;397036;397046;397078;397093;397122;397201;397276;397311;397344;397350;397355;397400;397422;397447;397490;397509;397511;397644;397657;397663;399541;403331;414374;414381;414422;445521;445525;449001;449572;492313;494020;497623;553100;595105;595129;641309;733648;751859;780428;791125;100038002;100048955;100049669;100113425;10…	ENSSSCG00000000275;ENSSSCG00000000902;ENSSSCG00000001009;ENSSSCG00000001342;ENSSSCG00000001437;ENSSSCG00000001770;ENSSSCG00000001898;ENSSSCG00000002385;ENSSSCG00000002755;ENSSSCG00000002960;ENSSSCG00000003017;ENSSSCG00000003471;ENSSSCG00000003520;ENSSSCG00000003549;ENSSSCG00000003620;ENSSSCG00000003795;ENSSSCG00000004154;ENSSSCG00000004420;ENSSSCG00000004421;ENSSSCG00000004505;ENSSSCG00000004589;…
GO:0050673	S6	trans	BP	epithelial cell proliferation	http://amigo.geneontology.org/amigo/term/GO:0050673	132	61	42.9522	1.42018	0.000635091	0.00339074	396575;396665;396832;397018;397078;397106;397311;397422;397430;397657;397671;404693;404698;492313;654298;751859;768102;780402;780428;100038002;100048955;100113425;100125375;100127483;100142626;100151994;100153518;100153983;100154395;100155478;100155995;100156098;100157103;100499568;100511141;100511202;100511484;100511655;100513811;100515079;100515110;100516839;100517865;100518508;100520988;100521…	ENSSSCG00000000272;ENSSSCG00000002254;ENSSSCG00000002389;ENSSSCG00000003017;ENSSSCG00000003471;ENSSSCG00000003520;ENSSSCG00000003567;ENSSSCG00000004154;ENSSSCG00000004485;ENSSSCG00000004789;ENSSSCG00000005045;ENSSSCG00000005190;ENSSSCG00000005382;ENSSSCG00000006002;ENSSSCG00000006385;ENSSSCG00000006475;ENSSSCG00000007350;ENSSSCG00000007362;ENSSSCG00000008645;ENSSSCG00000008844;ENSSSCG00000009434;…
GO:0023056	S6	trans	BP	positive regulation of signaling	http://amigo.geneontology.org/amigo/term/GO:0023056	493	193	160.42	1.20309	0.00069621	0.0036551	396591;396609;396616;396623;396629;396646;396775;396810;396832;396849;396969;397036;397046;397078;397093;397122;397201;397276;397311;397344;397350;397355;397400;397422;397447;397490;397509;397511;397644;397657;397663;399541;403331;406192;414374;414381;414422;445521;445525;449001;449572;492313;494020;497623;553100;595105;595129;641309;733648;751859;780428;791125;100038002;100048955;100049669;10011…	ENSSSCG00000000275;ENSSSCG00000000902;ENSSSCG00000001009;ENSSSCG00000001342;ENSSSCG00000001437;ENSSSCG00000001770;ENSSSCG00000001898;ENSSSCG00000002385;ENSSSCG00000002755;ENSSSCG00000002960;ENSSSCG00000003017;ENSSSCG00000003471;ENSSSCG00000003520;ENSSSCG00000003549;ENSSSCG00000003620;ENSSSCG00000003795;ENSSSCG00000004154;ENSSSCG00000004420;ENSSSCG00000004421;ENSSSCG00000004505;ENSSSCG00000004578;…
GO:0051098	S6	trans	BP	regulation of binding	http://amigo.geneontology.org/amigo/term/GO:0051098	107	51	34.8173	1.46479	0.000722423	0.00373055	396591;396629;397078;397106;397130;397447;397581;397657;397663;397671;406192;449001;654298;780428;100113425;100125967;100141405;100142626;100144508;100152404;100153228;100153483;100154116;100154421;100154630;100155094;100155304;100157103;100303726;100307051;100512827;100513274;100514123;100514174;100515110;100515138;100518326;100521108;100521141;100521477;100522415;100522839;100523366;100523533;1…	ENSSSCG00000001437;ENSSSCG00000001880;ENSSSCG00000003017;ENSSSCG00000003520;ENSSSCG00000003549;ENSSSCG00000004223;ENSSSCG00000004505;ENSSSCG00000004578;ENSSSCG00000004974;ENSSSCG00000005045;ENSSSCG00000005453;ENSSSCG00000005621;ENSSSCG00000005706;ENSSSCG00000006533;ENSSSCG00000006612;ENSSSCG00000007239;ENSSSCG00000007522;ENSSSCG00000008185;ENSSSCG00000008645;ENSSSCG00000009655;ENSSSCG00000009704;…
GO:0050817	S6	trans	BP	coagulation	http://amigo.geneontology.org/amigo/term/GO:0050817	51	28	16.5952	1.68724	0.000766597	0.00389481	396979;396985;397063;397217;397406;399501;399541;404277;406192;492313;606749;733636;733660;100125540;100144304;100144507;100153504;100156908;100171389;100516257;100517927;100518131;100519355;100519764;100521108;100521982;100522824;100525326	ENSSSCG00000003395;ENSSSCG00000004038;ENSSSCG00000004578;ENSSSCG00000004612;ENSSSCG00000004789;ENSSSCG00000005503;ENSSSCG00000005617;ENSSSCG00000006289;ENSSSCG00000006357;ENSSSCG00000006463;ENSSSCG00000007371;ENSSSCG00000007541;ENSSSCG00000008348;ENSSSCG00000008820;ENSSSCG00000009097;ENSSSCG00000009589;ENSSSCG00000010312;ENSSSCG00000010629;ENSSSCG00000013041;ENSSSCG00000013181;ENSSSCG00000015136;…
GO:0033043	S6	trans	BP	regulation of organelle organization	http://amigo.geneontology.org/amigo/term/GO:0033043	357	144	116.166	1.2396	0.000817966	0.00408983	396571;396609;396849;396917;396923;396942;397046;397063;397094;397162;397251;397276;397311;397379;397400;397447;397491;397504;397556;397657;397662;406192;445516;449572;494457;497234;595115;751859;780425;780428;100037957;100037998;100038002;100113425;100125375;100125839;100126237;100126859;100127138;100127359;100137084;100144480;100144500;100145887;100151840;100151864;100151896;100152675;100153107…	ENSSSCG00000000156;ENSSSCG00000000383;ENSSSCG00000000393;ENSSSCG00000000396;ENSSSCG00000000531;ENSSSCG00000000857;ENSSSCG00000001497;ENSSSCG00000001757;ENSSSCG00000001818;ENSSSCG00000001880;ENSSSCG00000001895;ENSSSCG00000001934;ENSSSCG00000002245;ENSSSCG00000002385;ENSSSCG00000002622;ENSSSCG00000003198;ENSSSCG00000003413;ENSSSCG00000003520;ENSSSCG00000003577;ENSSSCG00000003949;ENSSSCG00000004578;…
GO:0001775	S6	trans	BP	cell activation	http://amigo.geneontology.org/amigo/term/GO:0001775	275	114	89.4837	1.27397	0.000900545	0.00443237	396557;396591;396611;396623;396629;396665;396721;396810;396832;396849;396942;396979;397051;397062;397063;397064;397078;397091;397106;397161;397271;397307;397344;397345;397349;397405;397406;397455;397471;397550;397553;397644;397657;397663;399501;399541;404277;404693;492313;497623;595129;606749;654298;733648;791125;100049669;100113425;100125346;100125540;100127359;100144507;100152163;100152442;1001…	ENSSSCG00000000156;ENSSSCG00000000383;ENSSSCG00000001437;ENSSSCG00000001818;ENSSSCG00000002039;ENSSSCG00000002866;ENSSSCG00000002919;ENSSSCG00000002983;ENSSSCG00000003017;ENSSSCG00000003132;ENSSSCG00000003395;ENSSSCG00000003413;ENSSSCG00000003741;ENSSSCG00000004154;ENSSSCG00000004421;ENSSSCG00000004507;ENSSSCG00000004595;ENSSSCG00000004612;ENSSSCG00000004728;ENSSSCG00000004755;ENSSSCG00000004789;…
GO:0044087	S6	trans	BP	regulation of cellular component biogenesis	http://amigo.geneontology.org/amigo/term/GO:0044087	268	111	87.206	1.27285	0.00108885	0.00524212	396609;396849;397046;397078;397251;397311;397400;397447;397504;397556;397657;397663;399541;404698;445521;449572;494457;497623;595115;654410;780425;780428;100037957;100037998;100127359;100144410;100144480;100144499;100145887;100151793;100151864;100152404;100152646;100152776;100153107;100153227;100153351;100154106;100154116;100154518;100154630;100155006;100155018;100155491;100155574;100155631;10015…	ENSSSCG00000000365;ENSSSCG00000000393;ENSSSCG00000000523;ENSSSCG00000000612;ENSSSCG00000001497;ENSSSCG00000001818;ENSSSCG00000001869;ENSSSCG00000001934;ENSSSCG00000002385;ENSSSCG00000003017;ENSSSCG00000003198;ENSSSCG00000003413;ENSSSCG00000003471;ENSSSCG00000003520;ENSSSCG00000003577;ENSSSCG00000004223;ENSSSCG00000004458;ENSSSCG00000004626;ENSSSCG00000004628;ENSSSCG00000004757;ENSSSCG00000004893;…
GO:0048863	S6	trans	BP	stem cell differentiation	http://amigo.geneontology.org/amigo/term/GO:0048863	59	31	19.1983	1.61472	0.00109835	0.00524212	396784;396810;397342;397509;397600;414911;100113425;100152419;100153225;100154087;100156773;100156869;100157653;100286859;100512275;100513591;100513815;100515110;100517522;100518262;100520792;100521183;100521731;100522280;100524100;100525283;100525700;100621622;100622658;100624723;102162332	ENSSSCG00000002266;ENSSSCG00000002490;ENSSSCG00000003702;ENSSSCG00000005045;ENSSSCG00000006256;ENSSSCG00000007067;ENSSSCG00000008197;ENSSSCG00000008221;ENSSSCG00000008262;ENSSSCG00000008842;ENSSSCG00000009477;ENSSSCG00000009867;ENSSSCG00000011102;ENSSSCG00000011398;ENSSSCG00000011440;ENSSSCG00000014338;ENSSSCG00000015399;ENSSSCG00000016018;ENSSSCG00000016569;ENSSSCG00000017504;ENSSSCG00000022155;…
GO:0051130	S6	trans	BP	positive regulation of cellular component organization	http://amigo.geneontology.org/amigo/term/GO:0051130	318	129	103.476	1.24667	0.00117462	0.00552246	396609;396849;396942;396943;397005;397042;397046;397063;397078;397094;397276;397311;397344;397379;397400;397406;397447;397594;397657;397662;397663;399541;404698;406192;445516;449572;497623;503658;595117;606749;654410;733599;733630;751859;780425;780428;791125;100038002;100125967;100126859;100127359;100127483;100144410;100144480;100151896;100152398;100153107;100153204;100153228;100154116;100154146;…	ENSSSCG00000000156;ENSSSCG00000000393;ENSSSCG00000000531;ENSSSCG00000001757;ENSSSCG00000001818;ENSSSCG00000001880;ENSSSCG00000002245;ENSSSCG00000002385;ENSSSCG00000003017;ENSSSCG00000003021;ENSSSCG00000003198;ENSSSCG00000003413;ENSSSCG00000003471;ENSSSCG00000003520;ENSSSCG00000003549;ENSSSCG00000003577;ENSSSCG00000003949;ENSSSCG00000004421;ENSSSCG00000004458;ENSSSCG00000004578;ENSSSCG00000004612;…
GO:0060341	S6	trans	BP	regulation of cellular localization	http://amigo.geneontology.org/amigo/term/GO:0060341	228	96	74.1901	1.29397	0.00124477	0.00576624	396721;397019;397078;397210;397250;397302;397345;397349;397406;397447;397504;397581;397657;397671;406192;414396;445525;494014;497623;595115;641309;751859;768112;780425;791125;100038002;100113425;100125343;100125540;100125967;100126859;100144499;100151840;100151849;100152675;100152851;100153351;100153460;100154110;100154658;100154741;100155564;100155623;100155631;100155762;100155766;100155885;1001…	ENSSSCG00000000531;ENSSSCG00000001818;ENSSSCG00000001878;ENSSSCG00000001880;ENSSSCG00000001895;ENSSSCG00000001900;ENSSSCG00000001934;ENSSSCG00000002268;ENSSSCG00000003017;ENSSSCG00000003156;ENSSSCG00000003471;ENSSSCG00000003549;ENSSSCG00000003806;ENSSSCG00000003928;ENSSSCG00000004421;ENSSSCG00000004578;ENSSSCG00000004595;ENSSSCG00000004728;ENSSSCG00000004751;ENSSSCG00000004757;ENSSSCG00000005012;…
GO:0042886	S6	trans	BP	amide transport	http://amigo.geneontology.org/amigo/term/GO:0042886	485	188	157.817	1.19126	0.0014334	0.00646536	396623;396629;396715;396784;396832;396853;396942;397062;397078;397085;397094;397106;397155;397172;397250;397276;397285;397344;397400;397490;397553;397558;397581;397602;397624;397671;399541;406188;445521;497623;595108;595112;595115;595116;595117;606749;641351;664654;733630;733636;733648;751859;780425;780440;791125;100038002;100038004;100113425;100125343;100125839;100126201;100126235;100126285;1001…	ENSSSCG00000000156;ENSSSCG00000000364;ENSSSCG00000000534;ENSSSCG00000001653;ENSSSCG00000001892;ENSSSCG00000001895;ENSSSCG00000001900;ENSSSCG00000001934;ENSSSCG00000001952;ENSSSCG00000001955;ENSSSCG00000002000;ENSSSCG00000002015;ENSSSCG00000002252;ENSSSCG00000002268;ENSSSCG00000002385;ENSSSCG00000002682;ENSSSCG00000002778;ENSSSCG00000002788;ENSSSCG00000002873;ENSSSCG00000003017;ENSSSCG00000003132;…
GO:0001816	S6	trans	BP	cytokine production	http://amigo.geneontology.org/amigo/term/GO:0001816	237	99	77.1187	1.28374	0.00143675	0.00646536	396591;396611;396623;396629;396645;396653;396656;396810;396832;396942;397036;397078;397094;397106;397122;397208;397285;397302;397400;397406;397490;397550;397600;397663;399533;399541;445521;445525;449572;492313;497623;595116;595129;751859;780421;100048955;100049669;100125346;100125540;100125555;100126285;100127138;100135665;100135678;100137085;100145887;100152607;100152851;100154373;100154741;1001…	ENSSSCG00000000916;ENSSSCG00000001009;ENSSSCG00000001437;ENSSSCG00000001817;ENSSSCG00000002385;ENSSSCG00000002755;ENSSSCG00000002983;ENSSSCG00000003017;ENSSSCG00000003132;ENSSSCG00000003178;ENSSSCG00000003471;ENSSSCG00000003702;ENSSSCG00000003729;ENSSSCG00000003755;ENSSSCG00000004154;ENSSSCG00000004507;ENSSSCG00000004789;ENSSSCG00000004791;ENSSSCG00000005203;ENSSSCG00000005267;ENSSSCG00000005503;…
GO:0007049	S6	trans	BP	cell cycle	http://amigo.geneontology.org/amigo/term/GO:0007049	416	163	135.364	1.20416	0.00174883	0.00775887	396611;396703;396832;396849;396917;396942;397078;397089;397091;397093;397094;397106;397162;397250;397251;397271;397276;397307;397362;397378;397379;397422;397493;397522;397550;397556;397572;397600;397656;397657;397662;397663;404698;404772;448813;492313;497234;595117;641309;654298;733576;733594;733648;733670;751859;780428;100037949;100048957;100049669;100101473;100113425;100125375;100125839;1001356…	ENSSSCG00000000156;ENSSSCG00000000190;ENSSSCG00000000739;ENSSSCG00000001400;ENSSSCG00000001818;ENSSSCG00000001880;ENSSSCG00000002001;ENSSSCG00000002004;ENSSSCG00000002006;ENSSSCG00000002254;ENSSSCG00000002268;ENSSSCG00000002715;ENSSSCG00000002866;ENSSSCG00000002923;ENSSSCG00000003017;ENSSSCG00000003520;ENSSSCG00000003702;ENSSSCG00000003928;ENSSSCG00000003949;ENSSSCG00000004154;ENSSSCG00000004588;…
GO:0051338	S6	trans	BP	regulation of transferase activity	http://amigo.geneontology.org/amigo/term/GO:0051338	283	115	92.0869	1.24882	0.00199877	0.00857623	396591;396617;396629;396810;396832;396849;397036;397063;397078;397091;397162;397201;397344;397379;397493;397509;397656;397657;397662;397663;399533;399541;404693;414426;445525;449572;492313;494014;497234;497623;654405;733630;733665;733670;751859;780428;100037966;100113425;100125346;100127359;100144471;100144507;100153228;100153410;100153597;100153965;100153983;100154002;100154199;100154763;1001550…	ENSSSCG00000000156;ENSSSCG00000000185;ENSSSCG00000000275;ENSSSCG00000000910;ENSSSCG00000001009;ENSSSCG00000001437;ENSSSCG00000001563;ENSSSCG00000002252;ENSSSCG00000002254;ENSSSCG00000003017;ENSSSCG00000003194;ENSSSCG00000003413;ENSSSCG00000003520;ENSSSCG00000003949;ENSSSCG00000004154;ENSSSCG00000004460;ENSSSCG00000004507;ENSSSCG00000004789;ENSSSCG00000004791;ENSSSCG00000005045;ENSSSCG00000005215;…
GO:0070727	S6	trans	BP	cellular macromolecule localization	http://amigo.geneontology.org/amigo/term/GO:0070727	488	188	158.793	1.18393	0.0020069	0.00857623	396591;396715;397019;397078;397085;397155;397250;397302;397345;397349;397406;397447;397504;397581;397657;397671;406188;406192;407060;414284;414396;414422;494014;595108;595112;595115;595116;595117;606749;641351;733576;733648;751859;780425;780428;780440;791125;100037304;100037998;100038002;100038004;100113425;100125839;100125967;100126201;100126288;100126859;100127138;100144491;100144499;100144507;…	ENSSSCG00000000156;ENSSSCG00000000364;ENSSSCG00000000531;ENSSSCG00000000534;ENSSSCG00000000737;ENSSSCG00000001437;ENSSSCG00000001653;ENSSSCG00000001878;ENSSSCG00000001880;ENSSSCG00000001900;ENSSSCG00000001934;ENSSSCG00000001952;ENSSSCG00000001955;ENSSSCG00000002000;ENSSSCG00000002015;ENSSSCG00000002268;ENSSSCG00000002444;ENSSSCG00000002682;ENSSSCG00000002778;ENSSSCG00000002788;ENSSSCG00000003017;…
GO:0031098	S6	trans	BP	stress-activated protein kinase signaling cascade	http://amigo.geneontology.org/amigo/term/GO:0031098	73	36	23.7539	1.51554	0.00201473	0.00857623	396591;396609;396617;396629;396832;396849;397122;397663;399541;100144507;100145887;100153223;100154002;100154208;100154763;100157103;100157105;100157507;100511484;100511565;100513491;100514174;100517574;100517714;100518326;100522721;100523014;100523533;100523811;100524751;100525120;100525283;100525505;100621234;100621622;100624279	ENSSSCG00000000275;ENSSSCG00000000739;ENSSSCG00000001009;ENSSSCG00000001437;ENSSSCG00000004791;ENSSSCG00000005503;ENSSSCG00000006502;ENSSSCG00000006767;ENSSSCG00000008197;ENSSSCG00000009593;ENSSSCG00000009664;ENSSSCG00000009850;ENSSSCG00000010164;ENSSSCG00000010835;ENSSSCG00000011166;ENSSSCG00000012022;ENSSSCG00000013019;ENSSSCG00000013269;ENSSSCG00000014010;ENSSSCG00000015403;ENSSSCG00000016617;…
GO:0051235	S6	trans	BP	maintenance of location	http://amigo.geneontology.org/amigo/term/GO:0051235	81	39	26.357	1.47968	0.00233777	0.00981863	396958;397018;397030;397285;397349;397550;397553;397581;397671;406188;407060;414371;497623;497624;641309;751859;100037998;100126285;100153597;100153749;100154090;100156448;100156498;100157507;100171389;100192435;100271931;100513812;100514123;100520962;100521003;100521108;100521661;100522324;100524544;100525288;100525465;100628166;100736934	ENSSSCG00000001952;ENSSSCG00000003132;ENSSSCG00000003156;ENSSSCG00000003755;ENSSSCG00000004460;ENSSSCG00000004668;ENSSSCG00000004728;ENSSSCG00000005037;ENSSSCG00000005453;ENSSSCG00000005601;ENSSSCG00000005706;ENSSSCG00000006390;ENSSSCG00000006860;ENSSSCG00000008245;ENSSSCG00000008548;ENSSSCG00000009217;ENSSSCG00000009664;ENSSSCG00000009759;ENSSSCG00000009817;ENSSSCG00000010235;ENSSSCG00000011004;…
GO:0010563	S6	trans	BP	negative regulation of phosphorus metabolic process	http://amigo.geneontology.org/amigo/term/GO:0010563	170	73	55.3172	1.31966	0.00250963	0.0103654	396775;396849;397078;397091;397362;397447;397493;399533;399541;404693;449572;497623;654405;733670;751859;100113425;100153410;100153597;100153983;100154106;100154763;100154908;100155147;100155281;100155478;100157105;100157144;100157266;100157614;100171389;100192439;100217397;100271931;100302366;100302367;100302508;100511565;100512360;100512419;100512576;100512827;100512834;100515264;100515528;1005…	ENSSSCG00000000156;ENSSSCG00000000739;ENSSSCG00000001563;ENSSSCG00000002254;ENSSSCG00000002337;ENSSSCG00000003017;ENSSSCG00000003194;ENSSSCG00000003839;ENSSSCG00000004094;ENSSSCG00000004154;ENSSSCG00000004460;ENSSSCG00000004485;ENSSSCG00000004507;ENSSSCG00000004620;ENSSSCG00000004751;ENSSSCG00000005045;ENSSSCG00000005503;ENSSSCG00000005706;ENSSSCG00000006453;ENSSSCG00000006522;ENSSSCG00000007350;…
GO:0018193	S6	trans	BP	peptidyl-amino acid modification	http://amigo.geneontology.org/amigo/term/GO:0018193	374	147	121.698	1.20791	0.00253377	0.0103654	396571;396609;396653;396810;396823;396832;396933;397044;397063;397078;397161;397201;397251;397311;397349;397350;397447;397504;397509;397511;397606;397637;397657;397662;397663;404277;404693;494014;503658;654323;733683;751859;780412;791125;100037299;100038004;100125540;100126237;100126859;100127359;100127488;100135665;100141471;100144471;100144480;100144507;100144630;100145887;100152646;100152776;1…	ENSSSCG00000000275;ENSSSCG00000000293;ENSSSCG00000000681;ENSSSCG00000000694;ENSSSCG00000001009;ENSSSCG00000001497;ENSSSCG00000001563;ENSSSCG00000001757;ENSSSCG00000001818;ENSSSCG00000001869;ENSSSCG00000001880;ENSSSCG00000001900;ENSSSCG00000001914;ENSSSCG00000001946;ENSSSCG00000002283;ENSSSCG00000002306;ENSSSCG00000002778;ENSSSCG00000002805;ENSSSCG00000003017;ENSSSCG00000003156;ENSSSCG00000003413;…
GO:1901698	S6	trans	BP	response to nitrogen compound	http://amigo.geneontology.org/amigo/term/GO:1901698	249	102	81.0234	1.25889	0.00261239	0.0105325	396591;396784;396832;396853;396942;396943;397019;397060;397064;397177;397182;397191;397201;397210;397285;397350;397406;397447;397490;397498;397500;397523;397550;397657;397663;397671;399541;403329;406188;407247;407773;414396;445525;494014;494015;497623;503656;641309;654405;733588;733648;751859;791125;100037966;100048955;100125375;100125540;100126201;100127153;100127359;100135665;100141314;10014442…	ENSSSCG00000000142;ENSSSCG00000000849;ENSSSCG00000000910;ENSSSCG00000001437;ENSSSCG00000001952;ENSSSCG00000002446;ENSSSCG00000003413;ENSSSCG00000003806;ENSSSCG00000004154;ENSSSCG00000004421;ENSSSCG00000004597;ENSSSCG00000004675;ENSSSCG00000004678;ENSSSCG00000005215;ENSSSCG00000005267;ENSSSCG00000005503;ENSSSCG00000006357;ENSSSCG00000006371;ENSSSCG00000006502;ENSSSCG00000006816;ENSSSCG00000006821;…
GO:0048144	S6	trans	BP	fibroblast proliferation	http://amigo.geneontology.org/amigo/term/GO:0048144	22	14	7.1587	1.95566	0.0026554	0.0105325	397030;397063;397662;406192;407773;445525;100144492;100154199;100157451;100516839;100519764;100522958;100620969;100621622	ENSSSCG00000004578;ENSSSCG00000006338;ENSSSCG00000007541;ENSSSCG00000014540;ENSSSCG00000016628;ENSSSCG00000016865;ENSSSCG00000017306;ENSSSCG00000025092;ENSSSCG00000025822;ENSSSCG00000029326;ENSSSCG00000029501;ENSSSCG00000033190;ENSSSCG00000034321;ENSSSCG00000038185
GO:0061024	S6	trans	BP	membrane organization	http://amigo.geneontology.org/amigo/term/GO:0061024	149	65	48.4839	1.34065	0.00267493	0.0105325	396849;396942;397036;397046;397189;397271;397406;404693;406192;414284;492313;497623;595115;595117;780428;100037978;100038002;100125375;100126201;100126859;100136901;100144491;100151849;100152253;100152675;100152814;100153167;100153351;100153972;100154116;100154741;100155766;100156725;100157638;100157977;100158143;100158193;100233170;100511290;100512176;100512732;100513240;100515138;100515193;1005…	ENSSSCG00000001895;ENSSSCG00000001934;ENSSSCG00000002622;ENSSSCG00000002828;ENSSSCG00000003520;ENSSSCG00000004125;ENSSSCG00000004578;ENSSSCG00000004632;ENSSSCG00000004757;ENSSSCG00000004789;ENSSSCG00000004893;ENSSSCG00000005020;ENSSSCG00000005267;ENSSSCG00000006357;ENSSSCG00000006496;ENSSSCG00000006506;ENSSSCG00000006612;ENSSSCG00000006894;ENSSSCG00000007097;ENSSSCG00000007167;ENSSSCG00000007478;…
GO:0080134	S6	trans	BP	regulation of response to stress	http://amigo.geneontology.org/amigo/term/GO:0080134	355	140	115.515	1.21196	0.00275143	0.0107	396557;396591;396611;396623;396629;396646;396832;396922;396942;396985;397020;397042;397051;397106;397122;397130;397201;397210;397251;397307;397349;397406;397550;397553;397657;397663;397665;397671;399533;399541;403331;404277;406188;406192;445521;448813;492313;595129;733660;751859;768102;100037949;100125346;100125540;100125555;100126284;100126285;100126851;100126859;100127359;100127488;100135665;10…	ENSSSCG00000000156;ENSSSCG00000000274;ENSSSCG00000000275;ENSSSCG00000000477;ENSSSCG00000000633;ENSSSCG00000000708;ENSSSCG00000000739;ENSSSCG00000000754;ENSSSCG00000000859;ENSSSCG00000001009;ENSSSCG00000001400;ENSSSCG00000001437;ENSSSCG00000001880;ENSSSCG00000001952;ENSSSCG00000002389;ENSSSCG00000002444;ENSSSCG00000002446;ENSSSCG00000002672;ENSSSCG00000002715;ENSSSCG00000002866;ENSSSCG00000003413;…
GO:0022008	S6	trans	BP	neurogenesis	http://amigo.geneontology.org/amigo/term/GO:0022008	388	151	126.253	1.19601	0.0035089	0.0134793	396591;396659;396784;396849;396942;396958;397036;397046;397078;397093;397130;397244;397422;397447;397657;397663;399541;414911;595108;595117;654298;733599;733630;733648;733665;780402;780425;780428;780440;791125;100037273;100049677;100049691;100101550;100113425;100124377;100127359;100127483;100127488;100135678;100144475;100144480;100144481;100144493;100144507;100144508;100144540;100144885;100145887…	ENSSSCG00000000156;ENSSSCG00000000411;ENSSSCG00000000737;ENSSSCG00000001419;ENSSSCG00000001437;ENSSSCG00000001498;ENSSSCG00000001818;ENSSSCG00000001878;ENSSSCG00000002254;ENSSSCG00000002332;ENSSSCG00000002795;ENSSSCG00000002923;ENSSSCG00000003017;ENSSSCG00000003021;ENSSSCG00000003267;ENSSSCG00000003413;ENSSSCG00000003471;ENSSSCG00000003520;ENSSSCG00000003778;ENSSSCG00000003839;ENSSSCG00000004223;…
GO:0010562	S6	trans	BP	positive regulation of phosphorus metabolic process	http://amigo.geneontology.org/amigo/term/GO:0010562	338	133	109.984	1.20927	0.00382658	0.0145226	396591;396617;396629;396810;396832;396849;397036;397078;397093;397122;397161;397201;397311;397344;397350;397400;397422;397447;397490;397509;397511;397557;397656;397657;397662;397663;399541;404277;406192;414374;445521;445525;449572;492313;494014;497623;503658;733630;733665;751859;780428;791125;100048955;100049669;100113425;100125346;100125375;100127359;100127483;100135678;100141314;100144471;10014…	ENSSSCG00000000275;ENSSSCG00000000293;ENSSSCG00000001009;ENSSSCG00000001437;ENSSSCG00000002385;ENSSSCG00000003017;ENSSSCG00000003413;ENSSSCG00000003471;ENSSSCG00000003520;ENSSSCG00000003839;ENSSSCG00000004421;ENSSSCG00000004578;ENSSSCG00000004789;ENSSSCG00000004791;ENSSSCG00000005045;ENSSSCG00000005106;ENSSSCG00000005215;ENSSSCG00000005229;ENSSSCG00000005503;ENSSSCG00000005621;ENSSSCG00000005706;…
GO:0046907	S6	trans	BP	intracellular transport	http://amigo.geneontology.org/amigo/term/GO:0046907	424	163	137.968	1.18144	0.00437865	0.01642	396715;396721;396810;397078;397085;397155;397250;397406;397581;397594;397657;397663;397671;406188;406192;497623;595108;595112;595115;595116;595117;606749;641351;733576;733648;751859;768112;780425;780428;780440;791125;100038002;100038004;100049677;100113425;100125540;100125839;100125967;100126201;100126288;100126859;100144491;100144499;100151849;100151896;100152189;100152253;100152304;100152606;10…	ENSSSCG00000000156;ENSSSCG00000000364;ENSSSCG00000000531;ENSSSCG00000000534;ENSSSCG00000001653;ENSSSCG00000001818;ENSSSCG00000001895;ENSSSCG00000001934;ENSSSCG00000001952;ENSSSCG00000001955;ENSSSCG00000002000;ENSSSCG00000002015;ENSSSCG00000002268;ENSSSCG00000002386;ENSSSCG00000002682;ENSSSCG00000002778;ENSSSCG00000003017;ENSSSCG00000003132;ENSSSCG00000003520;ENSSSCG00000003549;ENSSSCG00000003795;…
GO:0016050	S6	trans	BP	vesicle organization	http://amigo.geneontology.org/amigo/term/GO:0016050	76	36	24.73	1.45572	0.00475704	0.017629	396942;406192;497623;574065;595112;595115;595117;606749;100125375;100126201;100144491;100152253;100153351;100153972;100155766;100156818;100157977;100511290;100512732;100515138;100517563;100517927;100519770;100520095;100520393;100520792;100520876;100520917;100524115;100625338;100625522;100626077;100627750;100627841;100737446;100737880	ENSSSCG00000001895;ENSSSCG00000001934;ENSSSCG00000004125;ENSSSCG00000004578;ENSSSCG00000004612;ENSSSCG00000004757;ENSSSCG00000004893;ENSSSCG00000005193;ENSSSCG00000005267;ENSSSCG00000005514;ENSSSCG00000005617;ENSSSCG00000006612;ENSSSCG00000006894;ENSSSCG00000007097;ENSSSCG00000007167;ENSSSCG00000008601;ENSSSCG00000009817;ENSSSCG00000010260;ENSSSCG00000010525;ENSSSCG00000015482;ENSSSCG00000016635;…
GO:0009628	S6	trans	BP	response to abiotic stimulus	http://amigo.geneontology.org/amigo/term/GO:0009628	256	103	83.3012	1.23648	0.00482373	0.0176683	396591;396611;396617;396653;396659;396810;396942;397036;397094;397148;397162;397191;397250;397264;397276;397349;397378;397400;397458;397549;397581;397600;397663;399541;404698;406188;407773;414413;494015;497623;503656;595105;595129;641309;654298;654405;733588;751859;791125;100037949;100125346;100126235;100126284;100126859;100127359;100135665;100135678;100144418;100144422;100152001;100152073;100152…	ENSSSCG00000000633;ENSSSCG00000000849;ENSSSCG00000001437;ENSSSCG00000001720;ENSSSCG00000001952;ENSSSCG00000002296;ENSSSCG00000002385;ENSSSCG00000002446;ENSSSCG00000002715;ENSSSCG00000002776;ENSSSCG00000002846;ENSSSCG00000003413;ENSSSCG00000003460;ENSSSCG00000003511;ENSSSCG00000003569;ENSSSCG00000003702;ENSSSCG00000003928;ENSSSCG00000004241;ENSSSCG00000004421;ENSSSCG00000004728;ENSSSCG00000004753;…
GO:0097435	S6	trans	BP	supramolecular fiber organization	http://amigo.geneontology.org/amigo/term/GO:0097435	201	83	65.4045	1.26903	0.00490265	0.017751	396725;396849;397046;397091;397250;397271;397349;397400;397447;397556;397608;397663;406192;414381;414906;445516;445532;494457;595117;733628;780425;780428;100037273;100037957;100037998;100127359;100137084;100144410;100144500;100145887;100152001;100152607;100154116;100154199;100154518;100155248;100155574;100155631;100156448;100156642;100157165;100157507;100158033;100158092;100174962;100174963;10017…	ENSSSCG00000000209;ENSSSCG00000000916;ENSSSCG00000001009;ENSSSCG00000001818;ENSSSCG00000002026;ENSSSCG00000002368;ENSSSCG00000002385;ENSSSCG00000002444;ENSSSCG00000003413;ENSSSCG00000003520;ENSSSCG00000003577;ENSSSCG00000003928;ENSSSCG00000004578;ENSSSCG00000004626;ENSSSCG00000004628;ENSSSCG00000004728;ENSSSCG00000005012;ENSSSCG00000005367;ENSSSCG00000005706;ENSSSCG00000006338;ENSSSCG00000006390;…
GO:0055123	S6	trans	BP	digestive system development	http://amigo.geneontology.org/amigo/term/GO:0055123	44	23	14.3174	1.60644	0.00510088	0.0182588	396810;397600;397657;414911;654298;100113425;100141314;100152001;100154087;100154116;100155304;100156733;100337659;100499568;100513862;100515110;100516916;100520334;100525814;100621622;100622658;100625162;100628206	ENSSSCG00000002127;ENSSSCG00000003021;ENSSSCG00000003702;ENSSSCG00000003795;ENSSSCG00000004505;ENSSSCG00000005045;ENSSSCG00000006256;ENSSSCG00000008446;ENSSSCG00000008645;ENSSSCG00000008842;ENSSSCG00000009477;ENSSSCG00000009786;ENSSSCG00000011274;ENSSSCG00000015733;ENSSSCG00000016034;ENSSSCG00000016569;ENSSSCG00000016703;ENSSSCG00000025238;ENSSSCG00000025822;ENSSSCG00000026516;ENSSSCG00000027060;…
GO:0007249	S6	trans	BP	I-kappaB kinase/NF-kappaB signaling	http://amigo.geneontology.org/amigo/term/GO:0007249	69	33	22.4523	1.46978	0.00559969	0.0198191	396616;396623;396629;396646;396849;397122;397349;397447;397657;399541;406188;414381;595105;595129;751859;791125;100125346;100135665;100152755;100156358;100156851;100157000;100513491;100514174;100518678;100519905;100523014;100524544;100524751;100525230;100622156;100623776;102165373	ENSSSCG00000001009;ENSSSCG00000001952;ENSSSCG00000003620;ENSSSCG00000004154;ENSSSCG00000004420;ENSSSCG00000004421;ENSSSCG00000004472;ENSSSCG00000004728;ENSSSCG00000005503;ENSSSCG00000005706;ENSSSCG00000006578;ENSSSCG00000009002;ENSSSCG00000010235;ENSSSCG00000011166;ENSSSCG00000011251;ENSSSCG00000011274;ENSSSCG00000011732;ENSSSCG00000012981;ENSSSCG00000015113;ENSSSCG00000016101;ENSSSCG00000021068;…
GO:0007224	S6	trans	BP	smoothened signaling pathway	http://amigo.geneontology.org/amigo/term/GO:0007224	33	18	10.738	1.67628	0.00722493	0.0252872	100113425;100144491;100153625;100154208;100156680;100157208;100511196;100513144;100513386;100513862;100515110;100520334;100520750;100525739;100621622;100622760;100623555;100628206	ENSSSCG00000000737;ENSSSCG00000001898;ENSSSCG00000003021;ENSSSCG00000004242;ENSSSCG00000005045;ENSSSCG00000009593;ENSSSCG00000010496;ENSSSCG00000014283;ENSSSCG00000015733;ENSSSCG00000016569;ENSSSCG00000016608;ENSSSCG00000017769;ENSSSCG00000021704;ENSSSCG00000023719;ENSSSCG00000025238;ENSSSCG00000025822;ENSSSCG00000029649;ENSSSCG00000038554
GO:0007492	S6	trans	BP	endoderm development	http://amigo.geneontology.org/amigo/term/GO:0007492	22	13	7.1587	1.81597	0.00917881	0.0317728	397093;397285;397430;397600;397657;100113425;100154087;100155091;100155304;100157655;100521477;100523811;100624279	ENSSSCG00000000293;ENSSSCG00000003702;ENSSSCG00000004505;ENSSSCG00000005045;ENSSSCG00000006009;ENSSSCG00000006256;ENSSSCG00000011274;ENSSSCG00000011973;ENSSSCG00000016009;ENSSSCG00000016027;ENSSSCG00000028304;ENSSSCG00000029675;ENSSSCG00000035077
GO:0071496	S6	trans	BP	cellular response to external stimulus	http://amigo.geneontology.org/amigo/term/GO:0071496	84	38	27.3332	1.39025	0.0096857	0.033163	396611;396617;396628;396784;396853;397490;397504;399541;407060;407773;449572;497623;503656;595105;595129;733576;751859;100125346;100126235;100127359;100127483;100152401;100154106;100154908;100156710;100156913;100157120;100157272;100462760;100520560;100525671;100526065;100533477;100621234;100621622;100624229;100626099;102162332	ENSSSCG00000002337;ENSSSCG00000003413;ENSSSCG00000005503;ENSSSCG00000005601;ENSSSCG00000006371;ENSSSCG00000006522;ENSSSCG00000006780;ENSSSCG00000007709;ENSSSCG00000009361;ENSSSCG00000009817;ENSSSCG00000009998;ENSSSCG00000010034;ENSSSCG00000010235;ENSSSCG00000014277;ENSSSCG00000014812;ENSSSCG00000015871;ENSSSCG00000016113;ENSSSCG00000016611;ENSSSCG00000016918;ENSSSCG00000017133;ENSSSCG00000017386;…
GO:0002252	S6	trans	BP	immune effector process	http://amigo.geneontology.org/amigo/term/GO:0002252	214	86	69.6346	1.23502	0.009873	0.0334408	396557;396591;396611;396629;396656;396721;396785;396810;396832;396877;396881;396922;396923;396942;396969;397051;397062;397078;397106;397122;397400;397405;397406;397526;397602;397644;397663;397665;399541;445461;445521;445525;497623;595129;606749;733576;733648;100125346;100125540;100126285;100126851;100127359;100144304;100152442;100152675;100152851;100153518;100154248;100155269;100155631;100156773;…	ENSSSCG00000000274;ENSSSCG00000000396;ENSSSCG00000001437;ENSSSCG00000001770;ENSSSCG00000001818;ENSSSCG00000001880;ENSSSCG00000002385;ENSSSCG00000002873;ENSSSCG00000002919;ENSSSCG00000002983;ENSSSCG00000003017;ENSSSCG00000003132;ENSSSCG00000003178;ENSSSCG00000003413;ENSSSCG00000003524;ENSSSCG00000003729;ENSSSCG00000003741;ENSSSCG00000004420;ENSSSCG00000004507;ENSSSCG00000004612;ENSSSCG00000004791;…
GO:0006629	S6	trans	BP	lipid metabolic process	http://amigo.geneontology.org/amigo/term/GO:0006629	395	150	128.531	1.16703	0.010241	0.0343181	396590;396733;396801;396832;396914;396942;396958;396979;397018;397020;397036;397078;397082;397097;397307;397504;397537;397550;397553;397567;397583;397600;397654;397663;397671;403329;403331;403334;403337;406869;414426;445525;445539;449572;494011;494015;497623;497624;503658;574065;641359;654298;733607;733636;751859;780428;100037303;100037966;100113409;100126284;100127359;100134955;100135677;1001370…	ENSSSCG00000000072;ENSSSCG00000000185;ENSSSCG00000000365;ENSSSCG00000000370;ENSSSCG00000000541;ENSSSCG00000000682;ENSSSCG00000000708;ENSSSCG00000000910;ENSSSCG00000001428;ENSSSCG00000002013;ENSSSCG00000002296;ENSSSCG00000002682;ENSSSCG00000002828;ENSSSCG00000002866;ENSSSCG00000003017;ENSSSCG00000003018;ENSSSCG00000003267;ENSSSCG00000003395;ENSSSCG00000003413;ENSSSCG00000003520;ENSSSCG00000003702;…
GO:0048878	S6	trans	BP	chemical homeostasis	http://amigo.geneontology.org/amigo/term/GO:0048878	323	124	105.103	1.1798	0.0128404	0.0425761	396563;396591;396659;396764;396811;396827;396958;396969;397018;397030;397036;397046;397062;397189;397210;397307;397311;397349;397350;397417;397458;397481;397504;397552;397553;397558;397573;397602;397628;397663;397671;397675;399533;404693;404694;406192;407773;414370;414371;414374;414911;445525;497623;497624;503546;641309;733578;733636;733644;733648;751859;768108;780421;791125;100037292;100048955;1…	ENSSSCG00000000365;ENSSSCG00000000757;ENSSSCG00000001437;ENSSSCG00000001770;ENSSSCG00000001841;ENSSSCG00000001880;ENSSSCG00000002776;ENSSSCG00000002866;ENSSSCG00000002873;ENSSSCG00000002902;ENSSSCG00000003156;ENSSSCG00000003549;ENSSSCG00000003567;ENSSSCG00000003569;ENSSSCG00000003755;ENSSSCG00000003788;ENSSSCG00000004241;ENSSSCG00000004421;ENSSSCG00000004460;ENSSSCG00000004578;ENSSSCG00000004668;…
GO:0048017	S6	trans	BP	inositol lipid-mediated signaling	http://amigo.geneontology.org/amigo/term/GO:0048017	47	23	15.2936	1.5039	0.013873	0.0455207	396832;396979;397046;397208;397311;751859;100155147;100156778;100156908;100171389;100511484;100517865;100518131;100518854;100519446;100519764;100521003;100522001;100522721;100523837;100525120;100624279;100627163	ENSSSCG00000003395;ENSSSCG00000004791;ENSSSCG00000006463;ENSSSCG00000006626;ENSSSCG00000007350;ENSSSCG00000007541;ENSSSCG00000008844;ENSSSCG00000010026;ENSSSCG00000010235;ENSSSCG00000011750;ENSSSCG00000013292;ENSSSCG00000015115;ENSSSCG00000015403;ENSSSCG00000016617;ENSSSCG00000023737;ENSSSCG00000025537;ENSSSCG00000026422;ENSSSCG00000026718;ENSSSCG00000027272;ENSSSCG00000028304;ENSSSCG00000031794;…
GO:0072089	S6	trans	BP	stem cell proliferation	http://amigo.geneontology.org/amigo/term/GO:0072089	30	16	9.76186	1.63903	0.0145512	0.0472539	397130;397509;397657;100037274;100144508;100145887;100154087;100157726;100511202;100515110;100520560;100522019;100524765;100525814;100624279;102162332	ENSSSCG00000003567;ENSSSCG00000003718;ENSSSCG00000006256;ENSSSCG00000006502;ENSSSCG00000006780;ENSSSCG00000008446;ENSSSCG00000009704;ENSSSCG00000011274;ENSSSCG00000011367;ENSSSCG00000016569;ENSSSCG00000022178;ENSSSCG00000024152;ENSSSCG00000024312;ENSSSCG00000028304;ENSSSCG00000035495;ENSSSCG00000039568
GO:0050878	S6	trans	BP	regulation of body fluid levels	http://amigo.geneontology.org/amigo/term/GO:0050878	94	41	30.5872	1.34043	0.0152587	0.04859	396979;396985;397063;397217;397406;397550;397553;399501;399541;404277;406192;407773;492313;606749;733578;733636;733660;100125540;100126235;100126278;100126283;100142626;100144304;100144507;100153504;100155006;100156908;100157296;100171389;100511202;100516257;100517614;100517927;100518131;100518636;100519355;100519764;100521108;100522824;100525326;100620246	ENSSSCG00000000211;ENSSSCG00000003395;ENSSSCG00000003567;ENSSSCG00000004038;ENSSSCG00000004241;ENSSSCG00000004578;ENSSSCG00000004612;ENSSSCG00000004789;ENSSSCG00000005503;ENSSSCG00000005617;ENSSSCG00000006289;ENSSSCG00000006357;ENSSSCG00000006386;ENSSSCG00000006463;ENSSSCG00000007371;ENSSSCG00000007541;ENSSSCG00000007718;ENSSSCG00000008348;ENSSSCG00000008820;ENSSSCG00000009589;ENSSSCG00000010312;…
GO:0034097	S6	trans	BP	response to cytokine	http://amigo.geneontology.org/amigo/term/GO:0034097	282	109	91.7615	1.18786	0.0152711	0.04859	396611;396623;396629;396645;396658;396659;396721;396735;396810;396832;396849;396923;396942;396988;397020;397060;397094;397122;397177;397201;397271;397307;397344;397345;397406;397422;397550;397614;397671;399533;399541;404694;404698;406188;407060;414370;414371;414374;445003;449572;595105;595129;733648;751859;780428;100037292;100125540;100125967;100126284;100135665;100137085;100144492;100145887;1001…	ENSSSCG00000000136;ENSSSCG00000000396;ENSSSCG00000000633;ENSSSCG00000000708;ENSSSCG00000000757;ENSSSCG00000001009;ENSSSCG00000001952;ENSSSCG00000002755;ENSSSCG00000002866;ENSSSCG00000003520;ENSSSCG00000003549;ENSSSCG00000004156;ENSSSCG00000004507;ENSSSCG00000004595;ENSSSCG00000004675;ENSSSCG00000004678;ENSSSCG00000005215;ENSSSCG00000005247;ENSSSCG00000005267;ENSSSCG00000005503;ENSSSCG00000005601;…
GO:0007568	S6	trans	BP	aging	http://amigo.geneontology.org/amigo/term/GO:0007568	55	26	17.8967	1.45278	0.0156832	0.0492208	396591;397036;397251;397276;397663;497234;654298;751859;100126859;100152304;100156392;100157112;100157318;100381266;100511032;100511141;100511484;100511565;100513491;100513811;100516408;100522958;100523669;100524544;100622658;100624450	ENSSSCG00000000739;ENSSSCG00000001437;ENSSSCG00000002389;ENSSSCG00000004382;ENSSSCG00000005706;ENSSSCG00000006496;ENSSSCG00000008645;ENSSSCG00000010235;ENSSSCG00000010627;ENSSSCG00000010872;ENSSSCG00000011831;ENSSSCG00000012022;ENSSSCG00000013481;ENSSSCG00000013746;ENSSSCG00000015271;ENSSSCG00000016617;ENSSSCG00000016865;ENSSSCG00000016925;ENSSSCG00000017950;ENSSSCG00000020931;ENSSSCG00000021355;…
GO:0019898	S6	trans	CC	extrinsic component of membrane	http://amigo.geneontology.org/amigo/term/GO:0019898	71	44	24.4769	1.79761	1.67051e-06	9.85602e-05	396849;396942;396979;397336;397523;397592;397657;414737;654405;733576;733588;733608;791125;100037966;100048958;100125375;100144421;100154908;100155619;100155631;100155766;100156315;100157507;100157914;100270820;100302367;100462760;100515138;100516128;100516839;100518131;100518251;100518408;100519699;100520876;100521305;100522019;100522202;100523366;100525579;100620948;100624668;100626077;110255211	ENSSSCG00000000910;ENSSSCG00000001818;ENSSSCG00000001934;ENSSSCG00000002037;ENSSSCG00000002337;ENSSSCG00000002795;ENSSSCG00000003395;ENSSSCG00000004421;ENSSSCG00000004507;ENSSSCG00000004885;ENSSSCG00000005267;ENSSSCG00000005284;ENSSSCG00000006151;ENSSSCG00000006612;ENSSSCG00000006824;ENSSSCG00000008185;ENSSSCG00000008437;ENSSSCG00000009664;ENSSSCG00000011274;ENSSSCG00000011399;ENSSSCG00000013174;…
GO:0005794	S6	trans	CC	Golgi apparatus	http://amigo.geneontology.org/amigo/term/GO:0005794	370	159	127.556	1.24651	0.000217579	0.00478901	396623;396733;396801;396919;396933;396938;396951;397020;397046;397085;397212;397250;397311;397345;397504;397557;397594;397634;397663;404693;494014;494015;595108;595112;595115;595116;595117;595120;595125;606749;641309;733576;733596;733610;733620;733665;768112;780412;780413;100037303;100037304;100049692;100125375;100126851;100136901;100144421;100144480;100144481;100144491;100145887;100151793;100151…	ENSSSCG00000000293;ENSSSCG00000000531;ENSSSCG00000000708;ENSSSCG00000001033;ENSSSCG00000001817;ENSSSCG00000001821;ENSSSCG00000001892;ENSSSCG00000001934;ENSSSCG00000002015;ENSSSCG00000002283;ENSSSCG00000002306;ENSSSCG00000002337;ENSSSCG00000002682;ENSSSCG00000002778;ENSSSCG00000002828;ENSSSCG00000003046;ENSSSCG00000003132;ENSSSCG00000003332;ENSSSCG00000003729;ENSSSCG00000003743;ENSSSCG00000003795;…
GO:0031252	S6	trans	CC	cell leading edge	http://amigo.geneontology.org/amigo/term/GO:0031252	82	44	28.2691	1.55647	0.000243509	0.00478901	396659;396849;397019;397085;397271;397285;397447;397509;397657;445532;445534;595108;641309;733615;733683;780425;780428;100137084;100142626;100144499;100145887;100152184;100153460;100154116;100154518;100154707;100155091;100156642;100157507;100174965;100511202;100512789;100516257;100518508;100522394;100522873;100524413;100524544;100622267;100623256;100624272;100627149;100627579;100736572	ENSSSCG00000000293;ENSSSCG00000002268;ENSSSCG00000003471;ENSSSCG00000003520;ENSSSCG00000003567;ENSSSCG00000003577;ENSSSCG00000004478;ENSSSCG00000005012;ENSSSCG00000005706;ENSSSCG00000006502;ENSSSCG00000006564;ENSSSCG00000006610;ENSSSCG00000008348;ENSSSCG00000009217;ENSSSCG00000009664;ENSSSCG00000009786;ENSSSCG00000009821;ENSSSCG00000010447;ENSSSCG00000010606;ENSSSCG00000011020;ENSSSCG00000011033;…
GO:0030054	S6	trans	CC	cell junction	http://amigo.geneontology.org/amigo/term/GO:0030054	211	95	72.7412	1.306	0.000706614	0.0104226	396591;396659;396665;396725;396849;396941;396943;397019;397060;397063;397201;397236;397285;397333;397498;397592;397657;397663;404693;414396;414737;497623;595125;641309;733578;733683;780428;100048959;100125375;100125376;100126235;100127138;100127483;100137084;100144480;100144492;100144507;100145887;100152057;100152398;100152646;100153223;100153417;100154110;100154204;100154395;100154707;100154780;…	ENSSSCG00000000293;ENSSSCG00000000709;ENSSSCG00000001437;ENSSSCG00000001486;ENSSSCG00000001818;ENSSSCG00000001869;ENSSSCG00000001900;ENSSSCG00000002037;ENSSSCG00000002795;ENSSSCG00000003046;ENSSSCG00000003157;ENSSSCG00000003471;ENSSSCG00000003520;ENSSSCG00000003567;ENSSSCG00000003577;ENSSSCG00000004241;ENSSSCG00000004507;ENSSSCG00000004587;ENSSSCG00000004678;ENSSSCG00000004885;ENSSSCG00000005215;…
GO:0098805	S6	trans	CC	whole membrane	http://amigo.geneontology.org/amigo/term/GO:0098805	307	131	105.837	1.23775	0.00113888	0.0122561	396623;396665;396764;396785;396922;396941;396942;397018;397020;397046;397091;397148;397311;397333;397493;397557;397567;397573;397583;397623;397656;397657;397663;404693;445003;449572;494011;494014;494015;574065;594852;595103;595112;595115;595117;595120;606749;664654;733576;733610;780425;791125;100125346;100125375;100126284;100127483;100134989;100144481;100144491;100144499;100144507;100144591;10015…	ENSSSCG00000000072;ENSSSCG00000000137;ENSSSCG00000000541;ENSSSCG00000000708;ENSSSCG00000000769;ENSSSCG00000000841;ENSSSCG00000001817;ENSSSCG00000001892;ENSSSCG00000001895;ENSSSCG00000001934;ENSSSCG00000002015;ENSSSCG00000002268;ENSSSCG00000002776;ENSSSCG00000003018;ENSSSCG00000003755;ENSSSCG00000003806;ENSSSCG00000004033;ENSSSCG00000004408;ENSSSCG00000004421;ENSSSCG00000004612;ENSSSCG00000004643;…
GO:0098590	S6	trans	CC	plasma membrane region	http://amigo.geneontology.org/amigo/term/GO:0098590	232	102	79.9809	1.2753	0.00124638	0.0122561	396591;396784;396849;396942;397018;397019;397060;397063;397073;397091;397177;397236;397271;397285;397333;397493;397498;397557;397558;397583;397602;397621;397623;397657;404693;407773;414284;445532;494457;503546;595108;595117;641309;654410;733601;733644;780425;780428;100048955;100124377;100125375;100125967;100126235;100126278;100126284;100127483;100137084;100142626;100144591;100145887;100151746;100…	ENSSSCG00000000211;ENSSSCG00000000293;ENSSSCG00000001107;ENSSSCG00000001419;ENSSSCG00000001437;ENSSSCG00000001841;ENSSSCG00000001895;ENSSSCG00000002268;ENSSSCG00000002873;ENSSSCG00000003018;ENSSSCG00000003157;ENSSSCG00000003520;ENSSSCG00000003549;ENSSSCG00000004125;ENSSSCG00000004241;ENSSSCG00000004408;ENSSSCG00000004675;ENSSSCG00000004678;ENSSSCG00000005012;ENSSSCG00000005267;ENSSSCG00000005617;…
GO:0031982	S6	trans	CC	vesicle	http://amigo.geneontology.org/amigo/term/GO:0031982	477	194	164.443	1.17974	0.00150096	0.0126509	396658;396659;396733;396764;396785;396801;396849;396922;396938;396942;396958;396969;397019;397036;397042;397046;397062;397085;397122;397129;397172;397191;397236;397311;397333;397345;397355;397364;397441;397471;397491;397520;397557;397573;397594;397606;397623;397663;404693;404698;406192;407745;414371;445003;445521;492313;494015;574065;595103;595112;595115;595116;595117;595120;595125;606749;733576;…	ENSSSCG00000000137;ENSSSCG00000000293;ENSSSCG00000000531;ENSSSCG00000000720;ENSSSCG00000000841;ENSSSCG00000000849;ENSSSCG00000000857;ENSSSCG00000001770;ENSSSCG00000001817;ENSSSCG00000001818;ENSSSCG00000001841;ENSSSCG00000001849;ENSSSCG00000001892;ENSSSCG00000001895;ENSSSCG00000001934;ENSSSCG00000002015;ENSSSCG00000002039;ENSSSCG00000002252;ENSSSCG00000002701;ENSSSCG00000002776;ENSSSCG00000002788;…
GO:0005773	S6	trans	CC	vacuole	http://amigo.geneontology.org/amigo/term/GO:0005773	153	69	52.746	1.30816	0.00353733	0.0259002	396658;396659;396801;396810;396926;396958;396969;397000;397027;397030;397122;397172;397398;397623;404698;449572;606749;733576;733610;780428;100037961;100049702;100125346;100127359;100141405;100144481;100144519;100144591;100152208;100153167;100153351;100153484;100154741;100154908;100155086;100155623;100155939;100156098;100156639;100156710;100157451;100158051;100174943;100462745;100462750;100462760…	ENSSSCG00000001770;ENSSSCG00000002337;ENSSSCG00000002645;ENSSSCG00000002776;ENSSSCG00000003413;ENSSSCG00000003520;ENSSSCG00000003755;ENSSSCG00000004612;ENSSSCG00000004757;ENSSSCG00000004791;ENSSSCG00000006121;ENSSSCG00000006385;ENSSSCG00000006488;ENSSSCG00000006506;ENSSSCG00000006522;ENSSSCG00000007146;ENSSSCG00000007167;ENSSSCG00000007522;ENSSSCG00000007739;ENSSSCG00000008602;ENSSSCG00000008842;…
GO:0031012	S6	trans	CC	extracellular matrix	http://amigo.geneontology.org/amigo/term/GO:0031012	91	44	31.3718	1.40253	0.00395088	0.0259002	396775;396957;396988;397046;397078;397206;397400;397430;397460;397471;397512;397644;399688;406192;414836;492313;595124;100141314;100152001;100152401;100152607;100152849;100153257;100153940;100154395;100155248;100157028;100157078;100157390;100511032;100511619;100511749;100511925;100512046;100512231;100514576;100516839;100520686;100523139;100523794;100523811;100525278;100620511;100621622	ENSSSCG00000000915;ENSSSCG00000000916;ENSSSCG00000002039;ENSSSCG00000002385;ENSSSCG00000002444;ENSSSCG00000003017;ENSSSCG00000003479;ENSSSCG00000004012;ENSSSCG00000004578;ENSSSCG00000004658;ENSSSCG00000004789;ENSSSCG00000005494;ENSSSCG00000005506;ENSSSCG00000006002;ENSSSCG00000006132;ENSSSCG00000006651;ENSSSCG00000006911;ENSSSCG00000008072;ENSSSCG00000008073;ENSSSCG00000008397;ENSSSCG00000009220;…
GO:0017053	S6	trans	CC	transcriptional repressor complex	http://amigo.geneontology.org/amigo/term/GO:0017053	24	15	8.27389	1.81293	0.00454627	0.026823	396575;751859;100152404;100152776;100153197;100154421;100188903;100190991;100511910;100515941;100517019;100518262;100519426;100621221;100628065	ENSSSCG00000000272;ENSSSCG00000000841;ENSSSCG00000001880;ENSSSCG00000002898;ENSSSCG00000004223;ENSSSCG00000005073;ENSSSCG00000005375;ENSSSCG00000009047;ENSSSCG00000010235;ENSSSCG00000010739;ENSSSCG00000013062;ENSSSCG00000016691;ENSSSCG00000022155;ENSSSCG00000028310;ENSSSCG00000039191
GO:0099568	S6	trans	CC	cytoplasmic region	http://amigo.geneontology.org/amigo/term/GO:0099568	90	43	31.0271	1.38589	0.00572547	0.0307094	396629;396849;397036;397085;397091;397493;397608;397657;445516;641309;780425;780428;100049677;100126280;100141405;100144500;100151849;100152957;100154116;100154421;100155017;100155574;100157303;100174962;100510936;100511196;100511202;100511995;100513839;100516163;100518141;100520019;100520334;100522059;100522868;100524413;100525008;100525252;100525739;100625457;100627882;100736934;102162936	ENSSSCG00000000737;ENSSSCG00000002426;ENSSSCG00000002788;ENSSSCG00000003520;ENSSSCG00000003567;ENSSSCG00000004289;ENSSSCG00000004478;ENSSSCG00000004714;ENSSSCG00000005012;ENSSSCG00000005655;ENSSSCG00000006777;ENSSSCG00000007085;ENSSSCG00000007522;ENSSSCG00000008358;ENSSSCG00000009217;ENSSSCG00000009786;ENSSSCG00000009807;ENSSSCG00000010179;ENSSSCG00000010314;ENSSSCG00000010621;ENSSSCG00000010739;…
GO:0045177	S6	trans	CC	apical part of cell	http://amigo.geneontology.org/amigo/term/GO:0045177	81	39	27.9244	1.39663	0.00707199	0.0347706	396591;396784;396942;397018;397060;397063;397073;397177;397236;397558;397621;397657;397663;407773;733601;733644;780428;100048955;100124377;100126278;100151746;100154116;100156773;100158051;100271931;100511141;100511336;100511780;100517614;100518141;100518636;100519355;100519446;100520876;100522019;100522059;100525530;100621973;100736572	ENSSSCG00000000211;ENSSSCG00000001107;ENSSSCG00000001419;ENSSSCG00000001437;ENSSSCG00000001841;ENSSSCG00000002389;ENSSSCG00000003520;ENSSSCG00000004241;ENSSSCG00000004675;ENSSSCG00000004678;ENSSSCG00000005267;ENSSSCG00000007067;ENSSSCG00000008745;ENSSSCG00000009215;ENSSSCG00000009759;ENSSSCG00000009786;ENSSSCG00000011274;ENSSSCG00000011524;ENSSSCG00000011750;ENSSSCG00000012022;ENSSSCG00000015111;…
GO:0098552	S6	trans	CC	side of membrane	http://amigo.geneontology.org/amigo/term/GO:0098552	155	68	53.4355	1.27256	0.00831891	0.037755	396629;396638;396659;396721;396784;396849;396853;396942;396952;396980;397031;397063;397285;397336;397406;397455;397512;397520;397523;399541;404772;414370;414371;414374;414395;414422;492313;497623;641309;641351;654405;733588;733608;733617;733670;791125;100037292;100048958;100125375;100125967;100137085;100144421;100144499;100153460;100155091;100155631;100157365;100157507;100190992;100270820;1002719…	ENSSSCG00000000293;ENSSSCG00000001502;ENSSSCG00000001818;ENSSSCG00000001849;ENSSSCG00000002268;ENSSSCG00000003549;ENSSSCG00000004421;ENSSSCG00000004789;ENSSSCG00000005006;ENSSSCG00000005267;ENSSSCG00000005284;ENSSSCG00000005503;ENSSSCG00000006105;ENSSSCG00000006357;ENSSSCG00000006824;ENSSSCG00000006911;ENSSSCG00000008601;ENSSSCG00000009217;ENSSSCG00000009256;ENSSSCG00000009664;ENSSSCG00000009817;…
GO:0005783	S6	trans	CC	endoplasmic reticulum	http://amigo.geneontology.org/amigo/term/GO:0005783	470	185	162.03	1.14176	0.0103088	0.0434442	396590;396592;396638;396919;396938;396952;396980;396984;397046;397060;397132;397172;397177;397191;397212;397276;397311;397345;397392;397458;397567;397594;397606;397609;397627;397634;397654;397663;403328;403331;403334;403337;404693;407060;414395;414422;414799;445539;494011;494015;595115;595116;641309;641351;654414;733576;733607;733627;768112;100037299;100037303;100038009;100113409;100126278;100126…	ENSSSCG00000000033;ENSSSCG00000000142;ENSSSCG00000000211;ENSSSCG00000000293;ENSSSCG00000000362;ENSSSCG00000000365;ENSSSCG00000000383;ENSSSCG00000000579;ENSSSCG00000000681;ENSSSCG00000000849;ENSSSCG00000001033;ENSSSCG00000001428;ENSSSCG00000001502;ENSSSCG00000001651;ENSSSCG00000001817;ENSSSCG00000001866;ENSSSCG00000001934;ENSSSCG00000002005;ENSSSCG00000002050;ENSSSCG00000002337;ENSSSCG00000002389;…
GO:0042802	S6	trans	MF	identical protein binding	http://amigo.geneontology.org/amigo/term/GO:0042802	491	205	157.925	1.29808	1.59456e-06	6.69779e-05	396575;396591;396616;396623;396629;396653;396764;396917;396923;396942;396958;397030;397063;397078;397082;397093;397201;397302;397307;397311;397345;397400;397405;397406;397490;397500;397608;397628;397663;397671;397675;399537;399541;404694;406188;406192;407745;414396;414411;414737;445534;494014;574065;595105;595125;595129;641309;733601;733636;733648;751859;768108;780440;791125;100038002;100125346;1…	ENSSSCG00000000014;ENSSSCG00000000211;ENSSSCG00000000272;ENSSSCG00000000275;ENSSSCG00000000396;ENSSSCG00000000411;ENSSSCG00000000685;ENSSSCG00000000754;ENSSSCG00000000757;ENSSSCG00000000902;ENSSSCG00000001009;ENSSSCG00000001342;ENSSSCG00000001437;ENSSSCG00000001620;ENSSSCG00000001869;ENSSSCG00000001900;ENSSSCG00000001946;ENSSSCG00000001952;ENSSSCG00000002013;ENSSSCG00000002037;ENSSSCG00000002254;…
GO:0050839	S6	trans	MF	cell adhesion molecule binding	http://amigo.geneontology.org/amigo/term/GO:0050839	66	40	21.2282	1.88428	1.62436e-06	6.69779e-05	396943;397019;397063;397122;397285;397311;397333;397344;397592;397657;414737;492313;100037304;100049669;100152001;100152401;100153483;100154395;100155091;100155248;100156315;100156417;100157834;100171389;100271931;100381266;100511183;100511336;100511551;100511619;100512419;100518408;100519699;100520043;100521477;100522019;100525326;100525579;100622267;100736572	ENSSSCG00000000293;ENSSSCG00000002037;ENSSSCG00000002444;ENSSSCG00000002795;ENSSSCG00000003839;ENSSSCG00000004789;ENSSSCG00000004885;ENSSSCG00000006002;ENSSSCG00000006106;ENSSSCG00000006533;ENSSSCG00000008745;ENSSSCG00000008844;ENSSSCG00000008854;ENSSSCG00000009361;ENSSSCG00000011101;ENSSSCG00000011274;ENSSSCG00000011442;ENSSSCG00000012840;ENSSSCG00000013041;ENSSSCG00000013174;ENSSSCG00000013653;…
GO:0019900	S6	trans	MF	kinase binding	http://amigo.geneontology.org/amigo/term/GO:0019900	209	99	67.2227	1.47272	2.07148e-06	6.69779e-05	396617;396629;396730;396849;396917;396992;397046;397063;397091;397162;397201;397285;397302;397307;397345;397378;397493;397600;397609;397657;397662;404693;414396;733615;733648;751859;780428;780440;100125346;100125375;100135665;100144500;100151840;100151886;100152057;100153410;100153597;100154110;100154208;100154421;100154922;100155147;100155281;100156321;100156417;100156436;100156537;100156913;100…	ENSSSCG00000000156;ENSSSCG00000000275;ENSSSCG00000000383;ENSSSCG00000000531;ENSSSCG00000000739;ENSSSCG00000001563;ENSSSCG00000001900;ENSSSCG00000002866;ENSSSCG00000003460;ENSSSCG00000003520;ENSSSCG00000003702;ENSSSCG00000004154;ENSSSCG00000004241;ENSSSCG00000004460;ENSSSCG00000004595;ENSSSCG00000005215;ENSSSCG00000005587;ENSSSCG00000005621;ENSSSCG00000005706;ENSSSCG00000006062;ENSSSCG00000006095;…
GO:0005509	S6	trans	MF	calcium ion binding	http://amigo.geneontology.org/amigo/term/GO:0005509	173	83	55.6437	1.49163	7.61769e-06	0.000184729	396801;396919;396942;397027;397060;397097;397177;397206;397271;397301;397349;397587;406192;414737;414836;414906;445525;445534;474162;492313;503658;595124;641309;733608;733630;733637;100127488;100144630;100152163;100152927;100153398;100153840;100153940;100154147;100154709;100155248;100155613;100155660;100155980;100156315;100156358;100156448;100156481;100156773;100157312;100157760;100157834;1002173…	ENSSSCG00000000370;ENSSSCG00000001866;ENSSSCG00000002037;ENSSSCG00000002368;ENSSSCG00000002444;ENSSSCG00000002795;ENSSSCG00000002828;ENSSSCG00000003021;ENSSSCG00000003150;ENSSSCG00000003156;ENSSSCG00000003332;ENSSSCG00000003458;ENSSSCG00000003691;ENSSSCG00000004012;ENSSSCG00000004244;ENSSSCG00000004578;ENSSSCG00000004658;ENSSSCG00000004675;ENSSSCG00000004678;ENSSSCG00000004728;ENSSSCG00000004737;…
GO:0051020	S6	trans	MF	GTPase binding	http://amigo.geneontology.org/amigo/term/GO:0051020	95	49	30.5558	1.60362	5.84447e-05	0.000975918	397355;397447;406192;100049679;100145887;100151896;100151987;100152606;100153158;100154522;100155017;100155466;100156313;100156436;100157703;100157936;100157977;100158033;100511035;100511132;100511694;100512141;100514997;100515079;100515528;100515942;100516199;100516833;100517117;100517400;100517519;100518017;100518364;100518983;100519078;100520548;100520565;100520585;100520777;100521443;10052184…	ENSSSCG00000000383;ENSSSCG00000000435;ENSSSCG00000000531;ENSSSCG00000000534;ENSSSCG00000000682;ENSSSCG00000000709;ENSSSCG00000000968;ENSSSCG00000001992;ENSSSCG00000002000;ENSSSCG00000002960;ENSSSCG00000004578;ENSSSCG00000004791;ENSSSCG00000005314;ENSSSCG00000006475;ENSSSCG00000006502;ENSSSCG00000006751;ENSSSCG00000006894;ENSSSCG00000007812;ENSSSCG00000009702;ENSSSCG00000009778;ENSSSCG00000009951;…
GO:0016772	S6	trans	MF	transferase activity, transferring phosphorus-containing groups	http://amigo.geneontology.org/amigo/term/GO:0016772	298	127	95.8487	1.32501	6.0366e-05	0.000975918	396609;396617;396665;396810;396979;396983;397097;397162;397201;397250;397251;397264;397311;397350;397447;397493;397504;397511;397512;397548;397662;399539;404277;414426;733601;733665;733667;733683;791125;100037303;100125540;100127359;100127483;100141471;100142626;100144492;100144527;100151793;100151977;100152057;100152646;100152937;100153410;100154002;100154110;100154199;100154208;100154763;100154…	ENSSSCG00000000185;ENSSSCG00000000275;ENSSSCG00000000370;ENSSSCG00000001009;ENSSSCG00000001426;ENSSSCG00000001486;ENSSSCG00000001563;ENSSSCG00000001818;ENSSSCG00000001869;ENSSSCG00000001898;ENSSSCG00000001900;ENSSSCG00000003395;ENSSSCG00000003413;ENSSSCG00000003471;ENSSSCG00000003783;ENSSSCG00000003898;ENSSSCG00000003928;ENSSSCG00000004421;ENSSSCG00000004464;ENSSSCG00000005106;ENSSSCG00000005215;…
GO:0038024	S6	trans	MF	cargo receptor activity	http://amigo.geneontology.org/amigo/term/GO:0038024	26	18	8.36264	2.15243	0.000112899	0.00156446	396735;396784;396853;397018;397031;397062;445003;503658;733630;100037292;100125967;100154019;100154116;100515346;100524882;100620457;100625804;100737352	ENSSSCG00000003549;ENSSSCG00000005229;ENSSSCG00000006001;ENSSSCG00000006455;ENSSSCG00000009114;ENSSSCG00000009759;ENSSSCG00000009786;ENSSSCG00000011038;ENSSSCG00000011630;ENSSSCG00000011848;ENSSSCG00000014812;ENSSSCG00000016322;ENSSSCG00000017712;ENSSSCG00000017920;ENSSSCG00000022236;ENSSSCG00000025393;ENSSSCG00000031154;ENSSSCG00000033146
GO:0044877	S6	trans	MF	protein-containing complex binding	http://amigo.geneontology.org/amigo/term/GO:0044877	303	125	97.4569	1.28262	0.000369735	0.00448303	396623;396665;396943;396957;397018;397019;397063;397085;397122;397271;397285;397311;397344;397379;397406;397523;397608;407060;445532;492313;494014;497234;595124;654405;733588;733628;733630;751859;100038002;100048958;100049669;100125967;100126288;100127359;100137084;100142626;100144421;100151864;100152001;100152607;100152854;100153483;100154116;100154199;100154204;100154361;100154395;100154421;100…	ENSSSCG00000000293;ENSSSCG00000000477;ENSSSCG00000000531;ENSSSCG00000000633;ENSSSCG00000000737;ENSSSCG00000000841;ENSSSCG00000000915;ENSSSCG00000000916;ENSSSCG00000001009;ENSSSCG00000001653;ENSSSCG00000001955;ENSSSCG00000002444;ENSSSCG00000003183;ENSSSCG00000003413;ENSSSCG00000003511;ENSSSCG00000003549;ENSSSCG00000003555;ENSSSCG00000003839;ENSSSCG00000003949;ENSSSCG00000004478;ENSSSCG00000004507;…
GO:0030554	S6	trans	MF	adenyl nucleotide binding	http://amigo.geneontology.org/amigo/term/GO:0030554	400	159	128.656	1.23585	0.000509164	0.00548765	396609;396617;396665;396810;396917;396979;396983;397073;397085;397091;397097;397191;397201;397212;397250;397251;397264;397276;397298;397311;397350;397447;397481;397493;397504;397511;397548;397552;404277;407060;414396;414410;414411;414426;431672;448813;497623;503656;733601;733615;733667;733683;791125;100101929;100125540;100126288;100127359;100127483;100136901;100141471;100142626;100144481;10014449…	ENSSSCG00000000185;ENSSSCG00000000275;ENSSSCG00000000370;ENSSSCG00000000523;ENSSSCG00000000665;ENSSSCG00000000849;ENSSSCG00000001009;ENSSSCG00000001400;ENSSSCG00000001563;ENSSSCG00000001653;ENSSSCG00000001818;ENSSSCG00000001869;ENSSSCG00000001898;ENSSSCG00000001900;ENSSSCG00000002127;ENSSSCG00000002266;ENSSSCG00000002846;ENSSSCG00000002902;ENSSSCG00000003395;ENSSSCG00000003413;ENSSSCG00000003471;…
GO:0019904	S6	trans	MF	protein domain specific binding	http://amigo.geneontology.org/amigo/term/GO:0019904	152	68	48.8893	1.3909	0.000667631	0.00647602	396575;396646;396703;396849;396933;397091;397130;397201;397236;397333;397344;397345;397493;397657;397663;397671;407060;492277;595105;595129;641309;751859;768108;780440;791125;100125346;100127138;100135665;100144507;100151840;100152734;100153160;100153217;100153460;100153483;100153709;100153900;100154116;100154759;100155304;100155504;100155854;100155885;100157726;100157936;100158092;100171389;1005…	ENSSSCG00000000272;ENSSSCG00000000383;ENSSSCG00000001009;ENSSSCG00000001708;ENSSSCG00000002026;ENSSSCG00000002268;ENSSSCG00000002283;ENSSSCG00000003157;ENSSSCG00000003404;ENSSSCG00000003460;ENSSSCG00000003577;ENSSSCG00000004029;ENSSSCG00000004421;ENSSSCG00000004505;ENSSSCG00000004595;ENSSSCG00000005215;ENSSSCG00000005601;ENSSSCG00000005706;ENSSSCG00000006062;ENSSSCG00000006369;ENSSSCG00000006533;…
GO:0033218	S6	trans	MF	amide binding	http://amigo.geneontology.org/amigo/term/GO:0033218	88	43	28.3043	1.5192	0.000742817	0.00655029	396623;396784;396785;396853;396943;397018;397093;397155;397172;397212;397364;397520;397637;397671;397675;406188;414413;414911;494014;595120;100125967;100144481;100152814;100153167;100154361;100155306;100155564;100155786;100156882;100157703;100415936;100511313;100511707;100512746;100514231;100518141;100519078;100520231;100520962;100521657;100627467;100628166;100736969	ENSSSCG00000001817;ENSSSCG00000001849;ENSSSCG00000001952;ENSSSCG00000001955;ENSSSCG00000002000;ENSSSCG00000003132;ENSSSCG00000003549;ENSSSCG00000005711;ENSSSCG00000006821;ENSSSCG00000007039;ENSSSCG00000009002;ENSSSCG00000009403;ENSSSCG00000009477;ENSSSCG00000009759;ENSSSCG00000010158;ENSSSCG00000010281;ENSSSCG00000011326;ENSSSCG00000011579;ENSSSCG00000011621;ENSSSCG00000013726;ENSSSCG00000014019;…
GO:0019838	S6	trans	MF	growth factor binding	http://amigo.geneontology.org/amigo/term/GO:0019838	41	23	13.1872	1.74411	0.00126642	0.0102369	396665;397064;397182;397285;397311;397350;397400;397511;397512;492313;100101923;100127483;100144490;100152001;100154395;100155478;100156321;100156882;100286859;100337659;100519317;100519764;100738836	ENSSSCG00000000261;ENSSSCG00000001817;ENSSSCG00000002385;ENSSSCG00000004485;ENSSSCG00000004789;ENSSSCG00000005106;ENSSSCG00000005382;ENSSSCG00000006002;ENSSSCG00000006539;ENSSSCG00000006911;ENSSSCG00000007541;ENSSSCG00000008844;ENSSSCG00000011102;ENSSSCG00000016027;ENSSSCG00000016034;ENSSSCG00000016113;ENSSSCG00000017472;ENSSSCG00000025924;ENSSSCG00000025924;ENSSSCG00000026516;ENSSSCG00000030560;…
GO:0046914	S6	trans	MF	transition metal ion binding	http://amigo.geneontology.org/amigo/term/GO:0046914	342	134	110.001	1.21817	0.00268824	0.0200584	396557;396590;396616;396617;396628;396629;396827;396988;397030;397036;397079;397094;397189;397217;397276;397417;397471;397520;397553;397600;397663;397671;403328;403329;403331;403332;403333;403334;403337;407745;414413;494014;494020;503658;733628;733636;780412;780413;100037299;100037304;100038028;100049679;100125376;100126284;100127488;100144418;100151742;100151834;100152688;100152744;100152755;100…	ENSSSCG00000000681;ENSSSCG00000000684;ENSSSCG00000000902;ENSSSCG00000001342;ENSSSCG00000001428;ENSSSCG00000001474;ENSSSCG00000001849;ENSSSCG00000001914;ENSSSCG00000001934;ENSSSCG00000001992;ENSSSCG00000002039;ENSSSCG00000002254;ENSSSCG00000002344;ENSSSCG00000002697;ENSSSCG00000002868;ENSSSCG00000003620;ENSSSCG00000003702;ENSSSCG00000003729;ENSSSCG00000003732;ENSSSCG00000003743;ENSSSCG00000003744;…
GO:0008144	S6	trans	MF	drug binding	http://amigo.geneontology.org/amigo/term/GO:0008144	469	178	150.849	1.17999	0.00306385	0.0212281	396609;396617;396628;396665;396784;396810;396853;396917;396979;396983;397073;397085;397097;397130;397191;397201;397250;397251;397264;397276;397298;397311;397350;397447;397481;397500;397504;397511;397548;397552;397637;397671;404277;407060;414284;414396;414410;414411;414426;431672;448813;497623;503656;733601;733615;733659;733667;733683;791125;100101929;100125540;100126288;100127359;100127483;100136…	ENSSSCG00000000185;ENSSSCG00000000275;ENSSSCG00000000370;ENSSSCG00000000523;ENSSSCG00000000665;ENSSSCG00000000849;ENSSSCG00000001009;ENSSSCG00000001400;ENSSSCG00000001563;ENSSSCG00000001653;ENSSSCG00000001818;ENSSSCG00000001869;ENSSSCG00000001898;ENSSSCG00000001900;ENSSSCG00000001955;ENSSSCG00000002127;ENSSSCG00000002266;ENSSSCG00000002846;ENSSSCG00000002902;ENSSSCG00000003395;ENSSSCG00000003413;…
GO:0046983	S6	trans	MF	protein dimerization activity	http://amigo.geneontology.org/amigo/term/GO:0046983	359	139	115.469	1.20379	0.0037885	0.024499	396575;396623;396653;396764;396917;396942;396958;397005;397019;397302;397307;397345;397406;397490;397500;397608;397656;397657;397671;397675;399501;399541;404694;407745;414381;414737;445534;574065;641309;654298;733601;733636;733648;100037273;100037274;100038002;100125375;100127150;100135665;100144471;100144508;100144525;100151864;100152361;100152404;100152675;100152688;100152776;100152951;10015316…	ENSSSCG00000000156;ENSSSCG00000000272;ENSSSCG00000000275;ENSSSCG00000000685;ENSSSCG00000000757;ENSSSCG00000000902;ENSSSCG00000001848;ENSSSCG00000002037;ENSSSCG00000002254;ENSSSCG00000002444;ENSSSCG00000002627;ENSSSCG00000002795;ENSSSCG00000002866;ENSSSCG00000003718;ENSSSCG00000004223;ENSSSCG00000004505;ENSSSCG00000004549;ENSSSCG00000004595;ENSSSCG00000004645;ENSSSCG00000004791;ENSSSCG00000004885;…
GO:0051219	S6	trans	MF	phosphoprotein binding	http://amigo.geneontology.org/amigo/term/GO:0051219	30	17	9.64919	1.76181	0.00469859	0.0284852	641309;100125967;100127359;100152691;100156321;100157418;100171389;100192439;100512827;100518854;100521108;100524544;100626099;100626548;100627390;100627579;100627684	ENSSSCG00000003413;ENSSSCG00000003549;ENSSSCG00000004674;ENSSSCG00000005706;ENSSSCG00000006539;ENSSSCG00000006547;ENSSSCG00000007709;ENSSSCG00000008144;ENSSSCG00000009217;ENSSSCG00000014146;ENSSSCG00000015115;ENSSSCG00000015136;ENSSSCG00000022004;ENSSSCG00000025537;ENSSSCG00000025912;ENSSSCG00000039619;ENSSSCG00000040416
GO:0046332	S6	trans	MF	SMAD binding	http://amigo.geneontology.org/amigo/term/GO:0046332	24	14	7.71936	1.81362	0.00717749	0.0409539	396665;397657;100037273;100127483;100152001;100155304;100155446;100157103;100516663;100521305;100523533;100622189;100625522;100625944	ENSSSCG00000004505;ENSSSCG00000004507;ENSSSCG00000004589;ENSSSCG00000005382;ENSSSCG00000009434;ENSSSCG00000011274;ENSSSCG00000013019;ENSSSCG00000013263;ENSSSCG00000016034;ENSSSCG00000016113;ENSSSCG00000024636;ENSSSCG00000027417;ENSSSCG00000028771;ENSSSCG00000039442
GO:0019001	S6	trans	MF	guanyl nucleotide binding	http://amigo.geneontology.org/amigo/term/GO:0019001	146	61	46.9594	1.29899	0.00831367	0.0448014	396849;397523;399539;404772;595108;595112;595115;595116;595117;606749;654405;733588;733594;733667;733668;780425;780428;100048958;100142626;100144421;100144491;100144497;100144499;100144500;100144507;100152555;100153016;100153972;100154361;100154662;100154707;100155623;100155884;100155905;100158193;100217389;100510936;100511865;100512496;100514255;100514585;100516408;100516558;100516623;100516931;…	ENSSSCG00000000190;ENSSSCG00000000602;ENSSSCG00000001955;ENSSSCG00000003183;ENSSSCG00000003520;ENSSSCG00000003797;ENSSSCG00000004612;ENSSSCG00000005012;ENSSSCG00000005020;ENSSSCG00000005284;ENSSSCG00000005514;ENSSSCG00000006105;ENSSSCG00000006564;ENSSSCG00000006777;ENSSSCG00000006824;ENSSSCG00000008247;ENSSSCG00000008359;ENSSSCG00000008835;ENSSSCG00000008899;ENSSSCG00000009807;ENSSSCG00000010260;…
GO:0002020	S6	trans	MF	protease binding	http://amigo.geneontology.org/amigo/term/GO:0002020	34	18	10.9358	1.64598	0.00942149	0.0480992	396988;397285;406192;414381;494014;595129;751859;100125346;100126851;100152001;100155535;100156882;100511780;100514123;100514576;100523759;100622156;100736572	ENSSSCG00000001817;ENSSSCG00000004154;ENSSSCG00000004331;ENSSSCG00000004578;ENSSSCG00000006651;ENSSSCG00000007039;ENSSSCG00000010235;ENSSSCG00000011524;ENSSSCG00000015298;ENSSSCG00000015896;ENSSSCG00000016027;ENSSSCG00000016034;ENSSSCG00000016101;ENSSSCG00000017164;ENSSSCG00000025691;ENSSSCG00000030888;ENSSSCG00000031615;ENSSSCG00000035836
ssc05205	S6	trans	MP	Proteoglycans in cancer	http://www.kegg.jp/kegg-bin/show_pathway?ssc05205+100125375+100126276+100127359+100134977+100152497+100152607+100152754+100152815+100153248+100153927+100154687+100155015+100155091+100157112+100157360+100157656+100157745+100171389+100192445+100511026+100511443+100511484+100512728+100513811+100514491+100515110+100515919+100516166+100516558+100516641+100516839+100517279+100517288+100517823+100518073…	196	101	58.9336	1.71379	1.66933e-10	5.39194e-08	100125375;100126276;100127359;100134977;100152497;100152607;100152754;100152815;100153248;100153927;100154687;100155015;100155091;100157112;100157360;100157656;100157745;100171389;100192445;100511026;100511443;100511484;100512728;100513811;100514491;100515110;100515919;100516166;100516558;100516641;100516839;100517279;100517288;100517823;100518073;100518074;100518131;100518251;100518663;100518854…	ENSSSCG00000000182;ENSSSCG00000000293;ENSSSCG00000000493;ENSSSCG00000000555;ENSSSCG00000000857;ENSSSCG00000000915;ENSSSCG00000000916;ENSSSCG00000001518;ENSSSCG00000001814;ENSSSCG00000002688;ENSSSCG00000002829;ENSSSCG00000003017;ENSSSCG00000003040;ENSSSCG00000003183;ENSSSCG00000003256;ENSSSCG00000003395;ENSSSCG00000003413;ENSSSCG00000003514;ENSSSCG00000003520;ENSSSCG00000003569;ENSSSCG00000004058;…
ssc05163	S6	trans	MP	Human cytomegalovirus infection	http://www.kegg.jp/kegg-bin/show_pathway?ssc05163+100127164+100127359+100134969+100135036+100135037+100135665+100144302+100144419+100144421+100144492+100144516+100152067+100152504+100153927+100154469+100154522+100155015+100155428+100155970+100156204+100157291+100157507+100157641+100217389+100270820+100381266+100505408+100513441+100513811+100514402+100515635+100516408+100516581+100516663+100517279…	215	107	64.6466	1.65515	6.71472e-10	1.08443e-07	100127164;100127359;100134969;100135036;100135037;100135665;100144302;100144419;100144421;100144492;100144516;100152067;100152504;100153927;100154469;100154522;100155015;100155428;100155970;100156204;100157291;100157507;100157641;100217389;100270820;100381266;100505408;100513441;100513811;100514402;100515635;100516408;100516581;100516663;100517279;100518073;100518074;100518131;100518251;100518913…	ENSSSCG00000000084;ENSSSCG00000000175;ENSSSCG00000000272;ENSSSCG00000000555;ENSSSCG00000000682;ENSSSCG00000000708;ENSSSCG00000000769;ENSSSCG00000001009;ENSSSCG00000001396;ENSSSCG00000001398;ENSSSCG00000001398;ENSSSCG00000001430;ENSSSCG00000001507;ENSSSCG00000001518;ENSSSCG00000001952;ENSSSCG00000001986;ENSSSCG00000001988;ENSSSCG00000002259;ENSSSCG00000003040;ENSSSCG00000003144;ENSSSCG00000003178;…
ssc04666	S6	trans	MP	Fc gamma R-mediated phagocytosis	http://www.kegg.jp/kegg-bin/show_pathway?ssc04666+100037305+100125540+100151931+100152497+100152890+100153927+100154518+100154562+100155875+100156359+100174963+100174964+100174965+100233200+100462718+100512021+100512419+100512789+100512981+100513350+100513811+100515451+100517816+100518074+100518131+100518663+100519446+100519821+100521362+100522631+100526019+100526085+100622955+100624272+100626125…	81	49	24.3552	2.01189	1.17624e-08	7.71581e-07	100037305;100125540;100151931;100152497;100152890;100153927;100154518;100154562;100155875;100156359;100174963;100174964;100174965;100233200;100462718;100512021;100512419;100512789;100512981;100513350;100513811;100515451;100517816;100518074;100518131;100518663;100519446;100519821;100521362;100522631;100526019;100526085;100622955;100624272;100626125;100626324;100627149;100627618;100737448;102167387…	ENSSSCG00000002688;ENSSSCG00000003256;ENSSSCG00000003395;ENSSSCG00000003520;ENSSSCG00000003577;ENSSSCG00000003839;ENSSSCG00000004404;ENSSSCG00000005012;ENSSSCG00000005743;ENSSSCG00000006250;ENSSSCG00000006350;ENSSSCG00000006678;ENSSSCG00000007240;ENSSSCG00000007356;ENSSSCG00000007609;ENSSSCG00000007625;ENSSSCG00000007811;ENSSSCG00000008642;ENSSSCG00000009589;ENSSSCG00000009821;ENSSSCG00000010025;…
ssc04070	S6	trans	MP	Phosphatidylinositol signaling system	http://www.kegg.jp/kegg-bin/show_pathway?ssc04070+100152339+100152497+100155015+100155939+100156264+100156639+100156778+100156818+100157143+100157641+100157742+100157745+100170145+100312963+100312967+100462718+100462756+100510987+100512110+100512501+100512551+100513565+100514626+100514878+100516581+100517279+100518074+100518131+100518140+100518663+100519528+100520446+100521111+100521167+100521362…	97	56	29.1661	1.92003	1.18015e-08	7.71581e-07	100152339;100152497;100155015;100155939;100156264;100156639;100156778;100156818;100157143;100157641;100157742;100157745;100170145;100312963;100312967;100462718;100462756;100510987;100512110;100512501;100512551;100513565;100514626;100514878;100516581;100517279;100518074;100518131;100518140;100518663;100519528;100520446;100521111;100521167;100521362;100521692;100522926;100523844;100523922;100524376…	ENSSSCG00000000370;ENSSSCG00000000555;ENSSSCG00000000591;ENSSSCG00000001518;ENSSSCG00000002457;ENSSSCG00000002688;ENSSSCG00000003000;ENSSSCG00000003256;ENSSSCG00000003395;ENSSSCG00000003642;ENSSSCG00000004779;ENSSSCG00000006121;ENSSSCG00000006626;ENSSSCG00000007058;ENSSSCG00000007356;ENSSSCG00000008433;ENSSSCG00000009431;ENSSSCG00000010092;ENSSSCG00000010440;ENSSSCG00000010483;ENSSSCG00000010525;…
ssc04360	S6	trans	MP	Axon guidance	http://www.kegg.jp/kegg-bin/show_pathway?ssc04360+100127483+100134969+100135673+100144419+100144421+100151886+100152497+100153200+100153225+100153801+100153927+100154469+100155631+100156359+100156938+100157653+100157825+100188979+100192438+100192439+100271728+100286859+100337658+100337659+100511463+100511850+100512036+100512264+100512275+100513444+100513721+100515110+100516166+100516558+100517028…	175	88	52.6193	1.67239	1.1944e-08	7.71581e-07	100127483;100134969;100135673;100144419;100144421;100151886;100152497;100153200;100153225;100153801;100153927;100154469;100155631;100156359;100156938;100157653;100157825;100188979;100192438;100192439;100271728;100286859;100337658;100337659;100511463;100511850;100512036;100512264;100512275;100513444;100513721;100515110;100516166;100516558;100517028;100517310;100517994;100518131;100518251;100518625…	ENSSSCG00000000907;ENSSSCG00000001818;ENSSSCG00000001986;ENSSSCG00000002688;ENSSSCG00000003183;ENSSSCG00000003395;ENSSSCG00000003471;ENSSSCG00000003520;ENSSSCG00000004421;ENSSSCG00000004663;ENSSSCG00000005480;ENSSSCG00000005706;ENSSSCG00000005723;ENSSSCG00000006824;ENSSSCG00000007356;ENSSSCG00000007477;ENSSSCG00000007675;ENSSSCG00000008144;ENSSSCG00000008197;ENSSSCG00000008262;ENSSSCG00000008629;…
ssc04928	S6	trans	MP	Parathyroid hormone synthesis, secretion and action	http://www.kegg.jp/kegg-bin/show_pathway?ssc04928+100037273+100037970+100049703+100144302+100144419+100144421+100144516+100152067+100153248+100153257+100153927+100154750+100155015+100155970+100156801+100157120+100157291+100157641+100513441+100514402+100515635+100515777+100516581+100516663+100517279+100518073+100518074+100519446+100519728+100520468+100521141+100522613+100522824+100524299+100525148…	105	59	31.5716	1.86877	1.91496e-08	1.03089e-06	100037273;100037970;100049703;100144302;100144419;100144421;100144516;100152067;100153248;100153257;100153927;100154750;100155015;100155970;100156801;100157120;100157291;100157641;100513441;100514402;100515635;100515777;100516581;100516663;100517279;100518073;100518074;100519446;100519728;100520468;100521141;100522613;100522824;100524299;100525148;100620994;100622999;100623628;100624934;100627204…	ENSSSCG00000000084;ENSSSCG00000000175;ENSSSCG00000000272;ENSSSCG00000000555;ENSSSCG00000000625;ENSSSCG00000001430;ENSSSCG00000001474;ENSSSCG00000001518;ENSSSCG00000001710;ENSSSCG00000001988;ENSSSCG00000002039;ENSSSCG00000002259;ENSSSCG00000003040;ENSSSCG00000003256;ENSSSCG00000004779;ENSSSCG00000006132;ENSSSCG00000006461;ENSSSCG00000006824;ENSSSCG00000007058;ENSSSCG00000008578;ENSSSCG00000008758;…
ssc04510	S6	trans	MP	Focal adhesion	http://www.kegg.jp/kegg-bin/show_pathway?ssc04510+100049703+100101551+100125375+100134977+100151931+100152555+100153454+100153927+100153940+100154420+100154581+100155091+100155108+100156264+100156321+100157220+100157760+100157958+100158200+100192445+100511642+100512142+100513412+100513811+100514491+100514785+100516641+100517053+100517284+100518074+100518131+100518536+100519764+100519821+100520350…	194	94	58.3323	1.61146	4.03002e-08	1.85957e-06	100049703;100101551;100125375;100134977;100151931;100152555;100153454;100153927;100153940;100154420;100154581;100155091;100155108;100156264;100156321;100157220;100157760;100157958;100158200;100192445;100511642;100512142;100513412;100513811;100514491;100514785;100516641;100517053;100517284;100518074;100518131;100518536;100519764;100519821;100520350;100520686;100521065;100521477;100521988;100524161…	ENSSSCG00000000293;ENSSSCG00000000712;ENSSSCG00000000857;ENSSSCG00000002965;ENSSSCG00000003256;ENSSSCG00000003395;ENSSSCG00000003520;ENSSSCG00000003691;ENSSSCG00000003691;ENSSSCG00000003709;ENSSSCG00000004012;ENSSSCG00000004421;ENSSSCG00000004425;ENSSSCG00000004789;ENSSSCG00000004961;ENSSSCG00000005317;ENSSSCG00000005494;ENSSSCG00000005710;ENSSSCG00000005743;ENSSSCG00000006524;ENSSSCG00000006539;…
ssc04810	S6	trans	MP	Regulation of actin cytoskeleton	http://www.kegg.jp/kegg-bin/show_pathway?ssc04810+100038015+100127133+100134977+100151931+100152815+100153248+100153927+100154518+100154562+100155091+100155875+100156359+100157656+100157760+100157825+100158033+100158200+100174963+100174964+100174965+100270820+100512142+100512494+100512581+100512789+100512981+100513228+100513412+100514115+100514879+100515079+100516558+100517053+100517284+100518073…	205	98	61.6398	1.58988	4.85933e-08	1.96196e-06	100038015;100127133;100134977;100151931;100152815;100153248;100153927;100154518;100154562;100155091;100155875;100156359;100157656;100157760;100157825;100158033;100158200;100174963;100174964;100174965;100270820;100512142;100512494;100512581;100512789;100512981;100513228;100513412;100514115;100514879;100515079;100516558;100517053;100517284;100518073;100518131;100518251;100519764;100519821;100519919…	ENSSSCG00000000293;ENSSSCG00000000295;ENSSSCG00000001814;ENSSSCG00000002965;ENSSSCG00000003040;ENSSSCG00000003183;ENSSSCG00000003395;ENSSSCG00000003520;ENSSSCG00000003569;ENSSSCG00000003577;ENSSSCG00000003691;ENSSSCG00000003691;ENSSSCG00000004058;ENSSSCG00000004404;ENSSSCG00000004651;ENSSSCG00000004961;ENSSSCG00000005457;ENSSSCG00000005743;ENSSSCG00000006475;ENSSSCG00000007231;ENSSSCG00000007541;…
ssc04611	S6	trans	MP	Platelet activation	http://www.kegg.jp/kegg-bin/show_pathway?ssc04611+100125540+100144419+100144421+100152001+100152067+100152555+100152890+100152927+100153927+100155015+100155970+100157220+100157641+100512755+100513811+100514179+100514402+100516581+100517279+100518073+100518131+100518663+100520687+100522091+100522613+100522721+100522824+100523324+100524288+100525148+100525326+100620246+100620994+100622305+100622999…	120	64	36.0818	1.77375	7.24945e-08	2.60175e-06	100125540;100144419;100144421;100152001;100152067;100152555;100152890;100152927;100153927;100155015;100155970;100157220;100157641;100512755;100513811;100514179;100514402;100516581;100517279;100518073;100518131;100518663;100520687;100522091;100522613;100522721;100522824;100523324;100524288;100525148;100525326;100620246;100620994;100622305;100622999;100623628;100624934;100626716;100738123;106504105…	ENSSSCG00000000175;ENSSSCG00000000555;ENSSSCG00000000712;ENSSSCG00000001518;ENSSSCG00000001988;ENSSSCG00000002688;ENSSSCG00000003040;ENSSSCG00000003395;ENSSSCG00000003691;ENSSSCG00000003691;ENSSSCG00000004421;ENSSSCG00000004737;ENSSSCG00000004779;ENSSSCG00000004791;ENSSSCG00000005317;ENSSSCG00000006250;ENSSSCG00000006357;ENSSSCG00000006824;ENSSSCG00000007058;ENSSSCG00000007231;ENSSSCG00000007585;…
ssc04520	S6	trans	MP	Adherens junction	http://www.kegg.jp/kegg-bin/show_pathway?ssc04520+100038019+100153248+100153922+100153927+100154562+100155304+100156181+100156226+100157656+100171389+100511480+100512789+100513228+100513412+100514741+100516641+100517284+100518152+100519699+100521277+100523778+100523899+100524973+100525337+100620215+100624854+100627112+100627149+100736682+100737256+102162332+396583+396665+396667+396849+397070+3973…	69	42	20.747	2.02438	1.0186e-07	3.29009e-06	100038019;100153248;100153922;100153927;100154562;100155304;100156181;100156226;100157656;100171389;100511480;100512789;100513228;100513412;100514741;100516641;100517284;100518152;100519699;100521277;100523778;100523899;100524973;100525337;100620215;100624854;100627112;100627149;100736682;100737256;102162332;396583;396665;396667;396849;397070;397350;397653;397657;414396;780428;791125	ENSSSCG00000000068;ENSSSCG00000000504;ENSSSCG00000001814;ENSSSCG00000002804;ENSSSCG00000002965;ENSSSCG00000003520;ENSSSCG00000003577;ENSSSCG00000004018;ENSSSCG00000004404;ENSSSCG00000004421;ENSSSCG00000004505;ENSSSCG00000004854;ENSSSCG00000005382;ENSSSCG00000007469;ENSSSCG00000007585;ENSSSCG00000007951;ENSSSCG00000008241;ENSSSCG00000008250;ENSSSCG00000010081;ENSSSCG00000010638;ENSSSCG00000011226;…
ssc04151	S6	trans	MP	PI3K-Akt signaling pathway	http://www.kegg.jp/kegg-bin/show_pathway?ssc04151+100038015+100048964+100049703+100101551+100101924+100101925+100125540+100127133+100127359+100134967+100134977+100135665+100144302+100144492+100144493+100144516+100145903+100152038+100152504+100153160+100153248+100153454+100153927+100153940+100154420+100154522+100154581+100154633+100155091+100155108+100155165+100155504+100156264+100157080+100157958…	335	145	100.728	1.43951	1.12766e-07	3.31122e-06	100038015;100048964;100049703;100101551;100101924;100101925;100125540;100127133;100127359;100134967;100134977;100135665;100144302;100144492;100144493;100144516;100145903;100152038;100152504;100153160;100153248;100153454;100153927;100153940;100154420;100154522;100154581;100154633;100155091;100155108;100155165;100155504;100156264;100157080;100157958;100158200;100192445;100270820;100505408;100511642…	ENSSSCG00000000084;ENSSSCG00000000293;ENSSSCG00000000577;ENSSSCG00000000682;ENSSSCG00000000712;ENSSSCG00000000849;ENSSSCG00000000857;ENSSSCG00000001430;ENSSSCG00000001654;ENSSSCG00000002009;ENSSSCG00000002739;ENSSSCG00000003395;ENSSSCG00000003413;ENSSSCG00000003460;ENSSSCG00000003471;ENSSSCG00000003709;ENSSSCG00000004012;ENSSSCG00000004425;ENSSSCG00000004651;ENSSSCG00000004789;ENSSSCG00000004896;…
ssc04072	S6	trans	MP	Phospholipase D signaling pathway	http://www.kegg.jp/kegg-bin/show_pathway?ssc04072+100038015+100125540+100127359+100152067+100152497+100152927+100153921+100153927+100155970+100156321+100156632+100157507+100157641+100157742+100233200+100240721+100240722+100312967+100505408+100511026+100511786+100512419+100512581+100513811+100514402+100515451+100516558+100516581+100518131+100518251+100518663+100519446+100519764+100519976+100520687…	144	73	43.2982	1.68598	1.38645e-07	3.73187e-06	100038015;100125540;100127359;100152067;100152497;100152927;100153921;100153927;100155970;100156321;100156632;100157507;100157641;100157742;100233200;100240721;100240722;100312967;100505408;100511026;100511786;100512419;100512581;100513811;100514402;100515451;100516558;100516581;100518131;100518251;100518663;100519446;100519764;100519976;100520687;100521167;100521362;100522613;100522824;100524120…	ENSSSCG00000000130;ENSSSCG00000000175;ENSSSCG00000000370;ENSSSCG00000001435;ENSSSCG00000001988;ENSSSCG00000002688;ENSSSCG00000003136;ENSSSCG00000003183;ENSSSCG00000003395;ENSSSCG00000003413;ENSSSCG00000003839;ENSSSCG00000004033;ENSSSCG00000004421;ENSSSCG00000004737;ENSSSCG00000004779;ENSSSCG00000005012;ENSSSCG00000005457;ENSSSCG00000005641;ENSSSCG00000006357;ENSSSCG00000006539;ENSSSCG00000007058;…
ssc04270	S6	trans	MP	Vascular smooth muscle contraction	http://www.kegg.jp/kegg-bin/show_pathway?ssc04270+100144471+100152067+100152637+100152927+100153508+100153927+100155015+100155970+100157291+100157641+100157760+100512698+100514402+100516581+100517279+100518073+100518074+100518733+100519528+100519931+100519976+100520667+100520687+100522091+100522613+100522824+100522926+100523324+100524227+100524288+100525148+100525342+100525505+100525832+100620994…	116	61	34.8791	1.7489	2.8381e-07	6.94806e-06	100144471;100152067;100152637;100152927;100153508;100153927;100155015;100155970;100157291;100157641;100157760;100512698;100514402;100516581;100517279;100518073;100518074;100518733;100519528;100519931;100519976;100520667;100520687;100522091;100522613;100522824;100522926;100523324;100524227;100524288;100525148;100525342;100525505;100525832;100620994;100621326;100622149;100622305;100622955;100622999…	ENSSSCG00000000175;ENSSSCG00000000555;ENSSSCG00000001518;ENSSSCG00000001988;ENSSSCG00000003040;ENSSSCG00000003256;ENSSSCG00000004737;ENSSSCG00000004779;ENSSSCG00000005095;ENSSSCG00000005322;ENSSSCG00000006461;ENSSSCG00000006572;ENSSSCG00000007058;ENSSSCG00000007231;ENSSSCG00000008294;ENSSSCG00000008433;ENSSSCG00000008540;ENSSSCG00000008578;ENSSSCG00000008629;ENSSSCG00000008866;ENSSSCG00000008870;…
ssc04144	S6	trans	MP	Endocytosis	http://www.kegg.jp/kegg-bin/show_pathway?ssc04144+100037305+100037957+100038019+100125375+100125967+100127133+100135036+100135037+100144499+100145888+100152185+100152415+100152937+100153921+100154193+100154195+100154518+100154662+100154822+100155086+100155304+100155390+100155580+100155875+100156344+100157283+100157546+100157936+100174963+100174964+100174965+100187581+100192441+100240721+100240722…	238	108	71.5623	1.50917	3.01154e-07	6.94806e-06	100037305;100037957;100038019;100125375;100125967;100127133;100135036;100135037;100144499;100145888;100152185;100152415;100152937;100153921;100154193;100154195;100154518;100154662;100154822;100155086;100155304;100155390;100155580;100155875;100156344;100157283;100157546;100157936;100174963;100174964;100174965;100187581;100192441;100240721;100240722;100301570;100511006;100511178;100511744;100511767…	ENSSSCG00000000037;ENSSSCG00000000130;ENSSSCG00000000383;ENSSSCG00000000439;ENSSSCG00000000840;ENSSSCG00000001396;ENSSSCG00000001398;ENSSSCG00000001398;ENSSSCG00000002743;ENSSSCG00000003136;ENSSSCG00000003329;ENSSSCG00000003520;ENSSSCG00000003549;ENSSSCG00000003983;ENSSSCG00000004505;ENSSSCG00000004544;ENSSSCG00000004639;ENSSSCG00000004893;ENSSSCG00000005012;ENSSSCG00000005177;ENSSSCG00000005382;…
ssc00562	S6	trans	MP	Inositol phosphate metabolism	http://www.kegg.jp/kegg-bin/show_pathway?ssc00562+100152339+100152497+100156264+100156778+100156818+100157143+100157582+100157641+100157745+100312963+100462718+100462756+100510987+100512110+100512501+100512551+100514626+100514878+100516581+100518131+100518140+100518663+100520446+100521111+100521362+100521692+100523844+100524376+100525148+100525664+100526019+100621788+100623115+100623323+100623940…	72	42	21.6491	1.94003	5.38754e-07	1.16012e-05	100152339;100152497;100156264;100156778;100156818;100157143;100157582;100157641;100157745;100312963;100462718;100462756;100510987;100512110;100512501;100512551;100514626;100514878;100516581;100518131;100518140;100518663;100520446;100521111;100521362;100521692;100523844;100524376;100525148;100525664;100526019;100621788;100623115;100623323;100623940;100624272;100627099;100627163;102164283;102167387…	ENSSSCG00000000591;ENSSSCG00000000685;ENSSSCG00000002457;ENSSSCG00000002688;ENSSSCG00000003000;ENSSSCG00000003395;ENSSSCG00000003642;ENSSSCG00000004779;ENSSSCG00000006626;ENSSSCG00000007058;ENSSSCG00000007356;ENSSSCG00000010092;ENSSSCG00000010440;ENSSSCG00000010483;ENSSSCG00000010525;ENSSSCG00000010765;ENSSSCG00000011079;ENSSSCG00000012035;ENSSSCG00000013034;ENSSSCG00000013490;ENSSSCG00000014811;…
ssc04015	S6	trans	MP	Rap1 signaling pathway	http://www.kegg.jp/kegg-bin/show_pathway?ssc04015+100038015+100127133+100144419+100144421+100152067+100152497+100152555+100153223+100153248+100153927+100155970+100157220+100157641+100157745+100157762+100158048+100511480+100511744+100511786+100512036+100512494+100512581+100513084+100513721+100513811+100514115+100514179+100514291+100514402+100514741+100516558+100516581+100517036+100517409+100517816…	203	94	61.0384	1.54001	5.8109e-07	1.17308e-05	100038015;100127133;100144419;100144421;100152067;100152497;100152555;100153223;100153248;100153927;100155970;100157220;100157641;100157745;100157762;100158048;100511480;100511744;100511786;100512036;100512494;100512581;100513084;100513721;100513811;100514115;100514179;100514291;100514402;100514741;100516558;100516581;100517036;100517409;100517816;100518074;100518131;100518251;100518983;100519528…	ENSSSCG00000000175;ENSSSCG00000000857;ENSSSCG00000001975;ENSSSCG00000001988;ENSSSCG00000002332;ENSSSCG00000002950;ENSSSCG00000003183;ENSSSCG00000003256;ENSSSCG00000003395;ENSSSCG00000003471;ENSSSCG00000003520;ENSSSCG00000004018;ENSSSCG00000004651;ENSSSCG00000004779;ENSSSCG00000004789;ENSSSCG00000005122;ENSSSCG00000005317;ENSSSCG00000005457;ENSSSCG00000006767;ENSSSCG00000006824;ENSSSCG00000007058;…
ssc04927	S6	trans	MP	Cortisol synthesis and secretion	http://www.kegg.jp/kegg-bin/show_pathway?ssc04927+100037947+100144302+100144516+100152067+100155015+100155970+100157641+100513431+100513441+100514402+100514527+100515635+100516581+100516663+100517279+100518733+100519976+100520468+100522613+100525148+100620994+100622149+100622999+100623628+100624934+100736562+102160946+110259950+396575+396801+397018+397454+403329+403337+445539+654405+733588	61	37	18.3416	2.01727	6.66006e-07	1.26541e-05	100037947;100144302;100144516;100152067;100155015;100155970;100157641;100513431;100513441;100514402;100514527;100515635;100516581;100516663;100517279;100518733;100519976;100520468;100522613;100525148;100620994;100622149;100622999;100623628;100624934;100736562;102160946;110259950;396575;396801;397018;397454;403329;403337;445539;654405;733588	ENSSSCG00000000084;ENSSSCG00000000175;ENSSSCG00000000272;ENSSSCG00000000555;ENSSSCG00000001428;ENSSSCG00000001430;ENSSSCG00000001518;ENSSSCG00000001810;ENSSSCG00000001988;ENSSSCG00000004779;ENSSSCG00000006719;ENSSSCG00000007058;ENSSSCG00000008578;ENSSSCG00000009759;ENSSSCG00000011695;ENSSSCG00000013034;ENSSSCG00000013263;ENSSSCG00000013330;ENSSSCG00000016520;ENSSSCG00000016690;ENSSSCG00000016726;…
ssc05165	S6	trans	MP	Human papillomavirus infection	http://www.kegg.jp/kegg-bin/show_pathway?ssc05165+100037937+100101551+100101925+100126276+100127359+100134967+100134977+100135036+100135037+100135665+100144492+100152404+100152504+100153369+100153454+100153922+100153927+100153940+100154420+100154581+100155091+100155108+100156226+100156264+100156773+100157360+100157729+100157958+100158200+100499567+100505408+100511484+100511642+100512048+100512142…	327	139	98.323	1.41371	7.38669e-07	1.3255e-05	100037937;100101551;100101925;100126276;100127359;100134967;100134977;100135036;100135037;100135665;100144492;100152404;100152504;100153369;100153454;100153922;100153927;100153940;100154420;100154581;100155091;100155108;100156226;100156264;100156773;100157360;100157729;100157958;100158200;100499567;100505408;100511484;100511642;100512048;100512142;100513811;100514785;100515165;100515610;100515635…	ENSSSCG00000000068;ENSSSCG00000000182;ENSSSCG00000000293;ENSSSCG00000000396;ENSSSCG00000000697;ENSSSCG00000000708;ENSSSCG00000000712;ENSSSCG00000000971;ENSSSCG00000001396;ENSSSCG00000001398;ENSSSCG00000001398;ENSSSCG00000001654;ENSSSCG00000002002;ENSSSCG00000002340;ENSSSCG00000002776;ENSSSCG00000003144;ENSSSCG00000003178;ENSSSCG00000003395;ENSSSCG00000003413;ENSSSCG00000003520;ENSSSCG00000003613;…
ssc04371	S6	trans	MP	Apelin signaling pathway	http://www.kegg.jp/kegg-bin/show_pathway?ssc04371+100037273+100127359+100144419+100144421+100145903+100152067+100153927+100154522+100155015+100155304+100155970+100156537+100156773+100157641+100174959+100270820+100462751+100462752+100513811+100514402+100515165+100516060+100516558+100516581+100517203+100517279+100518251+100519528+100519976+100522202+100522613+100522824+100522926+100524280+100524288…	134	67	40.2914	1.66289	8.64263e-07	1.45795e-05	100037273;100127359;100144419;100144421;100145903;100152067;100153927;100154522;100155015;100155304;100155970;100156537;100156773;100157641;100174959;100270820;100462751;100462752;100513811;100514402;100515165;100516060;100516558;100516581;100517203;100517279;100518251;100519528;100519976;100522202;100522613;100522824;100522926;100524280;100524288;100525148;100525505;100620948;100620994;100621398…	ENSSSCG00000000175;ENSSSCG00000000185;ENSSSCG00000000555;ENSSSCG00000000645;ENSSSCG00000000682;ENSSSCG00000001518;ENSSSCG00000001612;ENSSSCG00000001844;ENSSSCG00000001988;ENSSSCG00000003018;ENSSSCG00000003183;ENSSSCG00000003413;ENSSSCG00000003569;ENSSSCG00000004505;ENSSSCG00000004779;ENSSSCG00000005382;ENSSSCG00000006824;ENSSSCG00000007032;ENSSSCG00000007058;ENSSSCG00000007067;ENSSSCG00000007231;…
ssc05100	S6	trans	MP	Bacterial invasion of epithelial cells	http://www.kegg.jp/kegg-bin/show_pathway?ssc05100+100125375+100153921+100154518+100154562+100154585+100155091+100155875+100156321+100174963+100174964+100174965+100187581+100510936+100511026+100512789+100514708+100518131+100518854+100521992+100522492+100523778+100523954+100524831+100525337+100621037+100622420+100623256+100624052+100624981+100626582+100627149+100737993+102167153+110259382+396849+39…	73	42	21.9498	1.91346	9.02754e-07	1.45795e-05	100125375;100153921;100154518;100154562;100154585;100155091;100155875;100156321;100174963;100174964;100174965;100187581;100510936;100511026;100512789;100514708;100518131;100518854;100521992;100522492;100523778;100523954;100524831;100525337;100621037;100622420;100623256;100624052;100624981;100626582;100627149;100737993;102167153;110259382;396849;397019;397620;397653;397657;404693;414396;780428	ENSSSCG00000000293;ENSSSCG00000002786;ENSSSCG00000003395;ENSSSCG00000003520;ENSSSCG00000003577;ENSSSCG00000004404;ENSSSCG00000005641;ENSSSCG00000006539;ENSSSCG00000007585;ENSSSCG00000007609;ENSSSCG00000007625;ENSSSCG00000007800;ENSSSCG00000007933;ENSSSCG00000008250;ENSSSCG00000009048;ENSSSCG00000009821;ENSSSCG00000011101;ENSSSCG00000011274;ENSSSCG00000011552;ENSSSCG00000011884;ENSSSCG00000014285;…
ssc04670	S6	trans	MP	Leukocyte transendothelial migration	http://www.kegg.jp/kegg-bin/show_pathway?ssc04670+100127138+100142665+100144419+100144421+100151931+100152055+100152497+100152555+100152815+100157507+100157760+100271931+100511786+100513215+100513412+100514741+100517284+100518074+100518131+100518663+100519699+100519821+100520043+100521477+100522817+100523474+100523778+100525337+100620989+100627149+102166598+102167153+110261011+396659+396750+39684…	110	57	33.075	1.72336	1.30187e-06	2.0024e-05	100127138;100142665;100144419;100144421;100151931;100152055;100152497;100152555;100152815;100157507;100157760;100271931;100511786;100513215;100513412;100514741;100517284;100518074;100518131;100518663;100519699;100519821;100520043;100521477;100522817;100523474;100523778;100525337;100620989;100627149;102166598;102167153;110261011;396659;396750;396849;396925;396941;396943;397019;397236;397391;397445…	ENSSSCG00000000137;ENSSSCG00000002688;ENSSSCG00000002829;ENSSSCG00000002965;ENSSSCG00000003256;ENSSSCG00000003395;ENSSSCG00000003520;ENSSSCG00000003691;ENSSSCG00000003691;ENSSSCG00000004018;ENSSSCG00000004058;ENSSSCG00000005743;ENSSSCG00000006369;ENSSSCG00000006824;ENSSSCG00000006862;ENSSSCG00000007356;ENSSSCG00000007585;ENSSSCG00000007718;ENSSSCG00000007754;ENSSSCG00000007797;ENSSSCG00000007799;…
ssc04925	S6	trans	MP	Aldosterone synthesis and secretion	http://www.kegg.jp/kegg-bin/show_pathway?ssc04925+100144302+100144516+100152067+100153508+100155015+100155970+100157120+100157641+100511150+100513431+100513441+100514402+100514493+100515635+100516166+100516581+100516663+100517036+100517279+100518074+100518733+100519528+100519976+100520468+100522613+100522926+100523181+100525148+100620994+100622149+100622999+100623628+100624934+100625418+100626014…	91	49	27.3621	1.7908	1.69146e-06	2.48337e-05	100144302;100144516;100152067;100153508;100155015;100155970;100157120;100157641;100511150;100513431;100513441;100514402;100514493;100515635;100516166;100516581;100516663;100517036;100517279;100518074;100518733;100519528;100519976;100520468;100522613;100522926;100523181;100525148;100620994;100622149;100622999;100623628;100624934;100625418;100626014;100736562;100737701;102165436;110259950;396801;39…	ENSSSCG00000000084;ENSSSCG00000000175;ENSSSCG00000000555;ENSSSCG00000001428;ENSSSCG00000001430;ENSSSCG00000001518;ENSSSCG00000001975;ENSSSCG00000001988;ENSSSCG00000003018;ENSSSCG00000003256;ENSSSCG00000004779;ENSSSCG00000006572;ENSSSCG00000006719;ENSSSCG00000006740;ENSSSCG00000007058;ENSSSCG00000008433;ENSSSCG00000008495;ENSSSCG00000008578;ENSSSCG00000009759;ENSSSCG00000011111;ENSSSCG00000011676;…
ssc04921	S6	trans	MP	Oxytocin signaling pathway	http://www.kegg.jp/kegg-bin/show_pathway?ssc04921+100134969+100144419+100144421+100145903+100152067+100152927+100153508+100153927+100154469+100155015+100155970+100156537+100157312+100157641+100157760+100511150+100512698+100514316+100514402+100516166+100516581+100517279+100518074+100518251+100518733+100519528+100519779+100520687+100522091+100522613+100522926+100524021+100524101+100524288+100525148…	147	71	44.2002	1.60633	2.13331e-06	2.99591e-05	100134969;100144419;100144421;100145903;100152067;100152927;100153508;100153927;100154469;100155015;100155970;100156537;100157312;100157641;100157760;100511150;100512698;100514316;100514402;100516166;100516581;100517279;100518074;100518251;100518733;100519528;100519779;100520687;100522091;100522613;100522926;100524021;100524101;100524288;100525148;100525505;100525832;100620994;100622032;100622149…	ENSSSCG00000000175;ENSSSCG00000000185;ENSSSCG00000000555;ENSSSCG00000001518;ENSSSCG00000001986;ENSSSCG00000001988;ENSSSCG00000003256;ENSSSCG00000003257;ENSSSCG00000004737;ENSSSCG00000004779;ENSSSCG00000005322;ENSSSCG00000006572;ENSSSCG00000006824;ENSSSCG00000007058;ENSSSCG00000007231;ENSSSCG00000007477;ENSSSCG00000007585;ENSSSCG00000008433;ENSSSCG00000008540;ENSSSCG00000008578;ENSSSCG00000008629;…
ssc05167	S6	trans	MP	Kaposi sarcoma-associated herpesvirus infection	http://www.kegg.jp/kegg-bin/show_pathway?ssc05167+100037294+100037937+100125540+100127359+100134969+100135036+100135037+100135665+100144492+100152238+100152497+100152504+100152890+100153163+100153927+100154469+100154522+100155015+100155169+100156226+100270820+100462751+100462752+100513811+100516043+100517279+100518131+100518251+100518663+100518913+100519508+100519528+100520839+100522202+100522926…	177	82	53.2207	1.54075	2.96816e-06	3.99465e-05	100037294;100037937;100125540;100127359;100134969;100135036;100135037;100135665;100144492;100152238;100152497;100152504;100152890;100153163;100153927;100154469;100154522;100155015;100155169;100156226;100270820;100462751;100462752;100513811;100516043;100517279;100518131;100518251;100518663;100518913;100519508;100519528;100520839;100522202;100522926;100524280;100525505;100526085;100620215;100620340…	ENSSSCG00000000068;ENSSSCG00000000396;ENSSSCG00000000555;ENSSSCG00000000645;ENSSSCG00000000656;ENSSSCG00000000682;ENSSSCG00000000708;ENSSSCG00000000769;ENSSSCG00000001394;ENSSSCG00000001396;ENSSSCG00000001398;ENSSSCG00000001398;ENSSSCG00000001518;ENSSSCG00000001952;ENSSSCG00000001986;ENSSSCG00000002002;ENSSSCG00000002688;ENSSSCG00000003144;ENSSSCG00000003178;ENSSSCG00000003395;ENSSSCG00000003413;…
ssc04022	S6	trans	MP	cGMP-PKG signaling pathway	http://www.kegg.jp/kegg-bin/show_pathway?ssc04022+100037273+100134969+100144302+100144419+100144421+100144471+100144516+100152067+100152631+100153508+100153927+100154469+100155015+100155970+100157641+100157760+100271728+100512698+100513441+100513811+100514402+100514493+100515635+100515824+100516060+100516581+100516663+100516962+100517279+100518733+100519528+100519931+100519976+100520468+100521065…	162	76	48.7105	1.56024	3.80703e-06	4.90659e-05	100037273;100134969;100144302;100144419;100144421;100144471;100144516;100152067;100152631;100153508;100153927;100154469;100155015;100155970;100157641;100157760;100271728;100512698;100513441;100513811;100514402;100514493;100515635;100515824;100516060;100516581;100516663;100516962;100517279;100518733;100519528;100519931;100519976;100520468;100521065;100522091;100522613;100522824;100522926;100524288…	ENSSSCG00000000084;ENSSSCG00000000175;ENSSSCG00000000555;ENSSSCG00000000573;ENSSSCG00000001430;ENSSSCG00000001518;ENSSSCG00000001986;ENSSSCG00000001988;ENSSSCG00000004779;ENSSSCG00000005322;ENSSSCG00000006572;ENSSSCG00000006740;ENSSSCG00000006824;ENSSSCG00000007058;ENSSSCG00000007231;ENSSSCG00000007477;ENSSSCG00000007665;ENSSSCG00000007805;ENSSSCG00000008433;ENSSSCG00000008540;ENSSSCG00000008578;…
ssc04934	S6	trans	MP	Cushing syndrome	http://www.kegg.jp/kegg-bin/show_pathway?ssc04934+100037947+100126276+100144302+100144419+100144421+100144492+100144516+100152067+100152555+100153922+100153927+100155015+100155970+100157360+100157546+100157641+100240719+100511484+100512048+100512496+100513431+100513441+100514402+100514527+100515635+100516166+100516581+100516663+100516839+100517279+100518733+100519512+100519976+100520319+100520468…	149	71	44.8016	1.58476	3.94958e-06	4.90659e-05	100037947;100126276;100144302;100144419;100144421;100144492;100144516;100152067;100152555;100153922;100153927;100155015;100155970;100157360;100157546;100157641;100240719;100511484;100512048;100512496;100513431;100513441;100514402;100514527;100515635;100516166;100516581;100516663;100516839;100517279;100518733;100519512;100519976;100520319;100520468;100520560;100521912;100522613;100523533;100523725…	ENSSSCG00000000084;ENSSSCG00000000175;ENSSSCG00000000182;ENSSSCG00000000272;ENSSSCG00000000555;ENSSSCG00000001428;ENSSSCG00000001430;ENSSSCG00000001518;ENSSSCG00000001810;ENSSSCG00000001988;ENSSSCG00000004639;ENSSSCG00000004779;ENSSSCG00000006052;ENSSSCG00000006095;ENSSSCG00000006646;ENSSSCG00000006719;ENSSSCG00000006780;ENSSSCG00000006824;ENSSSCG00000007058;ENSSSCG00000008241;ENSSSCG00000008578;…
ssc04071	S6	trans	MP	Sphingolipid signaling pathway	http://www.kegg.jp/kegg-bin/show_pathway?ssc04071+100037303+100049703+100101925+100126279+100134967+100135665+100135677+100141401+100144419+100144421+100152155+100153927+100155321+100156264+100156737+100157641+100158010+100192445+100511551+100512932+100513811+100516581+100518074+100518131+100518251+100519446+100522824+100525148+100525187+100525505+100620340+100621202+100622165+100622769+100627149…	116	58	34.8791	1.66289	4.652e-06	5.56517e-05	100037303;100049703;100101925;100126279;100134967;100135665;100135677;100141401;100144419;100144421;100152155;100153927;100155321;100156264;100156737;100157641;100158010;100192445;100511551;100512932;100513811;100516581;100518074;100518131;100518251;100519446;100522824;100525148;100525187;100525505;100620340;100621202;100622165;100622769;100627149;100737448;100739349;100739638;396609;396633;39684…	ENSSSCG00000000708;ENSSSCG00000000769;ENSSSCG00000001654;ENSSSCG00000002404;ENSSSCG00000003144;ENSSSCG00000003256;ENSSSCG00000003395;ENSSSCG00000004408;ENSSSCG00000004421;ENSSSCG00000004779;ENSSSCG00000006357;ENSSSCG00000006644;ENSSSCG00000006824;ENSSSCG00000006995;ENSSSCG00000007058;ENSSSCG00000007874;ENSSSCG00000008629;ENSSSCG00000009594;ENSSSCG00000010081;ENSSSCG00000010274;ENSSSCG00000010433;…
ssc04924	S6	trans	MP	Renin secretion	http://www.kegg.jp/kegg-bin/show_pathway?ssc04924+100037961+100127164+100144419+100144421+100152819+100153508+100155015+100155970+100157073+100157641+100511793+100516060+100516581+100517279+100518733+100519528+100519976+100521662+100522091+100522613+100522926+100525148+100622149+100623628+100625072+100736562+396555+397284+397355+397356+397454+397457+397523+407773+444999+553100+654405	65	37	19.5443	1.89313	5.67116e-06	6.54209e-05	100037961;100127164;100144419;100144421;100152819;100153508;100155015;100155970;100157073;100157641;100511793;100516060;100516581;100517279;100518733;100519528;100519976;100521662;100522091;100522613;100522926;100525148;100622149;100623628;100625072;100736562;396555;397284;397355;397356;397454;397457;397523;407773;444999;553100;654405	ENSSSCG00000000175;ENSSSCG00000000297;ENSSSCG00000000555;ENSSSCG00000001518;ENSSSCG00000004779;ENSSSCG00000006572;ENSSSCG00000006824;ENSSSCG00000006933;ENSSSCG00000007058;ENSSSCG00000008433;ENSSSCG00000008866;ENSSSCG00000008870;ENSSSCG00000009031;ENSSSCG00000010184;ENSSSCG00000010647;ENSSSCG00000011399;ENSSSCG00000011695;ENSSSCG00000013034;ENSSSCG00000013388;ENSSSCG00000015407;ENSSSCG00000015821;…
ssc05161	S6	trans	MP	Hepatitis B	http://www.kegg.jp/kegg-bin/show_pathway?ssc05161+100037937+100038004+100048964+100049703+100101927+100134969+100135665+100144302+100144492+100144516+100152504+100153160+100153518+100153927+100154469+100156226+100156264+100157507+100512048+100513283+100513441+100513811+100514174+100515635+100516296+100516663+100517288+100518074+100518131+100518251+100518913+100519508+100520468+100521065+100522239…	136	65	40.8927	1.58952	8.85362e-06	9.8611e-05	100037937;100038004;100048964;100049703;100101927;100134969;100135665;100144302;100144492;100144516;100152504;100153160;100153518;100153927;100154469;100156226;100156264;100157507;100512048;100513283;100513441;100513811;100514174;100515635;100516296;100516663;100517288;100518074;100518131;100518251;100518913;100519508;100520468;100521065;100522239;100525505;100620215;100623776;100736562;100737448…	ENSSSCG00000000068;ENSSSCG00000000084;ENSSSCG00000000396;ENSSSCG00000000884;ENSSSCG00000001430;ENSSSCG00000001952;ENSSSCG00000001986;ENSSSCG00000002385;ENSSSCG00000003017;ENSSSCG00000003144;ENSSSCG00000003178;ENSSSCG00000003256;ENSSSCG00000003395;ENSSSCG00000003460;ENSSSCG00000003514;ENSSSCG00000005382;ENSSSCG00000005503;ENSSSCG00000005965;ENSSSCG00000006062;ENSSSCG00000006095;ENSSSCG00000007381;…
ssc04916	S6	trans	MP	Melanogenesis	http://www.kegg.jp/kegg-bin/show_pathway?ssc04916+100126276+100144419+100144421+100152067+100153922+100153927+100155970+100156226+100157360+100157641+100511484+100514402+100516166+100516581+100516663+100516839+100518074+100518251+100519512+100519528+100520319+100520468+100520560+100521912+100522613+100522926+100523899+100525148+100525505+100620215+100620994+100621038+100622999+100623628+100624934…	99	50	29.7675	1.67968	1.46254e-05	0.000157467	100126276;100144419;100144421;100152067;100153922;100153927;100155970;100156226;100157360;100157641;100511484;100514402;100516166;100516581;100516663;100516839;100518074;100518251;100519512;100519528;100520319;100520468;100520560;100521912;100522613;100522926;100523899;100525148;100525505;100620215;100620994;100621038;100622999;100623628;100624934;100626014;100736562;100737448;100739349;110255708…	ENSSSCG00000000068;ENSSSCG00000000175;ENSSSCG00000000182;ENSSSCG00000001988;ENSSSCG00000003256;ENSSSCG00000004779;ENSSSCG00000005193;ENSSSCG00000006052;ENSSSCG00000006780;ENSSSCG00000006824;ENSSSCG00000007058;ENSSSCG00000007951;ENSSSCG00000008241;ENSSSCG00000008433;ENSSSCG00000008578;ENSSSCG00000008842;ENSSSCG00000009477;ENSSSCG00000010081;ENSSSCG00000010638;ENSSSCG00000011274;ENSSSCG00000011399;…
ssc04210	S6	trans	MP	Apoptosis	http://www.kegg.jp/kegg-bin/show_pathway?ssc04210+100037961+100049693+100049703+100126859+100135051+100135665+100141405+100144302+100153090+100153254+100153927+100155015+100156777+100156860+100192445+100233184+100513283+100513348+100513811+100515919+100517279+100517293+100518131+100518251+100518913+100520004+100521065+100521118+100521910+100523126+100524751+100525505+100620340+100622769+100624226…	134	63	40.2914	1.56361	2.32199e-05	0.000234376	100037961;100049693;100049703;100126859;100135051;100135665;100141405;100144302;100153090;100153254;100153927;100155015;100156777;100156860;100192445;100233184;100513283;100513348;100513811;100515919;100517279;100517293;100518131;100518251;100518913;100520004;100521065;100521118;100521910;100523126;100524751;100525505;100620340;100622769;100624226;100627029;100737448;100737564;100737977;100738726…	ENSSSCG00000000084;ENSSSCG00000000136;ENSSSCG00000000190;ENSSSCG00000000190;ENSSSCG00000000555;ENSSSCG00000000708;ENSSSCG00000000769;ENSSSCG00000000884;ENSSSCG00000001009;ENSSSCG00000001518;ENSSSCG00000001770;ENSSSCG00000001952;ENSSSCG00000001978;ENSSSCG00000003144;ENSSSCG00000003395;ENSSSCG00000003404;ENSSSCG00000003460;ENSSSCG00000005511;ENSSSCG00000005654;ENSSSCG00000006496;ENSSSCG00000006648;…
ssc05418	S6	trans	MP	Fluid shear stress and atherosclerosis	http://www.kegg.jp/kegg-bin/show_pathway?ssc05418+100037273+100049703+100113425+100125375+100127483+100135665+100142665+100145887+100145903+100152754+100152951+100158080+100169652+100174959+100286873+100510917+100513811+100514231+100515919+100518131+100519528+100519764+100519770+100522926+100622769+100624971+100626904+100627149+100628112+102164433+102167153+396609+396750+396849+396915+396925+3969…	134	63	40.2914	1.56361	2.32199e-05	0.000234376	100037273;100049703;100113425;100125375;100127483;100135665;100142665;100145887;100145903;100152754;100152951;100158080;100169652;100174959;100286873;100510917;100513811;100514231;100515919;100518131;100519528;100519764;100519770;100522926;100622769;100624971;100626904;100627149;100628112;102164433;102167153;396609;396750;396849;396915;396925;396926;396941;397020;397044;397063;397094;397121;39712…	ENSSSCG00000000144;ENSSSCG00000000708;ENSSSCG00000000849;ENSSSCG00000002627;ENSSSCG00000002754;ENSSSCG00000002829;ENSSSCG00000003395;ENSSSCG00000005045;ENSSSCG00000005453;ENSSSCG00000005701;ENSSSCG00000006088;ENSSSCG00000006325;ENSSSCG00000006502;ENSSSCG00000006821;ENSSSCG00000006862;ENSSSCG00000007032;ENSSSCG00000007541;ENSSSCG00000007585;ENSSSCG00000008090;ENSSSCG00000008162;ENSSSCG00000008433;…
ssc05133	S6	trans	MP	Pertussis	http://www.kegg.jp/kegg-bin/show_pathway?ssc05133+100037938+100125555+100127166+100135660+100135665+100144304+100144419+100144421+100153927+100155091+100156777+100514174+100514823+100518846+100519528+100522926+100623776+396609+396611+396629+396645+396646+396656+396849+396943+397019+397094+397106+397122+397244+397459+397523+399541+414437+445460+445461+445532+448981+751869	73	39	21.9498	1.77678	2.43821e-05	0.000238649	100037938;100125555;100127166;100135660;100135665;100144304;100144419;100144421;100153927;100155091;100156777;100514174;100514823;100518846;100519528;100522926;100623776;396609;396611;396629;396645;396646;396656;396849;396943;397019;397094;397106;397122;397244;397459;397523;399541;414437;445460;445461;445532;448981;751869	ENSSSCG00000000293;ENSSSCG00000000799;ENSSSCG00000001422;ENSSSCG00000003178;ENSSSCG00000003524;ENSSSCG00000005503;ENSSSCG00000005512;ENSSSCG00000006175;ENSSSCG00000006824;ENSSSCG00000007754;ENSSSCG00000008090;ENSSSCG00000008433;ENSSSCG00000010081;ENSSSCG00000011101;ENSSSCG00000011251;ENSSSCG00000011399;ENSSSCG00000012974;ENSSSCG00000012981;ENSSSCG00000013181;ENSSSCG00000013940;ENSSSCG00000014010;…
ssc05231	S6	trans	MP	Choline metabolism in cancer	http://www.kegg.jp/kegg-bin/show_pathway?ssc05231+100124377+100127359+100142677+100152140+100152491+100152497+100152927+100153927+100154562+100157742+100192445+100233200+100312967+100505408+100512419+100512789+100513811+100515451+100518074+100518131+100518251+100519446+100519764+100520422+100520687+100521167+100521362+100524161+100524478+100524730+100525505+100622701+100623595+100624272+100625692…	96	48	28.8655	1.66289	3.02822e-05	0.000287681	100124377;100127359;100142677;100152140;100152491;100152497;100152927;100153927;100154562;100157742;100192445;100233200;100312967;100505408;100512419;100512789;100513811;100515451;100518074;100518131;100518251;100519446;100519764;100520422;100520687;100521167;100521362;100524161;100524478;100524730;100525505;100622701;100623595;100624272;100625692;100625799;100627123;100627149;100737448;100739349…	ENSSSCG00000000272;ENSSSCG00000000370;ENSSSCG00000001419;ENSSSCG00000003256;ENSSSCG00000003395;ENSSSCG00000003413;ENSSSCG00000003577;ENSSSCG00000003839;ENSSSCG00000004039;ENSSSCG00000004404;ENSSSCG00000004737;ENSSSCG00000005096;ENSSSCG00000005425;ENSSSCG00000006260;ENSSSCG00000006888;ENSSSCG00000007356;ENSSSCG00000007541;ENSSSCG00000008040;ENSSSCG00000008841;ENSSSCG00000009431;ENSSSCG00000010081;…
ssc04933	S6	trans	MP	AGE-RAGE signaling pathway in diabetic complications	http://www.kegg.jp/kegg-bin/show_pathway?ssc04933+100038019+100049703+100135665+100144492+100152001+100152497+100153454+100153927+100155304+100157641+100157745+100513811+100516581+100518131+100518251+100518663+100519976+100521111+100525148+100525960+100622955+100626716+100627099+100627149+100738123+100738589+100739349+396591+396609+396633+396665+396677+396750+396915+396925+397078+397094+397122+39…	99	49	29.7675	1.64609	3.53691e-05	0.000326406	100038019;100049703;100135665;100144492;100152001;100152497;100153454;100153927;100155304;100157641;100157745;100513811;100516581;100518131;100518251;100518663;100519976;100521111;100525148;100525960;100622955;100626716;100627099;100627149;100738123;100738589;100739349;396591;396609;396633;396665;396677;396750;396915;396925;397078;397094;397122;397201;397244;397391;397400;397422;397550;397557;397…	ENSSSCG00000001437;ENSSSCG00000002385;ENSSSCG00000002688;ENSSSCG00000002829;ENSSSCG00000003017;ENSSSCG00000003144;ENSSSCG00000003395;ENSSSCG00000003520;ENSSSCG00000004505;ENSSSCG00000004779;ENSSSCG00000005215;ENSSSCG00000005382;ENSSSCG00000006862;ENSSSCG00000007058;ENSSSCG00000007356;ENSSSCG00000008090;ENSSSCG00000009545;ENSSSCG00000010081;ENSSSCG00000010483;ENSSSCG00000010872;ENSSSCG00000011226;…
ssc04211	S6	trans	MP	Longevity regulating pathway	http://www.kegg.jp/kegg-bin/show_pathway?ssc04211+100101924+100124382+100127359+100135665+100144302+100144516+100145903+100152067+100154319+100155970+100156537+100157312+100188978+100505408+100513441+100513811+100514402+100515635+100515824+100516128+100516663+100518131+100518251+100519715+100519728+100520468+100522613+100526065+100620994+100622999+100623628+100624934+100736562+100739349+396633+39…	89	45	26.7607	1.68157	3.73502e-05	0.000332606	100101924;100124382;100127359;100135665;100144302;100144516;100145903;100152067;100154319;100155970;100156537;100157312;100188978;100505408;100513441;100513811;100514402;100515635;100515824;100516128;100516663;100518131;100518251;100519715;100519728;100520468;100522613;100526065;100620994;100622999;100623628;100624934;100736562;100739349;396633;397276;397350;397491;397504;397660;397671;404694;414…	ENSSSCG00000000084;ENSSSCG00000000175;ENSSSCG00000000185;ENSSSCG00000000757;ENSSSCG00000000857;ENSSSCG00000001420;ENSSSCG00000001430;ENSSSCG00000001988;ENSSSCG00000003144;ENSSSCG00000003194;ENSSSCG00000003395;ENSSSCG00000003413;ENSSSCG00000007665;ENSSSCG00000008040;ENSSSCG00000008578;ENSSSCG00000009347;ENSSSCG00000009815;ENSSSCG00000009840;ENSSSCG00000010235;ENSSSCG00000010872;ENSSSCG00000011579;…
ssc05166	S6	trans	MP	Human T-cell leukemia virus 1 infection	http://www.kegg.jp/kegg-bin/show_pathway?ssc05166+100037921+100038004+100038019+100126276+100134969+100135036+100135037+100135050+100135665+100135668+100144302+100144492+100151896+100152067+100153932+100154449+100154469+100154934+100155304+100155743+100155970+100156226+100157175+100157220+100157360+100157451+100157729+100192447+100217386+100286859+100302363+100381266+100415930+100511484+100511709…	251	105	75.4712	1.39126	3.81003e-05	0.000332606	100037921;100038004;100038019;100126276;100134969;100135036;100135037;100135050;100135665;100135668;100144302;100144492;100151896;100152067;100153932;100154449;100154469;100154934;100155304;100155743;100155970;100156226;100157175;100157220;100157360;100157451;100157729;100192447;100217386;100286859;100302363;100381266;100415930;100511484;100511709;100513441;100513491;100513811;100514402;100516558…	ENSSSCG00000000033;ENSSSCG00000000068;ENSSSCG00000000084;ENSSSCG00000000175;ENSSSCG00000000182;ENSSSCG00000000708;ENSSSCG00000001396;ENSSSCG00000001398;ENSSSCG00000001398;ENSSSCG00000001457;ENSSSCG00000001469;ENSSSCG00000001952;ENSSSCG00000001986;ENSSSCG00000001988;ENSSSCG00000002385;ENSSSCG00000003017;ENSSSCG00000003144;ENSSSCG00000003183;ENSSSCG00000003395;ENSSSCG00000003949;ENSSSCG00000004505;…
ssc04540	S6	trans	MP	Gap junction	http://www.kegg.jp/kegg-bin/show_pathway?ssc04540+100135051+100144419+100144421+100152067+100153927+100155015+100155762+100155970+100157641+100512581+100514402+100516581+100517279+100518074+100518251+100518636+100519764+100522091+100522613+100524161+100525148+100525505+100620994+100621234+100622999+100623583+100623628+100624934+100627123+100736682+100737448+100739349+102164433+102166564+397070+39…	85	43	25.558	1.68245	5.43815e-05	0.000462243	100135051;100144419;100144421;100152067;100153927;100155015;100155762;100155970;100157641;100512581;100514402;100516581;100517279;100518074;100518251;100518636;100519764;100522091;100522613;100524161;100525148;100525505;100620994;100621234;100622999;100623583;100623628;100624934;100627123;100736682;100737448;100739349;102164433;102166564;397070;397355;397454;397523;444999;553100;654405;733588;733…	ENSSSCG00000000175;ENSSSCG00000000190;ENSSSCG00000000190;ENSSSCG00000000555;ENSSSCG00000001518;ENSSSCG00000001988;ENSSSCG00000003256;ENSSSCG00000004241;ENSSSCG00000004779;ENSSSCG00000004854;ENSSSCG00000005457;ENSSSCG00000006824;ENSSSCG00000007058;ENSSSCG00000007541;ENSSSCG00000008578;ENSSSCG00000008841;ENSSSCG00000008866;ENSSSCG00000008870;ENSSSCG00000010081;ENSSSCG00000010214;ENSSSCG00000010647;…
ssc04621	S6	trans	MP	NOD-like receptor signaling pathway	http://www.kegg.jp/kegg-bin/show_pathway?ssc04621+100037961+100048946+100049703+100127166+100135660+100135665+100151938+100152099+100152504+100153137+100153263+100153927+100155015+100157641+100158080+100169932+100217389+100462745+100462751+100462752+100511418+100512354+100513853+100514416+100514823+100515607+100516581+100517279+100518678+100518835+100519245+100519508+100520655+100522887+100523492…	146	66	43.8996	1.50343	6.94552e-05	0.000575232	100037961;100048946;100049703;100127166;100135660;100135665;100151938;100152099;100152504;100153137;100153263;100153927;100155015;100157641;100158080;100169932;100217389;100462745;100462751;100462752;100511418;100512354;100513853;100514416;100514823;100515607;100516581;100517279;100518678;100518835;100519245;100519508;100520655;100522887;100523492;100523638;100523668;100524751;100525148;100622032…	ENSSSCG00000000144;ENSSSCG00000000396;ENSSSCG00000000555;ENSSSCG00000000645;ENSSSCG00000000799;ENSSSCG00000001009;ENSSSCG00000001518;ENSSSCG00000001952;ENSSSCG00000001987;ENSSSCG00000002002;ENSSSCG00000003178;ENSSSCG00000003434;ENSSSCG00000004154;ENSSSCG00000004636;ENSSSCG00000004779;ENSSSCG00000005453;ENSSSCG00000005503;ENSSSCG00000006923;ENSSSCG00000006955;ENSSSCG00000007058;ENSSSCG00000008340;…
ssc04024	S6	trans	MP	cAMP signaling pathway	http://www.kegg.jp/kegg-bin/show_pathway?ssc04024+100037970+100113422+100126285+100127164+100135665+100141417+100144419+100144421+100151931+100152067+100152555+100153054+100153287+100153508+100153927+100154378+100155970+100156226+100157745+100157760+100499553+100511744+100511786+100511793+100513811+100514402+100514493+100514741+100515635+100516060+100516166+100516558+100516663+100516888+100517472…	196	84	58.9336	1.42533	8.2318e-05	0.00065983	100037970;100113422;100126285;100127164;100135665;100141417;100144419;100144421;100151931;100152067;100152555;100153054;100153287;100153508;100153927;100154378;100155970;100156226;100157745;100157760;100499553;100511744;100511786;100511793;100513811;100514402;100514493;100514741;100515635;100516060;100516166;100516558;100516663;100516888;100517472;100518131;100518733;100519446;100519528;100519821…	ENSSSCG00000000068;ENSSSCG00000000175;ENSSSCG00000000443;ENSSSCG00000001242;ENSSSCG00000001612;ENSSSCG00000001952;ENSSSCG00000001988;ENSSSCG00000003018;ENSSSCG00000003183;ENSSSCG00000003395;ENSSSCG00000003569;ENSSSCG00000003788;ENSSSCG00000004018;ENSSSCG00000004027;ENSSSCG00000005400;ENSSSCG00000005743;ENSSSCG00000006572;ENSSSCG00000006740;ENSSSCG00000006824;ENSSSCG00000007951;ENSSSCG00000008433;…
ssc04913	S6	trans	MP	Ovarian steroidogenesis	http://www.kegg.jp/kegg-bin/show_pathway?ssc04913+100152067+100152927+100155418+100155536+100155970+100514402+100520687+100522613+100524940+100620994+100622999+100623628+100624934+100625479+110261221+396801+397018+397350+397491+397590+403329+403331+403332+403333+406869+407247+445539	47	27	14.132	1.91055	8.37555e-05	0.00065983	100152067;100152927;100155418;100155536;100155970;100514402;100520687;100522613;100524940;100620994;100622999;100623628;100624934;100625479;110261221;396801;397018;397350;397491;397590;403329;403331;403332;403333;406869;407247;445539	ENSSSCG00000000175;ENSSSCG00000000857;ENSSSCG00000001027;ENSSSCG00000001988;ENSSSCG00000003825;ENSSSCG00000003825;ENSSSCG00000004737;ENSSSCG00000006337;ENSSSCG00000006719;ENSSSCG00000008421;ENSSSCG00000008578;ENSSSCG00000009759;ENSSSCG00000015579;ENSSSCG00000016726;ENSSSCG00000023351;ENSSSCG00000025273;ENSSSCG00000025434;ENSSSCG00000027952;ENSSSCG00000028512;ENSSSCG00000030168;ENSSSCG00000030168;…
ssc04912	S6	trans	MP	GnRH signaling pathway	http://www.kegg.jp/kegg-bin/show_pathway?ssc04912+100144302+100152067+100152927+100153927+100155015+100155970+100157507+100157641+100513491+100514402+100516166+100516581+100517279+100518251+100518733+100519446+100519528+100520687+100522613+100522926+100525148+100525505+100620994+100621234+100622149+100622955+100622999+100623628+100624934+100626014+100737448+100739349+102164433+396609+396617+39707…	89	44	26.7607	1.6442	9.0449e-05	0.000695596	100144302;100152067;100152927;100153927;100155015;100155970;100157507;100157641;100513491;100514402;100516166;100516581;100517279;100518251;100518733;100519446;100519528;100520687;100522613;100522926;100525148;100525505;100620994;100621234;100622149;100622955;100622999;100623628;100624934;100626014;100737448;100739349;102164433;396609;396617;397070;397391;397454;397471;406869;414900;654405;733588…	ENSSSCG00000000084;ENSSSCG00000000175;ENSSSCG00000000555;ENSSSCG00000001518;ENSSSCG00000001988;ENSSSCG00000002039;ENSSSCG00000002829;ENSSSCG00000003520;ENSSSCG00000004737;ENSSSCG00000004779;ENSSSCG00000007058;ENSSSCG00000008433;ENSSSCG00000008578;ENSSSCG00000009664;ENSSSCG00000010081;ENSSSCG00000011750;ENSSSCG00000013034;ENSSSCG00000014010;ENSSSCG00000014443;ENSSSCG00000016726;ENSSSCG00000016918;…
ssc05203	S6	trans	MP	Viral carcinogenesis	http://www.kegg.jp/kegg-bin/show_pathway?ssc05203+100037294+100038004+100048964+100125540+100135036+100135037+100135665+100144302+100144492+100144516+100151896+100152890+100153160+100153927+100154605+100155504+100155762+100156226+100157729+100511709+100512048+100512981+100513412+100513441+100515165+100515414+100515610+100515635+100516296+100516663+100517129+100517284+100517563+100518131+100518251…	183	79	55.0248	1.43572	9.91964e-05	0.000745126	100037294;100038004;100048964;100125540;100135036;100135037;100135665;100144302;100144492;100144516;100151896;100152890;100153160;100153927;100154605;100155504;100155762;100156226;100157729;100511709;100512048;100512981;100513412;100513441;100515165;100515414;100515610;100515635;100516296;100516663;100517129;100517284;100517563;100518131;100518251;100518262;100518649;100518786;100520468;100521065…	ENSSSCG00000000068;ENSSSCG00000000084;ENSSSCG00000000697;ENSSSCG00000000971;ENSSSCG00000001396;ENSSSCG00000001398;ENSSSCG00000001398;ENSSSCG00000001430;ENSSSCG00000001952;ENSSSCG00000002002;ENSSSCG00000002411;ENSSSCG00000002776;ENSSSCG00000002965;ENSSSCG00000003144;ENSSSCG00000003178;ENSSSCG00000003395;ENSSSCG00000003520;ENSSSCG00000003613;ENSSSCG00000003949;ENSSSCG00000005511;ENSSSCG00000006062;…
ssc05146	S6	trans	MP	Amoebiasis	http://www.kegg.jp/kegg-bin/show_pathway?ssc05146+100037938+100037951+100048958+100126851+100135665+100144499+100152001+100153454+100154420+100154581+100154994+100155145+100157641+100157958+100511642+100513412+100514785+100516581+100517284+100518074+100518131+100525148+100623628+100624934+100626716+100626904+100628112+100738123+101101688+102167153+110257482+396623+396943+397078+397106+397122+3972…	92	45	27.6627	1.62674	0.000104499	0.000755932	100037938;100037951;100048958;100126851;100135665;100144499;100152001;100153454;100154420;100154581;100154994;100155145;100157641;100157958;100511642;100513412;100514785;100516581;100517284;100518074;100518131;100525148;100623628;100624934;100626716;100626904;100628112;100738123;101101688;102167153;110257482;396623;396943;397078;397106;397122;397208;397244;397400;397459;397620;399541;654405;73358…	ENSSSCG00000001011;ENSSSCG00000002385;ENSSSCG00000002965;ENSSSCG00000003017;ENSSSCG00000003256;ENSSSCG00000003395;ENSSSCG00000003709;ENSSSCG00000004425;ENSSSCG00000004779;ENSSSCG00000004889;ENSSSCG00000005284;ENSSSCG00000005503;ENSSSCG00000005710;ENSSSCG00000007058;ENSSSCG00000007754;ENSSSCG00000008162;ENSSSCG00000009002;ENSSSCG00000009545;ENSSSCG00000011377;ENSSSCG00000012981;ENSSSCG00000013034;…
ssc00514	S6	trans	MP	Other types of O-glycan biosynthesis	http://www.kegg.jp/kegg-bin/show_pathway?ssc00514+100154856+100155485+100302026+100511227+100511655+100512775+100517236+100517457+100525611+100525803+100624420+100736821+100738385+102161832+110260763+397627	23	16	6.91568	2.31358	0.000105316	0.000755932	100154856;100155485;100302026;100511227;100511655;100512775;100517236;100517457;100525611;100525803;100624420;100736821;100738385;102161832;110260763;397627	ENSSSCG00000005716;ENSSSCG00000006360;ENSSSCG00000007244;ENSSSCG00000008141;ENSSSCG00000009335;ENSSSCG00000011504;ENSSSCG00000011519;ENSSSCG00000012088;ENSSSCG00000013883;ENSSSCG00000025770;ENSSSCG00000026793;ENSSSCG00000028879;ENSSSCG00000030209;ENSSSCG00000031701;ENSSSCG00000032313;ENSSSCG00000035454
ssc05412	S6	trans	MP	Arrhythmogenic right ventricular cardiomyopathy (ARVC)	http://www.kegg.jp/kegg-bin/show_pathway?ssc05412+100126859+100134977+100153922+100155091+100156744+100158200+100512142+100514316+100515322+100517053+100518636+100518733+100519531+100519779+100520350+100521477+100521988+100523778+100523899+100524021+100524101+100525337+100622149+100626707+396725+396856+397019+397063+397285+397483+397592+397653+397657+414396+733677	67	35	20.1457	1.73734	0.000115303	0.000809627	100126859;100134977;100153922;100155091;100156744;100158200;100512142;100514316;100515322;100517053;100518636;100518733;100519531;100519779;100520350;100521477;100521988;100523778;100523899;100524021;100524101;100525337;100622149;100626707;396725;396856;397019;397063;397285;397483;397592;397653;397657;414396;733677	ENSSSCG00000000293;ENSSSCG00000001025;ENSSSCG00000003257;ENSSSCG00000003722;ENSSSCG00000004241;ENSSSCG00000004961;ENSSSCG00000006496;ENSSSCG00000007585;ENSSSCG00000008241;ENSSSCG00000008250;ENSSSCG00000010142;ENSSSCG00000010638;ENSSSCG00000011040;ENSSSCG00000011101;ENSSSCG00000011245;ENSSSCG00000011274;ENSSSCG00000014339;ENSSSCG00000015955;ENSSSCG00000016009;ENSSSCG00000016027;ENSSSCG00000016885;…
ssc05170	S6	trans	MP	Human immunodeficiency virus 1 infection	http://www.kegg.jp/kegg-bin/show_pathway?ssc05170+100037306+100037939+100049703+100127166+100127359+100134969+100135036+100135037+100135665+100135668+100144419+100144421+100152497+100152504+100153927+100154469+100154500+100154522+100155015+100155428+100155762+100156204+100156359+100157507+100157682+100217389+100270820+100381266+100511709+100513811+100516408+100517279+100517912+100518074+100518131…	201	85	60.4371	1.40642	0.00013115	0.000901304	100037306;100037939;100049703;100127166;100127359;100134969;100135036;100135037;100135665;100135668;100144419;100144421;100152497;100152504;100153927;100154469;100154500;100154522;100155015;100155428;100155762;100156204;100156359;100157507;100157682;100217389;100270820;100381266;100511709;100513811;100516408;100517279;100517912;100518074;100518131;100518251;100518663;100518913;100519528;100521065…	ENSSSCG00000000091;ENSSSCG00000000555;ENSSSCG00000000682;ENSSSCG00000000708;ENSSSCG00000000769;ENSSSCG00000000799;ENSSSCG00000001009;ENSSSCG00000001396;ENSSSCG00000001398;ENSSSCG00000001398;ENSSSCG00000001507;ENSSSCG00000001518;ENSSSCG00000001952;ENSSSCG00000001986;ENSSSCG00000002015;ENSSSCG00000002688;ENSSSCG00000003144;ENSSSCG00000003178;ENSSSCG00000003256;ENSSSCG00000003395;ENSSSCG00000003413;…
ssc04512	S6	trans	MP	ECM-receptor interaction	http://www.kegg.jp/kegg-bin/show_pathway?ssc04512+100101551+100134977+100153454+100153940+100154420+100154581+100155091+100155108+100157958+100158200+100511642+100512142+100514785+100517053+100517288+100519770+100520350+100520686+100521477+100521988+100525150+100621139+100623720+100626707+100626716+100627126+100738123+101101688+110257482+397019+397042+397063+397285+397460+397483+397620+399543+445…	80	40	24.0546	1.66289	0.000136368	0.000917646	100101551;100134977;100153454;100153940;100154420;100154581;100155091;100155108;100157958;100158200;100511642;100512142;100514785;100517053;100517288;100519770;100520350;100520686;100521477;100521988;100525150;100621139;100623720;100626707;100626716;100627126;100738123;101101688;110257482;397019;397042;397063;397285;397460;397483;397620;399543;445520;492313;733702	ENSSSCG00000000293;ENSSSCG00000000712;ENSSSCG00000003514;ENSSSCG00000003709;ENSSSCG00000004012;ENSSSCG00000004425;ENSSSCG00000004789;ENSSSCG00000004961;ENSSSCG00000005494;ENSSSCG00000005710;ENSSSCG00000006524;ENSSSCG00000008601;ENSSSCG00000009545;ENSSSCG00000011101;ENSSSCG00000011245;ENSSSCG00000011377;ENSSSCG00000011942;ENSSSCG00000013297;ENSSSCG00000015326;ENSSSCG00000015405;ENSSSCG00000015426;…
ssc04730	S6	trans	MP	Long-term depression	http://www.kegg.jp/kegg-bin/show_pathway?ssc04730+100144419+100144421+100151867+100152890+100152927+100153927+100155015+100157641+100516581+100517279+100518074+100518251+100520687+100522091+100522824+100525148+100525505+100622950+100737448+100739349+397136+397350+397454+397470+397491+397523+397656+444999+553100+654405+733588	58	31	17.4395	1.77757	0.000162017	0.00106799	100144419;100144421;100151867;100152890;100152927;100153927;100155015;100157641;100516581;100517279;100518074;100518251;100520687;100522091;100522824;100525148;100525505;100622950;100737448;100739349;397136;397350;397454;397470;397491;397523;397656;444999;553100;654405;733588	ENSSSCG00000000555;ENSSSCG00000000857;ENSSSCG00000001518;ENSSSCG00000003256;ENSSSCG00000004737;ENSSSCG00000004779;ENSSSCG00000006250;ENSSSCG00000006824;ENSSSCG00000007058;ENSSSCG00000008866;ENSSSCG00000008870;ENSSSCG00000010046;ENSSSCG00000010081;ENSSSCG00000011399;ENSSSCG00000013034;ENSSSCG00000014298;ENSSSCG00000015407;ENSSSCG00000015842;ENSSSCG00000023351;ENSSSCG00000023437;ENSSSCG00000024453;…
ssc04261	S6	trans	MP	Adrenergic signaling in cardiomyocytes	http://www.kegg.jp/kegg-bin/show_pathway?ssc04261+100049703+100101925+100134967+100144302+100144419+100144421+100144471+100144516+100152067+100153927+100155970+100157641+100511786+100513441+100513811+100514316+100514402+100514493+100515635+100516166+100516581+100516663+100516881+100518733+100519528+100519779+100519931+100519976+100520468+100522613+100522926+100524021+100524101+100525148+100620989…	136	61	40.8927	1.49171	0.000169068	0.00109218	100049703;100101925;100134967;100144302;100144419;100144421;100144471;100144516;100152067;100153927;100155970;100157641;100511786;100513441;100513811;100514316;100514402;100514493;100515635;100516166;100516581;100516663;100516881;100518733;100519528;100519779;100519931;100519976;100520468;100522613;100522926;100524021;100524101;100525148;100620989;100620994;100621808;100622149;100622999;100623628…	ENSSSCG00000000084;ENSSSCG00000000175;ENSSSCG00000000298;ENSSSCG00000001430;ENSSSCG00000001654;ENSSSCG00000001988;ENSSSCG00000003257;ENSSSCG00000003569;ENSSSCG00000004779;ENSSSCG00000005316;ENSSSCG00000006740;ENSSSCG00000006824;ENSSSCG00000007058;ENSSSCG00000008433;ENSSSCG00000008540;ENSSSCG00000008578;ENSSSCG00000009661;ENSSSCG00000010081;ENSSSCG00000010142;ENSSSCG00000010647;ENSSSCG00000010872;…
ssc04390	S6	trans	MP	Hippo signaling pathway	http://www.kegg.jp/kegg-bin/show_pathway?ssc04390+100038019+100048964+100113425+100126276+100127483+100152165+100153160+100153922+100155304+100155504+100155536+100157103+100157360+100157729+100157790+100169652+100415907+100511484+100513827+100516830+100516839+100519512+100519863+100520319+100520334+100520560+100520988+100521305+100521912+100522059+100522573+100522839+100523725+100523778+100523899…	150	66	45.1023	1.46334	0.000186198	0.00116231	100038019;100048964;100113425;100126276;100127483;100152165;100153160;100153922;100155304;100155504;100155536;100157103;100157360;100157729;100157790;100169652;100415907;100511484;100513827;100516830;100516839;100519512;100519863;100520319;100520334;100520560;100520988;100521305;100521912;100522059;100522573;100522839;100523725;100523778;100523899;100524741;100525337;100621038;100622418;100626077…	ENSSSCG00000000182;ENSSSCG00000001027;ENSSSCG00000002385;ENSSSCG00000003017;ENSSSCG00000004106;ENSSSCG00000004505;ENSSSCG00000004507;ENSSSCG00000005027;ENSSSCG00000005045;ENSSSCG00000005382;ENSSSCG00000005965;ENSSSCG00000006052;ENSSSCG00000006062;ENSSSCG00000006074;ENSSSCG00000006780;ENSSSCG00000007381;ENSSSCG00000007585;ENSSSCG00000008241;ENSSSCG00000008250;ENSSSCG00000008540;ENSSSCG00000008638;…
ssc05152	S6	trans	MP	Tuberculosis	http://www.kegg.jp/kegg-bin/show_pathway?ssc05152+100037921+100037938+100049703+100125346+100125540+100126864+100127166+100135050+100135665+100144499+100151920+100152238+100152504+100153090+100153927+100156226+100513283+100513811+100514174+100516106+100516166+100517711+100518835+100518913+100519402+100519528+100521065+100521183+100521769+100522926+100523324+100525048+100525654+100620215+100620340…	161	70	48.4098	1.44599	0.000187121	0.00116231	100037921;100037938;100049703;100125346;100125540;100126864;100127166;100135050;100135665;100144499;100151920;100152238;100152504;100153090;100153927;100156226;100513283;100513811;100514174;100516106;100516166;100517711;100518835;100518913;100519402;100519528;100521065;100521183;100521769;100522926;100523324;100525048;100525654;100620215;100620340;100626014;100736562;100737448;110261242;396607;39…	ENSSSCG00000000068;ENSSSCG00000000708;ENSSSCG00000000769;ENSSSCG00000000799;ENSSSCG00000000884;ENSSSCG00000001457;ENSSSCG00000001469;ENSSSCG00000001611;ENSSSCG00000002385;ENSSSCG00000002776;ENSSSCG00000003017;ENSSSCG00000003144;ENSSSCG00000003460;ENSSSCG00000003928;ENSSSCG00000004156;ENSSSCG00000005215;ENSSSCG00000005503;ENSSSCG00000006350;ENSSSCG00000006357;ENSSSCG00000006625;ENSSSCG00000006648;…
ssc04713	S6	trans	MP	Circadian entrainment	http://www.kegg.jp/kegg-bin/show_pathway?ssc04713+100144419+100144421+100152067+100153927+100154522+100155015+100155970+100157641+100270820+100511793+100512496+100513431+100514402+100516166+100516581+100518074+100518733+100519528+100522091+100522202+100522613+100522926+100524280+100525148+100620568+100620648+100620948+100620994+100622950+100622999+100623628+100624934+100626014+100627898+100736562…	94	45	28.2641	1.59213	0.000197155	0.00119823	100144419;100144421;100152067;100153927;100154522;100155015;100155970;100157641;100270820;100511793;100512496;100513431;100514402;100516166;100516581;100518074;100518733;100519528;100522091;100522202;100522613;100522926;100524280;100525148;100620568;100620648;100620948;100620994;100622950;100622999;100623628;100624934;100626014;100627898;100736562;100737927;102165618;110259950;110261346;396856;39…	ENSSSCG00000000175;ENSSSCG00000000682;ENSSSCG00000001518;ENSSSCG00000001612;ENSSSCG00000001988;ENSSSCG00000003256;ENSSSCG00000004779;ENSSSCG00000006344;ENSSSCG00000006824;ENSSSCG00000007058;ENSSSCG00000008433;ENSSSCG00000008578;ENSSSCG00000008866;ENSSSCG00000008870;ENSSSCG00000010081;ENSSSCG00000010142;ENSSSCG00000011399;ENSSSCG00000013034;ENSSSCG00000014443;ENSSSCG00000015324;ENSSSCG00000015407;…
ssc04918	S6	trans	MP	Thyroid hormone synthesis	http://www.kegg.jp/kegg-bin/show_pathway?ssc04918+100144302+100144516+100152067+100155015+100155365+100155970+100156166+100157641+100513441+100514402+100514493+100515635+100516581+100516663+100517279+100518074+100519184+100519691+100520468+100522203+100522613+100525148+100620994+100621417+100622999+100623628+100624934+100736562+396598+397191+397403+397454+397481+406869+407060+654405	71	36	21.3484	1.68631	0.000203421	0.00119823	100144302;100144516;100152067;100155015;100155365;100155970;100156166;100157641;100513441;100514402;100514493;100515635;100516581;100516663;100517279;100518074;100519184;100519691;100520468;100522203;100522613;100525148;100620994;100621417;100622999;100623628;100624934;100736562;396598;397191;397403;397454;397481;406869;407060;654405	ENSSSCG00000000084;ENSSSCG00000000175;ENSSSCG00000000555;ENSSSCG00000000849;ENSSSCG00000001430;ENSSSCG00000001518;ENSSSCG00000001988;ENSSSCG00000003256;ENSSSCG00000004676;ENSSSCG00000004779;ENSSSCG00000005601;ENSSSCG00000006733;ENSSSCG00000006740;ENSSSCG00000007058;ENSSSCG00000008578;ENSSSCG00000011676;ENSSSCG00000013034;ENSSSCG00000013263;ENSSSCG00000014020;ENSSSCG00000015453;ENSSSCG00000016520;…
ssc04010	S6	trans	MP	MAPK signaling pathway	http://www.kegg.jp/kegg-bin/show_pathway?ssc04010+100037938+100038019+100127133+100127166+100135665+100144302+100144493+100152555+100152927+100153248+100153927+100154763+100154962+100157144+100233194+100270820+100511769+100512036+100512235+100513084+100513431+100513441+100513491+100513721+100513811+100514115+100514316+100514491+100515363+100515414+100515448+100516199+100516374+100516558+100516641…	286	114	85.995	1.32566	0.000204033	0.00119823	100037938;100038019;100127133;100127166;100135665;100144302;100144493;100152555;100152927;100153248;100153927;100154763;100154962;100157144;100233194;100270820;100511769;100512036;100512235;100513084;100513431;100513441;100513491;100513721;100513811;100514115;100514316;100514491;100515363;100515414;100515448;100516199;100516374;100516558;100516641;100517317;100517409;100517574;100517714;100518074…	ENSSSCG00000000084;ENSSSCG00000000275;ENSSSCG00000000708;ENSSSCG00000000799;ENSSSCG00000000857;ENSSSCG00000002385;ENSSSCG00000002960;ENSSSCG00000002962;ENSSSCG00000003017;ENSSSCG00000003183;ENSSSCG00000003256;ENSSSCG00000003257;ENSSSCG00000003471;ENSSSCG00000003520;ENSSSCG00000003558;ENSSSCG00000003573;ENSSSCG00000003898;ENSSSCG00000004651;ENSSSCG00000004737;ENSSSCG00000004791;ENSSSCG00000005122;…
ssc04926	S6	trans	MP	Relaxin signaling pathway	http://www.kegg.jp/kegg-bin/show_pathway?ssc04926+100038019+100135665+100144302+100144419+100144421+100144516+100152001+100152067+100153454+100153927+100154522+100155304+100155970+100156321+100157641+100270820+100513441+100513811+100514402+100515635+100516581+100516663+100518131+100518251+100520468+100521141+100522202+100522613+100524280+100525148+100525505+100525960+100620948+100620994+100622999…	129	58	38.788	1.49531	0.000223831	0.00129102	100038019;100135665;100144302;100144419;100144421;100144516;100152001;100152067;100153454;100153927;100154522;100155304;100155970;100156321;100157641;100270820;100513441;100513811;100514402;100515635;100516581;100516663;100518131;100518251;100520468;100521141;100522202;100522613;100524280;100525148;100525505;100525960;100620948;100620994;100622999;100623628;100624934;100626716;100736562;100737448…	ENSSSCG00000000084;ENSSSCG00000000175;ENSSSCG00000000682;ENSSSCG00000001430;ENSSSCG00000001952;ENSSSCG00000001988;ENSSSCG00000002829;ENSSSCG00000003017;ENSSSCG00000003395;ENSSSCG00000004505;ENSSSCG00000004779;ENSSSCG00000005382;ENSSSCG00000006503;ENSSSCG00000006539;ENSSSCG00000006824;ENSSSCG00000007058;ENSSSCG00000008578;ENSSSCG00000009477;ENSSSCG00000009545;ENSSSCG00000010081;ENSSSCG00000010447;…
ssc04923	S6	trans	MP	Regulation of lipolysis in adipocytes	http://www.kegg.jp/kegg-bin/show_pathway?ssc04923+100126283+100144419+100144421+100152067+100153508+100155970+100233193+100512584+100513811+100514402+100515824+100516060+100518131+100522613+100620994+100622999+100623628+100624934+396811+397355+397356+397523+397547+397583+397590+399533+406869+497624+654411	54	29	16.2368	1.78606	0.000234741	0.0013302	100126283;100144419;100144421;100152067;100153508;100155970;100233193;100512584;100513811;100514402;100515824;100516060;100518131;100522613;100620994;100622999;100623628;100624934;396811;397355;397356;397523;397547;397583;397590;399533;406869;497624;654411	ENSSSCG00000000175;ENSSSCG00000001844;ENSSSCG00000001988;ENSSSCG00000003018;ENSSSCG00000003395;ENSSSCG00000003788;ENSSSCG00000006572;ENSSSCG00000006824;ENSSSCG00000007665;ENSSSCG00000008578;ENSSSCG00000008888;ENSSSCG00000010647;ENSSSCG00000010872;ENSSSCG00000010992;ENSSSCG00000011297;ENSSSCG00000011399;ENSSSCG00000013388;ENSSSCG00000015407;ENSSSCG00000015579;ENSSSCG00000015821;ENSSSCG00000016726;…
ssc04922	S6	trans	MP	Glucagon signaling pathway	http://www.kegg.jp/kegg-bin/show_pathway?ssc04922+100141306+100144302+100145903+100154776+100155015+100156226+100156537+100157080+100157641+100157672+100310801+100512224+100513441+100513811+100515635+100516042+100516060+100516166+100516581+100516663+100517279+100519528+100519835+100520468+100522926+100525148+100620215+100621265+100623628+100624404+100625881+100626014+100736562+102164419+397324+39…	95	45	28.5648	1.57537	0.000266947	0.0014403	100141306;100144302;100145903;100154776;100155015;100156226;100156537;100157080;100157641;100157672;100310801;100512224;100513441;100513811;100515635;100516042;100516060;100516166;100516581;100516663;100517279;100519528;100519835;100520468;100522926;100525148;100620215;100621265;100623628;100624404;100625881;100626014;100736562;102164419;397324;397454;397504;397548;399527;403165;407245;414426;654…	ENSSSCG00000000068;ENSSSCG00000000084;ENSSSCG00000000185;ENSSSCG00000000555;ENSSSCG00000000577;ENSSSCG00000001518;ENSSSCG00000002009;ENSSSCG00000002441;ENSSSCG00000002844;ENSSSCG00000004779;ENSSSCG00000005024;ENSSSCG00000006567;ENSSSCG00000007058;ENSSSCG00000007744;ENSSSCG00000007788;ENSSSCG00000007951;ENSSSCG00000008398;ENSSSCG00000008433;ENSSSCG00000009840;ENSSSCG00000010235;ENSSSCG00000010517;…
ssc04350	S6	trans	MP	TGF-beta signaling pathway	http://www.kegg.jp/kegg-bin/show_pathway?ssc04350+100038019+100113425+100127483+100144508+100152069+100153584+100153927+100155304+100155536+100156226+100157103+100169652+100520988+100521305+100522839+100620215+100621443+100623582+100624262+100625732+100626978+100627243+100627676+110256843+396575+396665+396849+396957+397078+397093+397136+397400+397447+397470+397490+397656+448810+449001+492313+6542…	82	40	24.6559	1.62233	0.000267548	0.0014403	100038019;100113425;100127483;100144508;100152069;100153584;100153927;100155304;100155536;100156226;100157103;100169652;100520988;100521305;100522839;100620215;100621443;100623582;100624262;100625732;100626978;100627243;100627676;110256843;396575;396665;396849;396957;397078;397093;397136;397400;397447;397470;397490;397656;448810;449001;492313;654298	ENSSSCG00000000068;ENSSSCG00000000272;ENSSSCG00000000915;ENSSSCG00000001027;ENSSSCG00000002385;ENSSSCG00000003017;ENSSSCG00000004505;ENSSSCG00000004507;ENSSSCG00000004789;ENSSSCG00000004948;ENSSSCG00000005045;ENSSSCG00000005382;ENSSSCG00000005965;ENSSSCG00000007951;ENSSSCG00000008510;ENSSSCG00000008645;ENSSSCG00000009357;ENSSSCG00000010081;ENSSSCG00000010360;ENSSSCG00000011014;ENSSSCG00000011226;…
ssc05414	S6	trans	MP	Dilated cardiomyopathy (DCM)	http://www.kegg.jp/kegg-bin/show_pathway?ssc05414+100126859+100134977+100152067+100155091+100155970+100158200+100512142+100514316+100514402+100517053+100518733+100519779+100520350+100521477+100521988+100522613+100524021+100524101+100620994+100622149+100622999+100623628+100624934+100626707+100628050+396693+396725+396856+397019+397063+397078+397285+397355+397400+397483+397491+397608+397653+414396+7…	82	40	24.6559	1.62233	0.000267548	0.0014403	100126859;100134977;100152067;100155091;100155970;100158200;100512142;100514316;100514402;100517053;100518733;100519779;100520350;100521477;100521988;100522613;100524021;100524101;100620994;100622149;100622999;100623628;100624934;100626707;100628050;396693;396725;396856;397019;397063;397078;397285;397355;397400;397483;397491;397608;397653;414396;733677	ENSSSCG00000000175;ENSSSCG00000000293;ENSSSCG00000000857;ENSSSCG00000001988;ENSSSCG00000002385;ENSSSCG00000003017;ENSSSCG00000003257;ENSSSCG00000004961;ENSSSCG00000005316;ENSSSCG00000006496;ENSSSCG00000007585;ENSSSCG00000008578;ENSSSCG00000010142;ENSSSCG00000010647;ENSSSCG00000011040;ENSSSCG00000011101;ENSSSCG00000011245;ENSSSCG00000013236;ENSSSCG00000013849;ENSSSCG00000015955;ENSSSCG00000016009;…
ssc04722	S6	trans	MP	Neurotrophin signaling pathway	http://www.kegg.jp/kegg-bin/show_pathway?ssc04722+100049703+100127166+100135665+100144302+100144493+100152497+100152555+100153486+100153927+100154922+100155466+100156321+100192445+100511026+100513491+100513811+100514284+100514645+100516166+100517823+100518131+100518251+100518663+100518835+100519209+100519528+100521065+100521543+100522926+100523972+100524544+100525505+100529116+100622769+100622955…	117	53	35.1798	1.50655	0.000327475	0.00173401	100049703;100127166;100135665;100144302;100144493;100152497;100152555;100153486;100153927;100154922;100155466;100156321;100192445;100511026;100513491;100513811;100514284;100514645;100516166;100517823;100518131;100518251;100518663;100518835;100519209;100519528;100521065;100521543;100522926;100523972;100524544;100525505;100529116;100622769;100622955;100626014;100627149;100737448;100738968;100739349…	ENSSSCG00000000084;ENSSSCG00000000475;ENSSSCG00000000493;ENSSSCG00000000799;ENSSSCG00000001703;ENSSSCG00000001952;ENSSSCG00000002340;ENSSSCG00000002688;ENSSSCG00000003144;ENSSSCG00000003395;ENSSSCG00000003520;ENSSSCG00000003558;ENSSSCG00000005106;ENSSSCG00000005706;ENSSSCG00000006539;ENSSSCG00000007356;ENSSSCG00000008433;ENSSSCG00000008644;ENSSSCG00000009048;ENSSSCG00000009833;ENSSSCG00000010081;…
ssc04141	S6	trans	MP	Protein processing in endoplasmic reticulum	http://www.kegg.jp/kegg-bin/show_pathway?ssc04141+100049703+100125961+100144302+100144422+100144516+100151996+100152304+100152689+100152894+100153007+100154147+100154166+100154318+100154594+100154945+100155117+100155306+100155766+100156204+100156354+100158076+100192435+100217386+100381266+100499564+100511210+100511362+100511525+100513348+100514334+100516540+100516674+100516870+100517415+100517839…	161	69	48.4098	1.42533	0.000345143	0.00179808	100049703;100125961;100144302;100144422;100144516;100151996;100152304;100152689;100152894;100153007;100154147;100154166;100154318;100154594;100154945;100155117;100155306;100155766;100156204;100156354;100158076;100192435;100217386;100381266;100499564;100511210;100511362;100511525;100513348;100514334;100516540;100516674;100516870;100517415;100517839;100519184;100520751;100521133;100522203;100522951…	ENSSSCG00000000084;ENSSSCG00000000171;ENSSSCG00000000849;ENSSSCG00000001022;ENSSSCG00000001430;ENSSSCG00000001934;ENSSSCG00000002050;ENSSSCG00000002414;ENSSSCG00000002446;ENSSSCG00000002682;ENSSSCG00000002846;ENSSSCG00000003144;ENSSSCG00000004244;ENSSSCG00000004317;ENSSSCG00000004382;ENSSSCG00000004700;ENSSSCG00000004908;ENSSSCG00000005037;ENSSSCG00000005601;ENSSSCG00000006193;ENSSSCG00000006346;…
ssc04014	S6	trans	MP	Ras signaling pathway	http://www.kegg.jp/kegg-bin/show_pathway?ssc04014+100127133+100135665+100144493+100144499+100152497+100152555+100152927+100153248+100153927+100154368+100154449+100154522+100156321+100157745+100270820+100302363+100511026+100512036+100512584+100513084+100513721+100513811+100514115+100514741+100515363+100515414+100515847+100516199+100516558+100516830+100517317+100517816+100518074+100518131+100518251…	226	92	67.9541	1.35385	0.000355908	0.00182473	100127133;100135665;100144493;100144499;100152497;100152555;100152927;100153248;100153927;100154368;100154449;100154522;100156321;100157745;100270820;100302363;100511026;100512036;100512584;100513084;100513721;100513811;100514115;100514741;100515363;100515414;100515847;100516199;100516558;100516830;100517317;100517816;100518074;100518131;100518251;100518663;100518983;100519209;100519446;100519528…	ENSSSCG00000000682;ENSSSCG00000000857;ENSSSCG00000000985;ENSSSCG00000001513;ENSSSCG00000002688;ENSSSCG00000002960;ENSSSCG00000003183;ENSSSCG00000003256;ENSSSCG00000003395;ENSSSCG00000003471;ENSSSCG00000003520;ENSSSCG00000004018;ENSSSCG00000004651;ENSSSCG00000004737;ENSSSCG00000004791;ENSSSCG00000005012;ENSSSCG00000005122;ENSSSCG00000005706;ENSSSCG00000006539;ENSSSCG00000007356;ENSSSCG00000007541;…
ssc05142	S6	trans	MP	Chagas disease (American trypanosomiasis)	http://www.kegg.jp/kegg-bin/show_pathway?ssc05142+100038019+100048958+100126864+100127166+100135665+100144419+100144421+100152238+100153927+100155304+100157641+100381266+100513811+100516581+100518131+100518846+100525148+100623776+100624934+396609+396623+396629+396646+396665+397020+397078+397089+397106+397122+397136+397302+397400+397422+397455+397470+397523+397656+399541+406188+414381+445460+44546…	103	47	30.9702	1.51759	0.000571216	0.00284405	100038019;100048958;100126864;100127166;100135665;100144419;100144421;100152238;100153927;100155304;100157641;100381266;100513811;100516581;100518131;100518846;100525148;100623776;100624934;396609;396623;396629;396646;396665;397020;397078;397089;397106;397122;397136;397302;397400;397422;397455;397470;397523;397656;399541;406188;414381;445460;445461;595105;595129;654405;733588;751869	ENSSSCG00000000708;ENSSSCG00000000799;ENSSSCG00000001952;ENSSSCG00000002385;ENSSSCG00000003017;ENSSSCG00000003395;ENSSSCG00000003524;ENSSSCG00000004156;ENSSSCG00000004505;ENSSSCG00000004779;ENSSSCG00000005284;ENSSSCG00000005382;ENSSSCG00000005503;ENSSSCG00000006309;ENSSSCG00000006824;ENSSSCG00000007058;ENSSSCG00000009002;ENSSSCG00000010081;ENSSSCG00000010872;ENSSSCG00000011226;ENSSSCG00000011251;…
ssc00564	S6	trans	MP	Glycerophospholipid metabolism	http://www.kegg.jp/kegg-bin/show_pathway?ssc00564+100152017+100152049+100152491+100152542+100152927+100153088+100153250+100156632+100156809+100157742+100170145+100170771+100187579+100217397+100233200+100303723+100312963+100312967+100512162+100512419+100512584+100515451+100517894+100519446+100520687+100521167+100521498+100524423+100524431+100524478+100621753+100622701+100622761+100623595+100625322…	95	44	28.5648	1.54036	0.000572332	0.00284405	100152017;100152049;100152491;100152542;100152927;100153088;100153250;100156632;100156809;100157742;100170145;100170771;100187579;100217397;100233200;100303723;100312963;100312967;100512162;100512419;100512584;100515451;100517894;100519446;100520687;100521167;100521498;100524423;100524431;100524478;100621753;100622701;100622761;100623595;100625322;100625799;100627653;110259864;110260724;397097;39…	ENSSSCG00000000214;ENSSSCG00000000370;ENSSSCG00000001078;ENSSSCG00000001435;ENSSSCG00000002235;ENSSSCG00000002828;ENSSSCG00000003267;ENSSSCG00000003839;ENSSSCG00000004033;ENSSSCG00000004737;ENSSSCG00000006089;ENSSSCG00000006260;ENSSSCG00000007359;ENSSSCG00000008121;ENSSSCG00000009431;ENSSSCG00000011750;ENSSSCG00000012889;ENSSSCG00000013572;ENSSSCG00000014004;ENSSSCG00000015355;ENSSSCG00000015603;…
ssc00520	S6	trans	MP	Amino sugar and nucleotide sugar metabolism	http://www.kegg.jp/kegg-bin/show_pathway?ssc00520+100142664+100152344+100152942+100156015+100156649+100512094+100513376+100513664+100516092+100520022+100520846+100522261+100522855+100523729+100524254+100622386+100623137+100623908+100625448+100627727+396918+396958+397141+397209+397566+397602	49	26	14.7334	1.7647	0.000624876	0.00305811	100142664;100152344;100152942;100156015;100156649;100512094;100513376;100513664;100516092;100520022;100520846;100522261;100522855;100523729;100524254;100622386;100623137;100623908;100625448;100627727;396918;396958;397141;397209;397566;397602	ENSSSCG00000000038;ENSSSCG00000000994;ENSSSCG00000001099;ENSSSCG00000001927;ENSSSCG00000002873;ENSSSCG00000003783;ENSSSCG00000003812;ENSSSCG00000004456;ENSSSCG00000005040;ENSSSCG00000006340;ENSSSCG00000008316;ENSSSCG00000008339;ENSSSCG00000008773;ENSSSCG00000008808;ENSSSCG00000010253;ENSSSCG00000010969;ENSSSCG00000011389;ENSSSCG00000014048;ENSSSCG00000014073;ENSSSCG00000020677;ENSSSCG00000022292;…
ssc05230	S6	trans	MP	Central carbon metabolism in cancer	http://www.kegg.jp/kegg-bin/show_pathway?ssc05230+100127359+100152344+100153248+100153927+100154776+100156264+100513811+100514115+100516042+100516641+100518131+100518251+100521394+100522855+100525505+100621757+100627123+100737448+100739349+102164419+102166564+396696+396810+397070+397276+397511+399525+448810+641348+733601	59	30	17.7402	1.69107	0.000635281	0.00306262	100127359;100152344;100153248;100153927;100154776;100156264;100513811;100514115;100516042;100516641;100518131;100518251;100521394;100522855;100525505;100621757;100627123;100737448;100739349;102164419;102166564;396696;396810;397070;397276;397511;399525;448810;641348;733601	ENSSSCG00000003105;ENSSSCG00000003395;ENSSSCG00000003413;ENSSSCG00000005096;ENSSSCG00000005106;ENSSSCG00000005965;ENSSSCG00000008841;ENSSSCG00000008842;ENSSSCG00000010081;ENSSSCG00000010253;ENSSSCG00000010440;ENSSSCG00000010517;ENSSSCG00000010872;ENSSSCG00000011158;ENSSSCG00000014048;ENSSSCG00000015815;ENSSSCG00000016056;ENSSSCG00000017497;ENSSSCG00000017950;ENSSSCG00000021129;ENSSSCG00000022126;…
ssc05215	S6	trans	MP	Prostate cancer	http://www.kegg.jp/kegg-bin/show_pathway?ssc05215+100049703+100127359+100135665+100144302+100153248+100153922+100153927+100156226+100156264+100192445+100512048+100513811+100515635+100516641+100516663+100518131+100518251+100518913+100519764+100520468+100521065+100523899+100524161+100525505+100620215+100625364+100627123+100628112+100736562+100737448+100738589+100739349+102166564+396985+397070+39712…	93	43	27.9634	1.53772	0.00068778	0.00326696	100049703;100127359;100135665;100144302;100153248;100153922;100153927;100156226;100156264;100192445;100512048;100513811;100515635;100516641;100516663;100518131;100518251;100518913;100519764;100520468;100521065;100523899;100524161;100525505;100620215;100625364;100627123;100628112;100736562;100737448;100738589;100739349;102166564;396985;397070;397121;397191;397276;397350;397491;397657;406188;751869	ENSSSCG00000000068;ENSSSCG00000000084;ENSSSCG00000000849;ENSSSCG00000000857;ENSSSCG00000001952;ENSSSCG00000003395;ENSSSCG00000003413;ENSSSCG00000003460;ENSSSCG00000006095;ENSSSCG00000007032;ENSSSCG00000007541;ENSSSCG00000007951;ENSSSCG00000008241;ENSSSCG00000008841;ENSSSCG00000010081;ENSSSCG00000010312;ENSSSCG00000010440;ENSSSCG00000010638;ENSSSCG00000010872;ENSSSCG00000011274;ENSSSCG00000012981;…
ssc04919	S6	trans	MP	Thyroid hormone signaling pathway	http://www.kegg.jp/kegg-bin/show_pathway?ssc04919+100113425+100127359+100135658+100135659+100151978+100152497+100153369+100153927+100156226+100156801+100157641+100157745+100192445+100505408+100511100+100513770+100513811+100514493+100516581+100518074+100518131+100518251+100518663+100518913+100521065+100521111+100525148+100525505+100620215+100621221+100622482+100623628+100626923+100627099+100737448…	112	50	33.6764	1.48472	0.00072187	0.00337919	100113425;100127359;100135658;100135659;100151978;100152497;100153369;100153927;100156226;100156801;100157641;100157745;100192445;100505408;100511100;100513770;100513811;100514493;100516581;100518074;100518131;100518251;100518663;100518913;100521065;100521111;100525148;100525505;100620215;100621221;100622482;100623628;100626923;100627099;100737448;100738282;100738589;100739349;102158881;102164419…	ENSSSCG00000000068;ENSSSCG00000001474;ENSSSCG00000001716;ENSSSCG00000001880;ENSSSCG00000002688;ENSSSCG00000003256;ENSSSCG00000003395;ENSSSCG00000003413;ENSSSCG00000003460;ENSSSCG00000003569;ENSSSCG00000003613;ENSSSCG00000004419;ENSSSCG00000004779;ENSSSCG00000005045;ENSSSCG00000005096;ENSSSCG00000005965;ENSSSCG00000006194;ENSSSCG00000006709;ENSSSCG00000006740;ENSSSCG00000007058;ENSSSCG00000007356;…
ssc01040	S6	trans	MP	Biosynthesis of unsaturated fatty acids	http://www.kegg.jp/kegg-bin/show_pathway?ssc01040+100113422+100135661+100154613+100171403+100312969+100312970+100514773+100515577+100523005+100523084+100523711+100524592+102158186+397439+397574+444995+444997	28	17	8.41909	2.01922	0.00073688	0.00340018	100113422;100135661;100154613;100171403;100312969;100312970;100514773;100515577;100523005;100523084;100523711;100524592;102158186;397439;397574;444995;444997	ENSSSCG00000003377;ENSSSCG00000004935;ENSSSCG00000005164;ENSSSCG00000008724;ENSSSCG00000009245;ENSSSCG00000011250;ENSSSCG00000013072;ENSSSCG00000017198;ENSSSCG00000024015;ENSSSCG00000024149;ENSSSCG00000027114;ENSSSCG00000028431;ENSSSCG00000034786;ENSSSCG00000035012;ENSSSCG00000035238;ENSSSCG00000036236;ENSSSCG00000038007
ssc04330	S6	trans	MP	Notch signaling pathway	http://www.kegg.jp/kegg-bin/show_pathway?ssc04330+100152163+100153369+100154421+100154978+100156098+100156226+100156773+100499567+100518262+100520231+100520433+100522019+100620215+100620343+100621038+100622482+100626233+100626923+100627312+100739654+102158881+102161832+102163140+397343+780411	47	25	14.132	1.76903	0.000754495	0.00343242	100152163;100153369;100154421;100154978;100156098;100156226;100156773;100499567;100518262;100520231;100520433;100522019;100620215;100620343;100621038;100622482;100626233;100626923;100627312;100739654;102158881;102161832;102163140;397343;780411	ENSSSCG00000000068;ENSSSCG00000000449;ENSSSCG00000002340;ENSSSCG00000002987;ENSSSCG00000003613;ENSSSCG00000004755;ENSSSCG00000006385;ENSSSCG00000006709;ENSSSCG00000007067;ENSSSCG00000007951;ENSSSCG00000008641;ENSSSCG00000009060;ENSSSCG00000010739;ENSSSCG00000014019;ENSSSCG00000022155;ENSSSCG00000022178;ENSSSCG00000023228;ENSSSCG00000024621;ENSSSCG00000025176;ENSSSCG00000025374;ENSSSCG00000028297;…
ssc04530	S6	trans	MP	Tight junction	http://www.kegg.jp/kegg-bin/show_pathway?ssc04530+100127138+100135051+100144492+100145887+100145903+100152815+100153161+100153972+100154707+100156537+100157729+100157760+100174962+100510946+100511004+100511006+100513065+100513412+100514741+100516641+100517284+100517409+100518125+100520043+100520932+100521255+100521992+100522059+100523596+100523696+100524748+100621470+100622769+100623628+100627149…	166	69	49.9132	1.3824	0.000962594	0.0043183	100127138;100135051;100144492;100145887;100145903;100152815;100153161;100153972;100154707;100156537;100157729;100157760;100174962;100510946;100511004;100511006;100513065;100513412;100514741;100516641;100517284;100517409;100518125;100520043;100520932;100521255;100521992;100522059;100523596;100523696;100524748;100621470;100622769;100623628;100627149;100627924;100736682;100736996;100737993;100738589…	ENSSSCG00000000145;ENSSSCG00000000146;ENSSSCG00000000185;ENSSSCG00000000190;ENSSSCG00000000190;ENSSSCG00000000633;ENSSSCG00000001688;ENSSSCG00000002965;ENSSSCG00000003520;ENSSSCG00000003691;ENSSSCG00000003691;ENSSSCG00000004018;ENSSSCG00000004058;ENSSSCG00000004854;ENSSSCG00000005191;ENSSSCG00000005247;ENSSSCG00000005446;ENSSSCG00000006369;ENSSSCG00000006502;ENSSSCG00000006564;ENSSSCG00000007557;…
ssc04310	S6	trans	MP	Wnt signaling pathway	http://www.kegg.jp/kegg-bin/show_pathway?ssc04310+100126276+100134969+100145890+100153176+100153922+100154087+100154421+100154469+100155489+100155713+100156226+100156733+100157209+100157360+100157641+100157791+100158100+100511484+100515777+100516166+100516581+100516839+100518074+100519512+100519672+100520050+100520319+100520560+100520614+100520848+100521912+100523725+100523899+100524299+100525148…	141	60	42.3961	1.41522	0.0010133	0.0044835	100126276;100134969;100145890;100153176;100153922;100154087;100154421;100154469;100155489;100155713;100156226;100156733;100157209;100157360;100157641;100157791;100158100;100511484;100515777;100516166;100516581;100516839;100518074;100519512;100519672;100520050;100520319;100520560;100520614;100520848;100521912;100523725;100523899;100524299;100525148;100620215;100621038;100621622;100623628;100626014…	ENSSSCG00000000068;ENSSSCG00000000182;ENSSSCG00000000625;ENSSSCG00000001595;ENSSSCG00000001986;ENSSSCG00000002127;ENSSSCG00000002340;ENSSSCG00000002804;ENSSSCG00000003256;ENSSSCG00000004779;ENSSSCG00000005388;ENSSSCG00000005946;ENSSSCG00000005965;ENSSSCG00000006052;ENSSSCG00000006256;ENSSSCG00000006383;ENSSSCG00000006746;ENSSSCG00000006780;ENSSSCG00000007058;ENSSSCG00000007477;ENSSSCG00000007951;…
ssc00532	S6	trans	MP	Glycosaminoglycan biosynthesis	http://www.kegg.jp/kegg-bin/show_pathway?ssc00532+100151968+100152393+100157186+100316855+100514793+100517735+100518720+100519444+100520059+100520288+100524793+100623047+100625171	20	13	6.01364	2.16175	0.00129078	0.00563409	100151968;100152393;100157186;100316855;100514793;100517735;100518720;100519444;100520059;100520288;100524793;100623047;100625171	ENSSSCG00000000837;ENSSSCG00000004441;ENSSSCG00000004771;ENSSSCG00000004825;ENSSSCG00000007005;ENSSSCG00000007567;ENSSSCG00000011625;ENSSSCG00000014035;ENSSSCG00000017573;ENSSSCG00000021610;ENSSSCG00000023662;ENSSSCG00000029482;ENSSSCG00000035069
ssc04725	S6	trans	MP	Cholinergic synapse	http://www.kegg.jp/kegg-bin/show_pathway?ssc04725+100049703+100144302+100144419+100144421+100152067+100153927+100154522+100155015+100155970+100157641+100270820+100513811+100514402+100515635+100516166+100516581+100516663+100517279+100518074+100518131+100518251+100518733+100520468+100522202+100522613+100524280+100525148+100620948+100620994+100622149+100622999+100623628+100624934+100626014+100736562…	112	49	33.6764	1.45503	0.00139427	0.00600466	100049703;100144302;100144419;100144421;100152067;100153927;100154522;100155015;100155970;100157641;100270820;100513811;100514402;100515635;100516166;100516581;100516663;100517279;100518074;100518131;100518251;100518733;100520468;100522202;100522613;100524280;100525148;100620948;100620994;100622149;100622999;100623628;100624934;100626014;100736562;100739349;102165618;110256150;110257409;110261346…	ENSSSCG00000000084;ENSSSCG00000000175;ENSSSCG00000000555;ENSSSCG00000000682;ENSSSCG00000001518;ENSSSCG00000001988;ENSSSCG00000003256;ENSSSCG00000003395;ENSSSCG00000004421;ENSSSCG00000004779;ENSSSCG00000005215;ENSSSCG00000006824;ENSSSCG00000007058;ENSSSCG00000008578;ENSSSCG00000010081;ENSSSCG00000010872;ENSSSCG00000011399;ENSSSCG00000013034;ENSSSCG00000013263;ENSSSCG00000014443;ENSSSCG00000015324;…
ssc04142	S6	trans	MP	Lysosome	http://www.kegg.jp/kegg-bin/show_pathway?ssc04142+100037961+100127354+100141405+100142664+100142667+100142668+100144519+100152203+100152208+100153090+100153167+100154477+100155017+100157682+100187581+100512932+100514188+100515235+100515283+100515919+100516188+100517533+100517562+100518302+100518647+100519402+100520004+100521576+100521769+100522993+100523554+100524326+100525048+100623352+100623722…	118	51	35.4805	1.43741	0.00156019	0.0066308	100037961;100127354;100141405;100142664;100142667;100142668;100144519;100152203;100152208;100153090;100153167;100154477;100155017;100157682;100187581;100512932;100514188;100515235;100515283;100515919;100516188;100517533;100517562;100518302;100518647;100519402;100520004;100521576;100521769;100522993;100523554;100524326;100525048;100623352;100623722;100624193;100624593;100737146;100737564;102158016…	ENSSSCG00000000050;ENSSSCG00000000862;ENSSSCG00000001770;ENSSSCG00000001927;ENSSSCG00000002015;ENSSSCG00000002452;ENSSSCG00000002645;ENSSSCG00000002776;ENSSSCG00000006083;ENSSSCG00000006522;ENSSSCG00000006648;ENSSSCG00000006995;ENSSSCG00000007522;ENSSSCG00000007739;ENSSSCG00000008602;ENSSSCG00000008867;ENSSSCG00000009166;ENSSSCG00000010281;ENSSSCG00000010314;ENSSSCG00000010450;ENSSSCG00000010948;…
ssc04340	S6	trans	MP	Hedgehog signaling pathway	http://www.kegg.jp/kegg-bin/show_pathway?ssc04340+100049703+100155594+100156406+100157196+100511866+100513842+100515110+100516888+100520334+100520490+100521141+100525739+100525950+100620576+100621443+100623280+100623628+100624604+100626085+100627676+100738589+102164235+397162	44	23	13.23	1.73847	0.001657	0.00695079	100049703;100155594;100156406;100157196;100511866;100513842;100515110;100516888;100520334;100520490;100521141;100525739;100525950;100620576;100621443;100623280;100623628;100624604;100626085;100627676;100738589;102164235;397162	ENSSSCG00000000443;ENSSSCG00000001840;ENSSSCG00000004558;ENSSSCG00000006302;ENSSSCG00000012918;ENSSSCG00000014240;ENSSSCG00000014283;ENSSSCG00000014852;ENSSSCG00000015733;ENSSSCG00000016569;ENSSSCG00000016763;ENSSSCG00000020796;ENSSSCG00000024399;ENSSSCG00000025744;ENSSSCG00000025826;ENSSSCG00000030153;ENSSSCG00000031977;ENSSSCG00000032176;ENSSSCG00000032198;ENSSSCG00000032637;ENSSSCG00000037900;…
ssc04064	S6	trans	MP	NF-kappa B signaling pathway	http://www.kegg.jp/kegg-bin/show_pathway?ssc04064+100037938+100049703+100125346+100125540+100125555+100127166+100135665+100152497+100152890+100156860+100513988+100514174+100517816+100518663+100521706+100524751+100620340+100621326+100622156+100622285+100623776+100624971+100626904+100627029+100737256+100739325+110260648+396616+396629+396646+396750+396925+396985+397020+397122+397590+399541+406188+41…	91	41	27.3621	1.49843	0.00169234	0.00700804	100037938;100049703;100125346;100125540;100125555;100127166;100135665;100152497;100152890;100156860;100513988;100514174;100517816;100518663;100521706;100524751;100620340;100621326;100622156;100622285;100623776;100624971;100626904;100627029;100737256;100739325;110260648;396616;396629;396646;396750;396925;396985;397020;397122;397590;399541;406188;414381;494464;751869	ENSSSCG00000000708;ENSSSCG00000000755;ENSSSCG00000000799;ENSSSCG00000001009;ENSSSCG00000001952;ENSSSCG00000002688;ENSSSCG00000002804;ENSSSCG00000004154;ENSSSCG00000004898;ENSSSCG00000005503;ENSSSCG00000005511;ENSSSCG00000006175;ENSSSCG00000006250;ENSSSCG00000006862;ENSSSCG00000007356;ENSSSCG00000007811;ENSSSCG00000008162;ENSSSCG00000008193;ENSSSCG00000009589;ENSSSCG00000010312;ENSSSCG00000010966;…
ssc01521	S6	trans	MP	EGFR tyrosine kinase inhibitor resistance	http://www.kegg.jp/kegg-bin/show_pathway?ssc01521+100049703+100101924+100127359+100144875+100152497+100153927+100156264+100156321+100511026+100513811+100514115+100516641+100518074+100518131+100518251+100518663+100519331+100519764+100521065+100524161+100525120+100525505+100526136+100627123+100737448+100739349+102166564+110259382+396632+396633+397070+397201+397311+397350+397491+733648	78	36	23.4532	1.53497	0.00189265	0.0077383	100049703;100101924;100127359;100144875;100152497;100153927;100156264;100156321;100511026;100513811;100514115;100516641;100518074;100518131;100518251;100518663;100519331;100519764;100521065;100524161;100525120;100525505;100526136;100627123;100737448;100739349;102166564;110259382;396632;396633;397070;397201;397311;397350;397491;733648	ENSSSCG00000000857;ENSSSCG00000002688;ENSSSCG00000003144;ENSSSCG00000003256;ENSSSCG00000003395;ENSSSCG00000003413;ENSSSCG00000005215;ENSSSCG00000006539;ENSSSCG00000007356;ENSSSCG00000007541;ENSSSCG00000008841;ENSSSCG00000008844;ENSSSCG00000009048;ENSSSCG00000009565;ENSSSCG00000010081;ENSSSCG00000010440;ENSSSCG00000010872;ENSSSCG00000013033;ENSSSCG00000014994;ENSSSCG00000015403;ENSSSCG00000017403;…
ssc05145	S6	trans	MP	Toxoplasmosis	http://www.kegg.jp/kegg-bin/show_pathway?ssc05145+100037921+100049703+100125555+100126864+100127166+100135050+100135665+100144419+100144421+100152238+100153927+100154420+100154581+100157958+100158200+100192445+100511642+100513811+100514785+100518913+100521065+100525654+101101688+110257482+396609+396623+396629+396646+396801+396979+397019+397020+397078+397106+397201+397244+397363+397400+397523+3995…	103	45	30.9702	1.45301	0.00221618	0.00894782	100037921;100049703;100125555;100126864;100127166;100135050;100135665;100144419;100144421;100152238;100153927;100154420;100154581;100157958;100158200;100192445;100511642;100513811;100514785;100518913;100521065;100525654;101101688;110257482;396609;396623;396629;396646;396801;396979;397019;397020;397078;397106;397201;397244;397363;397400;397523;399541;406188;414371;595105;733648;751869	ENSSSCG00000000708;ENSSSCG00000000799;ENSSSCG00000001457;ENSSSCG00000001469;ENSSSCG00000001952;ENSSSCG00000002385;ENSSSCG00000003017;ENSSSCG00000003460;ENSSSCG00000003709;ENSSSCG00000004156;ENSSSCG00000004425;ENSSSCG00000005215;ENSSSCG00000005503;ENSSSCG00000005710;ENSSSCG00000006175;ENSSSCG00000006824;ENSSSCG00000009002;ENSSSCG00000010081;ENSSSCG00000010872;ENSSSCG00000011101;ENSSSCG00000011251;…
ssc04020	S6	trans	MP	Calcium signaling pathway	http://www.kegg.jp/kegg-bin/show_pathway?ssc04020+100048958+100144471+100152067+100152497+100152819+100155015+100157507+100157641+100157723+100157745+100310801+100511769+100513431+100514402+100516166+100516581+100516641+100516962+100517279+100518074+100518663+100518733+100519497+100519528+100519563+100519931+100519976+100521111+100521440+100521662+100522926+100523996+100524288+100524376+100525148…	183	73	55.0248	1.32667	0.00262835	0.010481	100048958;100144471;100152067;100152497;100152819;100155015;100157507;100157641;100157723;100157745;100310801;100511769;100513431;100514402;100516166;100516581;100516641;100516962;100517279;100518074;100518663;100518733;100519497;100519528;100519563;100519931;100519976;100521111;100521440;100521662;100522926;100523996;100524288;100524376;100525148;100525342;100620994;100622020;100622149;100622999…	ENSSSCG00000000297;ENSSSCG00000000555;ENSSSCG00000001518;ENSSSCG00000001988;ENSSSCG00000002688;ENSSSCG00000002844;ENSSSCG00000003000;ENSSSCG00000003256;ENSSSCG00000003788;ENSSSCG00000004779;ENSSSCG00000005284;ENSSSCG00000007058;ENSSSCG00000007231;ENSSSCG00000007356;ENSSSCG00000007424;ENSSSCG00000007744;ENSSSCG00000007770;ENSSSCG00000007788;ENSSSCG00000007805;ENSSSCG00000008421;ENSSSCG00000008433;…
ssc04145	S6	trans	MP	Phagosome	http://www.kegg.jp/kegg-bin/show_pathway?ssc04145+100037921+100037938+100134977+100135036+100135037+100135050+100135051+100142665+100144499+100152055+100153090+100153940+100154566+100155091+100155108+100155306+100381266+100511362+100511665+100515919+100516106+100517415+100519184+100519402+100521692+100521769+100525048+100623583+100626428+100626901+100627149+100627750+100736753+102166764+110261242…	143	59	42.9975	1.37217	0.00266518	0.0104982	100037921;100037938;100134977;100135036;100135037;100135050;100135051;100142665;100144499;100152055;100153090;100153940;100154566;100155091;100155108;100155306;100381266;100511362;100511665;100515919;100516106;100517415;100519184;100519402;100521692;100521769;100525048;100623583;100626428;100626901;100627149;100627750;100736753;102166764;110261242;396623;396650;396926;396943;397018;397019;397062;…	ENSSSCG00000000137;ENSSSCG00000000190;ENSSSCG00000000190;ENSSSCG00000000293;ENSSSCG00000001396;ENSSSCG00000001398;ENSSSCG00000001398;ENSSSCG00000001457;ENSSSCG00000001469;ENSSSCG00000002776;ENSSSCG00000004012;ENSSSCG00000004789;ENSSSCG00000005503;ENSSSCG00000006350;ENSSSCG00000006524;ENSSSCG00000006648;ENSSSCG00000006678;ENSSSCG00000006979;ENSSSCG00000007585;ENSSSCG00000007754;ENSSSCG00000009002;…
ssc05020	S6	trans	MP	Prion diseases	http://www.kegg.jp/kegg-bin/show_pathway?ssc05020+100037951+100037952+100153927+100514785+100518846+100525505+100623628+396633+397036+397094+397122+397526+407060+414437+445460+445461+494014+791125	33	18	9.9225	1.81406	0.00283565	0.0110351	100037951;100037952;100153927;100514785;100518846;100525505;100623628;396633;397036;397094;397122;397526;407060;414437;445460;445461;494014;791125	ENSSSCG00000003144;ENSSSCG00000003524;ENSSSCG00000004421;ENSSSCG00000005512;ENSSSCG00000005601;ENSSSCG00000007039;ENSSSCG00000008090;ENSSSCG00000010081;ENSSSCG00000015555;ENSSSCG00000016856;ENSSSCG00000016859;ENSSSCG00000016861;ENSSSCG00000021355;ENSSSCG00000027127;ENSSSCG00000033512;ENSSSCG00000038706;ENSSSCG00000039214;ENSSSCG00000040920
ssc05410	S6	trans	MP	Hypertrophic cardiomyopathy (HCM)	http://www.kegg.jp/kegg-bin/show_pathway?ssc05410+100126859+100134977+100145903+100155091+100156537+100158200+100512142+100514316+100517053+100518733+100519779+100520350+100521477+100521988+100524021+100524101+100622149+100626707+100628050+396693+396725+396856+397019+397063+397078+397285+397400+397483+397491+397504+397608+397653+414396+414426+733677	77	35	23.1525	1.51172	0.00298757	0.0114283	100126859;100134977;100145903;100155091;100156537;100158200;100512142;100514316;100517053;100518733;100519779;100520350;100521477;100521988;100524021;100524101;100622149;100626707;100628050;396693;396725;396856;397019;397063;397078;397285;397400;397483;397491;397504;397608;397653;414396;414426;733677	ENSSSCG00000000185;ENSSSCG00000000293;ENSSSCG00000000857;ENSSSCG00000002385;ENSSSCG00000003017;ENSSSCG00000003257;ENSSSCG00000004961;ENSSSCG00000005316;ENSSSCG00000006496;ENSSSCG00000007585;ENSSSCG00000009840;ENSSSCG00000010142;ENSSSCG00000011040;ENSSSCG00000011101;ENSSSCG00000011245;ENSSSCG00000013236;ENSSSCG00000013849;ENSSSCG00000015955;ENSSSCG00000016009;ENSSSCG00000016027;ENSSSCG00000016885;…
ssc04115	S6	trans	MP	p53 signaling pathway	http://www.kegg.jp/kegg-bin/show_pathway?ssc04115+100049703+100135668+100144492+100151983+100153541+100155762+100156264+100192447+100316853+100505408+100511709+100512048+100512731+100513283+100518913+100520614+100520856+100521786+100526065+100738589+100738993+396633+397162+397244+397276+397278+397491+397662+492313+594852+595105+780426	69	32	20.747	1.54239	0.00300745	0.0114283	100049703;100135668;100144492;100151983;100153541;100155762;100156264;100192447;100316853;100505408;100511709;100512048;100512731;100513283;100518913;100520614;100520856;100521786;100526065;100738589;100738993;396633;397162;397244;397276;397278;397491;397662;492313;594852;595105;780426	ENSSSCG00000000769;ENSSSCG00000000857;ENSSSCG00000000884;ENSSSCG00000003144;ENSSSCG00000003460;ENSSSCG00000004588;ENSSSCG00000004789;ENSSSCG00000006095;ENSSSCG00000006280;ENSSSCG00000008040;ENSSSCG00000008586;ENSSSCG00000010214;ENSSSCG00000010258;ENSSSCG00000010440;ENSSSCG00000011357;ENSSSCG00000015215;ENSSSCG00000015284;ENSSSCG00000015509;ENSSSCG00000017950;ENSSSCG00000025092;ENSSSCG00000025744;…
ssc04720	S6	trans	MP	Long-term potentiation	http://www.kegg.jp/kegg-bin/show_pathway?ssc04720+100144302+100152555+100153927+100155015+100156226+100157641+100516166+100516581+100517279+100518074+100518251+100518733+100519528+100522926+100523972+100525148+100525505+100620215+100620989+100621808+100622950+100622999+100623628+100624934+100626014+100737448+100739349+397378+397454+654405	64	30	19.2436	1.55896	0.00328272	0.0122447	100144302;100152555;100153927;100155015;100156226;100157641;100516166;100516581;100517279;100518074;100518251;100518733;100519528;100522926;100523972;100525148;100525505;100620215;100620989;100621808;100622950;100622999;100623628;100624934;100626014;100737448;100739349;397378;397454;654405	ENSSSCG00000000068;ENSSSCG00000000084;ENSSSCG00000000298;ENSSSCG00000000555;ENSSSCG00000001518;ENSSSCG00000003256;ENSSSCG00000003558;ENSSSCG00000004779;ENSSSCG00000007058;ENSSSCG00000007951;ENSSSCG00000008433;ENSSSCG00000008540;ENSSSCG00000010081;ENSSSCG00000013034;ENSSSCG00000014443;ENSSSCG00000016726;ENSSSCG00000023437;ENSSSCG00000023526;ENSSSCG00000024453;ENSSSCG00000024685;ENSSSCG00000026517;…
ssc04971	S6	trans	MP	Gastric acid secretion	http://www.kegg.jp/kegg-bin/show_pathway?ssc04971+100144419+100144421+100152067+100152815+100155015+100155970+100157641+100514402+100514493+100516166+100516581+100517279+100518074+100519528+100522613+100522926+100524288+100525148+100620994+100622999+100623628+100624934+100626014+100626316+396848+397203+397326+397454+397458+397481+397523+397552+654405	72	33	21.6491	1.52431	0.00329812	0.0122447	100144419;100144421;100152067;100152815;100155015;100155970;100157641;100514402;100514493;100516166;100516581;100517279;100518074;100519528;100522613;100522926;100524288;100525148;100620994;100622999;100623628;100624934;100626014;100626316;396848;397203;397326;397454;397458;397481;397523;397552;654405	ENSSSCG00000000175;ENSSSCG00000000555;ENSSSCG00000001518;ENSSSCG00000001988;ENSSSCG00000002902;ENSSSCG00000003256;ENSSSCG00000003569;ENSSSCG00000004058;ENSSSCG00000004779;ENSSSCG00000006116;ENSSSCG00000006740;ENSSSCG00000006824;ENSSSCG00000007058;ENSSSCG00000007231;ENSSSCG00000008433;ENSSSCG00000008578;ENSSSCG00000011399;ENSSSCG00000011676;ENSSSCG00000011867;ENSSSCG00000013034;ENSSSCG00000014443;…
ssc00561	S6	trans	MP	Glycerolipid metabolism	http://www.kegg.jp/kegg-bin/show_pathway?ssc00561+100049690+100152017+100152049+100153809+100156278+100156632+100157742+100170771+100187579+100233170+100233193+100233200+100294675+100312967+100512419+100515451+100521167+100524431+100622701+100623595+100624333+100625799+106504110+396924+397097+397118+397537+613128	59	28	17.7402	1.57833	0.00355932	0.0130643	100049690;100152017;100152049;100153809;100156278;100156632;100157742;100170771;100187579;100233170;100233193;100233200;100294675;100312967;100512419;100515451;100521167;100524431;100622701;100623595;100624333;100625799;106504110;396924;397097;397118;397537;613128	ENSSSCG00000000370;ENSSSCG00000001078;ENSSSCG00000001435;ENSSSCG00000003839;ENSSSCG00000004033;ENSSSCG00000005361;ENSSSCG00000005918;ENSSSCG00000006324;ENSSSCG00000007359;ENSSSCG00000008121;ENSSSCG00000009431;ENSSSCG00000014004;ENSSSCG00000014247;ENSSSCG00000015355;ENSSSCG00000015819;ENSSSCG00000016492;ENSSSCG00000016521;ENSSSCG00000016912;ENSSSCG00000017615;ENSSSCG00000022550;ENSSSCG00000024134;…
ssc04650	S6	trans	MP	Natural killer cell mediated cytotoxicity	http://www.kegg.jp/kegg-bin/show_pathway?ssc04650+100125540+100126864+100134969+100151931+100152238+100152497+100152504+100153927+100156321+100157507+100171389+100233184+100511130+100517816+100518074+100518131+100518251+100518663+100519821+100525505+100620669+100624226+100626548+100627149+100737448+100737977+100739325+100739349+110259382+396658+396750+396943+397208+397244+397302+397405+397406+397…	100	43	30.0682	1.43008	0.00393382	0.0142297	100125540;100126864;100134969;100151931;100152238;100152497;100152504;100153927;100156321;100157507;100171389;100233184;100511130;100517816;100518074;100518131;100518251;100518663;100519821;100525505;100620669;100624226;100626548;100627149;100737448;100737977;100739325;100739349;110259382;396658;396750;396943;397208;397244;397302;397405;397406;397684;414387;445523;594852;733681;791125	ENSSSCG00000000769;ENSSSCG00000001978;ENSSSCG00000002688;ENSSSCG00000002919;ENSSSCG00000003256;ENSSSCG00000003395;ENSSSCG00000004156;ENSSSCG00000004421;ENSSSCG00000005743;ENSSSCG00000006309;ENSSSCG00000006357;ENSSSCG00000006379;ENSSSCG00000006539;ENSSSCG00000007356;ENSSSCG00000007477;ENSSSCG00000007797;ENSSSCG00000007811;ENSSSCG00000008193;ENSSSCG00000009589;ENSSSCG00000009633;ENSSSCG00000009633;…
ssc00010	S6	trans	MP	Glycolysis / Gluconeogenesis	http://www.kegg.jp/kegg-bin/show_pathway?ssc00010+100134828+100152344+100153809+100154776+100156278+100157582+100512615+100512795+100516042+100521394+100522261+100522855+100621757+100623786+100738870+100739347+106504110+106506774+110260081+396823+396924+397129+397566+397602+399536+403165+407245+692156+733601	62	29	18.6423	1.5556	0.00396494	0.0142297	100134828;100152344;100153809;100154776;100156278;100157582;100512615;100512795;100516042;100521394;100522261;100522855;100621757;100623786;100738870;100739347;106504110;106506774;110260081;396823;396924;397129;397566;397602;399536;403165;407245;692156;733601	ENSSSCG00000000685;ENSSSCG00000000694;ENSSSCG00000001925;ENSSSCG00000002009;ENSSSCG00000002873;ENSSSCG00000003812;ENSSSCG00000005361;ENSSSCG00000006324;ENSSSCG00000008486;ENSSSCG00000008773;ENSSSCG00000009182;ENSSSCG00000009182;ENSSSCG00000010253;ENSSSCG00000010517;ENSSSCG00000010947;ENSSSCG00000011158;ENSSSCG00000013366;ENSSSCG00000014048;ENSSSCG00000014247;ENSSSCG00000015443;ENSSSCG00000017904;…
ssc05225	S6	trans	MP	Hepatocellular carcinoma	http://www.kegg.jp/kegg-bin/show_pathway?ssc05225+100038019+100126276+100127359+100144492+100152497+100152951+100153922+100153927+100154735+100155304+100155712+100156264+100156321+100156736+100157302+100157360+100157539+100286873+100510917+100511026+100511484+100513359+100513811+100514231+100515777+100516839+100518074+100518131+100518251+100518650+100518663+100519512+100519869+100520319+100520560…	160	64	48.1091	1.33031	0.0043292	0.015348	100038019;100126276;100127359;100144492;100152497;100152951;100153922;100153927;100154735;100155304;100155712;100156264;100156321;100156736;100157302;100157360;100157539;100286873;100510917;100511026;100511484;100513359;100513811;100514231;100515777;100516839;100518074;100518131;100518251;100518650;100518663;100519512;100519869;100520319;100520560;100521065;100521398;100521912;100523725;100523899…	ENSSSCG00000000182;ENSSSCG00000000215;ENSSSCG00000000382;ENSSSCG00000000625;ENSSSCG00000002385;ENSSSCG00000002627;ENSSSCG00000002688;ENSSSCG00000002754;ENSSSCG00000003017;ENSSSCG00000003144;ENSSSCG00000003256;ENSSSCG00000003395;ENSSSCG00000003413;ENSSSCG00000003559;ENSSSCG00000004505;ENSSSCG00000005232;ENSSSCG00000005382;ENSSSCG00000005965;ENSSSCG00000006052;ENSSSCG00000006325;ENSSSCG00000006539;…
ssc05140	S6	trans	MP	Leishmaniasis	http://www.kegg.jp/kegg-bin/show_pathway?ssc05140+100037921+100126864+100127166+100135050+100135665+100142665+100152055+100152238+100153927+100171389+100521477+396623+396629+396646+396943+397019+397078+397094+397106+397122+397201+397400+397459+397507+397590+397684+399541+406188+613130+751869	65	30	19.5443	1.53497	0.00437156	0.015348	100037921;100126864;100127166;100135050;100135665;100142665;100152055;100152238;100153927;100171389;100521477;396623;396629;396646;396943;397019;397078;397094;397106;397122;397201;397400;397459;397507;397590;397684;399541;406188;613130;751869	ENSSSCG00000000137;ENSSSCG00000000799;ENSSSCG00000001457;ENSSSCG00000001469;ENSSSCG00000001952;ENSSSCG00000002385;ENSSSCG00000003017;ENSSSCG00000004156;ENSSSCG00000005215;ENSSSCG00000005503;ENSSSCG00000006678;ENSSSCG00000007754;ENSSSCG00000008090;ENSSSCG00000009002;ENSSSCG00000010081;ENSSSCG00000011101;ENSSSCG00000011251;ENSSSCG00000012981;ENSSSCG00000015559;ENSSSCG00000015579;ENSSSCG00000015652;…
ssc05202	S6	trans	MP	Transcriptional misregulation in cancer	http://www.kegg.jp/kegg-bin/show_pathway?ssc05202+100037938+100038019+100135665+100152438+100154511+100155449+100156186+100156801+100156860+100156911+100157219+100157328+100157726+100174960+100233184+100307051+100511336+100511484+100513410+100513560+100515039+100515914+100515962+100517879+100518650+100519764+100520981+100521680+100522185+100523533+100621221+100622482+100622968+100623006+100625364…	166	66	49.9132	1.3223	0.0044945	0.0156099	100037938;100038019;100135665;100152438;100154511;100155449;100156186;100156801;100156860;100156911;100157219;100157328;100157726;100174960;100233184;100307051;100511336;100511484;100513410;100513560;100515039;100515914;100515962;100517879;100518650;100519764;100520981;100521680;100522185;100523533;100621221;100622482;100622968;100623006;100625364;100626141;100626235;100627029;100628112;100737861…	ENSSSCG00000000272;ENSSSCG00000000857;ENSSSCG00000001474;ENSSSCG00000001710;ENSSSCG00000001880;ENSSSCG00000001978;ENSSSCG00000002283;ENSSSCG00000002866;ENSSSCG00000003144;ENSSSCG00000003613;ENSSSCG00000003716;ENSSSCG00000005511;ENSSSCG00000005604;ENSSSCG00000005621;ENSSSCG00000005965;ENSSSCG00000006115;ENSSSCG00000006678;ENSSSCG00000007032;ENSSSCG00000007541;ENSSSCG00000007754;ENSSSCG00000008645;…
ssc04668	S6	trans	MP	TNF signaling pathway	http://www.kegg.jp/kegg-bin/show_pathway?ssc04668+100037306+100135665+100144302+100144516+100153263+100153927+100156773+100156777+100513084+100513441+100513811+100515635+100516663+100518131+100520468+100524751+100620340+100621027+100622156+100622217+100622769+100627029+100736562+100736836+100738485+396609+396611+396616+396750+396915+396925+397020+397122+397179+397208+397244+397422+397471+397590+4…	104	44	31.2709	1.40706	0.00511462	0.0175747	100037306;100135665;100144302;100144516;100153263;100153927;100156773;100156777;100513084;100513441;100513811;100515635;100516663;100518131;100520468;100524751;100620340;100621027;100622156;100622217;100622769;100627029;100736562;100736836;100738485;396609;396611;396616;396750;396915;396925;397020;397122;397179;397208;397244;397422;397471;397590;406188;414381;595105;595129;751869	ENSSSCG00000000084;ENSSSCG00000000708;ENSSSCG00000001009;ENSSSCG00000001430;ENSSSCG00000001952;ENSSSCG00000001987;ENSSSCG00000002039;ENSSSCG00000002716;ENSSSCG00000003395;ENSSSCG00000004154;ENSSSCG00000005511;ENSSSCG00000006862;ENSSSCG00000007067;ENSSSCG00000010081;ENSSSCG00000010872;ENSSSCG00000012981;ENSSSCG00000013263;ENSSSCG00000013655;ENSSSCG00000014010;ENSSSCG00000014277;ENSSSCG00000015579;…
ssc04152	S6	trans	MP	AMPK signaling pathway	http://www.kegg.jp/kegg-bin/show_pathway?ssc04152+100101925+100127359+100134828+100134967+100135661+100144471+100145903+100156537+100157080+100157312+100192445+100505408+100511006+100513305+100513811+100515635+100515824+100516663+100518131+100519715+100519835+100520468+100521394+100620726+100621757+100736562+100738589+396832+397089+397136+397324+397350+397470+397491+397504+397561+397583+397656+39…	121	50	36.3825	1.37429	0.00522113	0.0177518	100101925;100127359;100134828;100134967;100135661;100144471;100145903;100156537;100157080;100157312;100192445;100505408;100511006;100513305;100513811;100515635;100515824;100516663;100518131;100519715;100519835;100520468;100521394;100620726;100621757;100736562;100738589;396832;397089;397136;397324;397350;397470;397491;397504;397561;397583;397656;397660;397671;399527;403165;404694;414426;497060;595…	ENSSSCG00000000185;ENSSSCG00000000577;ENSSSCG00000000757;ENSSSCG00000000857;ENSSSCG00000001654;ENSSSCG00000002009;ENSSSCG00000003018;ENSSSCG00000003194;ENSSSCG00000003395;ENSSSCG00000003413;ENSSSCG00000005514;ENSSSCG00000006567;ENSSSCG00000007371;ENSSSCG00000007665;ENSSSCG00000008040;ENSSSCG00000009245;ENSSSCG00000009661;ENSSSCG00000009815;ENSSSCG00000009840;ENSSSCG00000010235;ENSSSCG00000010872;…
ssc00310	S6	trans	MP	Lysine degradation	http://www.kegg.jp/kegg-bin/show_pathway?ssc00310+100124382+100153809+100155220+100155920+100156278+100156927+100157885+100157920+100511747+100514805+100515039+100515636+100517457+100518394+100520742+100520868+100521358+100620538+100623006+100623101+100624420+100625497+100626704+100628131+106504110+110261054+397690	58	27	17.4395	1.54821	0.00578846	0.0194758	100124382;100153809;100155220;100155920;100156278;100156927;100157885;100157920;100511747;100514805;100515039;100515636;100517457;100518394;100520742;100520868;100521358;100620538;100623006;100623101;100624420;100625497;100626704;100628131;106504110;110261054;397690	ENSSSCG00000001420;ENSSSCG00000001755;ENSSSCG00000002374;ENSSSCG00000002895;ENSSSCG00000005361;ENSSSCG00000006324;ENSSSCG00000006508;ENSSSCG00000006645;ENSSSCG00000007782;ENSSSCG00000008682;ENSSSCG00000009395;ENSSSCG00000011332;ENSSSCG00000013883;ENSSSCG00000014247;ENSSSCG00000015820;ENSSSCG00000016743;ENSSSCG00000017382;ENSSSCG00000020663;ENSSSCG00000023324;ENSSSCG00000026662;ENSSSCG00000028840;…
ssc00531	S6	trans	MP	Glycosaminoglycan degradation	http://www.kegg.jp/kegg-bin/show_pathway?ssc00531+100142664+100144519+100517562+100623722+100624593+100737146+102158016+110262029+396958+397000+404698	18	11	5.41227	2.03242	0.00613419	0.0202178	100142664;100144519;100517562;100623722;100624593;100737146;102158016;110262029;396958;397000;404698	ENSSSCG00000001927;ENSSSCG00000002645;ENSSSCG00000007739;ENSSSCG00000011404;ENSSSCG00000014073;ENSSSCG00000017152;ENSSSCG00000023715;ENSSSCG00000024119;ENSSSCG00000032262;ENSSSCG00000038535;ENSSSCG00000038960
ssc00670	S6	trans	MP	One carbon pool by folate	http://www.kegg.jp/kegg-bin/show_pathway?ssc00670+100151976+100154722+100620652+100622210+100626911+100627209+100737806+102167410+397180+397181+397300	18	11	5.41227	2.03242	0.00613419	0.0202178	100151976;100154722;100620652;100622210;100626911;100627209;100737806;102167410;397180;397181;397300	ENSSSCG00000000839;ENSSSCG00000003428;ENSSSCG00000004092;ENSSSCG00000008289;ENSSSCG00000010143;ENSSSCG00000030626;ENSSSCG00000030677;ENSSSCG00000036208;ENSSSCG00000037077;ENSSSCG00000038708;ENSSSCG00000040678
[truncated: 3 more rows]

## Sheet: AF6_1
# version: e110_eg57_p18_4b54a898
# date: 10/15/2023	6:15:14 PM
# organism: sscrofa
# all results: false
# ordered: false
# no iea: true
[truncated: 256 more rows]
[truncated: 61 more columns]
